# Supplementary material for: Morc3 silences endogenous retroviruses by enabling Daxx-mediated histone H3.3 incorporation
Source: Nat Commun. 2021 Oct 14;12:5996. doi: 10.1038/s41467-021-26288-7 (PMC8516933; doi:10.1038/s41467-021-26288-7)
Supplement: Supplementary file 4 — Dataset 1 [file 41467_2021_26288_MOESM4_ESM.xlsx]

## Sheet: RIGER_Screen_SecondBestRank
Gene Rank	Gene Name	Score	p-value	p-value Rank	Hairpin Ranks
1	Dnmt1	6.00033e-05	0.0001	2	3 4 181 245 1130 104469
2	Daxx	0.000150008	0.0001	1	9 10 35 36 211 625
3	Uhrf1	0.000195011	0.0001	5	6 13 24 162 957 92564
4	mmu-mir-7081	0.000413274	0.0001	6	29 37 72 1469
5	Morc3	0.000750041	0.0001	3	25 50 90 606 5949 19407
6	Setdb1	0.0017701	0.0001	4	23 118 160 424 15033 81642
7	Atf7ip	0.00297016	0.0003	7	43 198 368 10751 12670 15304
8	Bcl2l10	0.00345019	0.0003	8	58 230 550 28934 28935 28936
9	Wdr25	0.00717039	0.0004	9	51 478 94807 94808 94809 106503
10	Trim24	0.00856547	0.0005	10	185 571 15233 17301 90784 90785
11	Fopnl	0.00933051	0.0006	11	22 622 1970 43127 98606 119395
12	Psmb9	0.0105006	0.0006	14	19 700 2464 76001 107305 119936
13	Rassf5	0.0108006	0.0006	15	203 720 5896 77501 112296 114923
14	Pgpep1	0.0119257	0.0006	13	438 795 10274 72637 72638 103111
15	Litaf	0.0120007	0.0006	12	421 800 54805 54806 108808 109519
16	2200002J24Rik	0.0123907	0.0007	16	258 826 21999 22000 22001 22002
17	Fam214b	0.0128257	0.0008	18	226 855 41600 41601 41602 41603
18	Casp9	0.0136958	0.0008	17	312 913 3836 12844 15341 100892
19	Rab18	0.0142058	0.0008	22	674 947 76852 76853 76854 127997
20	Taf5l	0.0145358	0.0008	23	951 969 87096 87097 87098 87099
21	Grap2	0.0148958	0.0008	19	875 993 16335 47587 47588 47589
22	Ldb3	0.0154809	0.0008	21	412 1032 2871 19786 54368 54369
23	Hsd3b6	0.0160059	0.0008	20	740 1067 18199 50100 98306 120943
24	Zc3h10	0.0164859	0.0008	24	588 1099 6412 95871 95872 95873
25	Cpox	0.0171309	0.001	26	489 1142 1566 12193 16511 18169
26	Hmbs	0.017581	0.0011	27	776 1172 3133 5815 8790 49465
27	Syne4	0.017941	0.0012	28	128 1196 7602 86737 86738 101815
28	Uros	0.018061	0.0012	29	610 1204 11751 13377 18443 108410
29	Zfp3	0.018451	0.0012	30	358 1230 6723 96399 96400 99135
30	Tnfsf10	0.018886	0.0013	34	469 1259 14543 90103 90104 126303
31	Sgce	0.018931	0.0013	33	719 1262 81810 81811 121239 126500
32	Urod	0.019006	0.0013	35	770 1267 1361 4046 92817 102130
33	mmu-let-7f-1	0.0192452	0.0016	39	1598 1723 58002 58003
34	Kdm2b	0.0194711	0.0013	32	543 1298 52769 52770 52771 129936
35	Glmn	0.0197711	0.0013	31	1198 1318 20526 44777 105289 125225
36	Tspan15	0.0199811	0.0014	36	879 1332 91363 91364 91365 91366
37	mmu-mir-5126	0.0201499	0.0016	40	12 1804 59432 120934
38	mmu-mir-3967	0.020287	0.0008	25	1541 2118 5761
39	Gtf3c6	0.0210162	0.0015	37	40 1401 14944 48088 102405 126736
40	Fhod3	0.0212562	0.0016	38	853 1417 42797 42798 98006 98881
41	Fam89a	0.0219612	0.0018	41	363 1464 16601 41890 41891 41892
42	Gdf3	0.0222312	0.0019	44	1169 1482 44296 44297 44298 44299
43	Sdhaf1	0.0223962	0.0019	46	1046 1493 7956 80903 80904 122291
44	Slc9a3	0.0224262	0.0019	47	1201 1495 14109 83658 102054 119512
45	Rhbdd2	0.0226062	0.0019	45	1325 1507 78332 78333 78334 118096
46	1700066B19Rik	0.0228463	0.0019	43	1425 1523 21776 21777 21778 21779
47	Dsn1	0.0229063	0.002	48	182 1527 7845 38635 38636 38637
48	Sertad2	0.0229813	0.002	50	945 1532 81576 81577 81578 121662
49	Pus1	0.0230563	0.002	49	926 1537 12715 76568 76569 76570
50	Satl1	0.0237463	0.0023	54	356 1583 8184 80466 80467 118793
51	Itln1	0.0237763	0.0023	52	306 1585 14536 52000 52001 52002
52	Tlr11	0.0240913	0.0023	56	375 1606 88815 88816 88817 88818
53	Snapin	0.0241363	0.0023	55	507 1609 14242 84266 84267 84268
54	Pcgf5	0.0245564	0.0023	53	377 1637 71816 112646 114455 125751
55	St8sia1	0.0245714	0.0024	62	1419 1638 85833 85834 85835 85836
56	Glrx2	0.0247214	0.0024	59	600 1648 44820 44821 44822 101619
57	Car14	0.0250364	0.0024	58	1439 1669 30466 30467 30468 30469
58	Ascc3	0.0252164	0.0024	57	752 1681 5197 27369 27370 100450
59	Sele	0.0254264	0.0024	61	1554 1695 81103 81104 81105 126758
60	Rgag1	0.0255314	0.0024	60	1640 1702 78206 78207 78208 103771
61	Ms4a15	0.0264915	0.0027	63	132 1766 61776 61777 61778 125173
62	Ccdc85c	0.0265965	0.0028	65	666 1773 4817 31281 31282 31283
63	Grp	0.0266115	0.0028	66	1246 1774 2604 14118 47773 122870
64	Rgs12	0.0267915	0.0028	68	301 1786 3115 17867 78256 114065
65	Hsd17b7	0.0269865	0.0028	67	1288 1799 10502 12186 50080 50081
66	Ube2h	0.0271215	0.0029	69	1236 1808 92200 92201 92202 112783
67	Jagn1	0.0274065	0.003	70	686 1827 52106 52107 112540 128766
68	Scube1	0.0279165	0.0034	73	1070 1861 5511 17797 80829 80830
69	Cenpi	0.0279315	0.0034	72	991 1862 32601 32602 32603 32604
70	Cabin1	0.0280365	0.0034	71	425 1869 6638 30011 30012 116158
71	Dao	0.0283516	0.0035	75	1302 1890 36635 107705 109303 121299
72	Ugt3a2	0.0284266	0.0035	76	735 1895 92556 92557 114846 126352
73	Casp3	0.0291466	0.0035	74	1596 1943 14179 19876 30587 97992
74	Lman2	0.0295366	0.0036	77	1061 1969 7122 8189 54834 115741
75	Ptrh2	0.0300317	0.0039	78	1641 2002 76517 76518 76519 76520
76	Amotl2	0.0307217	0.0041	79	1850 2048 25738 25739 97875 125603
77	Zbed4	0.0307517	0.0041	81	1383 2050 95703 95704 95705 95706
78	Pycard	0.0310517	0.0041	80	1222 2070 76651 98917 101643 110676
79	Syde1	0.0313817	0.0042	82	1168 2092 8687 18794 86683 122147
80	Ar	0.0317117	0.0044	83	2015 2114 13067 26632 26633 117585
81	Hdac6	0.0317567	0.0044	85	1572 2117 48781 48782 48783 48784
82	Trp53i11	0.0318468	0.0044	90	1394 2123 16723 91112 91113 116603
83	Psenen	0.0321168	0.0044	87	1744 2141 8484 75862 75863 75864
84	Trim28	0.0321618	0.0044	89	760 2144 13697 15998 90797 90798
85	Sbspon	0.0321918	0.0044	88	1745 2146 15404 80517 80518 80519
86	Myo5b	0.0322068	0.0044	86	1627 2147 10273 11119 12954 62603
87	C3ar1	0.0322968	0.0044	84	663 2153 8785 14669 29924 113212
88	Ankfn1	0.0328368	0.0045	91	223 2189 25908 25909 25910 126486
89	Ppard	0.0329118	0.0045	92	1683 2194 74429 74430 74431 125650
90	Tgfbi	0.0331218	0.0046	95	758 2208 88330 97861 111044 128356
91	Rsl1d1	0.0333318	0.0046	94	69 2222 12133 79912 79913 105828
92	Apcs	0.0333768	0.0046	93	1479 2225 4749 26391 26392 26393
93	Vmn2r20	0.0336318	0.0047	98	380 2242 14585 94102 94103 94104
94	Acta1	0.0336469	0.0047	97	343 2243 24172 24173 111468 123205
95	Mcam	0.0342169	0.0049	100	404 2281 20247 56774 106181 125491
96	Smarcal1	0.0343369	0.0049	101	152 2289 3568 4082 83921 83922
97	Egfl8	0.0343969	0.0049	99	551 2293 39463 39464 39465 113615
98	Ube3b	0.0345319	0.0051	102	317 2302 5089 92288 92289 92290
99	Mast2	0.0347269	0.0052	108	560 2315 3206 9554 56590 104869
100	Olfr910	0.0348319	0.0052	112	1174 2322 70383 70384 70385 70386
101	Fam65b	0.0349519	0.0052	106	652 2330 11386 41785 41786 106990
102	Mical2	0.0349969	0.0052	109	1190 2333 6215 57587 57588 57589
103	Col11a1	0.0350569	0.0052	104	2266 2337 34338 34339 99565 121215
104	Trmt5	0.0351469	0.0052	116	2249 2343 91064 91065 91066 91067
105	Ctf2	0.0351769	0.0052	105	1314 2345 2906 20749 35548 101657
106	Tm7sf3	0.0353719	0.0052	114	1824 2358 8089 88911 108569 119870
107	Olfr136	0.035582	0.0052	111	2297 2372 5634 67904 67905 67906
108	Sytl1	0.035762	0.0052	113	690 2384 15473 86873 86874 86875
109	Ninl	0.035897	0.0052	110	698 2393 14371 14894 63873 63874
110	Vcpip1	0.035942	0.0052	117	1801 2396 93254 93255 93256 118154
111	BC003331	0.036017	0.0052	103	2007 2401 28580 28581 28582 28583
112	Kif13b	0.036062	0.0052	107	1350 2404 16270 17769 52887 52888
113	Tpgs1	0.036167	0.0052	115	920 2411 5650 90407 90408 114182
114	Tmem62	0.036422	0.0053	119	250 2428 2774 89731 89732 89733
115	Krt17	0.036542	0.0053	118	1770 2436 53631 53632 53633 53634
116	Zc3h14	0.036617	0.0054	123	1791 2441 95895 95896 95897 95898
117	Cdc45	0.036647	0.0054	120	97 2443 10916 12783 32064 106548
118	mmu-mir-707	0.0367925	0.0046	96	1934 3294 6018 60493
119	Il1f6	0.036977	0.0054	121	1240 2465 4853 10662 51073 51074
120	Taco1	0.037127	0.0054	122	1660 2475 86994 86995 100228 114907
121	Zfp445	0.037157	0.0055	124	1635 2477 3957 13239 96615 96616
122	Saa3	0.0379371	0.0059	129	352 2529 80259 109738 110131 116900
123	Ubd	0.0385371	0.0059	130	2388 2569 92135 92136 92137 92138
124	Madcam1	0.0386121	0.0059	127	1703 2574 8097 55972 55973 125810
125	Gm773	0.0387171	0.0059	126	2171 2581 46478 105348 113196 129958
126	Nusap1	0.0387771	0.006	133	728 2585 66509 66510 101516 123434
127	1700080O16Rik	0.0388521	0.006	131	1235 2590 17333 21807 21808 21809
128	Igsf9b	0.0389121	0.006	132	579 2594 12536 50900 50901 50902
129	Rnaseh1	0.0392872	0.0061	140	1978 2619 9473 19702 78743 119125
130	Esrrb	0.0395422	0.0061	136	1974 2636 40641 40642 99722 104541
131	Cops8	0.0396172	0.0061	135	2558 2641 9163 34613 123978 127197
132	Olfr812	0.0396322	0.0061	139	716 2642 70129 118880 119700 126083
133	Magea2	0.0396772	0.0061	138	2316 2645 56025 106693 111529 124223
134	Gm597	0.0397222	0.0061	137	365 2648 46277 46278 46279 112676
135	Xiap	0.0398572	0.0061	142	1846 2657 95340 95341 95342 129801
136	Vamp8	0.0399322	0.0061	141	240 2662 4390 93165 93166 120101
137	2410137M14Rik	0.0399622	0.0061	134	2004 2664 22194 22195 108861 128513
138	Palm2	0.0401272	0.0063	143	2586 2675 71286 117185 121448 124620
139	Gm5483	0.0402322	0.0064	144	1547 2682 46132 46133 103013 114917
140	NonTargetingControlGuideForMouse_0670	0.0404427	0.0018	42	4699 5003
141	1700001J03Rik	0.0406222	0.0065	145	235 2708 21419 111744 114851 118594
142	Diap1	0.0406822	0.0065	146	2449 2712 37678 37679 105910 121337
143	Pilra	0.0407722	0.0066	147	2540 2718 6650 73078 108655 125153
144	Dpy19l3	0.0412973	0.0067	148	1065 2753 6567 38497 38498 38499
145	Vmn1r48	0.0414473	0.0067	149	77 2763 5378 93819 93820 125253
146	Ffar4	0.0415823	0.0068	150	84 2772 42598 102381 104914 123491
147	Ly6g6c	0.0416873	0.0068	151	1538 2779 16293 55742 55743 112440
148	Galk1	0.0417773	0.0069	152	1436 2785 43867 43868 43869 43870
149	Tnc	0.0420773	0.0071	155	986 2805 14914 89996 89997 108390
150	Atrx	0.0421673	0.0071	154	506 2811 2885 8729 18365 28033
151	Uqcrc1	0.0423023	0.0071	156	589 2820 92765 92766 92767 99549
152	Mettl18	0.0424673	0.0073	158	41 2831 57306 57307 57308 121165
153	Adcy7	0.0424823	0.0073	157	1726 2832 24611 24612 24613 121319
154	Olfr816	0.0424973	0.0073	159	1306 2833 70141 100962 101288 104181
155	Olfr1411	0.0426923	0.0074	160	1874 2846 4966 9811 68029 68030
156	Hbq1b	0.0429474	0.0075	162	1147 2863 48691 48692 48693 99837
157	Olfr902	0.0429924	0.0075	163	1548 2866 13637 70358 70359 111545
158	Csnk1a1	0.0430374	0.0075	161	941 2869 10976 35380 35381 35382
159	Utp14b	0.0432924	0.0076	166	1733 2886 93065 93066 110702 128998
160	Cybrd1	0.0434124	0.0076	165	553 2894 35973 35974 35975 98089
161	Arid1a	0.0434874	0.0076	164	2413 2899 8962 9427 26944 26945
162	Wfdc12	0.0435774	0.0077	168	2376 2905 95049 95050 106258 124115
163	Rcbtb1	0.0436524	0.0077	167	2448 2910 77815 77816 107232 127277
164	Igll1	0.0439974	0.008	174	2584 2933 10537 50860 116220 117524
165	Scnn1a	0.0441024	0.008	176	2008 2940 8118 80768 80769 80770
166	Birc7	0.0442074	0.008	171	2060 2947 29179 29180 29181 124856
167	NonTargetingControlGuideForMouse_0915	0.0442743	0.0021	51	510 5477
168	Olfr678	0.0443124	0.008	175	679 2954 69749 69750 69751 109786
169	Sprr2k	0.0443424	0.008	177	2328 2956 85285 85286 85287 100915
170	Dnajb2	0.0444774	0.008	172	1139 2965 11525 38046 117772 126103
171	Fkbp4	0.0446575	0.008	173	89 2977 42899 42900 42901 108908
172	Zfand2b	0.0447025	0.008	178	523 2980 96120 105692 118741 129979
173	Adamts19	0.0450025	0.0081	179	2813 3000 24482 24483 100082 120779
174	Ptcd2	0.0451225	0.0082	180	282 3008 4593 102007 114727 126740
175	Cx3cl1	0.0453175	0.0083	183	2288 3021 35828 35829 104430 123102
176	Ticam2	0.0454525	0.0083	186	2799 3030 20975 88596 88597 117605
177	Gen1	0.0454675	0.0083	185	2259 3031 13183 44382 44383 44384
178	Afg3l1	0.0454975	0.0083	182	1395 3033 11870 24824 24825 125112
179	Depdc1a	0.0455275	0.0083	184	1975 3035 18233 37408 107922 126946
180	Cd8b1	0.0462325	0.0084	187	1073 3082 31941 31942 31943 130099
181	Txndc15	0.0463976	0.0084	189	785 3093 15018 91952 91953 91954
182	Olfr45	0.0464276	0.0084	188	544 3095 69056 69057 69058 110076
183	Cblb	0.0467126	0.0085	194	1477 3114 21134 30683 30684 117253
184	4930468A15Rik	0.0468026	0.0085	191	1927 3120 16428 22631 22632 124296
185	Atmin	0.0470126	0.0085	193	378 3134 27664 27665 27666 27667
186	Sod2	0.0470276	0.0085	199	1626 3135 84575 84576 84577 84578
187	mmu-mir-3076	0.0471579	0.0069	153	3127 4222 58796 119732
188	Cdx2	0.0472226	0.0085	195	391 3148 13287 19515 32419 32420
189	Gm5072	0.0473126	0.0085	198	2887 3154 46023 46024 99481 109662
190	Ttc23l	0.0475976	0.0085	201	2539 3173 9540 17661 91552 120161
191	Stab2	0.0476276	0.0085	200	1249 3175 12830 85854 85855 127697
192	Dab2	0.0476726	0.0085	196	1005 3178 36586 36587 36588 125532
193	9330182L06Rik	0.0476876	0.0085	192	420 3179 23241 23242 23243 98070
194	Gm1123	0.0477326	0.0085	197	1722 3182 45047 45048 45049 100020
195	0610030E20Rik	0.0477476	0.0085	190	3015 3183 21249 21250 21251 120540
196	Zfp90	0.0482427	0.0087	211	373 3216 15273 97277 97278 99482
197	Lgmn	0.0482577	0.0087	205	441 3217 20179 54568 54569 122348
198	Nps	0.0483327	0.0087	206	921 3222 18068 65764 65765 65766
199	Irs1	0.0483477	0.0087	204	1815 3223 18547 19604 51736 51737
200	Pgam5	0.0484227	0.0087	207	2953 3228 5648 72546 72547 125659
201	Cyp7a1	0.0484527	0.0087	203	2907 3230 36337 36338 36339 36340
202	Spink10	0.0485127	0.0087	209	3037 3234 11896 85121 85122 85123
203	Ugp2	0.0486477	0.0087	210	461 3243 16096 92517 92518 114283
204	Serpinb10	0.0487077	0.0087	208	1086 3247 81436 81437 106863 127556
205	Prss45	0.0487827	0.0088	218	400 3252 75759 75760 100672 108083
206	Gm6251	0.0489327	0.0088	216	96 3262 20214 46304 46305 100780
207	Chia1	0.0490077	0.0088	212	1022 3267 6966 33066 33067 128680
208	Knstrn	0.0490377	0.0088	217	2339 3269 53539 53540 53541 53542
209	Epb4.1l5	0.0490977	0.0088	213	2140 3273 40230 40231 40232 106724
210	Gabbr2	0.0491727	0.0088	215	2405 3278 43731 43732 43733 43734
211	Fam65a	0.0491877	0.0088	214	2468 3279 11066 102551 102762 103021
212	Sowahd	0.0492177	0.0088	219	576 3281 84664 84665 84666 101665
213	Olfr916	0.0493677	0.009	220	359 3291 9572 10037 70408 105210
214	P2rx6	0.0494727	0.009	221	497 3298 19599 71084 71085 115249
215	Nudt18	0.0497127	0.0091	222	305 3314 66329 66330 66331 66332
216	Scn3a	0.0498027	0.0091	223	2616 3320 13770 19405 114062 119747
217	Nsmce4a	0.0500428	0.0093	226	1165 3336 66097 66098 66099 118651
218	Zfp420	0.0500878	0.0093	229	980 3339 7580 96580 96581 96582
219	Vmn2r55	0.0501478	0.0093	228	883 3343 13765 94207 94208 129257
220	Gimap8	0.0502978	0.0093	224	334 3353 13008 17474 44571 44572
221	Olfr860	0.0503578	0.0093	227	2331 3357 70240 70241 70242 116225
222	Med10	0.0505678	0.0093	225	972 3371 14444 57001 57002 57003
223	mmu-mir-301b	0.0506651	0.0078	169	548 4536 58721 58722
224	Krt25	0.0509278	0.0094	230	2526 3395 53658 53659 123000 124683
225	NonTargetingControlGuideForMouse_0978	0.0509757	0.0027	64	4754 6306
226	Olfr142	0.0509878	0.0094	231	2361 3399 68055 68056 68057 68058
227	0610011F06Rik	0.0510928	0.0095	232	959 3406 21241 21242 21243 129779
228	Ormdl1	0.0511678	0.0095	233	779 3411 70810 70811 70812 120145
229	Tldc1	0.0513028	0.0096	235	1936 3420 18587 88767 88768 113676
230	Dnajb8	0.0513328	0.0096	234	542 3422 17507 38066 38067 112562
231	Slc36a2	0.0515878	0.0097	236	702 3439 83227 83228 83229 83230
232	Smok2a	0.0516178	0.0098	238	408 3441 18790 84115 84116 84117
233	Usp13	0.0519629	0.0099	248	413 3464 92873 92874 92875 120052
234	Tm4sf5	0.0519779	0.0099	246	2069 3465 88898 105449 124177 127736
235	Tatdn2	0.0520979	0.0099	245	1329 3473 87364 87365 87366 87367
236	mmu-mir-882	0.0522847	0.0082	181	2099 4681 5304 60982
237	Defb20	0.0523529	0.0099	239	2234 3490 37241 37242 108398 115818
238	Klrb1c	0.0524429	0.0099	241	3049 3496 8465 53461 110322 124378
239	Lima1	0.0525629	0.0099	242	2134 3504 54671 54672 54673 54674
240	Smarcb1	0.0527129	0.0099	244	1677 3514 83923 83924 83925 83926
241	Unc13c	0.0528929	0.0099	247	955 3526 92629 92630 114278 128354
242	Kif22	0.0530129	0.0099	240	2082 3534 52941 52942 52943 108207
243	mmu-mir-763	0.053156	0.0085	202	4591 4759 18634 60708
244	Olfr372	0.0532529	0.0099	243	2522 3550 9855 68870 98847 115162
245	Smyd3	0.0534029	0.01	249	2121 3560 84205 84206 84207 128529
246	Cd4	0.0534929	0.0101	250	2425 3566 31835 98353 103137 107985
247	Nudt7	0.053718	0.0102	253	371 3581 66362 66363 66364 66365
248	Bloc1s2	0.053808	0.0102	251	335 3587 10669 29209 109528 111688
249	Tmem106a	0.053838	0.0103	255	2073 3589 14800 89060 111345 121856
250	Fam46a	0.054078	0.0104	258	1231 3605 41706 41707 41708 41709
251	Prrt4	0.054093	0.0104	260	3226 3606 75659 106028 114667 124847
252	Ckb	0.054138	0.0104	257	2363 3609 9025 33472 33473 119576
253	Lmod2	0.054153	0.0104	259	1137 3610 5567 54906 112574 114535
254	Sulf2	0.054198	0.0105	267	3508 3613 86380 86381 86382 125941
255	Bbox1	0.054318	0.0105	261	3608 3621 28542 28543 28544 112782
256	Fgf14	0.054378	0.0105	262	2583 3625 42648 42649 42650 123544
257	Gm853	0.054573	0.0105	263	1557 3638 46519 46520 46521 46522
258	Olfr891	0.054603	0.0105	265	2826 3640 17904 19409 70325 70326
259	Procr	0.054678	0.0105	266	3595 3645 10103 16697 75401 99292
260	Trim75	0.054768	0.0105	268	2391 3651 12501 14285 90969 127610
261	Krtap9-1	0.054783	0.0105	264	2532 3652 53938 111252 115904 129981
262	Ly6f	0.054903	0.0106	272	3398 3660 13288 98144 113267 116095
263	Ddx39b	0.055083	0.0106	270	27 3672 37064 37065 37066 110838
264	Sbf1	0.055233	0.0106	273	2723 3682 80480 80481 119570 120357
265	Gsdmc4	0.055293	0.0106	271	2921 3686 5498 47848 47849 99608
266	Clns1a	0.055428	0.0106	269	26 3695 7379 33847 33848 33849
267	Sla	0.0556381	0.0108	277	3359 3709 82411 82412 100966 101160
268	Fam207a	0.0559231	0.0108	274	3576 3728 41550 41551 41552 110626
269	Olfr53	0.0561481	0.0108	276	256 3743 69292 69293 69294 103238
270	Maob	0.0562231	0.0108	275	1553 3748 56214 56215 112604 126519
271	Lss	0.0563431	0.0109	278	966 3756 55629 55630 109384 122931
272	Prdm5	0.0563581	0.0109	280	1374 3757 6055 75016 75017 98197
273	Olfr341	0.0565381	0.0109	279	1430 3769 10852 68779 68780 68781
274	Mthfd1	0.0567931	0.011	281	978 3786 62019 62020 62021 118985
275	Rabep1	0.0568531	0.011	282	3375 3790 9054 77030 112013 117850
276	Dnaja4	0.0569581	0.0113	284	3351 3797 38024 38025 97983 117562
277	1110059E24Rik	0.0570631	0.0113	283	599 3804 21335 21336 21337 117257
278	H2afb2-ps	0.0572131	0.0116	289	2719 3814 48446 48447 48448 111185
279	Pitpnm2	0.0572882	0.0116	291	564 3819 16792 73190 102286 121667
280	Fancc	0.0573482	0.0116	286	1496 3823 9315 15878 41940 41941
281	Grin2d	0.0574232	0.0116	288	1674 3828 47699 47700 47701 112151
282	Sipa1	0.0576182	0.0116	292	3099 3841 7075 82238 82239 82240
283	Tagln3	0.0576632	0.0116	293	1337 3844 8158 87143 87144 113355
284	Pcdhb8	0.0576932	0.0116	290	1865 3846 71757 71758 71759 71760
285	Gin1	0.0577532	0.0116	287	2430 3850 18108 44575 115602 121570
286	Abcc8	0.0579182	0.0117	294	1709 3861 10963 23680 119359 125361
287	E030019B06Rik	0.0579932	0.0119	296	316 3866 38965 100773 107407 124825
288	Tmc1	0.0580832	0.012	300	3719 3872 88937 88938 104585 126825
289	Slc17a2	0.0581582	0.012	299	2903 3877 12486 82599 82600 122757
290	Fpr-rs6	0.0582482	0.012	297	1946 3883 43316 98607 102943 115315
291	Dhx32	0.0582782	0.0121	301	2914 3885 37625 37626 37627 37628
292	Pard6b	0.0583082	0.0121	302	1081 3887 71404 71405 71406 71407
293	Ncf1	0.0583382	0.0122	309	323 3889 5806 63093 63094 63095
294	Rpp30	0.0584282	0.0122	312	1696 3895 12712 79527 79528 79529
295	Nln	0.0585182	0.0122	310	3390 3901 13704 64035 129434 129841
296	Cdc25b	0.0586232	0.0122	304	713 3908 3940 108203 114997 129317
297	Gm12185	0.0586532	0.0122	307	3044 3910 45147 45148 98614 101747
298	Snrpn	0.0587282	0.0122	313	2610 3915 84389 84390 84391 84392
299	Tmem106c	0.0590732	0.0122	314	3416 3938 10566 89065 89066 100819
300	Hus1b	0.0591783	0.0122	308	3617 3945 50338 50339 107148 116355
301	Chrm5	0.0592983	0.0122	305	3681 3953 33220 33221 33222 33223
302	mmu-mir-3087	0.0593104	0.0102	254	1042 5310 58827 58828
303	Efnb2	0.0593133	0.0122	306	2698 3954 39424 39425 101651 123383
304	Jph4	0.0594333	0.0123	315	3527 3962 52190 52191 113915 117496
305	Tulp4	0.0596433	0.0124	321	1847 3976 91871 91872 100821 111710
306	Huwe1	0.0596733	0.0124	317	2487 3978 13936 19611 50340 50341
307	Blmh	0.0597333	0.0124	316	2737 3982 29198 29199 29200 98581
308	Trem3	0.0597783	0.0124	320	1789 3985 10750 90688 99987 123873
309	Rab3gap1	0.0598983	0.0124	319	1737 3993 76956 76957 98395 112631
310	Nppb	0.0599733	0.0124	318	1502 3998 65744 65745 118577 119945
311	Fcrl6	0.0600183	0.0125	323	444 4001 16962 42487 42488 42489
312	Deptor	0.0601083	0.0125	322	2192 4007 15471 37422 104777 129281
313	mmu-mir-1950	0.0601369	0.0103	256	1777 5384 58427 58428
314	Vmn1r15	0.0602133	0.0125	324	1407 4014 19984 93453 93454 108943
315	Ms4a3	0.0602433	0.0126	325	2757 4016 14876 61785 61786 61787
316	Olfr493	0.0607383	0.0131	330	2496 4049 69195 69196 127141 129835
317	Sertad4	0.0607833	0.0131	331	2517 4052 8376 8794 81582 102480
318	Klhl22	0.0610384	0.0134	333	804 4069 53217 53218 53219 110809
319	Pgm2l1	0.0612184	0.0134	335	2828 4081 72619 72620 72621 118404
320	Olfr693	0.0613384	0.0134	334	45 4089 69800 69801 103127 116099
321	Plekhj1	0.0615184	0.0136	338	1731 4101 7912 73593 100001 116836
322	Cbx5	0.0615484	0.0136	336	1224 4103 30750 30751 30752 114191
323	Eif5	0.0616234	0.0136	337	979 4108 7783 12337 39754 39755
324	Ptpn7	0.0619534	0.0138	339	3349 4130 76430 114485 121554 127643
325	Tln2	0.0622234	0.014	343	3718 4148 88809 88810 88811 88812
326	Dph6	0.0623284	0.014	341	2034 4155 4379 14004 16192 19756
327	Tdrd3	0.0623584	0.014	342	147 4157 6524 87936 87937 122613
328	Isca1	0.0624784	0.0141	344	1608 4165 51773 51774 51775 51776
329	2610034M16Rik	0.0627785	0.0142	345	3537 4185 10689 22244 22245 123240
330	Ctdsp2	0.0627935	0.0142	346	296 4186 35537 35538 35539 103278
331	Eif4e2	0.0630335	0.0142	347	2778 4202 14450 39715 39716 39717
332	Slc25a25	0.0632585	0.0144	349	547 4217 82846 82847 82848 111691
333	Mrps27	0.0633485	0.0145	350	2252 4223 61703 61704 61705 118795
334	Narf	0.0633635	0.0145	351	2093 4224 18131 19095 62936 62937
335	Klhl25	0.0635885	0.0147	354	3002 4239 7560 53228 102538 122483
336	Heca	0.0637385	0.0147	353	2649 4249 9703 48857 98991 100825
337	Fam19a5	0.0639635	0.0147	352	2631 4264 10882 41544 41545 41546
338	Asf1a	0.0640235	0.0148	356	428 4268 13161 27387 102355 106670
339	Krtap31-2	0.0640835	0.0148	357	3559 4272 53866 98506 118963 129027
340	Reps2	0.0641435	0.0148	360	2476 4276 78037 78038 78039 110003
341	mmu-mir-6972	0.0641692	0.0114	285	3991 5745 60183 129717
342	Zfp458	0.0641735	0.0148	362	684 4278 11311 97940 121191 123124
343	Olfr556	0.0643535	0.0148	358	4033 4290 10230 69377 69378 69379
344	Omg	0.0643685	0.0148	359	1027 4291 70659 70660 108346 114812
345	Zfand3	0.0644285	0.0148	361	3277 4295 96121 111363 113506 120340
346	Klk15	0.0647136	0.015	368	2044 4314 53324 53325 53326 53327
347	mmu-mir-3061	0.0647165	0.0117	295	8 5794 58747 102446
348	Pitpna	0.0647886	0.015	370	3848 4319 73178 111141 111220 124989
349	Mpp6	0.0648336	0.015	369	2132 4322 61255 61256 117506 122565
350	Dennd2d	0.0648936	0.015	364	2507 4326 37373 37374 37375 37376
351	Gm19345	0.0649086	0.015	366	3675 4327 45593 45594 45595 45596
352	mmu-mir-1929	0.0650851	0.0121	303	4939 5827 58357 58358
353	Ubxn2b	0.0651936	0.015	372	3759 4346 92419 92420 108186 116053
354	Cnnm4	0.0652536	0.015	363	577 4350 19538 34126 34127 34128
355	Il12a	0.0652836	0.015	367	2452 4352 50974 50975 50976 50977
356	Sntb2	0.0654486	0.015	371	3878 4363 13393 84398 84399 84400
357	Dlk2	0.0655086	0.015	365	832 4367 14432 37824 37825 126903
358	Vmn1r43	0.0658236	0.0151	382	276 4388 6449 93803 93804 93805
359	Nap1l3	0.0659436	0.0151	377	1751 4396 12420 62902 62903 118986
360	Sdf2	0.0659736	0.0151	379	3313 4398 12940 16732 80889 80890
361	Prlh	0.0660336	0.0151	378	3716 4402 75334 106407 115139 123680
362	0610007P14Rik	0.0661236	0.0151	373	3898 4408 10179 21221 21222 21223
363	Tmem167b	0.0662736	0.0151	381	4333 4418 5581 89256 89257 110378
364	Cyp2c65	0.0663937	0.0151	374	653 4426 36124 36125 36126 105267
365	Klk11	0.0664237	0.0151	376	2287 4428 6088 53310 110849 120022
366	Strn4	0.0664687	0.0151	380	268 4431 19212 86208 86209 86210
367	Emr1	0.0667687	0.0151	375	2491 4451 40023 40024 40025 100468
368	mmu-mir-466i	0.0669048	0.0078	170	6508 6985 59277
369	Arl10	0.0669937	0.0153	384	910 4466 19797 26983 26984 26985
370	Asb15	0.0672337	0.0154	385	717 4482 27319 27320 27321 120391
371	Tas2r119	0.0673687	0.0154	388	1870 4491 87286 87287 87288 100752
372	mmu-mir-30c-2	0.067386	0.0126	326	1044 6033 58871 58872
373	Capsl	0.0675037	0.0154	386	370 4500 30429 30430 30431 113633
374	Cdh1	0.0675187	0.0154	387	2677 4501 12748 32116 32117 32118
375	Gtpbp6	0.0675487	0.0155	389	2125 4503 48112 48113 48114 48115
376	Zwilch	0.0679837	0.0157	391	3018 4532 13773 97792 97793 126499
377	Zfp867	0.0680887	0.0157	390	724 4539 97233 97234 97235 125199
378	mmu-mir-7237	0.0683912	0.0127	327	65 6123 60659 60660
379	Zfp654	0.0684788	0.0159	392	848 4565 96933 108744 114001 123905
380	Cxcl11	0.0685838	0.016	393	3373 4572 5299 35847 35848 35849
381	Sat1	0.0686138	0.016	394	4342 4574 80455 80456 80457 109970
382	Tmem168	0.0686888	0.0161	398	1203 4579 11152 89258 89259 128945
383	Acap1	0.0687188	0.0161	395	793 4581 19086 23905 23906 23907
384	Gm14378	0.0687338	0.0161	397	294 4582 13565 45372 45373 45374
385	Crtac1	0.0688088	0.0161	396	3315 4587 17786 35187 35188 101206
386	mmu-mir-6950	0.0689944	0.013	329	1466 6177 60113 60114
387	Esp4	0.0690488	0.0163	400	164 4603 9052 40609 105742 114754
388	Hormad2	0.0691088	0.0163	401	3450 4607 49718 119841 121207 129293
389	Osmr	0.0691388	0.0163	402	1822 4609 10811 70896 70897 108079
390	Slc13a2	0.0691688	0.0163	404	4562 4611 11602 82510 82511 82512
391	Ahcyl2	0.0691988	0.0163	399	3693 4613 25007 25008 25009 115389
392	mmu-mir-384	0.0692178	0.013	328	6084 6197 59151 122174
393	Pcnxl4	0.0694688	0.0163	403	1189 4631 10374 71881 71882 71883
394	1110008P14Rik	0.0696188	0.0164	406	1800 4641 21293 21294 21295 105737
395	Lipa	0.0697088	0.0165	407	2497 4647 15166 54754 54755 107745
396	Spint4	0.0698138	0.0165	408	2570 4654 7224 108443 116267 125436
397	Gtf2ird1	0.0698888	0.0166	410	2835 4659 10467 48054 48055 98116
398	Aamp	0.0699488	0.0166	409	3171 4663 23514 23515 23516 124821
399	Lphn1	0.0700539	0.0166	411	749 4670 9796 55069 55070 55071
400	Cspg5	0.0701139	0.0167	412	3430 4674 35415 35416 104494 126857
401	Cyth1	0.0701289	0.0167	413	4519 4675 36397 36398 36399 122525
402	Kdm5c	0.0701889	0.0167	417	2702 4679 10026 52797 104706 124903
403	mmu-mir-146a	0.0702342	0.0133	332	4962 6288 19891 58198
404	Mrgprb4	0.0703389	0.0167	419	4357 4689 61393 61394 61395 115879
405	Dip2b	0.0703539	0.0167	415	3468 4690 37710 37711 37712 120784
406	Gjc1	0.0703689	0.0167	416	1842 4691 44661 44662 44663 44664
407	Trrap	0.0706089	0.0167	421	3942 4707 91230 91231 91232 91233
408	D14Abb1e	0.0706539	0.0167	414	2644 4710 10899 36444 36445 109575
409	Lpcat1	0.0707139	0.0167	418	3454 4714 11147 55045 55046 117871
410	Pard3	0.0707289	0.0167	420	3009 4715 7433 10892 71396 71397
411	Erlin2	0.0709089	0.0169	423	4657 4727 17774 18275 40494 40495
412	Slc5a2	0.0709989	0.0169	424	4369 4733 83481 83482 83483 127671
413	Snx1	0.0710139	0.0169	425	2547 4734 9075 84426 84427 104279
414	Dusp8	0.0710289	0.0169	422	3022 4735 38809 38810 112098 126673
415	Dst	0.0711339	0.0171	428	646 4742 6176 16553 38647 108459
416	Cd83	0.0712239	0.0171	427	4375 4748 31927 31928 31929 31930
417	Ttyh2	0.0714489	0.0171	432	2565 4763 91745 91746 120578 120733
418	Nudt8	0.0714789	0.0171	431	3760 4765 9384 14932 66366 66367
419	Fnbp1	0.0715239	0.0171	429	3612 4768 43043 43044 43045 108917
420	Nova2	0.0715539	0.0171	430	908 4770 65616 65617 65618 123328
421	Tenm3	0.0716439	0.0174	437	279 4776 88042 88043 112434 127785
422	Nrk	0.0717189	0.0174	434	2792 4781 65998 65999 66000 66001
423	Ddx51	0.0717489	0.0174	433	4300 4783 37118 37119 37120 122603
424	Spns3	0.071839	0.0174	436	4228 4789 85186 85187 115728 127584
425	mmu-mir-330	0.0720102	0.0139	340	4529 6447 58942 58943
426	Rbm15	0.072154	0.0174	435	435 4810 18750 77619 77620 99479
427	Dnajc9	0.072334	0.0175	438	383 4822 38161 38162 38163 114753
428	Panx2	0.072439	0.0176	439	133 4829 13376 71326 98874 109229
429	Zhx3	0.072484	0.0176	440	997 4832 97490 102903 107787 115794
430	4930563D23Rik	0.072769	0.0177	442	4499 4851 22755 22756 22757 100328
431	Lifr	0.072859	0.0177	443	2029 4857 9688 54643 101407 130071
432	Mrps35	0.072919	0.0177	444	891 4861 61725 61726 61727 61728
433	Pkhd1l1	0.072979	0.0177	445	1399 4865 13657 73252 73253 113626
434	Smc2	0.073444	0.0178	449	3096 4896 83958 83959 83960 83961
435	Ankrd27	0.073519	0.0178	446	4218 4901 25993 25994 25995 25996
436	Clcnkb	0.073549	0.0178	447	1667 4903 7297 33562 110592 116030
437	Tmem260	0.073609	0.0178	450	967 4907 8795 89590 98722 129637
438	Enpp2	0.0736841	0.0178	448	1568 4912 40130 40131 40132 40133
439	Pigv	0.0737891	0.018	452	1758 4919 11260 72999 73000 116194
440	Slc37a1	0.0739241	0.0183	454	2576 4928 83239 83240 83241 128360
441	mmu-mir-218-1	0.0740319	0.0142	348	2837 6628 58595 58596
442	Hgfac	0.0742091	0.0184	455	3542 4947 14598 19372 49024 120448
443	Arpp19	0.0742991	0.0185	456	4437 4953 27179 27180 27181 27182
444	Orm3	0.0745241	0.0187	459	2703 4968 70806 70807 70808 70809
445	Pttg1ip	0.0745391	0.0188	460	2265 4969 76533 76534 76535 76536
446	Slc6a6	0.0747191	0.0188	462	2394 4981 19653 83563 83564 83565
447	Slc35a5	0.0748241	0.0188	461	122 4988 83139 83140 83141 128935
448	Runx1	0.0750191	0.0189	463	2399 5001 80084 80085 80086 80087
449	Cep89	0.0750941	0.019	464	322 5006 6049 32757 32758 106671
450	Plekho2	0.0751541	0.0191	467	4551 5010 73608 73609 121517 127864
451	St3gal2	0.0751691	0.0191	468	4542 5011 7828 99856 115265 125972
452	Cacna1d	0.0751991	0.0191	466	1144 5013 10762 30064 30065 125638
453	Rbmxl2	0.0755292	0.0192	469	3800 5035 77755 77756 77757 111836
454	Mbd1	0.0756342	0.0193	470	2672 5042 7996 16566 56662 56663
455	Anxa8	0.0756792	0.0195	471	1935 5045 12953 13527 20495 26212
456	Hspa13	0.0757092	0.0196	473	1852 5047 105349 108851 114051 129216
457	Luc7l	0.0757242	0.0196	475	3698 5048 55687 55688 55689 121814
458	B4galnt4	0.0758292	0.0196	472	1501 5055 28354 99245 112059 126201
459	Lrfn2	0.0758592	0.0196	474	2375 5057 55141 55142 115085 125723
460	Otud5	0.0759042	0.0197	485	432 5060 70982 70983 70984 101046
461	2610020H08Rik	0.0759942	0.0197	478	1805 5066 20057 101101 104773 124820
462	Cpne7	0.0760242	0.0197	481	2509 5068 34891 34892 34893 34894
463	Tmem26	0.0760842	0.0197	487	2950 5072 12805 14606 21131 89589
464	Nkx3-1	0.0761442	0.0197	484	4412 5076 18460 63997 63998 99582
465	C2cd5	0.0761742	0.0197	479	4334 5078 29900 29901 108285 127343
466	Cd72	0.0761892	0.0197	480	3774 5079 100731 109214 109496 123028
467	Ddx39	0.0762042	0.0197	483	4467 5080 12305 37062 37063 124430
468	Thbs1	0.0762642	0.0197	486	3448 5084 88442 88443 99525 101908
469	mmu-mir-34b	0.076277	0.0147	355	5956 6829 59059 59060
470	Cux2	0.0763692	0.0197	482	4191 5091 5553 9639 35793 35794
471	Gm15104	0.0764742	0.0201	490	397 5098 45448 45449 45450 45451
472	Gjd3	0.0767742	0.0202	491	1831 5118 15312 44673 116806 120219
473	Mfsd11	0.0768042	0.0202	492	315 5120 57451 57452 57453 57454
474	Tmem66	0.0768492	0.0203	495	4364 5123 89749 89750 89751 118526
475	Chrne	0.0768942	0.0203	494	762 5126 33271 33272 100847 129024
476	Armcx2	0.0769392	0.0203	493	4231 5129 27126 27127 27128 27129
477	Cdh23	0.0769542	0.0204	498	4031 5130 32169 105618 114498 118514
478	Cbr1	0.0770142	0.0204	497	1643 5134 30708 30709 30710 30711
479	Smim5	0.0773893	0.0206	504	1295 5159 16506 84079 84080 84081
480	Cnot7	0.0774343	0.0206	500	933 5162 34160 34161 34162 104944
481	Pxdc1	0.0776143	0.0206	503	3641 5174 8100 12711 76627 104831
482	Ubl4	0.0776443	0.0206	505	4792 5176 9541 92311 92312 114060
483	Mlf1	0.0776893	0.0206	502	1453 5179 57789 57790 113620 115209
484	Dand5	0.0777193	0.0206	501	971 5181 20918 36632 36633 36634
485	Phf21a	0.0778093	0.0207	506	1103 5187 72743 72744 103014 127608
486	Cds1	0.0779743	0.0208	508	2620 5198 9135 13406 32396 111997
487	Fabp2	0.0780193	0.0208	509	112 5201 14177 41013 41014 115617
488	G6pd2	0.0780343	0.0208	510	4960 5202 43702 43703 113003 122800
489	AA467197	0.0781693	0.0208	507	5077 5211 23472 23473 23474 23475
490	Vmn1r12	0.0784993	0.0209	514	3161 5233 20630 103050 105405 113923
491	Phf13	0.0785593	0.0209	512	3392 5237 72724 72725 72726 105205
492	Rasef	0.0786793	0.0209	513	3413 5245 77418 77419 77420 107536
493	Ifit3	0.0788143	0.0209	511	1875 5254 7861 50608 50609 129060
494	Vmn1r179	0.0789793	0.021	516	209 5265 93515 93516 118934 119228
495	Olfr832	0.0790393	0.021	515	630 5269 70182 70183 113719 122855
496	mmu-mir-5119	0.0793263	0.0163	405	4395 7102 59412 59413
497	Gm10439	0.0794144	0.0211	518	3697 5294 44985 44986 44987 102196
498	Nfatc4	0.0794444	0.0211	519	3858 5296 63655 63656 63657 116908
499	Cgrrf1	0.0795044	0.0211	517	790 5300 18358 32944 32945 32946
500	Npw	0.0795194	0.0212	522	1459 5301 16837 65794 98521 115485
501	Celsr2	0.0795344	0.0212	520	4152 5302 32566 32567 32568 32569
502	Exo1	0.0796244	0.0212	521	2683 5308 40788 40789 40790 104928
503	Phf2	0.0796844	0.0212	523	660 5312 16117 72732 72733 127571
504	Masp2	0.0799394	0.0214	528	1303 5329 56582 56583 56584 112158
505	Fam162a	0.0799544	0.0214	525	4547 5330 41322 41323 41324 105279
506	Rgs7	0.0800294	0.0214	529	746 5335 78309 78310 78311 105357
507	Gm5346	0.0800594	0.0214	526	3330 5337 46091 46092 46093 46094
508	Iah1	0.0800744	0.0214	527	2643 5338 50398 50399 50400 119433
509	mmu-mir-6393	0.0802198	0.0169	426	2981 7182 59701 59702
510	Ap2a2	0.0802394	0.0214	524	2984 5349 26290 26291 26292 103604
511	Vps41	0.0803444	0.0214	530	1432 5356 6115 11911 12388 94492
512	Abcg4	0.0803594	0.0215	531	3004 5357 23718 23719 107954 119506
513	Cgn	0.0805394	0.0217	532	55 5369 32932 32933 32934 32935
514	Mut	0.0806144	0.0218	533	2557 5374 62287 111459 121676 128636
515	Svs6	0.0806444	0.0218	534	3688 5376 19906 86627 86628 86629
516	Odf3l1	0.0807794	0.022	536	486 5385 10028 66765 108753 116731
517	Nfyc	0.0808544	0.022	535	330 5390 13972 63745 63746 124831
518	Lipc	0.0810645	0.0222	538	3512 5404 54756 54757 54758 54759
519	Kpna1	0.0811695	0.0222	537	2864 5411 53546 53547 118696 119769
520	Tomm40	0.0813045	0.0222	540	1209 5420 11737 15118 106847 115168
521	Ndufaf5	0.0813945	0.0224	542	3670 5426 63317 63318 63319 99972
522	Asgr1	0.0816795	0.0227	543	4417 5445 13482 27392 27393 108527
523	Cd300lb	0.0816945	0.0227	544	3302 5446 18612 31782 31783 31784
524	Hmha1	0.0817095	0.0227	545	2371 5447 49549 118700 127641 128169
525	Lrp1b	0.0817245	0.0227	546	2354 5448 55204 55205 55206 99555
526	Lypd6b	0.0819195	0.0228	548	1783 5461 55820 55821 55822 113014
527	Mfsd2a	0.0819345	0.0228	549	2327 5462 12700 57459 57460 57461
528	Olfr1033	0.0820095	0.0228	551	405 5467 14213 66954 66955 99287
529	Olfr971	0.0820545	0.0229	558	318 5470 70561 70562 70563 100215
530	Fam170a	0.0820695	0.0229	555	2713 5471 41368 41369 41370 41371
531	Mettl25	0.0820995	0.0229	557	3913 5473 57346 57347 109610 111780
532	Ccdc54	0.0821745	0.0229	553	266 5478 31157 31158 31159 116757
533	Cdadc1	0.0821895	0.0229	554	1062 5479 18712 31968 31969 114820
534	Grm6	0.0822195	0.0229	556	3348 5481 47759 47760 47761 120317
535	NonTargetingControlGuideForMouse_0399	0.0822515	0.0057	125	2875 10175
536	AI661453	0.0823245	0.023	559	2109 5488 25080 25081 112248 116736
537	Abcb4	0.0827145	0.0231	560	1164 5514 19063 23629 23630 101683
538	Adck2	0.0827296	0.0231	561	823 5515 6163 14410 24576 105832
539	Rnf19a	0.0827746	0.0232	567	169 5518 78948 78949 78950 110202
540	Ehd1	0.0828646	0.0232	562	2214 5524 15349 18586 39503 39504
541	NonTargetingControlGuideForMouse_0023	0.0828739	0.0059	128	8219 10252
542	mmu-let-7f-2	0.0829564	0.0176	441	5073 7427 19079 58004
543	Nipsnap3b	0.0829696	0.0232	565	4064 5531 63912 63913 107886 124729
544	Olfr959	0.0829846	0.0232	566	4465 5532 70525 70526 70527 128236
545	Skint2	0.0830146	0.0232	568	5083 5534 82363 82364 82365 82366
546	Galnt16	0.0831196	0.0232	563	3562 5541 10876 13559 43907 125534
547	Gm17019	0.0831346	0.0232	564	3761 5542 12058 13054 101790 105699
548	Treml2	0.0832696	0.0233	571	5512 5551 90692 90693 90694 129346
549	Shisa4	0.0833896	0.0233	570	3270 5559 82093 82094 82095 82096
550	Vmn1r79	0.0834646	0.0233	572	2273 5564 93930 93931 93932 122414
551	Aar2	0.0834946	0.0233	569	5140 5566 9722 23522 23523 23524
552	Slco1a5	0.0835546	0.0234	575	2270 5570 83707 83708 83709 112016
553	Lpar3	0.0838396	0.0234	574	5243 5589 55028 55029 55030 55031
554	Stra13	0.0838846	0.0234	576	3204 5592 12456 86164 86165 98369
555	Klrc2	0.0839146	0.0234	573	1540 5594 53467 53468 53469 53470
556	Dmp1	0.0840346	0.0235	577	2566 5602 37882 37883 37884 37885
557	Pkn2	0.0840946	0.0235	578	1759 5606 5610 73280 119931 124029
558	Nf1	0.0842596	0.0236	583	3474 5617 6581 63622 63623 123517
559	Pxdn	0.0842746	0.0236	584	701 5618 76628 76629 76630 101186
560	Fbxw7	0.0843196	0.0236	579	4047 5621 42402 42403 121648 127198
561	Mex3a	0.0843346	0.0236	581	2975 5622 15563 57382 57383 99717
562	Hist1h2bb	0.0844246	0.0236	580	3088 5628 49238 49239 107668 114238
563	Myo18b	0.0844996	0.0236	582	3875 5633 8850 15218 16900 62562
564	Timp3	0.0845446	0.0236	585	2667 5636 13783 17081 88696 129688
565	mmu-mir-182	0.0846206	0.0179	451	1053 7576 58255 58256
566	Slc16a13	0.0846347	0.0237	586	3242 5642 17609 82555 82556 116173
567	Ins2	0.0848147	0.024	587	709 5654 6414 51425 51426 51427
568	Myo9b	0.0848447	0.0241	591	2094 5656 9964 62620 62621 122436
569	Tm9sf3	0.0848897	0.0241	593	1404 5659 16198 88918 88919 124876
570	Ddr2	0.0850397	0.0241	589	4233 5669 6517 36992 36993 104404
571	Pex14	0.0850547	0.0241	592	5557 5670 10127 72440 100229 106730
572	Cpa2	0.0850847	0.0241	588	3121 5672 17510 17601 34801 34802
573	Ggnbp1	0.0851147	0.0241	590	2514 5674 7865 14671 44479 44480
574	1700106J16Rik	0.0852347	0.0242	594	4771 5682 12837 21837 104756 129816
575	mmu-mir-703	0.0853913	0.0181	453	4289 7645 60363 60364
576	Tacc3	0.0853997	0.0242	595	1009 5693 86990 86991 86992 86993
577	Vmn1r69	0.0854297	0.0242	596	1363 5695 93896 93897 93898 111743
578	Trip13	0.0855947	0.0246	597	3181 5706 20208 91000 91001 91002
579	Vmn2r15	0.0856097	0.0246	598	1057 5707 7967 94080 98235 116133
580	Cyp4f39	0.0856397	0.0247	599	607 5709 10585 18381 36321 36322
581	Scaf4	0.0858797	0.025	602	1283 5725 9956 80535 80536 126429
582	Scd1	0.0858947	0.025	603	773 5726 80590 80591 80592 120260
583	Fam124a	0.0861347	0.0252	604	1341 5742 18208 41193 104534 112628
584	Large	0.0861497	0.0252	605	587 5743 54156 54157 54158 54159
585	Mllt10	0.0861647	0.0252	607	416 5744 12228 57810 57811 57812
586	Mcpt8	0.0862097	0.0252	606	3265 5747 56885 56886 56887 115279
587	Prss52	0.0862247	0.0252	608	502 5748 75779 75780 75781 75782
588	Gfy	0.0863748	0.0253	610	4725 5758 44452 44453 102870 120920
589	mmu-mir-5618	0.0864301	0.0186	458	5818 7738 59490 59491
590	Pcyt1b	0.0864498	0.0253	612	146 5763 71953 71954 113463 115197
591	Lyar	0.0865398	0.0253	611	596 5769 55778 55779 55780 55781
592	Prr16	0.0865698	0.0253	613	1377 5771 75577 75578 75579 107415
593	Sult2a1	0.0865848	0.0253	614	2690 5772 86404 86405 98540 124014
594	Pi16	0.0866898	0.0257	621	4029 5779 72874 72875 72876 72877
595	Ints2	0.0867198	0.0257	618	2524 5781 51477 51478 51479 109550
596	Olfr1451	0.0867498	0.0257	620	3068 5783 17653 68125 68126 104569
597	Alppl2	0.0867648	0.0257	617	1379 5784 14623 20092 25617 25618
598	Tcp11	0.0867948	0.0257	623	1121 5786 87831 87832 100035 102417
599	Ptprcap	0.0868548	0.0257	622	1760 5790 6496 76444 76445 76446
600	Myo16	0.0870048	0.0257	619	2873 5800 62555 62556 62557 122141
601	Slc15a2	0.0870798	0.0258	624	1944 5805 15665 82531 82532 82533
602	Syt17	0.0873798	0.0262	630	4847 5825 13460 86841 86842 86843
603	Nat9	0.0874248	0.0262	628	4628 5828 62996 62997 62998 99618
604	Syngr4	0.0874398	0.0262	629	1460 5829 86756 86757 86758 86759
605	Crmp1	0.0874698	0.0262	627	4785 5831 13233 18125 35165 35166
606	Olfr183	0.0876048	0.0264	638	376 5840 13371 19367 68375 101183
607	Eif3g	0.0876648	0.0264	636	1028 5844 10040 39658 117636 124147
608	Cldn24	0.0877248	0.0264	634	1832 5848 18939 33621 115288 122640
609	5830403L16Rik	0.0877998	0.0264	631	5683 5853 8252 100539 114784 118397
610	AI464131	0.0878148	0.0264	632	3914 5854 17623 25063 25064 103945
611	Irf6	0.0878298	0.0264	637	3105 5855 8999 19965 51706 51707
612	Scn7a	0.0878448	0.0264	639	833 5856 11358 80758 101132 118377
613	Chgb	0.0878898	0.0264	633	2016 5859 33063 33064 33065 120120
614	Cpeb4	0.0879048	0.0264	635	1613 5860 34839 102838 104317 117145
615	Rora	0.0879498	0.0265	647	5366 5863 79152 79153 79154 128076
616	Dcaf6	0.0879948	0.0265	641	811 5866 9623 16465 36767 36768
617	Pcdh12	0.0880398	0.0265	645	5538 5869 7789 19549 71627 71628
618	Dscam	0.0880548	0.0265	642	4769 5870 38596 38597 38598 118600
619	Atxn1l	0.0880848	0.0265	640	467 5872 28043 28044 28045 116840
620	Pklr	0.0882499	0.0265	646	4414 5883 73264 73265 100789 127978
621	Krtap10-4	0.0883249	0.0265	643	1818 5888 21161 53782 119522 128734
622	Osgepl1	0.0883549	0.0265	644	670 5890 10900 12428 70885 98780
623	I830077J02Rik	0.0884299	0.0266	649	4902 5895 50396 50397 110194 125472
624	BC026585	0.0884599	0.0266	648	533 5897 28648 28649 104653 121425
625	Sarnp	0.0885049	0.0267	653	1141 5900 12390 80420 80421 80422
626	Amigo1	0.0885349	0.0267	650	5025 5902 25704 25705 25706 102567
627	Atp6ap2	0.0885799	0.0267	651	2694 5905 27870 27871 27872 27873
628	Nlrp10	0.0885949	0.0267	652	3752 5906 64042 64043 108209 124043
629	Syn2	0.0886399	0.0267	654	4387 5909 86700 86701 86702 121865
630	mmu-mir-503	0.0886417	0.0196	477	6958 7936 59354 123671
631	Chrna7	0.0887899	0.0268	656	3843 5919 33246 33247 33248 119443
632	Sh3bgrl3	0.0889099	0.0268	658	2128 5927 81938 81939 81940 115049
633	Slc30a2	0.0889249	0.0268	659	999 5928 83077 83078 83079 100365
634	Tceb1	0.0889849	0.0268	661	3553 5932 87688 87689 87690 107743
635	Etnppl	0.0889999	0.0268	657	2137 5933 8982 40692 40693 40694
636	Abhd11	0.0890149	0.0268	655	582 5934 23731 23732 23733 23734
637	Sox2	0.0890599	0.0268	660	2255 5937 84700 84701 84702 84703
638	Vmn2r77	0.0892249	0.0269	662	170 5948 13685 94287 94288 102384
639	Tnnt3	0.0893812	0.0294	727	491 6839 7202 104878 129553
640	Snta1	0.0893899	0.027	664	2219 5959 84393 84394 84395 84396
641	AF251705	0.0894349	0.0271	665	228 5962 7630 9251 24797 24798
642	Foxo1	0.0895699	0.0271	666	1452 5971 43264 43265 43266 106067
643	Vmn1r191	0.0896749	0.0271	667	314 5978 17348 93547 119055 125722
644	Zak	0.0897049	0.0272	680	1443 5980 95680 95681 95682 95683
645	Septin14	0.0897199	0.0272	676	3194 5981 81279 81280 113147 130175
646	Dbil5	0.0899299	0.0272	671	113 5995 12912 36700 36701 110666
647	Dnajc10	0.0899449	0.0272	672	4093 5996 16912 38073 102499 123029
648	4930558K02Rik	0.090095	0.0272	668	4391 6006 22750 22751 99329 115230
649	Wwc2	0.090155	0.0272	679	285 6010 8597 95307 95308 119291
650	4933402N03Rik	0.090185	0.0272	669	4265 6012 22911 22912 22913 124337
651	mmu-mir-6350	0.0902054	0.0199	488	2989 8076 10723 59593
652	Hist4h4	0.090215	0.0272	673	1088 6014 49421 49422 121317 128992
653	Ccr2	0.090335	0.0272	670	349 6022 31561 31562 116278 123803
654	Tmem87b	0.09035	0.0272	677	1153 6023 89809 109616 115635 117912
655	Msh6	0.090515	0.0272	674	5556 6034 61845 61846 110171 121944
656	Usp47	0.090635	0.0272	678	988 6042 93004 93005 93006 118153
657	Olfr167	0.09065	0.0272	675	4514 6043 20968 68339 68340 118015
658	Tap2	0.090695	0.0274	686	5976 6046 87194 107059 115762 117432
659	Defb2	0.09077	0.0274	681	1739 6051 6477 9527 14615 37240
660	Nudt9	0.090815	0.0274	684	1372 6054 66368 66369 66370 120549
661	Srcin1	0.090845	0.0274	685	2938 6056 85413 85414 85415 85416
662	Eya4	0.09089	0.0274	682	1447 6059 15439 17782 40924 127737
663	mmu-mir-192	0.0909091	0.0203	496	4559 8139 58349 58350
664	Faxc	0.09095	0.0274	683	4852 6063 20827 42068 42069 105743
665	Fbxw18	0.09107	0.0275	687	1963 6071 9393 16662 42362 42363
666	Amhr2	0.091235	0.0276	688	1293 6082 25698 25699 25700 115199
667	Cep152	0.09134	0.0277	689	3961 6089 17130 32671 32672 121442
668	mmu-mir-6387	0.0913894	0.0204	499	4627 8182 59688 59689
669	1810062G17Rik	0.091445	0.0279	691	2925 6096 21939 21940 99490 124557
670	Parp9	0.09158	0.0279	694	4020 6105 14413 71457 71458 105130
671	Art3	0.09164	0.0279	693	5938 6109 27244 27245 27246 112482
672	Adam20	0.091775	0.0279	692	1370 6118 24370 24371 24372 24373
673	Tyrp1	0.0918951	0.0281	695	1724 6126 92024 92025 115414 123082
674	Mfsd7a	0.0919851	0.0282	696	4826 6132 57481 57482 115924 126545
675	Olfr98	0.0920751	0.0282	697	2949 6138 70585 70586 70587 70588
676	Slc6a12	0.0921201	0.0283	700	186 6141 11665 83518 83519 107016
677	Kap	0.0921501	0.0283	699	961 6143 15178 52256 52257 52258
678	Tmem147	0.0923001	0.0284	702	2661 6153 89192 89193 119329 126038
679	Sh3pxd2a	0.0924201	0.0284	701	4243 6161 12411 81988 81989 81990
680	Mrs2	0.0924951	0.0285	703	3446 6166 18080 61750 61751 61752
681	Pddc1	0.0925101	0.0286	704	450 6167 72020 72021 102423 107419
682	4930504O13Rik	0.0926301	0.0288	705	3655 6175 11017 22667 22668 120153
683	Brap	0.0927351	0.0288	706	2218 6182 29451 101956 117027 124311
684	Alox15	0.0928701	0.029	708	1965 6191 25586 25587 107106 112622
685	Adam5	0.0929001	0.029	707	2159 6193 24421 24422 24423 120703
686	Cryzl1	0.0931551	0.0291	709	3700 6210 12845 35289 35290 121334
687	Topbp1	0.0932751	0.0291	714	1233 6218 90340 90341 90342 117658
688	Oma1	0.0933801	0.0291	710	2699 6225 70653 70654 70655 119280
689	Pbsn	0.0933951	0.0291	711	5820 6226 14203 71567 71568 71569
690	Rnf14	0.0934251	0.0291	712	4800 6228 13753 78855 78856 118498
691	Tnrc18	0.0935001	0.0291	713	1503 6233 90223 90224 90225 90226
692	Mrps11	0.0935151	0.0292	715	4984 6234 61641 61642 61643 103144
693	Foxn1	0.0935901	0.0293	720	6165 6239 14966 43251 43252 43253
694	Rprd2	0.0936351	0.0293	724	6045 6242 79543 79544 79545 120658
695	Tmem53	0.0936802	0.0293	725	962 6245 9061 89696 89697 89698
696	P4ha3	0.0938152	0.0293	723	2902 6254 71120 71121 71122 129199
697	Arhgef12	0.0938452	0.0293	716	6142 6256 26871 26872 26873 116600
698	Faf1	0.0939052	0.0293	718	619 6260 8564 41060 41061 101607
699	Nsun7	0.0940252	0.0293	722	578 6268 66124 66125 105459 107720
700	Col17a1	0.0940552	0.0293	717	123 6270 34357 34358 99738 123740
701	Fam222a	0.0941302	0.0293	719	3506 6275 10449 41637 41638 113453
702	Lrrk1	0.0941452	0.0293	721	6091 6276 55494 55495 55496 55497
703	Sardh	0.0942352	0.0294	726	865 6282 80414 98339 111825 116100
704	Mss51	0.0944302	0.0295	731	5015 6295 61892 61893 61894 61895
705	Gnao1	0.0944752	0.0295	729	4068 6298 14617 46709 46710 118990
706	Gpatch3	0.0945802	0.0295	730	4757 6305 47018 47019 104343 125644
707	Zfp54	0.0946252	0.0295	734	668 6308 17781 17925 96755 107716
708	Xylt1	0.0947002	0.0295	733	923 6313 95495 95496 95497 95498
709	Tfap2c	0.0947302	0.0295	732	6155 6315 15014 18496 88232 88233
710	Dph5	0.0947902	0.0295	728	568 6319 38422 38423 38424 126530
711	Scaf11	0.0949552	0.0297	740	1400 6330 80532 80533 80534 114408
712	Fam71b	0.0949852	0.0297	736	5588 6332 7296 41806 41807 41808
713	Trerf1	0.0950152	0.0297	744	3593 6334 90699 90700 90701 90702
714	Glt25d1	0.0950602	0.0297	737	1355 6337 44841 44842 44843 44844
715	Nkain4	0.0951052	0.0297	738	2457 6340 6610 63931 63932 123928
716	Syt6	0.0951202	0.0297	741	3480 6341 18467 86856 86857 86858
717	Prr9	0.0951802	0.0297	739	5273 6345 75613 75614 75615 75616
718	Tmem176a	0.0952102	0.0297	743	3547 6347 14061 89289 89290 89291
719	Thnsl2	0.0953302	0.0297	742	3711 6355 88497 88498 88499 105750
720	Ado	0.0954052	0.0297	735	4392 6360 16446 24693 24694 105150
721	Slc6a5	0.0954953	0.03	747	4280 6366 83561 83562 118827 122443
722	Zfp324	0.0955253	0.03	748	5765 6368 9952 17238 19062 113999
723	Ccr5	0.0955403	0.0301	749	3511 6369 31569 31570 31571 124016
724	Kcnj1	0.0955703	0.0301	750	3493 6371 52487 52488 52489 52490
725	Ssh2	0.0956003	0.0301	751	2563 6373 85664 85665 85666 107502
726	Stoml1	0.0957503	0.0301	752	5550 6383 8625 86127 86128 86129
727	Pkn1	0.0958853	0.0303	755	5502 6392 73277 73278 73279 120964
728	Nox3	0.0959303	0.0303	754	4561 6395 19466 20685 119630 129484
729	Trove2	0.0960053	0.0303	756	976 6400 91098 91099 91100 126826
730	Fam179a	0.0960203	0.0303	753	5373 6401 10877 41426 41427 105440
731	Ubap2	0.0961103	0.0304	758	175 6407 92113 92114 115077 115966
732	Olfr958	0.0961553	0.0304	757	3939 6410 70522 70523 70524 108818
733	Syt1	0.0961703	0.0305	759	2860 6411 86809 86810 128911 129819
734	Tas2r136	0.0963353	0.0306	760	4442 6422 87331 87332 87333 124451
735	Zfp777	0.0963503	0.0307	762	5929 6423 97118 111603 127025 127506
736	Aco1	0.0963953	0.0307	761	5101 6426 24006 24007 24008 107290
737	Fbxl22	0.0964703	0.0308	764	4588 6431 13048 42164 42165 42166
738	Olfr938	0.0964853	0.0308	765	935 6432 70476 70477 70478 70479
739	Gypa	0.0965603	0.031	766	6013 6437 13787 17514 17955 20845
740	Stat6	0.0966353	0.031	767	739 6442 14183 16332 20911 85968
741	mmu-mir-6918	0.0966838	0.0223	541	1810 8656 60001 60002
742	Mrgprx2	0.0967703	0.0311	768	928 6451 61417 61418 61419 61420
743	Pax6	0.0968603	0.0312	770	2148 6457 71525 71526 103110 123536
744	Hccs	0.0968753	0.0312	769	2382 6458 8075 48703 48704 48705
745	Pex16	0.0970103	0.0313	772	3297 6467 72441 72442 72443 72444
746	Lhfpl5	0.0971453	0.0313	771	3321 6476 54602 54603 54604 54605
747	Olfr981	0.0971753	0.0314	774	1054 6478 70590 70591 70592 124497
748	Nnt	0.0971903	0.0314	773	5911 6479 7030 15083 64212 122417
749	Ica1	0.0972353	0.0315	778	4751 6482 50423 50424 120400 126170
750	Olfr1085	0.0972503	0.0315	780	5789 6483 67061 67062 67063 67064
751	Cnot1	0.0972954	0.0315	777	4138 6486 34129 34130 34131 100747
752	Krcc1	0.0973404	0.0315	779	2105 6489 6522 19572 102540 118748
753	Polr3e	0.0973704	0.0315	781	3059 6491 74194 74195 74196 74197
754	Asxl3	0.0973854	0.0315	775	6238 6492 16903 27517 104238 123291
755	Ceacam14	0.0974754	0.0315	776	5652 6498 13280 15748 32452 32453
756	Edc4	0.0975204	0.0316	782	3400 6501 9346 16827 39230 119511
757	Smcp	0.0975654	0.0316	784	3236 6504 11729 83996 83997 107500
758	Gm362	0.0976104	0.0316	783	6213 6507 45842 99115 102934 115026
759	Slc22a1	0.0976404	0.0317	785	733 6509 15145 82674 82675 129425
760	Kif1a	0.0977004	0.0318	787	1849 6513 52917 52918 113161 121689
761	Agmo	0.0977154	0.0318	786	3232 6514 13932 19376 24905 24906
762	Cep128	0.0978054	0.032	788	989 6520 105544 111080 129005 129817
763	Dnah2	0.0979254	0.0321	790	1299 6528 37984 37985 37986 102671
764	mmu-mir-6899	0.0980241	0.0228	552	5923 8776 59946 122061
765	Mycn	0.0980604	0.0321	792	5485 6537 18161 62393 62394 98849
766	Pkdrej	0.0980904	0.0321	793	5862 6539 73248 115422 119908 129254
767	Prr13	0.0981204	0.0321	794	1834 6541 75561 75562 101385 107035
768	Ercc4	0.0981504	0.0321	791	2157 6543 40418 40419 101464 125726
769	Auts2	0.0981804	0.0321	789	2968 6545 20414 28136 28137 28138
770	Strbp	0.0983154	0.0322	798	1712 6554 86185 86186 86187 86188
771	Olfr1019	0.0983304	0.0322	795	5721 6555 66913 66914 102919 129472
772	Pglyrp4	0.0984204	0.0322	796	5288 6561 19441 72608 72609 72610
773	Tmem213	0.0984354	0.0322	799	1185 6562 89444 89445 89446 100264
774	Pla2g1b	0.0984804	0.0322	797	2963 6565 73313 73314 73315 115785
775	Gimap5	0.0985254	0.0323	801	4756 6568 44558 44559 44560 112189
776	Por	0.0986004	0.0324	803	4259 6573 10795 74308 74309 74310
777	Cmtr1	0.0986604	0.0324	802	1676 6577 34024 34025 34026 34027
778	Tnfrsf26	0.0987504	0.0324	804	2978 6583 8800 90089 90090 99253
779	Atp1b4	0.0987804	0.0325	805	6427 6585 27753 27754 27755 27756
780	Dcstamp	0.0987954	0.0325	807	2550 6586 7610 36865 36866 36867
781	Clec4a4	0.0988104	0.0325	806	4672 6587 33725 100554 110721 115774
782	Thop1	0.0989154	0.0325	808	1102 6594 12048 88527 88528 88529
783	Zfp36l1	0.0989304	0.0326	821	4564 6595 96502 96503 96504 105361
784	Cdk14	0.0989454	0.0326	809	5150 6596 13414 32239 102516 122763
785	Oaf	0.0989604	0.0326	815	3304 6597 19859 66596 66597 66598
786	Mus81	0.0989904	0.0326	813	2932 6599 62278 62279 62280 100570
787	Olfr1446	0.0990955	0.0326	818	2660 6606 68107 123227 125227 127153
788	H2-M5	0.0991255	0.0326	811	4147 6608 48377 48378 112231 120470
789	Klhdc7b	0.0991405	0.0326	812	5499 6609 16976 53168 113388 130164
790	Slc22a14	0.0992005	0.0326	820	2406 6613 82683 82684 105170 125801
791	Olfr1299	0.0992755	0.0326	817	232 6618 10120 67696 67697 67698
792	Foxc1	0.0993955	0.0326	810	2336 6626 8039 43167 43168 43169
793	Pus10	0.0994555	0.0326	819	1571 6630 76571 76572 76573 102186
794	Ndufa7	0.0995005	0.0326	814	1252 6633 15792 63289 63290 101279
795	Odf1	0.0995155	0.0326	816	1976 6634 66742 66743 66744 66745
796	Oas1h	0.0996055	0.0327	822	1796 6640 66626 66627 112242 119930
797	Insc	0.0997705	0.0328	823	3463 6651 51428 51429 51430 126069
798	Vwa1	0.0998005	0.0328	824	4132 6653 94609 94610 94611 94612
799	Gpr139	0.0999355	0.0329	825	6460 6662 47214 47215 103690 117932
800	Khsrp	0.0999955	0.0329	826	6343 6666 15310 52869 52870 121611
801	Slc19a1	0.100056	0.033	827	3407 6670 82634 82635 82636 110270
802	Olfr1402	0.100101	0.0331	832	1929 6673 13196 68016 115951 123988
803	Triap1	0.100191	0.0331	836	903 6679 90727 90728 90729 103833
804	Abca14	0.100311	0.0331	828	6461 6687 8873 23574 113156 125340
805	Ebpl	0.100341	0.0331	829	4215 6689 39141 39142 120029 122236
806	Nmu	0.100386	0.0331	831	4550 6692 64194 64195 98162 102465
807	Olfr533	0.100401	0.0331	833	3192 6693 13485 69305 69306 123364
808	Phka2	0.100446	0.0331	834	6652 6696 72779 72780 72781 72782
809	Krt8	0.100521	0.0331	830	1910 6701 53743 53744 53745 113073
810	Trappc12	0.100581	0.0331	835	5018 6705 90624 90625 114367 128249
811	Zcchc17	0.100641	0.0331	837	5379 6709 95967 95968 95969 95970
812	Rbm34	0.100836	0.0332	840	3128 6722 77681 77682 77683 77684
813	Zfp616	0.100866	0.0332	841	1905 6724 96851 96852 96853 96854
814	Fam221b	0.100896	0.0332	839	4302 6726 41633 41634 41635 41636
815	Ankmy2	0.100911	0.0332	838	2185 6727 25932 25933 113068 127045
816	Brinp3	0.100926	0.0333	842	1050 6728 20710 29525 29526 121602
817	Habp4	0.100941	0.0333	843	5170 6729 48511 112139 116159 123482
818	Cd302	0.100971	0.0334	846	4135 6731 31798 31799 31800 31801
819	Edc3	0.101121	0.0334	849	3335 6741 39226 39227 39228 39229
820	Cops7a	0.101166	0.0334	847	218 6744 34607 34608 103668 123441
821	Tmem9b	0.101256	0.0334	853	3166 6750 89850 89851 126194 127723
822	Bcl2l11	0.101271	0.0334	844	1686 6751 28937 28938 98472 118772
823	E330017A01Rik	0.101346	0.0334	848	3394 6756 39039 39040 39041 124342
824	Tmem19	0.101436	0.0334	852	4642 6762 89356 89357 89358 89359
825	Kcne2	0.101481	0.0334	851	4906 6765 52418 52419 52420 52421
826	Bre	0.101511	0.0334	845	707 6767 8672 29497 29498 119683
827	Itga6	0.101706	0.0334	850	2554 6780 51899 51900 51901 123773
828	Mturn	0.101826	0.0335	856	417 6788 8067 62144 62145 127126
829	Cntn6	0.102021	0.0335	855	5522 6801 34237 34238 34239 34240
830	Ces1c	0.102096	0.0335	854	1321 6806 9768 14721 32811 32812
831	Snrnp27	0.102156	0.0336	857	1100 6810 15832 84318 84319 84320
832	Xrcc5	0.102231	0.0336	859	6127 6815 21127 95468 95469 115092
833	Trpv2	0.102336	0.0336	858	2272 6822 91216 91217 110189 123239
834	Spock1	0.102366	0.0337	861	4434 6824 85193 85194 85195 85196
835	Tesk1	0.102381	0.0337	862	1511 6825 17906 88084 110828 117412
836	Cacna1f	0.102396	0.0337	860	6711 6826 30072 30073 30074 30075
837	Fam71e1	0.102561	0.0338	863	901 6837 6859 18279 108229 122943
838	Rap1a	0.102576	0.0338	868	1838 6838 77302 77303 77304 105110
839	Rab11b	0.102636	0.0338	867	4761 6842 76810 76811 76812 128500
840	Lamtor5	0.102651	0.0338	865	1514 6843 10173 54125 54126 54127
841	Itga1	0.102696	0.0338	864	6113 6846 51869 51870 51871 51872
842	Zar1	0.102801	0.0338	869	1437 6853 12777 95692 95693 95694
843	Lmo2	0.102816	0.0338	866	5383 6854 54889 54890 54891 124996
844	Ankrd37	0.102951	0.0339	870	5651 6863 26029 26030 105766 108591
845	Fam102a	0.102996	0.0339	871	2216 6866 18281 41089 41090 41091
846	Sfxn4	0.103101	0.0339	872	3119 6873 81792 81793 81794 115190
847	Mlc1	0.103221	0.034	873	2861 6881 13399 57781 57782 113798
848	Olfr736	0.103311	0.0341	875	3428 6887 10959 14984 102239 113192
849	mmu-mir-669i	0.103363	0.0252	609	4504 9254 103255 124320
850	Pus7l	0.103371	0.0341	876	3401 6891 76583 76584 76585 109239
851	NonTargetingControlGuideForMouse_0725	0.103431	0.0098	237	5824 12795
852	mmu-mir-6994	0.103832	0.0255	616	9013 9296 19676 60251
853	Naip2	0.103836	0.0343	878	4179 6922 62855 62856 62857 112198
854	Pgm2	0.103851	0.0343	879	5110 6923 72615 72616 72617 72618
855	Rplp2	0.103866	0.0343	880	4410 6924 79496 79497 79498 79499
856	Gpr146	0.103971	0.0343	877	4764 6931 47228 47229 47230 47231
857	Ccin	0.104031	0.0344	881	3129 6935 10187 31341 31342 107374
858	Hist1h3a	0.104076	0.0346	883	1006 6938 49292 49293 49294 49295
859	Atp6ap1	0.104106	0.0346	882	983 6940 16676 27862 27863 27864
860	Urah	0.104181	0.0348	892	3383 6945 92791 92792 103262 128073
861	Nbea	0.104256	0.0348	888	4560 6950 9700 20141 63012 63013
862	Chd9	0.104271	0.0348	884	4767 6951 33038 102229 112998 116072
863	Lpcat4	0.104301	0.0348	887	1662 6953 9245 55062 55063 98312
864	Olr1	0.104421	0.0348	890	1922 6961 10462 70652 123316 127858
865	Saa1	0.104466	0.0348	891	3745 6964 20625 80252 80253 102832
866	Kbtbd8	0.104481	0.0348	886	171 6965 52336 52337 116517 119486
867	Gabre	0.104526	0.0348	885	3308 6968 43783 43784 111867 113500
868	Olfr270	0.104556	0.0348	889	495 6970 19945 20792 68590 109596
869	Zbtb20	0.104571	0.0348	893	4639 6971 95743 95744 95745 95746
870	Afap1l2	0.104706	0.0349	894	931 6980 24808 24809 24810 108147
871	Arhgef11	0.104721	0.0349	895	4027 6981 26869 26870 113643 114022
872	Magi3	0.104766	0.035	896	3765 6984 56092 56093 56094 107499
873	Nktr	0.104856	0.0352	898	5352 6990 10710 63961 63962 124228
874	mmu-mir-6415	0.105061	0.0255	615	7755 9406 59763 124203
875	Zfp873	0.105111	0.0352	901	5113 7007 18330 97259 97260 97261
876	Tceanc2	0.105126	0.0352	900	2748 7008 16589 87686 87687 119881
877	Pcdhb4	0.105141	0.0352	899	4918 7009 71745 71746 71747 71748
878	Klf14	0.105201	0.0352	897	1872 7013 53104 53105 53106 100053
879	Eif3d	0.105261	0.0354	902	1486 7017 39647 39648 117938 122922
880	Kmo	0.105336	0.0355	905	3690 7022 53497 53498 53499 118840
881	Olfr698	0.105471	0.0355	906	5915 7031 13957 15781 69810 69811
882	Ap4m1	0.105546	0.0355	904	5023 7036 26333 26334 26335 26336
883	Serpina1f	0.105621	0.0356	907	6452 7041 16339 81387 124785 124907
884	Yipf3	0.105726	0.0357	909	1140 7048 95569 95570 95571 95572
885	Ldhb	0.105756	0.0357	908	1047 7050 54377 54378 54379 111369
886	Zfp185	0.105786	0.0358	911	2126 7052 96275 96276 109093 120955
887	Pfkp	0.105801	0.0358	910	4184 7053 72510 72511 72512 102067
888	Nrp	0.105936	0.0359	912	5965 7062 7105 10887 66019 66020
889	Tmem80	0.105966	0.0359	913	3739 7064 89786 89787 111883 124216
890	Nckipsd	0.105981	0.036	914	4784 7065 63127 63128 101311 107602
891	NonTargetingControlGuideForMouse_0470	0.106001	0.0102	252	3458 13113
892	Zfp457	0.106311	0.0364	917	6201 7087 96642 96643 96644 123763
893	Grik1	0.106326	0.0364	916	1933 7088 19708 20283 47664 47665
894	Zfp296	0.106341	0.0365	919	2564 7089 9965 19017 96397 96398
895	2510049J12Rik	0.106356	0.0365	918	4726 7090 22215 22216 100766 116670
896	Ccdc9	0.106506	0.0366	920	6699 7100 31303 31304 31305 31306
897	Pla2g4f	0.106566	0.0366	921	1043 7104 8478 11067 73353 100034
898	Cep97	0.106611	0.0367	922	3699 7107 32762 32763 109141 115771
899	Olfr110	0.106686	0.0367	923	2056 7112 8905 67107 67108 111112
900	Olfr784	0.106701	0.0367	924	5475 7113 70044 70045 70046 70047
901	Nrn1l	0.106716	0.0368	925	6438 7114 66015 66016 66017 66018
902	St8sia3	0.106776	0.0368	926	326 7118 12653 85840 85841 85842
903	Zfp809	0.106806	0.0368	927	1993 7120 97167 97168 112404 124357
904	Parp11	0.106896	0.0369	928	4405 7126 17153 19677 98750 107649
905	Acta2	0.106971	0.037	929	5813 7131 24174 24175 24176 24177
906	Ulbp1	0.107136	0.037	933	5662 7142 92579 92580 92581 123222
907	Oprd1	0.107166	0.037	932	1422 7144 70748 70749 116540 127368
908	Nlrc5	0.107211	0.037	931	4682 7147 64038 64039 64040 64041
909	Luc7l2	0.107226	0.037	930	333 7148 12042 55690 107667 123312
910	Clca5	0.107391	0.0372	934	3888 7159 33521 33522 33523 103406
911	Scamp1	0.107466	0.0372	938	2738 7164 9337 80545 80546 107323
912	Tmem74	0.107526	0.0372	939	3452 7168 11310 89774 89775 106800
913	Rgs6	0.107586	0.0372	937	5701 7172 78307 78308 109221 124689
914	Dio1	0.107616	0.0372	935	6281 7174 37699 108977 110743 123907
915	Ppp1r37	0.107661	0.0372	936	5630 7177 74717 115981 118991 121982
916	Msantd2	0.107751	0.0374	940	4956 7183 61820 61821 61822 109745
917	Krtap19-3	0.107766	0.0375	942	1225 7184 10172 16760 53818 53819
918	Olfr50	0.107781	0.0375	943	6393 7185 20446 69215 69216 104220
919	Prh1	0.107796	0.0375	944	4298 7186 20623 75100 98706 108517
920	Ccdc94	0.107871	0.0375	941	2854 7191 31325 31326 31327 31328
921	1700008A04Rik	0.107961	0.0378	945	4976 7197 21471 21472 106805 120597
922	Car3	0.108081	0.0379	946	4741 7205 19374 30480 120188 130195
923	Pde7a	0.108126	0.038	948	7032 7208 7317 72093 107511 115274
924	mmu-mir-497	0.108222	0.026	625	4433 9689 13634 20779
925	Egflam	0.108246	0.038	947	6511 7216 39466 39467 39468 122935
926	Kif20b	0.108321	0.0381	949	1244 7221 52932 52933 52934 112010
927	Suclg2	0.108336	0.0381	950	5527 7222 12480 86346 86347 86348
928	Hoxb7	0.108426	0.0382	953	3723 7228 10334 49791 49792 129007
929	mmu-mir-290a	0.108434	0.0261	626	9426 9708 13872 17110
930	Slc7a10	0.108471	0.0382	954	5679 7231 11315 83584 83585 83586
931	9130409I23Rik	0.108486	0.0382	951	5476 7232 17801 20553 23220 114100
932	H2afz	0.108501	0.0382	952	5472 7233 11891 48475 48476 48477
933	Nlgn2	0.108531	0.0383	955	5050 7235 9649 64025 64026 115751
934	Prcc	0.108606	0.0383	956	6552 7240 7918 16542 74976 74977
935	Olfr119	0.108726	0.0385	960	611 7248 67354 67355 67356 98171
936	Mtap	0.108786	0.0385	959	1134 7252 9924 11757 14336 61947
937	Ppdpf	0.108861	0.0385	961	1581 7257 74459 74460 74461 74462
938	6030419C18Rik	0.108891	0.0385	958	5442 7259 23093 23094 109499 123576
939	4933406J08Rik	0.108921	0.0385	957	3237 7261 16898 22930 99753 105079
940	Dab2ip	0.108966	0.0386	962	2151 7264 11974 17841 36589 99031
941	Supt5	0.109041	0.0389	963	1658 7269 86491 86492 86493 86494
942	Ifrd1	0.109146	0.039	964	3701 7276 50720 50721 125029 125489
943	Samd3	0.109161	0.039	966	2966 7277 80323 80324 80325 127194
944	Olfr147	0.109176	0.039	965	886 7278 10675 10867 68167 68168
945	Adcy5	0.109236	0.0392	967	4706 7282 24607 24608 103012 123142
946	Gpt2	0.109281	0.0393	968	5942 7285 47525 47526 47527 111526
947	Vmn2r11	0.109311	0.0393	969	3987 7287 17859 94019 94020 126021
948	Eps15	0.109431	0.0394	970	2306 7295 8488 40337 40338 111211
949	Tnnt1	0.109506	0.0394	972	5841 7300 90191 90192 90193 90194
950	Nxt2	0.109536	0.0394	971	6834 7302 66577 66578 104358 110779
951	Kidins220	0.109611	0.0395	973	3708 7307 52871 52872 52873 126109
952	Zmiz2	0.109791	0.0397	974	4640 7319 97579 97580 97581 129002
953	Cebpg	0.109836	0.0398	975	2359 7322 32504 32505 32506 32507
954	Cnot11	0.109911	0.0398	976	2364 7327 34136 34137 34138 34139
955	Evi5	0.110016	0.0399	980	6111 7334 40756 40757 105070 108104
956	Med13	0.110031	0.0399	981	3065 7335 57014 57015 109907 115442
957	Xpo7	0.110061	0.0399	983	1423 7337 95439 102560 115713 120655
958	1700094D03Rik	0.110121	0.0399	977	2254 7341 21826 21827 21828 21829
959	Ccl17	0.110136	0.0399	979	3944 7342 31363 31364 31365 106172
960	Vmn1r216	0.110196	0.0399	982	7024 7346 14591 93643 93644 116403
961	4930402K13Rik	0.110256	0.0399	978	2257 7350 22526 22527 22528 127919
962	Sema6b	0.110316	0.04	986	2676 7354 81209 81210 81211 103448
963	Napsa	0.110331	0.04	984	4053 7355 62933 62934 62935 116358
964	Pdha2	0.110346	0.04	985	4489 7356 72138 72139 72140 105679
965	Map2k5	0.110391	0.0401	988	3656 7359 14874 56255 56256 109052
966	Olfr574	0.110406	0.0401	990	5016 7360 69432 69433 69434 69435
967	Mrpl49	0.110556	0.0401	989	4258 7370 61610 61611 61612 103356
968	Iltifb	0.110631	0.0401	987	2353 7375 16455 51257 51258 127267
969	Slc25a13	0.110721	0.0401	991	1398 7381 14603 82797 82798 82799
970	Fem1c	0.110751	0.0402	992	3665 7383 42529 42530 42531 116877
971	Mmp7	0.110766	0.0402	993	6032 7384 16088 18805 57953 57954
972	Rplp0	0.110886	0.0403	994	5505 7392 79487 79488 79489 79490
973	Fxyd2	0.111141	0.0408	995	1186 7409 43600 43601 43602 123694
974	Itpk1	0.111156	0.0408	996	4078 7410 52017 52018 120076 122244
975	Olfr497	0.111171	0.0408	997	6770 7411 69205 69206 69207 116948
976	Ttc7	0.111186	0.0408	998	881 7412 21150 91628 91629 115915
977	Spesp1	0.111246	0.0409	1000	3936 7416 85056 85057 85058 111934
978	Kazn	0.111276	0.0409	999	2072 7418 12689 52315 52316 120086
979	Map4k4	0.111366	0.041	1003	2798 7424 18495 56353 56354 100251
980	Ccnf	0.111396	0.041	1001	1068 7426 31479 31480 31481 31482
981	Dennd4a	0.111531	0.041	1002	4658 7435 16565 37381 112748 120639
982	Snapc4	0.111606	0.041	1004	5344 7440 13002 84258 84259 84260
983	Med12l	0.111771	0.0411	1006	2300 7451 57010 57011 57012 57013
984	Mageb2	0.111801	0.0411	1005	5109 7453 15499 56052 110118 118032
985	Dnase1l1	0.111861	0.0412	1009	2802 7457 12577 38177 125223 126762
986	Rhoc	0.111906	0.0412	1012	569 7460 78389 78390 78391 78392
987	Ddhd2	0.111921	0.0412	1008	4855 7461 10495 36960 36961 122137
988	Rfx3	0.111951	0.0412	1011	6448 7463 78178 78179 78180 101034
989	4933408B17Rik	0.111996	0.0412	1007	287 7466 22934 22935 22936 123405
990	Neil1	0.112056	0.0412	1010	5260 7470 63467 63468 117722 124113
991	Gpr64	0.112131	0.0413	1014	6792 7475 47413 47414 47415 99141
992	Ptx4	0.112146	0.0413	1019	2650 7476 76540 76541 76542 76543
993	Reg4	0.112206	0.0413	1020	7209 7480 77979 77980 77981 104698
994	Lrit2	0.112251	0.0413	1015	2857 7483 10985 55179 55180 120401
995	Olfr133	0.112281	0.0413	1016	1718 7485 19535 21046 98898 120509
996	Olfr297	0.112386	0.0413	1017	3010 7492 16509 68646 68647 110936
997	2210016L21Rik	0.112431	0.0413	1013	918 7495 11026 22011 22012 112478
998	Olfr455	0.112506	0.0413	1018	7371 7500 69070 69071 106026 106576
999	Mlf2	0.112701	0.0415	1023	7324 7513 57791 57792 57793 129802
1000	Cldn25	0.112716	0.0415	1022	4904 7514 8442 33622 100816 118548
1001	mmu-mir-290b	0.11279	0.0277	690	8627 10098 17093 58675
1002	Apobec1	0.112806	0.0415	1021	5987 7520 26472 26473 26474 124893
1003	Hibadh	0.112941	0.0416	1026	6417 7529 49064 49065 49066 123840
1004	Npc1l1	0.112956	0.0416	1028	4868 7530 9376 65665 101923 129874
1005	Pik3r3	0.113046	0.0416	1029	2596 7536 20251 73061 73062 73063
1006	Leng8	0.113061	0.0416	1027	1239 7537 18357 54462 100525 120238
1007	2410131K14Rik	0.113076	0.0416	1024	103 7538 22192 22193 114796 122014
1008	Slc41a1	0.113121	0.0416	1030	1866 7541 13875 20357 114894 125443
1009	Ckap4	0.113181	0.0416	1025	6835 7545 33464 33465 121271 127677
1010	Ccdc144b	0.113361	0.0417	1031	6279 7557 30935 30936 30937 121097
1011	Gal3st1	0.113421	0.0417	1033	6996 7561 10423 43847 43848 107924
1012	Clca4	0.113571	0.0417	1032	927 7571 18134 18363 33520 121333
1013	Slc26a4	0.113766	0.0419	1034	2928 7584 9096 17222 82973 82974
1014	Spata13	0.113841	0.0421	1035	2691 7589 84855 84856 84857 124198
1015	mmu-mir-6240	0.113863	0.0282	698	586 10194 20780 124760
1016	3300002I08Rik	0.113931	0.0422	1036	2994 7595 22410 22411 22412 22413
1017	Taar5	0.114051	0.0423	1042	857 7603 14175 86926 86927 128146
1018	Dcun1d3	0.114066	0.0423	1037	4374 7604 36915 36916 36917 100534
1019	Grpel2	0.114111	0.0423	1038	5443 7607 47778 47779 47780 47781
1020	Srsf9	0.114201	0.0423	1041	844 7613 16491 85612 85613 85614
1021	Mreg	0.114291	0.0423	1039	2180 7619 16736 61342 61343 61344
1022	Olfr1431	0.114531	0.0423	1040	6929 7635 7800 17687 113459 123968
1023	Best2	0.114636	0.0424	1043	6911 7642 29067 29068 29069 29070
1024	Cd79a	0.114651	0.0424	1045	5750 7643 14807 31911 31912 31913
1025	Cabp4	0.114726	0.0424	1044	3734 7648 30029 30030 30031 106352
1026	Ghdc	0.114756	0.0424	1046	105 7650 16728 19673 44509 116625
1027	Hist1h3e	0.114846	0.0424	1047	6920 7656 15160 15554 49305 49306
1028	Pafah1b3	0.114906	0.0425	1048	3196 7660 14733 71218 71219 129470
1029	Plb1	0.114936	0.0425	1049	4894 7662 20800 73410 73411 73412
1030	Tmprss6	0.115041	0.0427	1050	5249 7669 89940 89941 89942 106665
1031	Vmn2r25	0.115056	0.0427	1051	3489 7670 12027 94115 94116 112656
1032	Ndufa6	0.115296	0.043	1053	4404 7686 63286 63287 63288 126448
1033	Maf	0.115326	0.043	1052	3410 7688 55986 55987 55988 55989
1034	Ulk1	0.115401	0.0431	1055	2493 7693 92582 92583 92584 100013
1035	Hs3st2	0.115461	0.0431	1054	6664 7697 7773 50002 50003 106739
1036	Olfr1535	0.115476	0.0432	1057	381 7698 68297 68298 116992 122143
1037	Myct1	0.115491	0.0432	1056	1665 7699 62399 62400 62401 62402
1038	Zbtb2	0.115581	0.0433	1059	2992 7705 95739 95740 95741 95742
1039	Ak2	0.115626	0.0433	1058	4380 7708 17031 25181 25182 110346
1040	Wisp3	0.115641	0.0434	1066	7141 7709 95155 95156 116367 116712
1041	Slc12a4	0.115761	0.0434	1064	6730 7717 82485 82486 107078 130136
1042	Atl1	0.115791	0.0434	1060	789 7719 27654 102018 113240 115240
1043	Med12	0.115806	0.0434	1063	6312 7720 57006 57007 57008 57009
1044	St6galnac3	0.115836	0.0434	1065	6252 7722 14867 85811 108704 112234
1045	Cd34	0.115851	0.0434	1061	2752 7723 31807 31808 31809 31810
1046	Gdf10	0.115881	0.0434	1062	5199 7725 44278 44279 44280 44281
1047	mmu-mir-6381	0.115929	0.0297	745	7955 10379 59673 59674
1048	Eprs	0.115986	0.0437	1067	2081 7732 40334 40335 40336 128224
1049	Vpreb3	0.116046	0.0437	1068	1352 7736 94410 94411 94412 101550
1050	Cxcr1	0.116136	0.0438	1069	3691 7742 18864 35882 35883 112421
1051	mmu-mir-880	0.116163	0.0298	746	1365 10400 60981 109362
1052	Eme1	0.116211	0.0439	1071	264 7747 15011 39970 39971 111365
1053	Idh1	0.116241	0.0439	1072	3646 7749 50477 50478 50479 103425
1054	Dnajc2	0.116511	0.044	1073	493 7767 14252 38103 38104 118814
1055	H2-Eb2	0.116571	0.044	1075	7491 7771 48327 48328 48329 121687
1056	Ferd3l	0.116661	0.044	1074	4548 7777 18119 42544 101056 122125
1057	Sp2	0.116706	0.044	1076	6378 7780 84746 84747 84748 110503
1058	Trim7	0.116811	0.0441	1078	2301 7787 90956 90957 90958 90959
1059	C030039L03Rik	0.116871	0.0441	1077	1559 7791 29762 29763 29764 107306
1060	NonTargetingControlGuideForMouse_0715	0.116987	0.012	298	13055 14472
1061	Gata1	0.117036	0.0443	1079	1387 7802 18039 44050 44051 44052
1062	Lrig1	0.117096	0.0444	1080	274 7806 55164 55165 111233 121265
1063	Olfr1042	0.117156	0.0444	1081	4358 7810 66979 66980 66981 116131
1064	Gab3	0.117216	0.0445	1083	1896 7814 106068 114267 125132 128624
1065	Ap1g2	0.117291	0.0445	1082	5246 7819 26265 26266 26267 121635
1066	Serpinb9f	0.117456	0.0446	1086	2628 7830 81529 81530 111061 120879
1067	Mpzl1	0.117531	0.0446	1085	4167 7835 61303 61304 99280 121278
1068	Cd2bp2	0.117576	0.0446	1084	5002 7838 31768 31769 31770 31771
1069	NonTargetingControlGuideForMouse_0524	0.117658	0.0122	311	1925 14555
1070	Lrat	0.117816	0.0447	1089	1811 7854 55098 55099 55100 55101
1071	Cnp	0.117861	0.0447	1088	5552 7857 34168 34169 34170 34171
1072	2810474O19Rik	0.117876	0.0447	1087	7028 7858 8179 22347 22348 104822
1073	Rapgef4	0.117891	0.0447	1090	4809 7859 77341 77342 118452 127591
1074	Reep1	0.117966	0.0447	1091	6227 7864 77938 77939 104704 118808
1075	Cyp2a4	0.118026	0.0448	1095	1002 7868 8336 36072 36073 99599
1076	mmu-mir-687	0.118029	0.0307	763	5664 10567 59934 124749
1077	Pcgf1	0.118071	0.0448	1097	3580 7871 71807 71808 107931 117953
1078	Arhgap21	0.118086	0.0448	1093	6989 7872 26772 26773 26774 26775
1079	Vmn1r236	0.118101	0.0448	1100	6671 7873 7930 14833 93724 102312
1080	Actr8	0.118131	0.0448	1092	4841 7875 24266 24267 24268 24269
1081	Epb4.1l1	0.118146	0.0448	1096	3362 7876 40214 40215 103478 113122
1082	Ccdc68	0.118176	0.0448	1094	2282 7878 15730 31217 117733 120886
1083	Trmt2a	0.118222	0.0448	1099	340 7881 91050 91051 91052 115872
1084	Shq1	0.118252	0.0448	1098	7333 7883 82134 82135 82136 98712
1085	Ptpn12	0.118297	0.0449	1103	3907 7886 76385 76386 76387 111629
1086	Lamb2	0.118327	0.0449	1102	5826 7888 54079 54080 106250 108879
1087	Zfp326	0.118372	0.0449	1104	1253 7891 96433 96434 96435 96436
1088	Zfp281	0.118507	0.0452	1106	1150 7900 96379 96380 100803 111902
1089	Defb12	0.118597	0.0452	1105	6864 7906 11269 37218 37219 98410
1090	Olfr1111	0.118732	0.0453	1109	2474 7915 67142 67143 67144 102040
1091	Ube2f	0.118762	0.0453	1115	540 7917 92190 92191 92192 125210
1092	Tuba3b	0.118792	0.0453	1114	3152 7919 91768 91769 104280 121821
1093	4922501C03Rik	0.118807	0.0453	1108	1123 7920 20266 22510 22511 22512
1094	Pcbp4	0.118837	0.0453	1110	3577 7922 71608 71609 71610 101729
1095	Tfcp2l1	0.118852	0.0453	1111	992 7923 9343 88252 88253 88254
1096	Tmem216	0.118867	0.0453	1112	2841 7924 89452 89453 89454 128198
1097	Trim15	0.118882	0.0453	1113	6615 7925 90762 90763 90764 90765
1098	Fbll1	0.119032	0.0454	1116	3007 7935 21170 42081 110184 127272
1099	Mmp16	0.119077	0.0454	1117	7735 7938 20769 57905 57906 57907
1100	Atp1a1	0.119122	0.0455	1119	5684 7941 9136 10461 27733 27734
1101	Crip1	0.119152	0.0455	1120	4884 7943 35116 103321 124742 127471
1102	Pde6c	0.119227	0.0456	1123	490 7948 11505 72082 72083 72084
1103	Nhlrc2	0.119242	0.0456	1122	4737 7949 63801 63802 63803 101261
1104	Rsrc1	0.119272	0.0456	1124	514 7951 79960 79961 79962 116837
1105	Fundc1	0.119317	0.0456	1121	1868 7954 101083 105404 121217 127346
1106	Fosb	0.119392	0.0457	1125	2175 7959 43132 43133 43134 43135
1107	Olfr1141	0.119407	0.0457	1128	7694 7960 14145 67240 67241 101446
1108	Lrrc27	0.119437	0.0457	1127	3784 7962 18904 55308 55309 55310
1109	Klf8	0.119587	0.0457	1126	1008 7972 53138 53139 53140 53141
1110	Zcwpw1	0.119752	0.0458	1130	6675 7983 96009 96010 96011 130106
1111	Zfp964	0.119767	0.0458	1131	4555 7984 10392 97410 97411 118116
1112	Gm1966	0.119782	0.0458	1129	3726 7985 19951 45604 45605 45606
1113	Phb	0.120097	0.0463	1132	3337 8006 72681 72682 72683 111858
1114	Prkar2a	0.120112	0.0464	1133	7214 8007 75167 75168 75169 120142
1115	Vmn1r180	0.120142	0.0465	1135	2739 8009 93521 93522 98334 103156
1116	Sdc4	0.120217	0.0465	1134	6004 8014 80866 80867 80868 125251
1117	Apof	0.120247	0.0466	1137	5991 8016 26508 26509 113023 118628
1118	Snx14	0.120307	0.0466	1139	3253 8020 84440 84441 115798 116380
1119	Bex6	0.120382	0.0466	1138	7598 8025 14460 29089 29090 103283
1120	Apaf1	0.120412	0.0466	1136	1128 8027 12869 13508 16020 17054
1121	Olfr139	0.120532	0.0467	1140	5388 8035 17071 67989 101960 128904
1122	Rab11fip4	0.120637	0.047	1146	2638 8042 8878 76825 76826 119197
1123	Lrrc56	0.120667	0.047	1145	1570 8044 55400 55401 55402 55403
1124	Zfp113	0.120697	0.047	1148	6130 8046 96188 96189 96190 129372
1125	Krtcap2	0.120832	0.047	1144	7243 8055 53944 53945 53946 100981
1126	mmu-mir-7094-1	0.120832	0.0322	800	8031 10818 110599 116357
1127	Tmem129	0.120847	0.047	1147	227 8056 8926 15344 89122 123202
1128	Edar	0.120862	0.047	1142	2326 8057 39220 39221 39222 127950
1129	Gm12	0.120877	0.047	1143	3729 8058 16863 45138 45139 121101
1130	Ctu2	0.120907	0.047	1141	1549 8060 35732 35733 104625 104854
1131	Mc1r	0.120982	0.0471	1150	471 8065 18792 56755 56756 56757
1132	Lyst	0.121027	0.0471	1149	3798 8068 55874 55875 55876 103792
1133	Lrguk	0.121192	0.0472	1154	1024 8079 55158 111111 115877 128087
1134	Slc5a10	0.121222	0.0472	1159	7522 8081 83474 83475 105685 128767
1135	Fstl1	0.121252	0.0472	1152	3240 8083 43476 43477 111050 115335
1136	Bcas2	0.121297	0.0472	1151	1474 8086 19823 28865 28866 28867
1137	Gja4	0.121327	0.0472	1153	7315 8088 10690 13791 44625 44626
1138	Stat1	0.121447	0.0472	1160	2519 8096 10930 85945 85946 85947
1139	Olfr1049	0.121522	0.0472	1156	1900 8101 21044 67005 114523 123987
1140	Olfml2a	0.121567	0.0472	1155	7712 8104 66854 66855 66856 66857
1141	Sgpp1	0.121612	0.0472	1158	2716 8107 81858 81859 81860 123644
1142	Zc3h13	0.121642	0.0472	1161	6781 8109 9112 17960 95893 95894
1143	Scg2	0.121657	0.0472	1157	5558 8110 80621 80622 80623 123619
1144	Pla2g2f	0.121942	0.0476	1162	2884 8129 15926 73330 73331 120169
1145	Schip1	0.121957	0.0477	1164	5315 8130 13695 80707 80708 101283
1146	Afap1	0.121972	0.0477	1163	1854 8131 8385 8473 16830 24806
1147	Syde2	0.122047	0.0478	1166	28 8136 86684 86685 117672 123076
1148	1110065P20Rik	0.122062	0.0478	1165	3045 8137 21345 21346 112735 125161
1149	Tpd52	0.122197	0.0479	1172	4990 8146 11339 16312 90399 111788
1150	Dph1	0.122212	0.0479	1167	4520 8147 38411 38412 38413 38414
1151	E130309D14Rik	0.122272	0.0479	1168	1642 8151 18931 38981 38982 129504
1152	Lars2	0.122317	0.0479	1169	7018 8154 19978 54182 54183 126205
1153	Olfm4	0.122332	0.0479	1171	5680 8155 66845 66846 66847 105923
1154	Zbtb17	0.122392	0.0479	1173	6879 8159 95734 95735 95736 123256
1155	Moxd1	0.122437	0.0479	1170	3374 8162 61180 61181 118257 125414
1156	Slc43a3	0.122707	0.0481	1175	2420 8180 11980 103329 111922 117410
1157	Mrps18a	0.122752	0.0481	1174	6505 8183 61666 61667 61668 121502
1158	Cpa1	0.122962	0.0483	1177	1119 8197 10205 14473 34800 109912
1159	Bsnd	0.123007	0.0483	1176	1489 8200 29586 29587 29588 115416
1160	Pdlim1	0.123067	0.0485	1179	293 8204 72196 72197 104131 109277
1161	Mterfd1	0.123172	0.0485	1178	4708 8211 61978 100813 104921 121053
1162	Fmo5	0.123337	0.0487	1181	876 8222 43009 43010 43011 118012
1163	Tas2r115	0.123367	0.0487	1182	1085 8224 87274 87275 87276 87277
1164	Rab11a	0.123427	0.0488	1185	3924 8228 16822 76808 76809 98278
1165	Adrb3	0.123442	0.0488	1183	7737 8229 24748 24749 24750 124213
1166	Fgf13	0.123472	0.0488	1184	1732 8231 42646 42647 97942 118171
1167	Zc3h12c	0.123532	0.0488	1186	1092 8235 95887 95888 95889 103795
1168	Stc2	0.123712	0.0489	1188	539 8247 17179 85979 85980 85981
1169	Gja3	0.123757	0.0489	1187	1717 8250 17683 44624 100856 127472
1170	Eif2s3y	0.123772	0.049	1189	173 8251 39630 39631 120351 124992
1171	Rnd3	0.123892	0.0492	1190	2223 8259 78774 78775 78776 101581
1172	Emg1	0.123922	0.0493	1191	6370 8261 8691 39974 39975 126255
1173	Prdm4	0.123997	0.0493	1192	7798 8266 8291 17888 75014 75015
1174	mmu-mir-497b	0.124172	0.034	874	4553 11117 14150 59348
1175	Usp48	0.124207	0.0496	1196	34 8280 12289 15594 93007 102295
1176	Ccdc3	0.124267	0.0496	1194	7792 8284 31099 31100 100636 101737
1177	Lcn2	0.124297	0.0496	1195	5465 8286 19890 54323 54324 54325
1178	1700034O15Rik	0.124327	0.0496	1193	4153 8288 20223 21722 21723 120307
1179	Ubald1	0.124387	0.0497	1197	1104 8292 92101 92102 92103 106513
1180	Riok1	0.124447	0.0498	1200	6011 8296 13159 78614 78615 108993
1181	Sirpb1b	0.124492	0.0498	1201	129 8299 11838 82256 82257 125230
1182	Plk2	0.124507	0.0498	1199	7507 8300 73655 73656 73657 73658
1183	Atad5	0.124597	0.0499	1202	1327 8306 13666 27537 27538 113957
1184	Lhfpl4	0.124627	0.0499	1203	5214 8308 13804 16128 54601 126608
1185	Wbscr16	0.124642	0.0499	1204	7042 8309 94720 94721 94722 94723
1186	A4gnt	0.124747	0.0501	1205	302 8316 9217 23393 23394 122989
1187	Phc1	0.124822	0.0501	1208	4845 8321 17834 72690 72691 72692
1188	Foxe3	0.124912	0.0501	1207	3654 8327 9521 43191 43192 43193
1189	Zfp423	0.124972	0.0501	1209	284 8331 18707 96587 96588 96589
1190	Ehf	0.125077	0.0501	1206	7801 8338 13928 39517 39518 39519
1191	Bcl7c	0.125137	0.0502	1211	6444 8342 28978 28979 28980 28981
1192	Gnl1	0.125227	0.0502	1212	1289 8348 46802 46803 46804 102867
1193	Arid2	0.125242	0.0502	1210	6097 8349 17391 19312 26949 111160
1194	Hsdl2	0.125302	0.0502	1213	1127 8353 50109 50110 102287 120851
1195	2310042D19Rik	0.125377	0.0503	1214	8173 8358 22115 22116 99143 124271
1196	Znrf4	0.125527	0.0504	1215	8243 8368 18796 101198 101629 115832
1197	Sprr3	0.125572	0.0505	1217	6949 8371 85288 85289 85290 108742
1198	Hpse2	0.125602	0.0505	1216	6713 8373 49939 49940 107344 119205
1199	Ttc3	0.125617	0.0505	1218	3585 8374 14114 91573 106828 113921
1200	Fam101b	0.125752	0.0506	1219	6795 8383 10498 19352 117897 128735
1201	Olfr1046	0.125767	0.0506	1221	8379 8384 66995 66996 66997 127093
1202	Gm15070	0.125842	0.0506	1220	7273 8389 17913 45443 45444 101094
1203	1700110M21Rik	0.125887	0.0508	1222	16 8392 21842 21843 21844 111348
1204	Shank2	0.125947	0.0508	1223	1406 8396 82025 111274 118939 125610
1205	Usp33	0.126007	0.0509	1225	1924 8400 92958 92959 92960 118213
1206	Fam228a	0.126097	0.0509	1224	5983 8406 41649 41650 41651 41652
1207	Bace2	0.126262	0.0512	1226	1918 8417 8966 10279 110887 112154
1208	Ccdc157	0.126292	0.0512	1227	3372 8419 9412 30986 30987 30988
1209	Rpe65	0.126382	0.0512	1228	3629 8425 79217 79218 79219 108549
1210	Irf4	0.126427	0.0513	1229	4573 8428 18521 51699 51700 51701
1211	Lsg1	0.126457	0.0513	1230	2535 8430 55558 55559 55560 115030
1212	Phlpp2	0.126502	0.0513	1231	2323 8433 18030 20508 98701 114696
1213	mmu-mir-6397	0.126585	0.0354	903	1790 11333 59712 125148
1214	Septin9	0.126652	0.0515	1235	8120 8443 81302 81303 81304 124499
1215	Mgat4b	0.126712	0.0515	1234	1666 8447 57518 57519 57520 128072
1216	Fbxo7	0.126742	0.0515	1232	2011 8449 42323 42324 42325 42326
1217	Gtdc1	0.126937	0.0515	1233	4961 8462 8781 47996 108727 127406
1218	Nucb1	0.126997	0.0516	1237	4808 8466 18575 66267 66268 123230
1219	Wdr53	0.127162	0.0516	1238	1508 8477 94891 94892 103674 129098
1220	Chst13	0.127207	0.0516	1236	8326 8480 13416 19489 33288 108846
1221	Tnfaip1	0.127282	0.0518	1240	6348 8485 19318 90001 90002 125208
1222	Drc1	0.127357	0.0518	1239	4996 8490 38552 38553 38554 113249
1223	Zc2hc1c	0.127462	0.0519	1244	7119 8497 11325 16993 95869 95870
1224	Stap1	0.127582	0.0519	1243	8366 8505 85900 85901 85902 106078
1225	Olfr1312	0.127642	0.0519	1242	5754 8509 11062 67749 67750 67751
1226	Myot	0.127657	0.0519	1241	1720 8510 62650 62651 62652 62653
1227	Fam131a	0.127777	0.052	1246	2236 8518 41217 41218 41219 120437
1228	Nfya	0.127807	0.052	1247	2360 8520 63736 63737 63738 98298
1229	Pdgfrb	0.127927	0.0522	1248	4652 8528 19022 72127 72128 72129
1230	Bhmt2	0.127957	0.0523	1250	156 8530 29136 114673 122457 129414
1231	Rhox11	0.127972	0.0523	1252	1710 8531 15527 78444 78445 78446
1232	Dlgap5	0.128017	0.0523	1251	2090 8534 11363 37818 37819 37820
1233	Yipf7	0.128092	0.0523	1253	3003 8539 10967 18389 95585 110999
1234	Zswim5	0.128107	0.0523	1254	6674 8540 97773 97774 97775 121116
1235	2410012M07Rik	0.128152	0.0523	1249	388 8543 10946 22170 115553 122086
1236	Slc22a13	0.128212	0.0524	1258	1454 8547 82679 82680 82681 82682
1237	Vmn1r38	0.128227	0.0524	1259	6148 8548 14921 93786 93787 98377
1238	Rgs1	0.128257	0.0524	1255	4449 8550 78247 78248 78249 109278
1239	Sh3bp2	0.128317	0.0524	1257	5431 8554 81945 81946 81947 81948
1240	Runx1t1	0.128332	0.0524	1256	7086 8555 80088 80089 98025 115630
1241	Got1l1	0.128497	0.0525	1261	3187 8566 46947 46948 100498 103576
1242	Actl7a	0.128557	0.0525	1260	948 8570 24207 99946 104008 128433
1243	Lsr	0.128587	0.0526	1263	8315 8572 55626 55627 55628 111758
1244	Olfr1095	0.128602	0.0526	1264	2340 8573 67089 67090 121994 130031
1245	AU040320	0.128662	0.0527	1265	1992 8577 16473 28101 28102 116473
1246	Tex24	0.128737	0.0528	1267	6757 8582 8720 88155 88156 88157
1247	C330018D20Rik	0.128752	0.0528	1266	2801 8583 29911 29912 29913 102488
1248	Smad7	0.128857	0.053	1271	2433 8590 83883 83884 83885 119143
1249	Gcgr	0.128887	0.053	1268	5029 8592 44195 44196 44197 102689
1250	Slc39a11	0.128902	0.053	1270	7612 8593 14161 83296 83297 117627
1251	Il20rb	0.128992	0.053	1269	8301 8599 51119 51120 115316 122428
1252	Adam32	0.129082	0.0532	1272	1108 8605 24407 24408 126193 129531
1253	Cd300lf	0.129202	0.0533	1273	3186 8613 31788 117243 118513 119231
1254	Pebp1	0.129262	0.0533	1274	3715 8617 72324 72325 72326 72327
1255	Vmn1r89	0.129277	0.0534	1277	8124 8618 93967 93968 93969 93970
1256	Jak3	0.129292	0.0534	1275	7879 8619 52116 52117 52118 52119
1257	Ogt	0.129352	0.0534	1276	7675 8623 66812 66813 66814 66815
1258	Slc4a7	0.129442	0.0535	1280	7757 8629 83446 83447 83448 105031
1259	Gab1	0.129472	0.0535	1278	3213 8631 43713 43714 43715 121404
1260	Hes5	0.129532	0.0535	1279	2334 8635 9222 48963 48964 98931
1261	Cd160	0.129697	0.0537	1281	3344 8646 31657 31658 31659 101614
1262	Tmcc1	0.129742	0.0537	1284	4704 8649 88964 88965 104413 117513
1263	Ift88	0.129757	0.0537	1282	6488 8650 18764 50773 50774 50775
1264	Rps27	0.129787	0.0537	1283	6436 8652 79649 79650 79651 79652
1265	Mpp3	0.129967	0.054	1286	5423 8664 61245 61246 111367 125881
1266	Slc32a1	0.130027	0.054	1288	460 8668 83110 83111 83112 123645
1267	Pkp3	0.130132	0.054	1287	3425 8675 73292 73293 73294 119984
1268	D8Ertd82e	0.130162	0.054	1285	5620 8677 36565 36566 36567 36568
1269	Rrp15	0.130177	0.0541	1290	6533 8678 79849 79850 118791 120574
1270	Rbm43	0.130192	0.0541	1289	1275 8679 20145 77702 77703 126806
1271	Smim18	0.130387	0.0545	1294	4834 8692 84060 84061 84062 84063
1272	1700024P04Rik	0.130432	0.0545	1291	5638 8695 21650 21651 21652 21653
1273	C1qtnf5	0.130477	0.0545	1292	6516 8698 29840 29841 29842 29843
1274	Taf9b	0.130597	0.0545	1295	3137 8706 87126 87127 87128 118292
1275	Pkp2	0.130642	0.0545	1293	5436 8709 20856 73291 102062 104984
1276	Pcdhb9	0.130747	0.0547	1297	2827 8716 71761 71762 71763 71764
1277	Surf2	0.130777	0.0547	1298	5692 8718 86507 86508 86509 86510
1278	Ikbkb	0.130792	0.0547	1296	6031 8719 50924 50925 50926 99363
1279	Hspg2	0.130912	0.0549	1300	8669 8727 50257 121812 125523 129784
1280	Otx1	0.131047	0.0549	1301	6809 8736 19097 70998 70999 110140
1281	Ptplad1	0.131062	0.0549	1302	4746 8737 76367 76368 125913 129376
1282	Gpr180	0.131107	0.0549	1299	2308 8740 47302 47303 113070 125830
1283	NonTargetingControlGuideForMouse_0923	0.131198	0.0152	383	1434 16230
1284	Sfrp2	0.131212	0.0551	1304	2926 8747 81736 81737 81738 114651
1285	Fam73a	0.131257	0.0551	1303	6327 8750 15428 41825 41826 41827
1286	Exo5	0.131422	0.0555	1306	2479 8761 40791 40792 108922 114694
1287	Ercc6l2	0.131482	0.0555	1305	7181 8765 40429 40430 40431 128764
1288	Klhl38	0.131587	0.0556	1307	5921 8772 9970 10623 53268 53269
1289	Tnfsf11	0.131677	0.0557	1313	2210 8778 17504 90105 90106 120577
1290	Zfp345	0.131767	0.0557	1315	3707 8784 20487 96451 96452 96453
1291	Scn3b	0.131827	0.0557	1312	7579 8788 80746 80747 80748 118316
1292	Zic3	0.131842	0.0557	1316	1629 8789 11931 97497 97498 97499
1293	Klri1	0.131962	0.0557	1309	1812 8797 53487 53488 53489 125326
1294	Fbxl4	0.132022	0.0557	1308	2295 8801 42173 42174 42175 102764
1295	Mrps16	0.132037	0.0557	1310	2794 8802 61660 61661 61662 116418
1296	Tspear	0.132052	0.0557	1314	7624 8803 91418 91419 91420 103565
1297	Prss8	0.132082	0.0557	1311	7249 8805 75805 75806 75807 75808
1298	Olfr316	0.132157	0.0558	1317	7764 8810 19508 68712 68713 122126
1299	Qsox2	0.132217	0.0559	1320	5188 8814 11687 76767 76768 114346
1300	Olfr1079	0.132292	0.0559	1319	1435 8819 10822 67048 114982 126450
1301	Dnajc8	0.132337	0.0559	1318	6807 8822 38158 38159 38160 112563
1302	Pbrm1	0.132517	0.056	1323	3618 8834 71564 71565 71566 118472
1303	D15Ertd621e	0.132532	0.056	1321	7885 8835 16307 36446 36447 103600
1304	Lta4h	0.132562	0.056	1322	3387 8837 55638 110102 126063 129791
1305	Trim10	0.132592	0.0561	1324	1955 8839 90741 90742 90743 129259
1306	Zkscan17	0.132622	0.0562	1325	2182 8841 97528 97529 107639 119867
1307	Heatr5b	0.132652	0.0563	1327	1442 8843 48844 48845 48846 117734
1308	Ctbp2	0.132667	0.0563	1326	6725 8844 35511 35512 35513 99705
1309	Rgr	0.132682	0.0563	1328	4430 8845 78244 78245 78246 116591
1310	Pwwp2a	0.132712	0.0564	1330	6104 8847 76622 76623 76624 105956
1311	Ggta1	0.132772	0.0564	1329	2720 8851 44504 44505 44506 125337
1312	Thbs4	0.132832	0.0565	1331	8527 8855 88453 88454 88455 88456
1313	Tdpoz1	0.132892	0.0566	1333	2962 8859 19025 87910 87911 101038
1314	Wapal	0.132907	0.0566	1334	8642 8860 94661 94662 94663 118636
1315	Ifitm5	0.132967	0.0566	1332	7366 8864 50626 50627 50628 50629
1316	Ddx58	0.133027	0.0567	1335	8846 8868 37139 37140 37141 37142
1317	Adh5	0.133132	0.0568	1336	8002 8875 24643 24644 24645 24646
1318	Far1	0.133327	0.0571	1337	3285 8888 41989 41990 41991 112304
1319	Ap2b1	0.133417	0.0572	1339	7848 8894 26293 26294 26295 127971
1320	Tmx4	0.133537	0.0572	1345	2495 8902 89993 89994 89995 123800
1321	Vmn1r74	0.133552	0.0572	1346	2952 8903 93910 93911 93912 107065
1322	4732456N10Rik	0.133567	0.0572	1338	3972 8904 20106 22441 22442 102494
1323	Chchd10	0.133657	0.0572	1340	8125 8910 32982 32983 32984 112874
1324	Rrp1b	0.133702	0.0572	1344	6425 8913 79851 79852 79853 79854
1325	Golga5	0.133747	0.0572	1341	627 8916 12120 19427 46873 46874
1326	Pfn1	0.133762	0.0572	1342	731 8917 72513 72514 72515 118315
1327	Pik3r5	0.133777	0.0572	1343	6484 8918 73069 73070 73071 107004
1328	Sema3c	0.133927	0.0573	1350	7268 8928 81160 81161 100236 105491
1329	Abhd12	0.133942	0.0573	1347	403 8929 23735 23736 23737 129814
1330	Reg1	0.134032	0.0573	1348	1445 8935 77958 77959 77960 77961
1331	Scrt2	0.134107	0.0573	1349	5966 8940 80820 80821 80822 80823
1332	Nmb	0.134287	0.0575	1355	8923 8952 9429 64107 64108 126678
1333	Rab9	0.134362	0.0575	1356	2900 8957 16046 18724 77018 77019
1334	Serpinb7	0.134392	0.0575	1357	6139 8959 10314 81504 81505 81506
1335	Fam150a	0.134452	0.0575	1353	2299 8963 41268 111698 119651 122281
1336	Klk14	0.134482	0.0575	1354	1446 8965 14808 53321 53322 53323
1337	Olfr1239	0.134527	0.0576	1362	8256 8968 67505 67506 67507 67508
1338	Ago3	0.134572	0.0576	1359	7528 8971 14581 24914 24915 127157
1339	Sh3glb2	0.134647	0.0576	1363	1076 8976 81981 81982 81983 108117
1340	Gna13	0.134662	0.0576	1360	1161 8977 46689 46690 100573 121609
1341	Nr5a1	0.134692	0.0576	1361	8334 8979 65912 65913 65914 65915
1342	Cypt1	0.134722	0.0577	1364	2378 8981 10333 36348 36349 36350
1343	BC021891	0.134752	0.0578	1366	3482 8983 28633 28634 28635 101499
1344	Ilf2	0.134932	0.0579	1369	8149 8995 51241 51242 51243 51244
1345	Col15a1	0.134977	0.0579	1368	4993 8998 34352 98478 116250 128850
1346	Clcn3	0.135007	0.0579	1367	7680 9000 19186 33545 33546 111750
1347	Insl6	0.135022	0.058	1371	7227 9001 51449 108282 128597 128620
1348	Mrgpra4	0.135112	0.058	1373	6302 9007 61368 61369 61370 61371
1349	Tnfrsf13c	0.135142	0.058	1374	3960 9009 90048 90049 90050 119200
1350	Cyct	0.135172	0.058	1370	1536 9011 35982 35983 120619 124090
1351	Krtap4-16	0.135187	0.058	1372	8290 9012 53876 53877 112876 116787
1352	Papl	0.135217	0.0581	1375	7357 9014 71338 71339 110780 125757
1353	Susd4	0.135232	0.0581	1376	7238 9015 13788 86528 86529 128138
1354	Rimbp2	0.135262	0.0582	1378	5958 9017 15274 78561 78562 99933
1355	Prex1	0.135367	0.0582	1377	1971 9024 14934 75081 111656 130178
1356	Spz1	0.135457	0.0583	1383	2369 9030 85387 85388 85389 85390
1357	2310061N02Rik	0.135607	0.0583	1379	8091 9040 22153 22154 111664 121591
1358	Rprd1b	0.135667	0.0583	1382	5205 9044 79540 79541 79542 118162
1359	Dsg2	0.135772	0.0583	1380	6272 9051 12605 38624 38625 38626
1360	Olfr1184	0.135847	0.0583	1381	1366 9056 67340 67341 67342 123874
1361	Gm960	0.135997	0.0584	1385	4182 9066 46598 46599 46600 121244
1362	Cars	0.136027	0.0584	1384	2461 9068 30537 30538 30539 99663
1363	Ccdc175	0.136102	0.0585	1386	2127 9073 31050 31051 100393 127085
1364	Tom1	0.136117	0.0585	1387	4084 9074 90269 90270 90271 104248
1365	Bhlha9	0.136267	0.0586	1389	6604 9084 16340 29114 29115 29116
1366	Ahsa1	0.136282	0.0586	1388	5729 9085 25033 25034 107228 128780
1367	Myom2	0.136493	0.0589	1390	5271 9099 62643 62644 62645 100744
1368	Rnpep	0.136568	0.059	1392	8774 9104 79086 79087 79088 122661
1369	Stxbp5l	0.136583	0.059	1393	5210 9105 86317 86318 86319 115689
1370	Itga2	0.136598	0.059	1391	4712 9106 51881 51882 51883 120526
1371	Bgn	0.136718	0.0592	1394	5777 9114 29109 29110 104594 109356
1372	Prkd3	0.136733	0.0592	1399	8063 9115 75222 75223 75224 119546
1373	Gls	0.136748	0.0592	1396	8328 9116 13137 44832 44833 109697
1374	Ncl	0.136763	0.0592	1397	1840 9117 63129 63130 63131 63132
1375	Ppp2ca	0.136778	0.0592	1398	7081 9118 74756 74757 74758 74759
1376	Enthd1	0.136853	0.0592	1395	1588 9123 40154 40155 103168 123096
1377	Neu2	0.136913	0.0593	1410	6364 9127 15914 18318 63568 120335
1378	Zfp672	0.136928	0.0593	1419	4158 9128 96963 99125 125076 126383
1379	Tubb5	0.136943	0.0593	1414	3758 9129 91802 91803 91804 91805
1380	Armc12	0.136958	0.0593	1402	422 9130 27086 27087 27088 111790
1381	Col10a1	0.136988	0.0593	1403	6309 9132 34335 34336 34337 124489
1382	Mmp24	0.137063	0.0593	1409	7963 9137 57937 57938 57939 99995
1383	Cpa6	0.137093	0.0593	1404	8061 9139 34812 34813 34814 112627
1384	Tube1	0.137213	0.0593	1415	1107 9147 91812 91813 91814 91815
1385	Whamm	0.137243	0.0593	1417	6915 9149 19626 95111 95112 95113
1386	Kcng3	0.137258	0.0593	1406	6665 9150 52441 52442 52443 126936
1387	Nsun2	0.137333	0.0593	1411	5157 9155 66103 66104 66105 66106
1388	Zbtb37	0.137348	0.0593	1418	464 9156 15440 95780 95781 95782
1389	4933405O20Rik	0.137408	0.0593	1400	6047 9160 22928 22929 111478 118408
1390	Acpp	0.137498	0.0593	1401	3205 9166 24092 24093 24094 24095
1391	Crb1	0.137513	0.0593	1405	4411 9167 35015 35016 35017 35018
1392	Lyrm5	0.137528	0.0593	1407	1906 9168 106444 116770 117293 126110
1393	Plekhf1	0.137543	0.0593	1412	1084 9169 73549 73550 73551 73552
1394	Ttc21b	0.137738	0.0593	1413	7318 9182 14176 20270 91546 119508
1395	Mme	0.137948	0.0593	1408	4476 9196 9463 99616 124259 128478
1396	Ube3a	0.137963	0.0593	1416	1926 9197 92286 92287 117503 121114
1397	Meox2	0.137993	0.0594	1420	6001 9199 57211 57212 57213 57214
1398	Nos1	0.138053	0.0594	1421	4254 9203 65572 65573 65574 120429
1399	Olfr215	0.138098	0.0595	1423	7707 9206 68489 68490 68491 99622
1400	Timp2	0.138113	0.0595	1426	2515 9207 88694 88695 111117 117307
1401	Cir1	0.138188	0.0595	1422	8907 9212 33403 33404 33405 33406
1402	Olfr601	0.138218	0.0595	1424	273 9214 13636 69515 69516 108013
1403	Stub1	0.138233	0.0595	1425	2701 9215 86218 86219 86220 99514
1404	Zc3h12d	0.138248	0.0596	1427	6435 9216 11272 95890 95891 95892
1405	Ficd	0.138488	0.0597	1428	5400 9232 10304 42808 42809 99567
1406	Olfr1425	0.138503	0.0597	1429	1342 9233 68071 68072 68073 102948
1407	Vdac3	0.138638	0.0598	1430	8008 9242 93272 93273 101775 130121
1408	Klk4	0.138698	0.0599	1431	9171 9246 53370 53371 98386 125802
1409	Sorbs2	0.138713	0.0599	1433	3925 9247 84611 84612 117646 120379
1410	Ntn1	0.138728	0.0599	1432	4650 9248 66192 66193 66194 116484
1411	Best3	0.138983	0.0607	1434	2888 9265 29071 29072 99874 127705
1412	Plcb1	0.139013	0.0607	1436	5483 9267 14146 73420 98811 106566
1413	Synpo	0.139028	0.0607	1437	975 9268 86774 86775 86776 86777
1414	Enpp6	0.139043	0.0607	1435	1647 9269 40147 40148 117023 128214
1415	Syne1	0.139058	0.0608	1440	2053 9270 86728 86729 112738 122337
1416	Gm15056	0.139073	0.0608	1439	1390 9271 45439 45440 45441 45442
1417	D16Ertd472e	0.139118	0.0608	1438	4306 9274 14390 36448 36449 36450
1418	Tet2	0.139133	0.0608	1441	4840 9275 88094 88095 88096 114780
1419	A230065H16Rik	0.139193	0.0609	1443	1089 9279 15057 23354 23355 23356
1420	Cd209g	0.139208	0.0609	1444	591 9280 100131 106012 122185 123943
1421	1700013D24Rik	0.139253	0.0609	1442	8121 9283 21529 21530 125054 128173
1422	8430408G22Rik	0.139403	0.0611	1445	6916 9293 20640 23170 23171 23172
1423	Npm1	0.139688	0.0614	1447	838 9312 65728 65729 65730 129515
1424	mmu-mir-135b	0.139698	0.0438	1070	11094 12507 58164 122352
1425	Tmem50b	0.139703	0.0614	1448	3159 9313 20940 89683 89684 89685
1426	Mau2	0.139718	0.0614	1446	8354 9314 56640 56641 56642 121181
1427	Kctd18	0.139763	0.0615	1449	5241 9317 11965 52699 52700 102561
1428	Syt13	0.139808	0.0615	1451	4872 9320 19502 86823 86824 125693
1429	Uba52	0.139898	0.0615	1452	787 9326 92086 92087 92088 125098
1430	Slc25a14	0.140018	0.0615	1450	4025 9334 82800 82801 82802 82803
1431	Dip2a	0.140093	0.0616	1453	559 9339 37707 37708 37709 122447
1432	Tpbpa	0.140123	0.0616	1454	2012 9341 14751 90385 102077 105523
1433	Nlrc4	0.140288	0.0618	1458	7631 9352 10140 64037 102158 114231
1434	Slc6a2	0.140393	0.0618	1459	9022 9359 83543 83544 83545 83546
1435	Comp	0.140408	0.0618	1455	1623 9360 34547 34548 34549 116805
1436	Gpr135	0.140468	0.0618	1456	433 9364 47200 47201 108807 113152
1437	Ifi44l	0.140513	0.0618	1457	5520 9367 15055 50589 50590 114707
1438	Fer1l5	0.140573	0.0619	1463	7874 9371 16787 42542 42543 125867
1439	Atg16l1	0.140723	0.0619	1461	5290 9381 13797 27603 27604 114139
1440	Chic2	0.140753	0.0619	1462	7654 9383 33073 33074 33075 114499
1441	Pibf1	0.140783	0.062	1467	8948 9385 72915 72916 72917 104165
1442	Mettl15	0.140828	0.062	1466	6861 9388 57296 57297 116279 116766
1443	Galnt3	0.140858	0.062	1464	4067 9390 15129 43915 43916 129048
1444	Hhipl1	0.140873	0.062	1465	8882 9391 49048 108648 109877 127462
1445	Palm3	0.140948	0.0621	1472	6739 9396 71287 71288 71289 71290
1446	Vars	0.140963	0.0621	1474	6510 9397 11712 93182 93183 93184
1447	Prkar1a	0.141023	0.0621	1473	2055 9401 17219 75160 75161 105181
1448	Gsto2	0.141068	0.0621	1470	3333 9404 10294 19715 47964 47965
1449	Hmgn2	0.141083	0.0621	1471	3530 9405 49529 49530 49531 49532
1450	Vasp	0.141128	0.0621	1475	9033 9408 12787 93200 123238 127392
1451	Adck4	0.141248	0.0621	1468	708 9416 24582 24583 24584 24585
1452	Zfyve21	0.141278	0.0621	1476	7988 9418 97461 97462 97463 97464
1453	Atp12a	0.141293	0.0621	1469	1038 9419 27709 27710 27711 27712
1454	Cep104	0.141338	0.0623	1478	2400 9422 18983 32655 104692 112692
1455	Fez1	0.141488	0.0625	1479	3366 9432 13925 17262 42571 42572
1456	Ppp1r14a	0.141533	0.0626	1482	5548 9435 74645 116772 127541 128281
1457	Olfr239	0.141578	0.0626	1480	9255 9438 68539 68540 98694 108171
1458	Pou5f1	0.141593	0.0626	1481	4012 9439 19400 74373 74374 110325
1459	Krt86	0.141668	0.0627	1483	3792 9444 20896 53763 113395 122091
1460	Scn9a	0.141848	0.0628	1486	6237 9456 13997 18514 80763 80764
1461	Pik3r2	0.141863	0.0628	1485	4247 9457 73060 106702 123933 127822
1462	Fxr1	0.141893	0.0628	1484	3005 9459 43593 104839 105042 111765
1463	Tjp2	0.141968	0.063	1488	803 9464 14437 88736 88737 114730
1464	Cela3b	0.141983	0.063	1487	1248 9465 11432 32536 32537 32538
1465	Olfr1390	0.142028	0.0631	1490	9358 9468 67990 67991 118433 129040
1466	Coq5	0.142073	0.0631	1489	5830 9471 34642 34643 118464 129947
1467	Serpind1	0.142118	0.0632	1491	8671 9474 81541 81542 122033 123683
1468	Asb11	0.142193	0.0633	1492	4197 9479 27301 27302 27303 27304
1469	Slfn1	0.142253	0.0634	1495	5868 9483 16237 17411 83747 83748
1470	Olfr1276	0.142268	0.0634	1494	830 9484 67623 67624 67625 111238
1471	Fam163b	0.142283	0.0634	1493	2593 9485 41331 41332 99771 127766
1472	Srebf1	0.142343	0.0635	1496	214 9489 85428 85429 85430 127067
1473	Wfdc9	0.142433	0.0636	1500	1761 9495 95095 95096 95097 109617
1474	Fam105b	0.142493	0.0636	1499	6919 9499 41107 41108 41109 41110
1475	mmu-mir-292	0.142512	0.0448	1101	11021 12759 58682 114711
1476	Dnaic2	0.142523	0.0636	1498	1621 9501 38007 38008 38009 110230
1477	Mfap4	0.142538	0.0637	1503	1979 9502 57414 57415 57416 121535
1478	Olfm2	0.142583	0.0637	1504	2893 9505 66838 66839 114419 129172
1479	Zdhhc19	0.142598	0.0637	1508	7713 9506 96041 96042 96043 115875
1480	Skint5	0.142628	0.0637	1507	8607 9508 11407 82375 82376 82377
1481	Bbip1	0.142658	0.0637	1502	4220 9510 12183 28540 28541 102311
1482	NonTargetingControlGuideForMouse_0641	0.142661	0.0185	457	9810 17648
1483	Olfr1230	0.142703	0.0637	1505	4210 9513 67484 67485 101313 125909
1484	Ppox	0.142718	0.0637	1506	822 9514 14503 74598 74599 103129
1485	Anxa1	0.142733	0.0637	1501	1767 9515 26178 26179 118159 123451
1486	mmu-mir-292b	0.142903	0.0452	1107	11079 12794 58683 115042
1487	Chtf18	0.143003	0.064	1510	8842 9533 33326 112746 125025 128230
1488	Apol7c	0.143018	0.064	1509	7968 9534 26541 26542 97885 129071
1489	mmu-mir-6236	0.14316	0.0454	1118	1187 12817 59541 98664
1490	Neurl4	0.143243	0.0641	1512	7905 9549 11777 63592 63593 111565
1491	Tonsl	0.143288	0.0643	1513	9185 9552 11968 90309 90310 126371
1492	Nr4a1	0.143333	0.0644	1516	297 9555 65902 65903 105559 109688
1493	Slc19a2	0.143393	0.0644	1517	3611 9559 82637 105415 109748 112015
1494	Tmsb15b1	0.143455	0.0363	915	14572 14977 117576
1495	Gm19402	0.143573	0.0644	1515	3678 9571 45597 45598 45599 111938
1496	Cap2	0.143648	0.0644	1514	4019 9576 104571 123868 124083 129010
1497	Eda	0.143768	0.0645	1518	9120 9584 39213 39214 39215 127018
1498	Gm813	0.143858	0.0646	1520	2543 9590 13423 13669 19798 109802
1499	Ick	0.143903	0.0646	1521	6403 9593 50444 50445 50446 119903
1500	Med1	0.143978	0.0646	1522	5412 9598 20735 56998 56999 57000
1501	Zfp933	0.143993	0.0646	1523	3766 9599 97303 97304 97305 118555
1502	Cyp2c55	0.144038	0.0646	1519	4557 9602 36121 36122 36123 118624
1503	Pabpc1	0.144098	0.0647	1524	7683 9606 71135 71136 71137 71138
1504	Soga1	0.144488	0.0648	1528	2231 9632 84582 84583 84584 110440
1505	Amot	0.144518	0.0648	1526	2119 9634 25730 25731 25732 25733
1506	Abi2	0.144533	0.0648	1525	2089 9635 23799 23800 23801 108470
1507	Lin54	0.144608	0.0648	1527	7299 9640 54720 99368 115519 123910
1508	Nsmaf	0.144638	0.0649	1529	4793 9642 66086 66087 66088 66089
1509	Psors1c2	0.144653	0.0649	1530	545 9643 9719 76137 76138 76139
1510	Dtna	0.144863	0.0651	1531	6058 9657 38671 38672 38673 38674
1511	Copz1	0.144908	0.0652	1532	3830 9660 34614 34615 34616 34617
1512	Gpr18	0.144923	0.0652	1533	1472 9661 47298 47299 47300 47301
1513	Esr2	0.144938	0.0653	1535	3221 9662 19188 40632 113308 117427
1514	Prr12	0.144998	0.0653	1536	8557 9666 75559 75560 125431 125912
1515	Dfnb59	0.145013	0.0653	1534	6107 9667 37467 37468 102913 104083
1516	Trp53	0.145073	0.0654	1537	8813 9671 20977 91101 91102 103790
1517	NonTargetingControlGuideForMouse_0326	0.145094	0.019	465	12693 17949
1518	Tas2r144	0.145133	0.0655	1538	859 9675 19103 87351 87352 87353
1519	Tnfrsf14	0.145148	0.0655	1539	525 9676 16665 90051 90052 125988
1520	C8g	0.145208	0.0657	1540	8037 9680 29991 29992 101361 116119
1521	Camp	0.145223	0.0657	1541	7035 9681 30320 30321 105103 120965
1522	Tbx1	0.145253	0.0657	1543	2027 9683 87584 87585 109953 116022
1523	Slc4a1	0.145283	0.0657	1542	900 9685 83416 122034 126243 127646
1524	Gm12171	0.145358	0.0658	1544	1221 9690 45144 45145 45146 116885
1525	Arhgap40	0.145373	0.0659	1545	7116 9691 12126 21177 26825 109457
1526	Slc25a16	0.145463	0.066	1546	831 9697 13064 82810 102142 126933
1527	Smad9	0.145493	0.0661	1551	5375 9699 83886 83887 83888 126226
1528	Ccdc60	0.145538	0.0661	1547	8914 9702 31183 31184 31185 125958
1529	Slc6a20b	0.145583	0.0661	1550	4970 9705 83552 83553 109010 118702
1530	Cxcl15	0.145613	0.0661	1548	1917 9707 17591 35862 35863 121916
1531	Lrrc61	0.145703	0.0661	1549	8094 9713 14645 15873 55418 55419
1532	Tex12	0.145748	0.0661	1552	7637 9716 88113 88114 88115 88116
1533	Usp35	0.145808	0.0663	1555	8758 9720 11271 106537 113799 123752
1534	Ccs	0.145868	0.0663	1553	2335 9724 31590 31591 31592 31593
1535	Senp2	0.145898	0.0663	1554	8209 9726 81226 81227 81228 81229
1536	Olfr1305	0.145943	0.0665	1556	9652 9729 67715 67716 67717 67718
1537	Cldn23	0.146108	0.0666	1557	9443 9740 12646 33620 111906 128093
1538	Pou1f1	0.146168	0.0667	1566	7180 9744 74327 74328 74329 108132
1539	Snx16	0.146243	0.0667	1568	7406 9749 84446 84447 110455 119043
1540	Mycbp	0.146258	0.0667	1563	1940 9750 62380 98674 107523 113739
1541	Nab2	0.146348	0.0667	1564	8954 9756 62787 62788 104028 115465
1542	Pygo1	0.146363	0.0667	1567	1694 9757 13605 76681 76682 76683
1543	Ddx24	0.146393	0.0667	1560	2818 9759 37043 37044 37045 110229
1544	Zscan18	0.146468	0.0667	1569	786 9764 20159 97722 97723 97724
1545	Gas2l3	0.146543	0.0667	1561	6317 9769 44032 44033 111121 113976
1546	Lpar4	0.146558	0.0667	1562	9679 9770 55032 55033 55034 116222
1547	Olfr519	0.146588	0.0667	1565	1441 9772 69268 69269 69270 69271
1548	1810046K07Rik	0.146648	0.0667	1558	4304 9776 20083 21932 21933 21934
1549	Baz2b	0.146663	0.0667	1559	1158 9777 28531 28532 28533 28534
1550	mmu-mir-5615-2	0.146902	0.0485	1180	12760 13152 59483 59484
1551	Olfr768	0.146963	0.0669	1570	4245 9797 69993 69994 108574 123718
1552	Retn	0.147023	0.0671	1574	7339 9801 9985 78062 78063 110201
1553	A630001G21Rik	0.147038	0.0671	1572	6973 9802 23415 114088 126672 129332
1554	Ano9	0.147053	0.0671	1573	1615 9803 109340 109988 122991 124156
1555	Vmn2r16	0.147068	0.0671	1575	768 9804 94081 94082 94083 94084
1556	Defb11	0.147128	0.0673	1579	1336 9808 14886 37215 37216 37217
1557	Slc15a4	0.147188	0.0673	1580	4797 9812 82540 104392 125611 128166
1558	Tgm2	0.147203	0.0673	1581	3937 9813 16356 88356 88357 88358
1559	Ctbs	0.147218	0.0673	1578	2770 9814 17473 111022 116384 124747
1560	Tpst1	0.147308	0.0673	1582	4686 9820 90513 90514 104681 123505
1561	Slc10a2	0.147338	0.0674	1583	8931 9822 82441 82442 99424 130069
1562	Ikzf4	0.147353	0.0675	1585	2740 9823 50950 50951 50952 118995
1563	Pcdh19	0.147368	0.0675	1586	7615 9824 16563 71640 105424 118864
1564	Ccdc93	0.147383	0.0675	1584	3331 9825 31322 31323 31324 125945
1565	Rps6ka1	0.147473	0.0676	1590	5885 9831 79704 107848 113236 116899
1566	Ppm1e	0.147518	0.0676	1589	2466 9834 9871 10482 74565 74566
1567	Fbxw15	0.147563	0.0676	1587	7423 9837 42350 42351 42352 107178
1568	Pars2	0.147608	0.0676	1588	2531 9840 71463 71464 109545 118227
1569	Ppp1r15b	0.147683	0.0677	1591	1181 9845 74660 74661 74662 101294
1570	Znrd1as	0.147698	0.0677	1592	6777 9846 97658 97659 105792 118289
1571	Kcnk10	0.147788	0.0679	1593	1734 9852 12203 15979 52547 52548
1572	Mfsd7c	0.147818	0.068	1594	3607 9854 14709 57487 126815 127509
1573	Olfr480	0.147968	0.068	1596	2855 9864 69153 105534 122911 129266
1574	Txndc8	0.147998	0.068	1598	201 9866 91967 91968 91969 107742
1575	Olfr166	0.148043	0.068	1595	8454 9869 68336 68337 68338 105256
1576	Slx4	0.148103	0.068	1597	3131 9873 83848 83849 104796 119530
1577	Olfr169	0.148178	0.0681	1600	1784 9878 16087 68343 68344 112899
1578	Rab5c	0.148208	0.0681	1601	7166 9880 11234 76995 76996 76997
1579	Zadh2	0.148223	0.0681	1602	1311 9881 95676 95677 95678 95679
1580	Rbm5	0.148268	0.0682	1609	249 9884 77721 105477 106481 110023
1581	Cbx4	0.148283	0.0682	1604	3014 9885 30748 30749 105370 124754
1582	Cttn	0.148313	0.0682	1605	9262 9887 35716 35717 35718 122797
1583	Fndc3b	0.148343	0.0682	1608	3379 9889 43072 43073 43074 101562
1584	NonTargetingControlGuideForMouse_0771	0.14836	0.0196	476	12096 18353
1585	Diexf	0.148388	0.0682	1606	6590 9892 37692 37693 37694 129217
1586	Dnase1	0.148403	0.0682	1607	9670 9893 38173 38174 38175 38176
1587	Armcx4	0.148433	0.0682	1603	9082 9895 27133 27134 27135 120520
1588	Tfeb	0.148508	0.0682	1610	3077 9900 88263 88264 88265 108482
1589	Zbtb42	0.148688	0.0686	1613	9400 9912 95802 95803 95804 95805
1590	Add1	0.148778	0.0689	1614	8352 9918 24628 24629 116719 122540
1591	Vmn2r70	0.148898	0.069	1615	7652 9926 94265 94266 94267 105982
1592	Pfn3	0.148943	0.0691	1616	4507 9929 72521 72522 113555 128665
1593	Ptprf	0.149048	0.0693	1622	6553 9936 76454 76455 76456 120561
1594	Agpat5	0.149108	0.0693	1618	3540 9940 18289 24935 24936 24937
1595	1700047I17Rik2	0.149123	0.0693	1617	3038 9941 21744 21745 100983 101470
1596	Mmp3	0.149168	0.0693	1619	3799 9944 57951 57952 105301 123947
1597	Nit1	0.149183	0.0693	1620	3762 9945 63917 63918 63919 100589
1598	Olfr599	0.149198	0.0693	1621	3922 9946 10310 69500 69501 109908
1599	Pbk	0.149228	0.0694	1623	9470 9948 11196 71551 71552 122392
1600	Tlr2	0.149243	0.0694	1624	176 9949 88824 88825 88826 124459
1601	Mat2b	0.149318	0.0695	1625	2780 9954 56613 56614 56615 106433
1602	Olfr1243	0.149333	0.0695	1626	3876 9955 67524 67525 67526 67527
1603	Rassf6	0.149423	0.0696	1638	7628 9961 77502 77503 77504 113898
1604	Hapln2	0.149438	0.0696	1633	8297 9962 48566 48567 48568 117234
1605	3830417A13Rik	0.149453	0.0696	1627	7362 9963 22427 22428 118334 128971
1606	Zfp365	0.149498	0.0696	1640	2291 9966 96487 96488 96489 96490
1607	Cdc14b	0.149528	0.0696	1630	4596 9968 31980 115968 119232 122571
1608	Ndufaf1	0.149573	0.0696	1634	5875 9971 14819 63304 63305 107863
1609	Ccdc116	0.149663	0.0696	1629	4602 9977 30855 98584 114996 126342
1610	Obfc1	0.149693	0.0696	1635	7820 9979 13818 66662 125034 129524
1611	Dcaf17	0.149723	0.0696	1632	2063 9981 14996 36759 36760 101857
1612	Prl7d1	0.149738	0.0696	1637	8486 9982 10201 20144 75313 100968
1613	Orc5	0.149918	0.0696	1636	7175 9994 11848 70794 70795 129085
1614	Cyp2r1	0.149933	0.0696	1631	7095 9995 36209 103645 104906 127217
1615	Rfx1	0.149948	0.0696	1639	9319 9996 15329 15352 78171 78172
1616	Cartpt	0.149963	0.0696	1628	8356 9997 15303 30544 30545 30546
1617	Stard3	0.150023	0.0697	1641	135 10001 85918 85919 120372 124354
1618	Lats1	0.150173	0.0698	1644	7137 10011 54201 101991 111626 121890
1619	Zbed3	0.150203	0.0698	1646	765 10013 95700 95701 95702 124037
1620	Diap2	0.150218	0.0698	1642	2200 10014 37680 109925 121809 127619
1621	Tgfbr2	0.150233	0.0698	1645	4880 10015 88334 88335 98775 125081
1622	NonTargetingControlGuideForMouse_0744	0.150308	0.02	489	10743 18594
1623	Ezh1	0.150308	0.0698	1643	4452 10020 40925 40926 40927 108677
1624	Lmln	0.150368	0.0699	1648	703 10024 14601 54868 54869 54870
1625	Scoc	0.150458	0.0699	1649	2138 10030 17945 80787 80788 99394
1626	Gm5506	0.150488	0.0699	1647	9055 10032 46134 46135 46136 46137
1627	Olfr1328	0.150623	0.07	1650	3524 10041 11641 67795 67796 125721
1628	Sparcl1	0.150638	0.0701	1654	3419 10042 84849 84850 103851 103955
1629	L2hgdh	0.150668	0.0701	1652	3288 10044 53986 53987 53988 53989
1630	Olfr152	0.150758	0.0701	1653	7716 10050 68292 109238 114030 119838
1631	Bpi	0.150803	0.0701	1651	4709 10053 29392 29393 29394 107562
1632	mmu-mir-451b	0.150834	0.0519	1245	870 13504 59235 59236
1633	Olfr323	0.150908	0.0702	1657	8766 10060 68736 68737 122064 126910
1634	Stk25	0.150953	0.0702	1659	6406 10063 11588 12713 86049 86050
1635	Ube2cbp	0.150983	0.0702	1660	649 10065 92151 92152 92153 118483
1636	Cma2	0.150998	0.0702	1655	1051 10066 33942 33943 33944 33945
1637	Upk1b	0.151013	0.0702	1661	4972 10067 92707 92708 92709 92710
1638	Crat	0.151043	0.0702	1656	7037 10069 10079 17221 35013 35014
1639	Runx3	0.151118	0.0702	1658	9581 10074 15074 80094 80095 80096
1640	Olfr1388	0.151148	0.0703	1663	3626 10076 18974 67985 112348 122955
1641	Nrros	0.151298	0.0706	1665	1912 10086 66030 66031 66032 66033
1642	Cast	0.151313	0.0706	1664	4524 10087 30618 30619 30620 109509
1643	Nf2	0.151358	0.0707	1667	222 10090 63624 63625 63626 63627
1644	Glra4	0.151388	0.0707	1666	7046 10092 44807 44808 44809 113507
1645	Fam189a1	0.151568	0.0708	1669	6791 10104 41480 41481 41482 41483
1646	Sacm1l	0.151583	0.0708	1670	5549 10105 20259 80269 80270 80271
1647	Fam177a	0.151628	0.0708	1668	3692 10108 41416 41417 101137 101280
1648	Pcdhb7	0.151658	0.0709	1671	9815 10110 19015 71756 109121 118897
1649	Vmn1r20	0.151703	0.071	1675	9226 10113 14739 17618 93586 128736
1650	Stk36	0.151778	0.071	1673	2602 10118 86079 86080 86081 86082
1651	Zfp169	0.151823	0.071	1676	3360 10121 20870 96255 96256 126378
1652	Pno1	0.151838	0.071	1672	10022 10122 73903 73904 73905 125339
1653	Vezf1	0.151853	0.071	1674	9544 10123 93286 93287 93288 120696
1654	mmu-mir-5615-1	0.151861	0.0525	1262	13151 13596 59481 59482
1655	Ccdc25	0.151868	0.0711	1677	9146 10124 31085 31086 31087 114608
1656	Snx31	0.152003	0.0715	1683	2313 10133 11670 84502 84503 103415
1657	Mvd	0.152078	0.0715	1681	5474 10138 62295 62296 62297 114357
1658	F11r	0.152123	0.0715	1680	1163 10141 16199 40941 40942 126090
1659	Cyp2j9	0.152153	0.0715	1679	9090 10143 19727 36206 36207 36208
1660	Csnk2b	0.152168	0.0715	1678	6050 10144 35404 35405 35406 106395
1661	Olfr1221	0.152183	0.0715	1682	2040 10145 67455 67456 67457 67458
1662	Zswim8	0.152213	0.0715	1684	5535 10147 97782 97783 108166 115852
1663	Tor1aip2	0.152273	0.0716	1685	1764 10151 99639 102454 113993 121694
1664	Xpo4	0.152363	0.0716	1686	5403 10157 95429 95430 95431 117278
1665	Tssk1	0.152393	0.0717	1689	8866 10159 91468 91469 125016 128548
1666	Tmem132c	0.152483	0.0717	1688	9261 10165 89143 119460 125238 127456
1667	Frzb	0.152513	0.0717	1687	6320 10167 43419 43420 43421 111423
1668	Tomm20l	0.152753	0.0718	1690	2290 10183 90281 90282 90283 90284
1669	Magea8	0.152828	0.0719	1691	5194 10188 56037 56038 56039 112280
1670	Zfp273	0.152873	0.0719	1692	3417 10191 21089 96349 96350 96351
1671	Rax	0.153038	0.0721	1693	4614 10202 77525 77526 77527 129641
1672	Pcgf3	0.153173	0.0722	1694	5810 10211 71813 71814 71815 111759
1673	Trafd1	0.153188	0.0723	1696	3968 10212 90582 90583 98045 113585
1674	Nags	0.153233	0.0723	1695	6963 10215 62848 62849 62850 113111
1675	Pygl	0.153263	0.0725	1697	1347 10217 76675 76676 76677 122123
1676	4930519F16Rik	0.153323	0.0726	1698	7161 10221 15003 22678 110279 127522
1677	Lactbl1	0.153338	0.0726	1699	9227 10222 54031 54032 54033 117512
1678	Plcxd3	0.153353	0.0727	1700	756 10223 73473 102759 107747 128119
1679	Dcc	0.153368	0.0728	1701	8420 10224 36787 36788 36789 36790
1680	Marchf11	0.153413	0.0728	1702	5021 10227 56489 56490 56491 56492
1681	Olfr672	0.153443	0.073	1703	5876 10229 69735 112022 119136 128055
1682	Fbxl17	0.153578	0.0731	1704	4606 10238 42138 42139 42140 42141
1683	Tmem170b	0.153623	0.0733	1705	4266 10241 89271 89272 89273 89274
1684	Atp2c2	0.153983	0.074	1706	5685 10265 27788 27789 27790 27791
1685	Slco1a6	0.154133	0.074	1707	5161 10275 18312 83710 83711 127373
1686	Srr	0.154148	0.074	1708	635 10276 85545 85546 85547 125010
1687	Sprr4	0.154178	0.0741	1709	9089 10278 17020 85291 85292 125797
1688	Cycs	0.154223	0.0742	1710	1033 10281 18622 35979 35980 35981
1689	Hmx1	0.154253	0.0742	1711	6997 10283 49562 49563 49564 98127
1690	Zfp160	0.154283	0.0743	1715	836 10285 96251 96252 96253 96254
1691	Kcnk6	0.154313	0.0743	1713	2224 10287 17465 52583 103454 111309
1692	Dnah8	0.154328	0.0743	1712	8647 10288 37999 38000 118999 128584
1693	Lamtor2	0.154448	0.0743	1714	9568 10296 20700 54114 54115 98425
1694	Olfr509	0.154478	0.0744	1716	9998 10298 69239 69240 69241 69242
1695	Tnfrsf11a	0.154554	0.0745	1717	1823 10303 90036 90037 103704 127714
1696	Art2a-ps	0.154599	0.0746	1718	4092 10306 27237 27238 27239 27240
1697	Ppp1r14c	0.154614	0.0746	1719	1247 10307 19686 74652 74653 124244
1698	Cyb5b	0.154734	0.0748	1722	8312 10315 35937 35938 115369 129186
1699	Pdzd11	0.154764	0.0748	1723	2961 10317 12915 72273 72274 123471
1700	Cops3	0.154794	0.0748	1721	3631 10319 34591 34592 34593 101170
1701	Rbl2	0.154899	0.0748	1724	8275 10326 77595 77596 125922 128704
1702	Tgoln1	0.154914	0.0748	1725	2704 10327 88381 88382 88383 88384
1703	H2-T22	0.154959	0.0749	1726	9753 10330 15729 48424 48425 48426
1704	Olfr272	0.155064	0.075	1727	5282 10337 68591 68592 68593 98177
1705	Foxc2	0.155154	0.0751	1728	5850 10343 43170 43171 100814 123493
1706	Slc19a3	0.155244	0.0751	1729	2829 10349 82638 82639 82640 121509
1707	2510003E04Rik	0.155349	0.0753	1730	8595 10356 22204 22205 22206 22207
1708	Amdhd2	0.155379	0.0754	1731	6641 10358 25675 25676 114528 129848
1709	Grin1	0.155424	0.0754	1732	7622 10361 47681 100698 101759 123324
1710	Vmn1r225	0.155544	0.0755	1742	6821 10369 93682 93683 93684 112150
1711	Commd4	0.155589	0.0755	1734	1159 10372 34523 34524 34525 110164
1712	Sorcs2	0.155709	0.0755	1736	6453 10380 84620 84621 84622 84623
1713	Trpm5	0.155724	0.0755	1739	481 10381 16233 91192 91193 91194
1714	Spink8	0.155754	0.0755	1737	715 10383 85156 85157 99938 103429
1715	Ttc21a	0.155769	0.0755	1741	681 10384 91543 91544 91545 129302
1716	Cmtr2	0.155784	0.0755	1733	2777 10385 34028 34029 34030 115838
1717	Prr7	0.155844	0.0755	1735	9798 10389 13624 19475 75611 75612
1718	Tssk5	0.155859	0.0755	1740	4296 10390 91481 91482 91483 119608
1719	NonTargetingControlGuideForMouse_0236	0.155886	0.0222	539	12147 19284
1720	Topors	0.155934	0.0755	1738	3209 10395 90343 90344 90345 124292
1721	Tcf19	0.156024	0.0756	1743	4516 10401 15167 87715 107025 126681
1722	Glrx5	0.156069	0.0757	1744	8260 10404 44829 44830 44831 108461
1723	Ssna1	0.156114	0.0757	1745	6575 10407 85673 98299 119066 125955
1724	Pot1b	0.156219	0.0759	1746	6714 10414 74318 74319 74320 74321
1725	Slco1c1	0.156249	0.076	1755	3165 10416 83715 83716 83717 122692
1726	Kif14	0.156264	0.076	1752	6570 10417 19209 52889 52890 106977
1727	Bcorl1	0.156279	0.076	1747	4936 10418 29004 29005 29006 102207
1728	Rab28	0.156309	0.076	1754	8085 10420 13877 76897 76898 76899
1729	Chfr	0.156339	0.076	1748	9448 10422 33056 33057 33058 124276
1730	Greb1	0.156399	0.076	1751	10378 10426 47613 47614 47615 122283
1731	Zxdc	0.156414	0.076	1756	194 10427 97800 97801 97802 106008
1732	Crybg3	0.156444	0.076	1750	10403 10429 11321 35251 35252 35253
1733	Cog7	0.156534	0.076	1749	4875 10435 34322 34323 34324 34325
1734	Nde1	0.156549	0.076	1753	4608 10436 63186 63187 103107 106604
1735	Carm1	0.156654	0.0761	1757	9942 10443 30529 30530 30531 30532
1736	Lrrc42	0.156669	0.0761	1759	1736 10444 15208 55357 55358 124025
1737	Spire1	0.156729	0.0761	1760	7523 10448 13905 85173 85174 121316
1738	Gm4906	0.156759	0.0761	1758	3840 10450 11984 45982 45983 118753
1739	NonTargetingControlGuideForMouse_0476	0.156815	0.0227	547	6159 19399
1740	Tubb6	0.156834	0.0763	1766	477 10455 91806 91807 91808 105312
1741	Dnajc16	0.156849	0.0763	1761	4711 10456 11932 12737 38092 38093
1742	Kctd12	0.156864	0.0763	1762	6576 10457 52676 52677 52678 112066
1743	Lefty1	0.156879	0.0763	1763	9774 10458 54431 54432 54433 109803
1744	Usp22	0.156909	0.0763	1767	4277 10460 18186 92922 92923 122753
1745	Nup188	0.156969	0.0763	1764	3103 10464 11531 66421 101122 114093
1746	Ttc9	0.156984	0.0763	1765	2877 10465 13660 91638 91639 126329
1747	Znhit3	0.157044	0.0764	1775	4058 10469 97648 97649 97650 110844
1748	Brd4	0.157059	0.0764	1769	4017 10470 14613 19500 29483 29484
1749	NonTargetingControlGuideForMouse_0111	0.157139	0.0228	550	16813 19439
1750	Rgs14	0.157209	0.0764	1774	7753 10480 78263 78264 113835 122811
1751	Cyp2d26	0.157284	0.0764	1770	10091 10485 10622 36156 36157 112446
1752	6330403A02Rik	0.157299	0.0764	1768	5867 10486 23108 23109 119609 129906
1753	Rdh19	0.157329	0.0764	1773	8157 10488 16244 21114 110454 128375
1754	Leng9	0.157389	0.0764	1772	5751 10492 54463 54464 54465 102409
1755	mmu-mir-451a	0.157402	0.0575	1358	671 14092 59233 59234
1756	Gm156	0.157404	0.0764	1771	4886 10493 45485 45486 45487 125585
1757	Zfp941	0.157464	0.0765	1778	2736 10497 97333 97334 124850 128659
1758	Hist1h4d	0.157494	0.0765	1777	2945 10499 49335 49336 49337 118104
1759	Gem	0.157524	0.0765	1776	593 10501 19664 44352 44353 44354
1760	Parvb	0.157614	0.0767	1781	5988 10507 71471 71472 71473 102255
1761	Inppl1	0.157644	0.0767	1780	4456 10509 17094 51420 51421 101615
1762	Znhit1	0.157689	0.0769	1783	4145 10512 11776 97640 97641 124540
1763	Cul4a	0.157719	0.0769	1782	2039 10514 35765 35766 100726 109245
1764	Pja1	0.157749	0.077	1784	5418 10516 10595 97943 114768 118435
1765	Sytl3	0.157779	0.0771	1785	8869 10518 86880 86881 86882 86883
1766	Zfp87	0.157794	0.0771	1786	6390 10519 97246 97247 97248 97249
1767	Cdc42	0.157839	0.0773	1787	5215 10522 11662 32025 32026 110985
1768	Sin3a	0.157854	0.0773	1789	3733 10523 82230 82231 82232 82233
1769	Ddx26b	0.157869	0.0773	1788	6110 10524 14461 37050 103884 127344
1770	Atoh1	0.157929	0.0774	1791	7304 10528 27673 27674 27675 126618
1771	Hdhd2	0.157959	0.0774	1792	8715 10530 48820 48821 106945 111201
1772	Mettl7a3	0.157974	0.0774	1793	4251 10531 17974 57370 102590 105908
1773	Pira2	0.158004	0.0774	1794	5321 10533 73158 102201 114043 118242
1774	mmu-mir-7233	0.158072	0.0577	1365	12998 14152 60649 60650
1775	Yars2	0.158079	0.0774	1795	1465 10538 95518 95519 95520 95521
1776	Acsm1	0.158094	0.0774	1790	10292 10539 24144 24145 107462 126223
1777	Klhl3	0.158139	0.0775	1797	3036 10542 53238 53239 53240 108514
1778	Camsap3	0.158184	0.0775	1796	8685 10545 14936 30328 30329 108722
1779	Foxp1	0.158214	0.0776	1798	5225 10547 14612 43273 112338 117866
1780	C1ql2	0.158274	0.0777	1799	8895 10551 13933 14189 29822 121495
1781	Crtap	0.158289	0.0777	1800	5832 10552 35191 35192 35193 116556
1782	Gm1987	0.158319	0.0778	1801	5849 10554 10911 13458 45613 123793
1783	Vmn1r63	0.158364	0.0779	1806	3488 10557 15323 20439 93877 126198
1784	Bpifb6	0.158424	0.0779	1803	1328 10561 29427 29428 102969 109074
1785	Cd164	0.158439	0.0779	1804	1582 10562 31668 31669 31670 129795
1786	Cryab	0.158469	0.0779	1805	6206 10564 15626 19887 35224 35225
1787	Ambn	0.158484	0.0779	1802	5990 10565 25653 25654 25655 118889
1788	Slc22a19	0.158544	0.078	1810	6559 10569 82699 82700 82701 82702
1789	Sec24c	0.158574	0.078	1809	722 10571 81038 81039 81040 125432
1790	Ppapdc1a	0.158604	0.078	1808	8126 10573 74412 107383 115996 117836
1791	Nrxn3	0.158619	0.078	1807	4018 10574 112036 118148 120887 122439
1792	Prkcb	0.158649	0.0781	1813	4429 10576 75179 75180 75181 99386
1793	Helt	0.158679	0.0781	1812	4485 10578 48892 48893 115648 121152
1794	Ccrl2	0.158709	0.0781	1811	3549 10580 31586 31587 123164 123708
1795	Mlxipl	0.158799	0.0782	1815	7047 10586 57841 57842 57843 57844
1796	Aars2	0.158814	0.0782	1814	3370 10587 23532 23533 23534 108304
1797	Olfr121	0.158889	0.0783	1821	4890 10592 67414 67415 67416 67417
1798	Dynlrb1	0.159024	0.0783	1817	7833 10601 14847 38897 38898 38899
1799	Olfr467	0.159069	0.0783	1822	487 10604 69102 69103 69104 69105
1800	Ddah1	0.159114	0.0783	1816	6409 10607 103762 109942 112571 125816
1801	Nudcd2	0.159144	0.0783	1820	7093 10609 66286 66287 66288 66289
1802	S1pr2	0.159174	0.0783	1823	6601 10611 80236 80237 80238 80239
1803	Itgam	0.159219	0.0783	1818	2329 10614 51920 51921 51922 98503
1804	Nefm	0.159234	0.0783	1819	4386 10615 18057 63461 127243 127663
1805	Nfu1	0.159249	0.0784	1824	8730 10616 63723 63724 63725 128899
1806	Lce1a1	0.159324	0.0785	1825	6943 10621 11569 54239 54240 54241
1807	Vmn1r189	0.159429	0.0787	1830	1845 10628 93543 93544 93545 102008
1808	Cul9	0.159564	0.0787	1826	2352 10637 18207 35775 35776 116340
1809	Recql4	0.159609	0.0787	1828	2577 10640 12786 77933 77934 107786
1810	Smap2	0.159639	0.0787	1829	10602 10642 17075 83896 83897 83898
1811	Ociad2	0.159684	0.0787	1827	895 10645 66720 106111 110637 114274
1812	Mgll	0.159789	0.0791	1831	7272 10652 16213 57539 57540 128274
1813	Smim15	0.159864	0.0794	1834	219 10657 84057 84058 84059 118654
1814	Utf1	0.159879	0.0794	1835	10112 10658 18154 93056 98838 110095
1815	Gng7	0.159909	0.0794	1833	1754 10660 17042 46788 46789 124626
1816	Spatc1l	0.159969	0.0796	1838	4462 10664 84956 84957 119076 126009
1817	Olfr1389	0.159999	0.0796	1837	3644 10666 67986 67987 67988 116870
1818	Acsm5	0.160104	0.0796	1836	7467 10673 24158 24159 24160 24161
1819	Olfr99	0.160224	0.0797	1840	4488 10681 70619 70620 103399 116107
1820	Gpr1	0.160269	0.0797	1839	7200 10684 18644 47133 47134 121042
1821	Srl	0.160314	0.0798	1841	6914 10687 85472 116209 123293 126496
1822	Fam217a	0.160329	0.0799	1842	4994 10688 41612 41613 108678 110657
1823	Krt4	0.160389	0.0799	1843	2183 10692 53696 53697 53698 53699
1824	Flnc	0.160434	0.08	1846	7552 10695 12009 16593 42952 121678
1825	Hfe	0.160449	0.08	1847	1816 10696 49008 49009 103079 130186
1826	Dgcr8	0.160584	0.08	1845	1497 10705 37491 37492 37493 37494
1827	Amdhd1	0.160599	0.08	1844	7057 10706 25672 25673 25674 116605
1828	Ceacam9	0.160644	0.0801	1848	5508 10709 32484 32485 32486 104883
1829	Zfyve26	0.160689	0.0802	1849	2796 10712 17525 19039 97465 115065
1830	Gprin3	0.160704	0.0803	1852	1968 10713 47497 47498 47499 47500
1831	Serp1	0.160734	0.0803	1854	7851 10715 81354 81355 81356 125738
1832	Pla2g7	0.160869	0.0803	1853	7353 10724 73362 73363 73364 73365
1833	Serpinb1c	0.160884	0.0803	1855	4143 10725 81456 81457 108297 128950
1834	Cytip	0.160914	0.0803	1851	4676 10727 36409 36410 105054 123480
1835	BC107364	0.160929	0.0803	1850	10439 10728 17481 28831 28832 128892
1836	Ppap2c	0.160989	0.0804	1857	6299 10732 74410 74411 100149 122650
1837	Sdk1	0.161064	0.0804	1858	1019 10737 80919 80920 114580 127911
1838	Tekt4	0.161079	0.0804	1859	8242 10738 88016 88017 88018 88019
1839	Cog5	0.161094	0.0804	1856	7456 10739 34312 34313 34314 34315
1840	Olfr1436	0.161334	0.0805	1862	2156 10755 68082 68083 68084 121166
1841	Qdpr	0.161364	0.0806	1863	3484 10757 76715 76716 76717 76718
1842	Vmn1r187	0.161394	0.0806	1864	4003 10759 15715 93538 93539 125652
1843	Cdan1	0.161454	0.0807	1865	3943 10763 31970 31971 31972 102775
1844	Fto	0.161499	0.0807	1866	9597 10766 20840 43509 43510 126048
1845	Ube2a	0.161679	0.0807	1867	10264 10778 92139 92140 92141 92142
1846	Hspb11	0.161739	0.0808	1870	6833 10782 13603 50213 50214 130104
1847	Efcab4a	0.161784	0.0808	1869	4703 10785 39349 39350 39351 122097
1848	Adam24	0.161799	0.0808	1868	3368 10786 24384 24385 24386 126318
1849	Spryd7	0.161829	0.0809	1871	7692 10788 16914 85321 118323 129181
1850	Gpr45	0.161904	0.081	1877	5691 10793 47381 47382 47383 47384
1851	Mapre3	0.161919	0.081	1878	6196 10794 19474 56476 113502 124603
1852	4931408C20Rik	0.161949	0.081	1872	5195 10796 10922 22824 22825 22826
1853	Bcl7a	0.161964	0.081	1873	7078 10797 28971 28972 102060 110083
1854	Scp2	0.162039	0.081	1880	2758 10802 13939 80789 105203 119240
1855	Fam13c	0.162054	0.081	1876	265 10803 13934 97886 107869 127364
1856	Slc8a1	0.162084	0.081	1881	8616 10805 83637 83638 83639 83640
1857	Thap4	0.162099	0.081	1882	10219 10806 88432 88433 114235 122477
1858	Trmt12	0.162114	0.081	1883	9047 10807 91039 91040 91041 91042
1859	Dbt	0.162129	0.081	1875	2201 10808 14113 36729 107177 117104
1860	Zbtb43	0.162144	0.081	1884	3893 10809 16460 95806 95807 127102
1861	NonTargetingControlGuideForMouse_0897	0.162175	0.0247	600	6185 20062
1862	Scml4	0.162189	0.081	1879	6419 10812 80728 80729 80730 80731
1863	Bpifc	0.162219	0.081	1874	9566 10814 29438 29439 116705 127342
1864	Fam189b	0.162309	0.0812	1885	6029 10820 19343 41487 41488 98263
1865	Fdps	0.162369	0.0812	1886	1098 10824 18675 42503 42504 42505
1866	Cct6a	0.162624	0.0815	1887	3926 10841 31622 31623 31624 31625
1867	Slc25a37	0.162669	0.0817	1888	8636 10844 82895 82896 82897 115724
1868	Tceb2	0.162684	0.0817	1889	10834 10845 87691 87692 87693 87694
1869	Gm13177	0.162759	0.0818	1890	4982 10850 45246 45247 45248 126381
1870	Pou2f3	0.162804	0.0818	1891	6903 10853 74343 74344 102088 124351
1871	Sumf1	0.162849	0.0818	1893	8424 10856 18431 86444 86445 100449
1872	Serpina10	0.162909	0.0818	1892	5705 10860 81360 81361 81362 110205
1873	Kdm4c	0.163059	0.0821	1894	9294 10870 52785 52786 107088 108594
1874	Tlx2	0.163074	0.0823	1895	7225 10871 88861 88862 88863 88864
1875	Gm7244	0.163104	0.0824	1896	5837 10873 16844 46436 46437 46438
1876	Zbtb14	0.163269	0.0827	1900	6140 10884 13011 95730 95731 102698
1877	Zmym2	0.163344	0.0827	1902	7153 10889 97590 97591 97592 128986
1878	Doc2a	0.163374	0.0827	1898	5094 10891 16784 38257 38258 114101
1879	NonTargetingControlGuideForMouse_0337	0.163379	0.0248	601	18183 20211
1880	Zfp628	0.163419	0.0827	1901	8335 10894 96881 96882 96883 96884
1881	Cox14	0.163449	0.0827	1897	6069 10896 34704 34705 34706 127787
1882	Ppp1r3a	0.163524	0.0827	1899	1610 10901 17944 74718 74719 107617
1883	Gpr62	0.163599	0.0828	1903	3674 10906 47409 47410 47411 126422
1884	Dock3	0.163659	0.0829	1905	5217 10910 38287 38288 38289 117864
1885	Cdk8	0.163764	0.0829	1904	9983 10917 32306 32307 32308 122521
1886	Fut11	0.163794	0.0829	1906	10835 10919 43556 43557 43558 118007
1887	Ypel3	0.163809	0.0829	1907	2673 10920 19106 95607 95608 95609
1888	Ppef1	0.163914	0.0831	1909	4760 10927 19346 74463 74464 101123
1889	Plac9b	0.163944	0.0831	1908	3412 10929 15558 73391 73392 73393
1890	Ankrd66	0.163989	0.0832	1910	8735 10932 18337 26093 26094 26095
1891	Cdkn2d	0.164004	0.0832	1911	2292 10933 32365 32366 104935 118016
1892	Drosha	0.164019	0.0832	1912	8879 10934 20388 38584 38585 118643
1893	Pgr15l	0.164109	0.0833	1917	654 10940 72647 72648 72649 112224
1894	Sri	0.164124	0.0833	1918	1335 10941 85468 85469 85470 85471
1895	Cyp2c70	0.164154	0.0833	1915	1317 10943 36139 36140 36141 128575
1896	Gadd45b	0.164169	0.0833	1916	5135 10944 43823 43824 43825 43826
1897	2310079G19Rik	0.164184	0.0833	1913	2607 10945 22158 22159 113464 116929
1898	Acadvl	0.164229	0.0833	1914	448 10948 14047 23899 23900 23901
1899	B4galnt2	0.164469	0.0834	1920	8293 10964 11399 28348 28349 28350
1900	Cd46	0.164574	0.0835	1921	9369 10971 20308 31848 31849 31850
1901	Camta1	0.164679	0.0837	1922	8446 10978 30330 30331 105259 115561
1902	Scn11a	0.164769	0.0837	1923	1297 10984 18461 20890 80734 80735
1903	Tmsb15b2	0.164919	0.0618	1460	10339 14765 89957 101247
1904	Ctdsp1	0.164919	0.0838	1924	10256 10994 35534 35535 35536 105644
1905	Ptprd	0.164949	0.0838	1927	8099 10996 76447 76448 76449 100645
1906	Mgl2	0.164964	0.0838	1926	695 10997 57536 57537 57538 129108
1907	Lpin1	0.165009	0.0838	1925	10433 11000 16380 104166 108687 113062
1908	Prss34	0.165039	0.0839	1929	10299 11002 18450 75719 75720 118674
1909	1700010B08Rik	0.165054	0.0839	1928	7629 11003 21485 21486 107879 119979
1910	Serpinb9c	0.165159	0.0841	1933	9447 11010 81517 81518 81519 81520
1911	Cyp4f37	0.165204	0.0841	1930	1517 11013 21139 36318 36319 36320
1912	Patl2	0.165339	0.0841	1931	2442 11022 71493 71494 114888 121358
1913	Pcsk6	0.165354	0.0841	1932	10234 11023 71923 71924 71925 121354
1914	Thyn1	0.165369	0.0842	1937	8731 11024 88577 88578 113664 124009
1915	Myl6	0.165429	0.0842	1935	5577 11028 62508 62509 62510 62511
1916	Hivep2	0.165459	0.0842	1934	3602 11030 49427 49428 99904 127517
1917	Rac1	0.165474	0.0842	1936	6611 11031 77081 77082 77083 111516
1918	Fcer2a	0.165624	0.0843	1938	2663 11041 42424 42425 42426 42427
1919	Krtap17-1	0.165699	0.0845	1939	6992 11046 53810 53811 53812 128634
1920	Lrpap1	0.165729	0.0845	1940	3415 11048 55235 55236 55237 111429
1921	Zfp493	0.165744	0.0845	1941	2068 11049 96681 96682 96683 101595
1922	Plxnb2	0.165879	0.0847	1942	3142 11058 73768 73769 73770 102308
1923	Tspan31	0.165894	0.0847	1943	101 11059 91385 91386 91387 91388
1924	Zfp235	0.165909	0.0848	1946	4461 11060 96307 96308 108349 126412
1925	Tmem44	0.165924	0.0848	1945	5752 11061 15606 101095 115306 121473
1926	Cxxc1	0.166134	0.0851	1948	9324 11075 35908 35909 35910 35911
1927	1700012A03Rik	0.166224	0.0852	1949	1614 11081 21512 21513 21514 21515
1928	Fgd6	0.166239	0.0852	1953	950 11082 11138 42631 42632 129883
1929	Ccdc141	0.166344	0.0852	1952	7504 11089 15202 30931 116238 118975
1930	Arxes1	0.166359	0.0852	1950	7490 11090 15507 27271 103331 118425
1931	Bcl2l13	0.166374	0.0852	1951	6512 11091 11230 17189 28944 28945
1932	Olfr1362	0.166449	0.0852	1954	8223 11096 67913 67914 67915 67916
1933	Pecr	0.166479	0.0852	1955	4310 11098 14051 72335 72336 99014
1934	Lce1c	0.166524	0.0853	1956	9081 11101 21031 109498 110954 124602
1935	Mansc1	0.166539	0.0853	1957	7664 11102 56205 56206 56207 56208
1936	Gna12	0.166599	0.0855	1958	9827 11106 16929 46687 46688 119312
1937	Olfr632	0.166644	0.0855	1960	2112 11109 16819 69602 107053 123677
1938	Vmn2r104	0.166659	0.0855	1961	2653 11110 93997 102505 114289 117608
1939	Nfkbia	0.166704	0.0855	1959	6766 11113 63695 63696 63697 118631
1940	Srek1	0.166719	0.0856	1962	10883 11114 85436 85437 85438 85439
1941	Olfr1289	0.166809	0.0859	1964	499 11120 17254 67671 67672 67673
1942	Col26a1	0.166839	0.0859	1963	5151 11122 34393 34394 34395 111751
1943	Lrrc6	0.166914	0.0862	1965	4177 11127 17915 55416 55417 108827
1944	Shroom4	0.166944	0.0862	1966	5677 11129 102492 102656 127662 129735
1945	Smim9	0.167064	0.0862	1967	1440 11137 84094 84095 84096 120620
1946	Eaf1	0.167124	0.0864	1969	4624 11141 39062 39063 39064 126661
1947	Hmgcr	0.167154	0.0864	1972	291 11143 49516 49517 118209 122624
1948	Ctif	0.167184	0.0864	1968	8545 11145 14525 104161 125500 129166
1949	Ergic3	0.167244	0.0864	1970	10408 11149 40456 40457 40458 40459
1950	Frmpd1	0.167259	0.0864	1971	9773 11150 18137 43393 43394 43395
1951	Stau1	0.167274	0.0864	1973	4407 11151 85969 85970 85971 116860
1952	Hgd	0.167394	0.0866	1976	1154 11159 49018 49019 49020 128676
1953	Ikbip	0.167409	0.0866	1977	1589 11160 50918 50919 50920 99532
1954	Ang5	0.167439	0.0866	1975	3185 11162 25837 25838 111590 120901
1955	Leprel2	0.167484	0.0866	1978	7405 11165 15530 54484 54485 115235
1956	1110008F13Rik	0.167514	0.0867	1979	3860 11167 21284 21285 21286 21287
1957	Dnah7b	0.167529	0.0867	1980	189 11168 37995 37996 37997 37998
1958	Zmpste24	0.167574	0.0867	1983	3347 11171 97582 97583 104691 117493
1959	Lgals12	0.167589	0.0867	1981	4079 11172 11664 14633 54513 54514
1960	Zdhhc16	0.167604	0.0867	1982	2791 11173 12996 96033 120430 125105
1961	Cep57l1	0.167859	0.0868	1984	8052 11190 32720 32721 114096 124625
1962	Dstyk	0.167979	0.087	1986	6079 11198 38653 38654 38655 38656
1963	Spint1	0.167994	0.087	1988	808 11199 85161 102021 106857 120838
1964	Comt	0.168024	0.087	1985	4006 11201 11981 34550 34551 120512
1965	Ptger2	0.168039	0.087	1987	4415 11202 11497 19241 76245 126299
1966	Slc30a9	0.168129	0.0871	1989	6715 11208 83103 83104 83105 110814
1967	Impdh1	0.168144	0.0872	1990	7332 11209 51296 51297 51298 128728
1968	Olfr1426	0.168174	0.0872	1991	4308 11211 14769 15483 110576 124550
1969	Vmn1r124	0.168204	0.0872	1992	1942 11213 93421 93422 93423 93424
1970	Gal	0.168384	0.0876	1993	3558 11225 43844 43845 43846 116217
1971	Elmod2	0.168579	0.0878	1995	4104 11238 39865 39866 39867 39868
1972	Cep170	0.168609	0.0878	1994	4425 11240 32676 32677 32678 115037
1973	Hnrnpa3	0.168654	0.0878	1996	2600 11243 15288 49612 49613 49614
1974	Nsun4	0.168714	0.088	1998	7069 11247 66110 66111 66112 121536
1975	Hmbox1	0.168774	0.0881	1999	4123 11251 49464 99610 120190 125028
1976	Nrd1	0.168894	0.0882	2002	882 11259 65955 111149 124161 126658
1977	Hacl1	0.168954	0.0882	2001	7927 11263 18258 48515 48516 102413
1978	Olfr427	0.168984	0.0882	2003	10855 11265 21130 69000 102208 120280
1979	Paxip1	0.168999	0.0882	2004	9557 11266 71546 71547 71548 103384
1980	Prss23	0.169014	0.0882	2005	9894 11267 17079 75688 75689 75690
1981	Ccnh	0.169119	0.0882	2000	3897 11274 31494 31495 31496 116287
1982	Usp40	0.169179	0.0883	2006	338 11278 18457 92985 92986 101723
1983	Ndc80	0.169254	0.0884	2012	8087 11283 16913 63184 63185 123130
1984	Tmprss11bnl	0.169344	0.0884	2014	11176 11289 89897 98352 107841 125943
1985	Nbr1	0.169359	0.0884	2011	366 11290 63030 63031 63032 98159
1986	Gsn	0.169434	0.0884	2009	3046 11295 47887 47888 47889 47890
1987	Slc22a20	0.169449	0.0884	2013	4419 11296 82706 82707 82708 82709
1988	Mief1	0.169464	0.0884	2010	4527 11297 57629 57630 57631 121221
1989	Dbn1	0.169479	0.0884	2008	4951 11298 36702 36703 109576 125488
1990	1810009A15Rik	0.169509	0.0884	2007	8640 11300 21874 21875 21876 113565
1991	Tceal8	0.169599	0.0885	2017	10777 11306 87681 112546 118947 120288
1992	Vwa9	0.169614	0.0885	2019	83 11307 94635 94636 94637 106502
1993	Olfr1441	0.169719	0.0885	2016	2355 11314 68091 68092 68093 112898
1994	Csn1s1	0.169738	0.0498	1198	8054 17721 119301
1995	Vmn1r7	0.169764	0.0885	2018	3882 11317 93899 98801 110216 119245
1996	Hand2	0.169779	0.0885	2015	8890 11318 16719 48548 48549 48550
1997	Capn2	0.169899	0.0887	2020	8418 11326 30385 113474 121369 125981
1998	Cxcr2	0.169944	0.0888	2021	7301 11329 35884 35885 35886 110741
1999	Krtap3-3	0.169989	0.0889	2022	7775 11332 18335 19170 100566 108054
[truncated: 20,780 more rows]
