# Supplementary material for: Morc3 silences endogenous retroviruses by enabling Daxx-mediated histone H3.3 incorporation
Source: Nat Commun. 2021 Oct 14;12:5996. doi: 10.1038/s41467-021-26288-7 (PMC8516933; doi:10.1038/s41467-021-26288-7)
Supplement: Supplementary file 12 — Source Data [file 41467_2021_26288_MOESM12_ESM.zip]

Archive with 68 entries (67 files):
- Source_data_folder/
- Source_data_folder/FigS03B_WB_Morc3_rescue.pdf
- Source_data_folder/FigS02_Morc3_KI.pdf
- Source_data_folder/Fig1G_FACS_SHIN_initiation_assay_of_selected_candidates.txt
- __MACOSX/Source_data_folder/._Fig1G_FACS_SHIN_initiation_assay_of_selected_candidates.txt
- Source_data_folder/FigS07A_Rescue_H3K9me3_changes_on_ERVs.txt
- Source_data_folder/FigS15A_Daxx_ko_vs_res_ERV_expression_changes_RepEnrich.txt
- Source_data_folder/Fig6C_Morc3_dN_mut_ChIP_MS.txt
- Source_data_folder/.DS_Store
- __MACOSX/Source_data_folder/._.DS_Store
- Source_data_folder/Fig3A_gene_regulation_Morc3_ko_wt.txt
- Source_data_folder/Fig1B_Table_S1_RIGER_Screen_SecondBestRank.txt
- __MACOSX/Source_data_folder/._Fig1B_Table_S1_RIGER_Screen_SecondBestRank.txt
- Source_data_folder/Fig6D_Morc3_IP_WB.pdf
- Source_data_folder/Fig4B_Statistic_H3K9me3_on_Morc3_peaks.txt
- __MACOSX/Source_data_folder/._Fig4B_Statistic_H3K9me3_on_Morc3_peaks.txt
- Source_data_folder/FigS05E_ERV_annotation_ATAC_or_H3K27ac_regulated_Morc3_peaks.txt
- Source_data_folder/Fig2C_Table_S3_Morc3_3xFLAG_ChIPseq_enrichment_on_ERVs.txt
- Source_data_folder/FigS10A_RT-qPCR_mutants_ERVs.txt
- __MACOSX/Source_data_folder/._FigS10A_RT-qPCR_mutants_ERVs.txt
- Source_data_folder/FigS12_WB_NE_Morc3_Daxx.pdf
- Source_data_folder/FigS03C_WB_Morc3_KO_T90.pdf
- Source_data_folder/FigS07B_ATAC_ERVs_Morc3_ko_res.txt
- Source_data_folder/Fig2A_Annotation_statistic_Morc3_FLAG_peaks.txt
- __MACOSX/Source_data_folder/._Fig2A_Annotation_statistic_Morc3_FLAG_peaks.txt
- Source_data_folder/Fig6C_Morc3_SUMO_mut_ChIP_MS.txt
- Source_data_folder/Fig4E_Venn_diagramm_Morc3_peaks.txt
- __MACOSX/Source_data_folder/._Fig4E_Venn_diagramm_Morc3_peaks.txt
- Source_data_folder/Fig2B_ERVs_top10_Morc3_bound.txt
- Source_data_folder/Fig4C_ATAC_peak_regulation_ko_res.txt
- Source_data_folder/Fig5C_SHIN_silencing_mutants.txt
- Source_data_folder/FigS03A_WB_KO.pdf
- Source_data_folder/Fig6C_Morc3_CW_mut_ChIP_MS.txt
- Source_data_folder/Fig1E_FACS_SHIN_maintenance_assay_of_selected_candidates.txt
- __MACOSX/Source_data_folder/._Fig1E_FACS_SHIN_maintenance_assay_of_selected_candidates.txt
- Source_data_folder/Fig6C_Morc3_ATPb_mut_ChIP_MS.txt
- Source_data_folder/FigS05A_Morc3_peaks_annotaions_H3K9me3_cluster2.txt
- Source_data_folder/FigS05A_Morc3_peaks_annotaions_H3K9me3_cluster3.txt
- Source_data_folder/FigS05A_Morc3_peaks_annotaions_H3K9me3_cluster1.txt
- Source_data_folder/Fig5E_ATAC_ERVs_Morc3_mutants.txt
- Source_data_folder/Fig3F_RNAseq_Morc3_ERV_expression_RepEnrich2.txt
- Source_data_folder/Fig3D_SHIN_initiation_rescue.txt
- Source_data_folder/Fig3E_SHIN_maintenance_time_course.txt
- Source_data_folder/FigS05A_Morc3_peaks_annotaions_H3K9me3_cluster4.txt
- Source_data_folder/FigS04A_gene_expression_Rescue_vs_WT.txt
- Source_data_folder/Fig6F_Daxx_IP_WB.pdf
- Source_data_folder/FigS15A_H33_ko_vs_res_ERV_expression_changes_RepEnrich.txt
- Source_data_folder/Fig3C_RT-qPCR_Morc3_target_gene_expression.txt
- Source_data_folder/Fig6E_Daxx_ChIP_MS.txt
- __MACOSX/Source_data_folder/._Fig6E_Daxx_ChIP_MS.txt
- Source_data_folder/FigS05A_Morc3_peaks_annotaions_H3K9me3_cluster5.txt
- Source_data_folder/Fig5D_RT-qPCR_mutants_target_genes.txt
- __MACOSX/Source_data_folder/._Fig5D_RT-qPCR_mutants_target_genes.txt
- Source_data_folder/FigS07A_KO_H3K9me3_changes_on_ERVs.txt
- Source_data_folder/FigS05A_Morc3_peaks_annotaions_H3K9me3_cluster6.txt
- Source_data_folder/FigS08B_RT-qPCR_mutants_Morc3.txt
- Source_data_folder/FigS04B_ERV_expression_rescue_RepEnrich.txt
- Source_data_folder/Fig7D_KO_H3.3_changes_on_ERVs_RepEnrich.txt
- Source_data_folder/FigS15B_Venn_diagramm_UP_regulated_genes_Morc3_Daxx_H33_kos.txt
- Source_data_folder/Fig6A_Morc3_ChIP_MS_interactors.txt
- __MACOSX/Source_data_folder/._Fig6A_Morc3_ChIP_MS_interactors.txt
- Source_data_folder/FigS10D_ATAC_peak_regulation_mutants.txt
- Source_data_folder/FigS05C_Venn_diagramm_enhancer_ERV_annotaion_Morc3_peaks.txt
- Source_data_folder/FigS13A_H33_on_Morc3_peaks.txt
- Source_data_folder/Fig6B_Panther_protein_class.txt
- Source_data_folder/Fig7D_RES_H3.3_changes_on_ERVs_RepEnrich.txt
- Source_data_folder/FigS05D_Enhancer_annotation_ATAC_or_H3K27ac_regulated_Morc3_peaks.txt
- Source_data_folder/FigS08C_WB_WCL_Morc3_mutants.pdf
