# Supplementary material for: Morc3 silences endogenous retroviruses by enabling Daxx-mediated histone H3.3 incorporation
Source: Nat Commun. 2021 Oct 14;12:5996. doi: 10.1038/s41467-021-26288-7 (PMC8516933; doi:10.1038/s41467-021-26288-7)
Supplement: Supplementary file 12 — Source Data [file 41467_2021_26288_MOESM12_ESM.zip › Source_data_folder/Fig1G_FACS_SHIN_initiation_assay_of_selected_candidates.txt]

genotype	rel.GFP.perc
no_sgRNA	0.89456968
no_sgRNA	1.468070691
no_sgRNA	1.810064432
no_sgRNA	2.338838111
no_sgRNA	1.137372476
no_sgRNA	2.693001792
sgAtf7ip	6.228178691
sgAtf7ip	8.58281863
sgAtf7ip	9.308419239
sgAtf7ip	7.96850777
sgAtrx	12.3698549
sgAtrx	10.80761176
sgAtrx	23.73646906
sgAtrx	26.6724004
sgDaxx	12.42322877
sgDaxx	11.60748664
sgDaxx	10.04156022
sgDaxx	10.2586537
sgDaxx	12.33759974
sgDaxx	10.93840881
sgDaxx	25.12180942
sgDaxx	22.02694207
sgDaxx	7.314866119
sgDaxx	7.829710354
sgDek	2.535319451
sgDek	0.871874562
sgDnmt1	3.756028816
sgDnmt1	2.68576254
sgDnmt1	3.122198953
sgDnmt1	10.5190518
sgDnmt1	13.12597927
sgDnmt1	11.11640067
sgDnmt1	4.57106252
sgEed	0.89955312
sgEhmt1	0.623023827
sgEzh2	0.934226804
sgHP1	0.860572485
sgHP1	1.503963604
sgKdm5b	0.651972409
sgMorc2a	1.4644842
sgMorc2a	0.792939417
sgMorc2a	2.232527288
sgMorc2a	0.896727298
sgMorc2a	2.373086158
sgMorc2a	1.758256967
sgMorc3	10.27649484
sgMorc3	12.63926323
sgMorc3	9.076781157
sgNeg	0.686931473
sgNeg	0.849297094
sgNeg	0.905032216
sgNeg	1.420008853
sgNeg	4.225532418
sgNeg	0.755624621
sgNeg	1.406067293
sgNeg	1.252245834
sgNeg	1.42729095
sgNeg	1.946305841
sgNeg	2.15483861
sgNeg	1.322343086
sgSetdb1	10.30225047
sgSetdb1	6.009646105
sgSetdb1	13.90693746
sgSetdb1	26.90636318
sgSetdb1	21.2990067
sgSetdb1	48.11379124
sgSetdb1	43.00329199
sgSetdb1	17.9962772
sgSetdb1	35.72953504
sgSetdb1	48.17106956
sgSetdb1	33.95273295
sgTrim24	0.820877179
sgTrim28	21.54152082
sgTrim28	25.16739095
sgTrim28	44.92638612
sgTrim28	40.80260003
sgTrim28	17.97136415
sgTrim28	24.06478927
sgUhrf1	2.189594071
sgUhrf1	2.28802366
sgUhrf1	7.080262193
sgUhrf1	5.599372189
sgUhrf1	1.955663081
sgUhrf1	3.736907215
sgUhrf1	1.733981567
sgZfp445	0.443617457
sgZfp606	2.508909873
sgZfp606	0.938163153
sgZfp606	1.144293606
