# Supplementary material for: Morc3 silences endogenous retroviruses by enabling Daxx-mediated histone H3.3 incorporation
Source: Nat Commun. 2021 Oct 14;12:5996. doi: 10.1038/s41467-021-26288-7 (PMC8516933; doi:10.1038/s41467-021-26288-7)
Supplement: Supplementary file 12 — Source Data [file 41467_2021_26288_MOESM12_ESM.zip › Source_data_folder/FigS07A_Rescue_H3K9me3_changes_on_ERVs.txt]

repeatName	baseMean	log2FoldChange	lfcSE	stat	pvalue	padj
IAPLTR3	4590.45251686537	-0.417504435296827	0.0989783500975195	-4.12586682126985	3.69340966949923e-05	0.00048803209322218
RMER17B	37176.8387577259	-0.405679409727484	0.0571139802749834	-7.06955245890629	1.55434166220662e-12	5.28864750565802e-10
RMER13B	25040.0433000757	-0.392299129108394	0.0562138105808328	-6.94309493328883	3.83601445837578e-12	8.7013594630824e-10
RLTR26_Mus	9501.3584077647	-0.366768980115981	0.0479620035372579	-7.61629239150516	2.61065946888075e-14	1.77655376857335e-11
MURVY-int	23764.02714364	-0.362718405995247	0.0919674105739612	-3.889365354551	0.000100506712519295	0.00113991363115633
RMER17A	22271.2257226805	-0.354375308982177	0.0663520857235659	-5.3044297883315	1.1302573473971e-07	4.66145530244684e-06
RLTR26	3140.11583711561	-0.326268353622636	0.0669952882904124	-4.82601255488305	1.39293731237527e-06	3.10784865925041e-05
LTRIS_Mm	9229.15037785619	-0.323119598053785	0.0938020785275418	-3.41085005508203	0.000647606949388748	0.00474962780667128
ERVB4_2-I_MM	35337.3343456295	-0.318713079487724	0.111974560735111	-2.78432310868331	0.00536395703718601	0.0239355591069185
RMER17A2	27673.5269550571	-0.314198511834026	0.0788560611126915	-3.96797334017298	7.2486440415384e-05	0.00085786126439424
RLTR44B	4137.16735602477	-0.313457194733851	0.0844871461500809	-3.67425362506738	0.000238545694164145	0.00233568841552087
ERVB4_1-LTR_MM	867.154758491622	-0.311260719670355	0.0921577620124881	-3.32917443410565	0.000871038327007141	0.00586872852998375
RMER17B2	9659.51176671655	-0.310325142133263	0.0649457909474731	-4.74252428635843	2.11071515543978e-06	4.28758705455752e-05
MERVK26-int	17019.5426917645	-0.30855696513591	0.0534506758524472	-5.73884640131076	9.53236235883943e-09	6.81809276778348e-07
IAPEY5_LTR	3664.20484771153	-0.299728110415531	0.0942514872177391	-3.15033524578537	0.00163083208787521	0.00928687226610111
RLTR44C	3354.46710064982	-0.29640272815994	0.094535701808471	-3.11012306169061	0.00187009412946813	0.0104311397959267
RLTR26D_MM	1680.12170645331	-0.296216416708746	0.0647914669767194	-4.54181380279018	5.5772290523906e-06	9.85793342896572e-05
RodERV21-int	23039.4375553963	-0.294269904680955	0.0458092937095511	-6.39156003525114	1.64201787807791e-10	2.98519011126741e-08
IAPEY_LTR	21554.3216540789	-0.29257205251857	0.0952614997485451	-3.07216521818677	0.00212512065072464	0.0115230645642878
RLTR50B	6894.54142011424	-0.291315770312815	0.0838071477975833	-3.37584348381923	0.00073589770191219	0.00518941332799218
RLTR34D_MM	3294.79434483981	-0.285596352373595	0.0642922332991323	-4.40059503281814	1.07954434627236e-05	0.000168880443135251
RMER13A	10463.0288459281	-0.283489200760992	0.0538569709254268	-5.23967401618876	1.60860496958691e-07	5.59249934667326e-06
LTRIS_Mus	22503.7989827804	-0.281227902851789	0.0988182123830182	-2.81485623201265	0.00487990595102139	0.0222125484927763
RLTR5_Mm	7232.2051288394	-0.280640775202339	0.0774593719600274	-3.5711217027238	0.000355455670235614	0.00322516778127114
MERVL-int	27370.3979356809	-0.279851655682512	0.0477233140233585	-5.84400682776347	5.09599378261363e-09	4.62376502542477e-07
RMER17D2	19363.1954678032	-0.278224419170869	0.0808010618804538	-3.43246944593875	0.00059811127112768	0.00456073146089927
RMER13A1	10084.0507487324	-0.278198343952204	0.0525997590566753	-5.26877606450858	1.37336381501096e-07	5.34042329208548e-06
RLTR10B	6718.17616810629	-0.27455569930732	0.0919813266170602	-2.96265598210429	0.0030499723343828	0.0154312726657806
RLTR46B	1004.27796831176	-0.270552834345405	0.0958692930559064	-2.77358009201486	0.00554431908120359	0.0243072070524818
MT2_Mm	13465.3203320332	-0.268675878035892	0.0359937314110807	-7.44967164826871	9.35728243894676e-14	4.24508713313551e-11
IAPEY3_LTR	14058.2686050954	-0.267655950752144	0.0973819647420017	-2.73708647596359	0.00619859964233986	0.0265292267711464
IAPEY3C_LTR	8246.47141091983	-0.267382034346939	0.0928320536169351	-2.86566377034869	0.00416135966094018	0.0198028339109776
MTA_Mm-int	35471.4266027426	-0.264597718543729	0.0501607783262727	-5.24855358199749	1.53298054933686e-07	5.59249934667326e-06
IAP1-MM_I-int	29264.5640974147	-0.263322324320003	0.0954131981291518	-2.74141841079754	0.00611745515797753	0.0262645314511275
RLTR51B_Mm	4048.05854480063	-0.261073669551761	0.0437367653926948	-5.95880806490524	2.54084303033436e-09	3.33650325494448e-07
RLTR10C	46724.3863586032	-0.259398539172543	0.101149939321313	-2.53505998815492	0.0112428071402053	0.0414673726770173
RLTR44D	1806.83602399902	-0.257391535845639	0.0806266059730142	-3.17827307209172	0.00148155142808895	0.0086540407451891
MLT1G1-int	269.968162526644	-0.254675392954685	0.0956234128436958	-2.65709796142863	0.00788165367063295	0.0316428632617447
RLTR46A2	996.162146911427	-0.254449346843146	0.0912559092632522	-2.74421818531376	0.00606552089045741	0.0262069013711509
MT-int	5939.47075805862	-0.253300515411691	0.0516787161912137	-4.87732746289378	1.07532835959438e-06	2.52331361622062e-05
RLTR44A	4710.06574566204	-0.252909075821781	0.0854540472396015	-2.94828361708479	0.0031954375362937	0.0159855772210675
RLTR10B2	23140.9386996248	-0.252012145440714	0.099863383940443	-2.48780275095754	0.0128535000095671	0.0458589764046056
MURVY-LTR	20293.2614808007	-0.250676493807668	0.081543184239144	-3.0572619106974	0.00223369010979911	0.0120160167566663
RLTR13D2	10364.519614795	-0.248125916555433	0.083546161946007	-2.90768782748037	0.00364111611374297	0.0176354413907622
MERV1_I-int	28520.4230208851	-0.24612926511326	0.0824763560113506	-2.94721403014986	0.003206511815835	0.0159855772210675
RLTR13D3	12830.1270388365	-0.24521886991447	0.0825853969409802	-2.92054096359557	0.00349424256869875	0.0170453911684552
ORR1G-int	1446.75169920297	-0.245125156249947	0.0550549774268118	-4.43532790179505	9.1932249496712e-06	0.00014915657668471
RLTR10D2	4906.71992371828	-0.243593275447831	0.0981508939150025	-2.48291128947283	0.0130313535596752	0.046049721766089
ERVL-int	7247.7685111436	-0.242052496010222	0.0396545444050911	-6.09376634879177	1.10284596606652e-09	1.66774817757393e-07
RMER21A	4820.75070403627	-0.241982147718029	0.062516231315226	-3.84411287538547	0.00012098931160983	0.00131733162480782
RMER20C_Mm	10574.3006399195	-0.241545104705514	0.0493819210906649	-4.87298355215356	1.09925378047391e-06	2.53573626309321e-05
SRV_MM-int	2088.46377812297	-0.241486476341285	0.0725160211738975	-3.31227739164491	0.000925397399026413	0.0060312730248663
IAPEY2_LTR	37871.6098573633	-0.241178848335631	0.100329079903481	-2.41035151403399	0.0159371571727606	0.0543620824865343
IAP1-MM_LTR	9616.21095497156	-0.240918246401833	0.0937092179222051	-2.54845967750736	0.0108199794358295	0.0404756311610664
ERVL-B4-int	19094.1383459265	-0.239203791042862	0.0461479062596447	-5.1676195897179	2.37094260259501e-07	7.87037288324833e-06
RLTR34C_MM	3460.097086567	-0.235661122495503	0.0396945385252452	-5.92166613559387	3.18696122808804e-09	3.33650325494448e-07
RLTR9F	7434.44485544761	-0.234592480018659	0.0909284134266858	-2.53639594743541	0.0112000021040528	0.0414233356740183
MER52-int	1380.64778412551	-0.233847486890006	0.071837652616648	-3.21509582688441	0.00130400983298125	0.00786651746101003
ERVB5_1-I_MM	9504.08051638771	-0.232469454315916	0.0812391368991988	-2.80583297966348	0.00501866982851765	0.0226923908193107
ERVB4_1B-LTR_MM	16937.9095912373	-0.232333847738979	0.0874696878737613	-2.59867789180302	0.00935835414848929	0.0365997701037182
RMER17D	15818.1486574704	-0.232332581238711	0.0805534862741072	-2.87756223132696	0.00400760855206348	0.0191380885591523
RLTR43C	4001.60223127733	-0.231962490117937	0.0860036420011971	-2.64679790580201	0.00812578979793472	0.0324316713049535
RLTR44E	2333.30657684855	-0.227207762560186	0.0858105492543509	-2.66593927322962	0.00767735595401475	0.0310562417851624
LTR16B2	1727.83562327479	-0.227123921159646	0.0649079190136062	-3.4932917317643	0.00047710498013373	0.00393539319976974
LTR45C	69.1959348762371	-0.224972315957298	0.117770413839314	-1.90433914040398	0.056866029809463	0.145780591331461
RLTR43A	79.4951055975425	-0.223844112730482	0.11541677294154	-1.91876509305398	0.0550140693888267	0.142346289806451
ERV3-16A3_LTR	1043.95529968264	-0.223617163789281	0.0757548663945572	-2.92909976732799	0.00339945290897139	0.016763244235906
ERVB4_2-LTR_MM	5782.44823515033	-0.223439281033113	0.110502898011849	-1.98278081336032	0.0473919180747866	0.127219724851646
RLTR46A	1655.17548927636	-0.223328212977361	0.111142531577407	-1.96286919528128	0.0496613749865878	0.130986688675864
MuRRS-int	25139.3819544656	-0.222548857073918	0.104432619023371	-2.10538038144576	0.0352582101449919	0.100600469617052
RLTR13D3A	6617.46547307798	-0.221622722098612	0.0872905722208949	-2.48377893046582	0.0129996482118306	0.046049721766089
RLTR26C_MM	3224.16854289116	-0.221574750567129	0.0524853831011771	-4.20423604157715	2.61965449507451e-05	0.000363811200795552
MamGypLTR3a	1601.25206504486	-0.219594840217721	0.0839406776882469	-2.59391929047726	0.00948887590658481	0.0367523503154971
RLTR20B3A_MM	4977.49635262366	-0.21799806604739	0.0366421489955404	-5.93622247912287	2.91663957390508e-09	3.33650325494448e-07
RLTR8	1658.51956088691	-0.217661678664709	0.0510175220643749	-4.26565244770008	1.99318858186749e-05	0.000294707647346653
RLTR20A2B_MM	2241.0785413094	-0.217154114414931	0.0455113327753511	-4.76375154734682	1.90026459066587e-06	4.04103141858789e-05
MTB_Mm-int	7119.08596313749	-0.216495643534449	0.0387658200049593	-5.56858698107515	2.56813420857519e-08	1.34431948379647e-06
MMERVK10D3_LTR	3441.76601749438	-0.216053961934361	0.0816470873619032	-2.64578226310025	0.0081502258648853	0.0324340859710786
RLTR45	37201.0191291469	-0.214103024416086	0.106694843036589	-1.9749411414333	0.0482748278335948	0.128100969341931
LTR16A	4092.9090656202	-0.214072412959228	0.0436307100503055	-4.89649224022437	9.75624989050214e-07	2.37111716088811e-05
LTR16A1	2412.4551337591	-0.214010336861149	0.0624339989146106	-3.41327859293597	0.000641862899965509	0.00474769242854922
ERVB7_3-LTR_MM	5931.79530937104	-0.213351224313267	0.0892128292825705	-2.34652850191992	0.0189492168599029	0.0625968061804075
ORR1A1-int	23268.0380584163	-0.213028779715597	0.0603706717296315	-3.49681175164584	0.000470853970352567	0.00390751374176734
BGLII_B2	2402.9952346644	-0.212064831727367	0.060345161905997	-3.50020493943888	0.000464900592124082	0.00388177733669249
RMER21B	6202.88599026571	-0.211223998901357	0.05779992846603	-3.63416891215492	0.000278878121857415	0.00263578558227738
RLTR9C	4834.69432853161	-0.210632970963663	0.0986913984521078	-2.06737099046722	0.0386992095969649	0.10859716342571
RLTR46	901.692841618337	-0.210574592397338	0.107504682760778	-1.9534959285775	0.0507608592523197	0.133112773492114
LTRIS6	3924.53998392032	-0.207424528333078	0.097814136660417	-2.12196473514213	0.0338406995287724	0.0981539091112307
RLTR31A_Mm	1289.61257093011	-0.20619430282949	0.0546035489280252	-3.7583366393652	0.000171046655314409	0.00178464703218143
ORR1A2	96342.4103528008	-0.206140927445571	0.0514337189899673	-3.99200637366932	6.55166114343841e-05	0.000782176387387691
MER70A	900.160856812281	-0.202956853279831	0.0617002164098239	-3.27886869751278	0.00104224117166623	0.00647712435907645
MTB-int	11656.9035555248	-0.202634536155527	0.0382078186522486	-5.28880364267775	1.23118972141708e-07	4.9283800319078e-06
RLTR20D	5305.28241159539	-0.200731489572586	0.0419410705510607	-4.76996412158507	1.8425873488365e-06	3.98057362185156e-05
RLTR13D	2774.08736522932	-0.200170892282557	0.0778708613205129	-2.53152921423724	0.0113566356549484	0.0415494116300667
MTA_Mm	89138.5657628991	-0.200071923738907	0.0380932405502447	-5.23741949467974	1.62837291294437e-07	5.59249934667326e-06
IAP-d-int	52010.1838887107	-0.199286476176716	0.0950674797997632	-2.09527751443844	0.0361463301149156	0.10270387324927
LTR33A	1896.73905836093	-0.198783186669806	0.0669461943398271	-2.96920175217378	0.00298574493679302	0.0151626823096093
RMER20A	10884.8521082512	-0.198021353061852	0.0541425944916606	-3.64033592303241	0.000272282573096957	0.00259144462926544
RLTR17	19150.091261511	-0.197611486719208	0.0542739997661099	-3.61959641471517	0.00029506285751756	0.00276952102814758
MLTR31A_MM	2783.64676248981	-0.195551606999854	0.048446209761813	-4.01197666757725	6.02124524297645e-05	0.000734557124501968
LTR75	588.681366283136	-0.195150964292659	0.077704273885056	-2.50188688584732	0.0123533386580694	0.0442444576674537
RLTR10F	13796.1130677849	-0.194952224427122	0.0968145691326106	-1.99444860964055	0.0461030507839667	0.124581815704685
ERVB4_1-I_MM	19305.8470168315	-0.194734544862056	0.0987956360559155	-1.90414845576372	0.0568908524806271	0.145780591331461
ORR1A1	32891.0787781481	-0.19434365443382	0.0605260779592846	-3.18468385873444	0.00144912223889465	0.0085379020222321
LTR105_Mam	454.151018403031	-0.194323266820593	0.0910774943015805	-2.12382321294339	0.033684929182279	0.0979598047373541
RLTR6-int	130052.29797549	-0.19426998079045	0.108794559267809	-1.77972493228592	0.0751209880773117	0.180060309679026
LTR33A_	1728.24650709464	-0.193258386459898	0.0684383203224056	-2.81046116406184	0.00494705588937151	0.0224431435514488
ORR1A4	57230.3922438414	-0.193000280202014	0.0539441871911523	-3.55871975926633	0.000372666903083937	0.00329350425387817
ORR1B1	112368.865211546	-0.192879181183938	0.0493883496767598	-3.89069123341424	9.99590628959165e-05	0.00113991363115633
ORR1A3	33105.0512026718	-0.192514323408991	0.0569165231070098	-3.36527202606016	0.000764682289345426	0.00536460100927384
ORR1A2-int	42332.5594666131	-0.192465646604662	0.0435625054276705	-4.39739981473654	1.09555425929352e-05	0.000169437425783919
RLTR16C_MM	2481.91548641413	-0.190587123405038	0.043368103529124	-4.38044150378289	1.18439085629253e-05	0.000181118646675746
RLTR20A	1880.65213671994	-0.189682246965731	0.0539866836492141	-3.50029714983155	0.000464739792650099	0.00388177733669249
RMER17C2	12044.18794268	-0.186352051987454	0.0404246962074351	-4.6014612764058	4.19537162561609e-06	7.61320104328467e-05
RMER13A2	13014.6735651196	-0.185497258649569	0.0555446771753519	-3.32760299469335	0.000875966021689823	0.00587285593852142
LTR16D	616.515298955473	-0.184772094216589	0.0791315185402447	-2.3397122867794	0.0192986004325202	0.0634429835474878
LTR16E2	1570.70872606807	-0.184581342021775	0.0559387834715121	-3.29267745065488	0.000992382517462649	0.00628201212217053
MTB	42817.2837688592	-0.183689685194639	0.0314538670920366	-5.83017924036156	5.53678709284689e-09	4.70972952085288e-07
LTR16A2	1535.86249023219	-0.183599821375027	0.0574422221492049	-3.18512190208545	0.00144693043824153	0.0085379020222321
MT2C_Mm	15921.0136484589	-0.182367826627257	0.0323529605719726	-5.62535950994373	1.85122018965707e-08	1.14523212641967e-06
LTR16D2	273.19349101126	-0.182234788669617	0.0907970154583102	-2.00778222557661	0.0446664384352997	0.122266106480792
RLTR13A3	9058.91499877602	-0.181272764162939	0.076118113981126	-2.30580916233064	0.0211212980448984	0.0683190690467609
RLTR16	8532.21165346402	-0.180386988539978	0.0470530298537341	-3.81834718852233	0.000134348763029922	0.0014397532793994
RLTR13A1	7412.87345006021	-0.179870785956655	0.0849363128931457	-2.03897076188135	0.0414529457063461	0.115373127006824
MTB_Mm	34548.9795145239	-0.179042901077956	0.0359889044560735	-4.96605624421649	6.83281457809715e-07	1.91975265884876e-05
ORR1B2	56923.0653931575	-0.177677151370531	0.0529336045163916	-3.3414556880696	0.000833403182607054	0.005671308657641
MLT1H1	4047.12979698314	-0.175693126983189	0.0373666947509493	-4.69654540646624	2.64598436326483e-06	5.06784248845671e-05
ORR1A3-int	21223.8514531862	-0.175424575784523	0.0489045677038359	-3.56682081995764	0.000361338367274195	0.00323540472276434
MamGypLTR3	313.043243180543	-0.17523470405849	0.0880338322766356	-1.98406849899412	0.0472482042534372	0.127084596816063
LTR50	2395.80797062398	-0.174683108528224	0.048935593878692	-3.5630303802282	0.000366598234080927	0.00326104703649766
RLTR26B_MM	3970.39979126781	-0.174003213288683	0.0545034862758534	-3.17629428991864	0.00149169541600838	0.00866520140298057
RLTR13B3	8091.56501941884	-0.173359986650895	0.0758863585218773	-2.24688422695777	0.024647427006639	0.0767623527598072
RLTR4_MM-int	16559.3755543114	-0.172841667323531	0.104794756754458	-1.67908348265644	0.0931357748324601	0.214480185358677
RLTR34B_MM	4045.71363401247	-0.17225895920595	0.0500193425829237	-3.42820144618718	0.000607594423004964	0.0045615601302484
LTR108b_Mam	66.0085280638918	-0.17054708281295	0.117484782644256	-1.42422795203231	0.15438049590269	0.305866930522195
LTR16C	4741.20070297967	-0.170346078660348	0.0472645667017929	-3.59401184595154	0.000325625022181092	0.00297433325629843
RLTR3_Mm	460.91688760542	-0.170343382454333	0.0821031132111831	-2.0824124898323	0.0373048085819051	0.105335776929404
RLTR47_MM	429.949158291601	-0.167611809411021	0.101414293863542	-1.61167872811619	0.107031868928586	0.237635193493974
RLTR10D	10011.9390981401	-0.167148516138195	0.0917525487956212	-1.8397006761129	0.0658121942462932	0.163151905954836
LTR16B1	1333.03425704499	-0.166416140850705	0.0632570782196079	-2.61693785027052	0.00887224938408799	0.0350003809036051
RLTR12F	395.222632342049	-0.165330319623984	0.085991588561666	-1.88144204665727	0.0599118117507353	0.151561293295076
MuRRS4-int	48956.1680230922	-0.164565754735722	0.106544994871834	-1.51197212473827	0.1305409540441	0.274858859615935
LTR16	3478.4288986805	-0.164369608223122	0.0442751453194151	-3.70290970730845	0.000213140756800878	0.002148774592637
BGLII_B	8310.48904250296	-0.164046073880333	0.049181133116714	-3.31701183747325	0.000909857614553133	0.00598220392950152
ORR1A4-int	29451.4043100139	-0.163343679116237	0.0458726496410025	-3.54148575604662	0.000397880340517497	0.00347125091951483
LTR16E1	2278.41163036318	-0.162832268493409	0.0471945569202927	-3.44497184916616	0.000571118867915723	0.00444167302419028
MLT1O	1994.57586681214	-0.162461105473119	0.0548378998163078	-2.9610591284032	0.00306583074376158	0.0154540579342945
MLT1E3-int	68.0840441527631	-0.161784630655776	0.117747813324533	-1.37059942429255	0.170499862542773	0.3259133608437
MLT1G	3673.45941624972	-0.161581133414429	0.0412208513450193	-3.91316122976901	9.10956674386293e-05	0.00105158709297863
MamGypLTR1d	331.921265741219	-0.161493168664506	0.0961369521844803	-1.65988569817771	0.0969374491254417	0.219957480184788
RMER17C	31693.3213539147	-0.161427503697714	0.0466590994295433	-3.45082581280077	0.000558874142392119	0.00439669195257615
LTR33	5097.79524080858	-0.161383624608573	0.053448273355172	-3.01703842678333	0.00255257451621155	0.0133617458329382
RMER20B	13101.3236781814	-0.161050374765515	0.0502075527232206	-3.19161809164647	0.00141478263217018	0.00844525948413867
RLTR31B_Mm	2378.73690848894	-0.160938339190046	0.0461851513605626	-3.47256188456139	0.000515516145944811	0.00412716161547581
MLTR31C_MM	1789.13331471294	-0.16005068775522	0.0485744848221816	-3.28598952525192	0.0010162478897824	0.00636754451909612
RLTR12C	2143.59634824249	-0.159458421985688	0.0479929122998719	-3.31846050083663	0.00090515123250461	0.00598220392950152
RLTR9A3B	2946.9611683063	-0.159117799931906	0.0737078178470013	-2.15214273641245	0.031386114095911	0.0926605233937848
MuLV-int	16462.528340412	-0.158718231223351	0.107268808435535	-1.50343135736331	0.132727845496318	0.277911688800752
RLTR13D5	17821.8155748482	-0.156715281917816	0.0784343818455896	-1.95948765934327	0.0500557037145439	0.131771397979679
RLTR11D	3463.57524543185	-0.155929693636739	0.0400429114932716	-3.88177378095551	0.000103697319711242	0.00116638059609091
MLT1M	714.462981245689	-0.155662435429792	0.077916955342075	-1.99778139776369	0.0457403649524988	0.124009236454882
ERVB7_2-LTR_MM	7490.73727885577	-0.154896806245856	0.0994391020721732	-1.53138979347174	0.125673085093659	0.269780865634811
MLT1N2	2449.5998567359	-0.154864766756841	0.0513980384288671	-3.00226263336592	0.00267980869703092	0.013867755272468
RLTR10E	8455.1989476564	-0.154553604640452	0.0971506873774643	-1.58258323543634	0.113516487057385	0.248385753834567
IAPEy-int	100938.028871918	-0.15441549940149	0.101341797129929	-1.51323032567207	0.130221163686575	0.274858859615935
RMER6C	60094.3589698276	-0.154074599027594	0.0482831979453255	-3.17542039201491	0.00149619568677475	0.00866520140298057
IAPLTR4	16598.6129271097	-0.153481772184473	0.103786431529772	-1.46308890040471	0.143443054649706	0.293553825762815
RLTR44-int	26743.6945192288	-0.152620681933245	0.0918855480060722	-1.65973008506505	0.0969687642254762	0.219957480184788
RLTR31M	2016.27501825033	-0.151974693671911	0.0540724843879844	-2.79323303686176	0.00521840830567462	0.0233626766579709
RLTR13B4	8496.52026034945	-0.151732444624949	0.0822945249602403	-1.80961788500136	0.0703550644461736	0.171908873808334
ORR1E	116645.112660311	-0.151031956063845	0.0403972503663426	-3.73303958638468	0.000189182847617054	0.00192147653437918
MMVL30-int	25082.5364870078	-0.150945547739043	0.0923786131092482	-1.62041346937096	0.105143488405899	0.234206690213468
MMERVK10D3_I-int	61804.9585673208	-0.147977594047523	0.0948385357299298	-1.56254874937425	0.118158770991074	0.256891513288901
MLT1A1-int	724.577544262284	-0.147310179537306	0.0877170044520338	-1.66764551125189	0.0953861180275176	0.217819642005791
RLTR41A2	5124.40916285549	-0.147138486952271	0.090793964190251	-1.5833114907197	0.113350485170648	0.248385753834567
ERVB5_2-LTR_MM	3643.06383147738	-0.144839875697773	0.0798075166611208	-1.78116850149276	0.0748849277204695	0.180060309679026
RLTR9B2	3312.72974290038	-0.14479286397729	0.0941026234640285	-1.52466521818428	0.127342621358903	0.271650952459979
RLTR1C	11974.3012151188	-0.143707475089132	0.0776880060518517	-1.83326681956001	0.0667629012041532	0.164908000977954
RLTR13C2	18299.1432278975	-0.143686591080384	0.0706656043644913	-2.01428255133588	0.0439798768400694	0.120922449251181
RLTR45-int	46747.3521086544	-0.143308949153541	0.109096493350105	-1.26561183804655	0.205652085738212	0.377722656801223
RMER15	94697.3716412331	-0.143246379605877	0.0462739260013112	-3.08332568136536	0.00204700996806295	0.0112792735487194
ORR1A0-int	24160.8991229422	-0.142680688511772	0.0925213738086668	-1.5299642944923	0.126025567195835	0.270111491265404
Eutr18	252.126815184542	-0.141847013294232	0.102584517591851	-1.38521676516623	0.165986195820049	0.320741288328538
MLTR31F_MM	3818.0957157551	-0.140738458453722	0.0525209107735334	-2.66822863627912	0.00762523482128758	0.0310562417851624
MER4B-int	133.437152896708	-0.140581560248682	0.110119653873687	-1.28309392281678	0.199459172636082	0.369338685656745
RLTR13A	7931.13016603598	-0.140342914750215	0.0811745915792419	-1.67421706486144	0.0940879468831441	0.215942151278177
LTR88b	571.543966812079	-0.138569602490383	0.0757630091473209	-1.82465228122496	0.0680535185416705	0.167185629485945
IAPEY5_I-int	36902.7700841506	-0.138500816937103	0.100983223722534	-1.37892322285616	0.167918427204345	0.323248910077954
ERVB4_3-I_MM	3593.48064963479	-0.138390740796469	0.0646947940599308	-2.07408157308661	0.0380717356168276	0.107278741562117
MMERVK10C-int	187197.27925462	-0.137650212884837	0.0923805679246825	-1.49529660367783	0.134837051083133	0.280601263798386
LTR68	823.24117094475	-0.136007455914843	0.069477459649309	-1.93812413134891	0.0526080800230712	0.136640452120992
RLTR20B3	6025.96045406287	-0.135003028757745	0.040131219922342	-3.34926250213224	0.000810269885356571	0.00555900484367881
MLT1F-int	2809.91401040902	-0.133336614591879	0.0625214606009132	-2.13058165128371	0.0331236225206716	0.0967408803661675
RLTR30C_MM	799.744812051754	-0.132806166038257	0.0786607436929568	-1.68185143741735	0.0925976515085435	0.213602379157844
MLT1K	9529.02062719104	-0.132665440495358	0.0473987331008445	-2.79644903935912	0.00516675584812485	0.0232077713178149
RLTR20A3_MM	5253.26780317015	-0.131234045500833	0.0501034335571277	-2.60860470039817	0.00909121953795281	0.0357605485293462
MamRep1527	1918.63731533202	-0.13100728039865	0.0484072807236703	-2.69240595990599	0.00709385381964579	0.0302130239177196
LTR103b_Mam	148.81610969332	-0.13025457193637	0.109166104657588	-1.16964040424354	0.242145710357335	0.420594928584784
RLTR53B_Mm	768.666223830107	-0.12895966497378	0.0728058338533533	-1.74485148545896	0.0810107240822581	0.192082918947654
MLTR11B	15741.7965381848	-0.128927367391841	0.0265266710902116	-4.85581706222763	1.19891349207407e-06	2.71953543785469e-05
MLT1G3	4342.65574709173	-0.128535480339793	0.0403185171113599	-3.18795567634461	0.00143282498122104	0.00851561047791194
ERVB5_1-LTR_MM	1948.5630479671	-0.128222925559507	0.0613670317518734	-2.07085595154911	0.0383722596193158	0.107902159797291
RLTR13C1	15820.7389554436	-0.127818481103651	0.0885860413634258	-1.4114065633927	0.158124768789452	0.309651525643804
BGLII_Mus	6139.46549407728	-0.126877088270558	0.0732203841948288	-1.71068410638114	0.0871394432562135	0.20342501247291
RLTR27	18102.6932056055	-0.126862900830251	0.0897104750605949	-1.46845725196802	0.141980059859542	0.291455296333086
MLTR31E_MM	1607.59315127472	-0.126645748805384	0.0674771980447577	-1.8529360337911	0.0638915275641573	0.159846266571357
RMER17A-int	3215.50597311533	-0.126491929057093	0.0550104768820675	-2.26701573908041	0.0233892642625283	0.0740297410727929
MLT1H	8532.86925364348	-0.125051207310379	0.0319423810030341	-3.91295479986369	9.11736054162218e-05	0.00105158709297863
LTR52	924.215679394996	-0.125041809179732	0.0717539283186892	-1.72831995756958	0.0839308769154356	0.197644801541325
RLTR51A_Mm	9808.50898521479	-0.124962585858028	0.0395024728655938	-3.15738868928675	0.00159188999459574	0.00910320286825545
ERVB7_2B-LTR_MM	10653.9693889881	-0.124960767905206	0.0988767691286969	-1.24129203365347	0.214497886515326	0.388211096222739
MLT1E1	2754.64809016921	-0.124274348171962	0.0499162463369196	-2.48119623059606	0.0130942265418636	0.046049721766089
MLT1J2	3808.28268283603	-0.123825185233908	0.0425131221072318	-2.9091177326257	0.0036245033831207	0.0176176753729545
MamGypLTR1c	398.895127772183	-0.123605373512563	0.0858560726298922	-1.43730664702363	0.150630880981117	0.301927288682327
RLTR20B5_MM	6021.17696399002	-0.123255454539112	0.0358577605167064	-3.42713063010592	0.000609995550114041	0.0045615601302484
RLTR1D	10336.7632042841	-0.123116592002208	0.0795069614299543	-1.53496102586422	0.124793401781761	0.268315671129506
RMER2	15389.6320020152	-0.122919596675783	0.0370288823512589	-3.31177383774901	0.000927064594179592	0.0060312730248663
RLTR31_Mur	2842.74327480308	-0.121699695428086	0.0479627564656524	-2.52223490550927	0.0116611807236111	0.0423223119062259
MER74A	3419.64639345048	-0.121690902387971	0.0482576192332604	-2.51855398627191	0.0117837817481621	0.0426535291469376
RLTR20A2	1828.80014187431	-0.121332049658554	0.0537070791213114	-2.25916414542579	0.0238731762249287	0.075211557504926
ORR1A0	22478.1649967904	-0.120200037530653	0.0829618473243357	-1.42390471390522	0.154474057075652	0.305866930522195
RLTR10A	13764.981742672	-0.118590426634067	0.0941114542677243	-1.26867473486739	0.204557097117115	0.376219201589722
MER73	621.815233751182	-0.118556559838821	0.101919526785207	-1.1599208850623	0.246081018656162	0.424284999914027
RLTR1B-int	29339.5445695484	-0.118455775970077	0.0958639764072473	-1.20343194531619	0.2288092120502	0.403379970984873
MER101B	67.6182568082521	-0.118188042894024	0.117471812453764	-0.97631029500587	0.328910719748479	0.512769174773974
MER70B	992.517458147588	-0.118165804997377	0.0680168726266871	-1.71910191584618	0.0855958160221412	0.20050930396925
MTEa	87652.014635556	-0.117462035183367	0.0332245064350253	-3.53263191492896	0.000411444897813777	0.00353661219226444
RLTR20B1	3917.31366951455	-0.117431987669585	0.0462416658766555	-2.5280903613757	0.0114684830894969	0.0418461273051081
RLTR16B_MM	14633.263178335	-0.116771282110034	0.0944699087346311	-1.25184398892901	0.210626717661964	0.384270096245036
ORR1C1	58592.5760789513	-0.116696444299536	0.0622876444429696	-1.86728057255133	0.061862416934004	0.155916202679962
IAPLTR2b	49756.6168922434	-0.1153513429682	0.105733181476698	-1.13660247164156	0.255704506358526	0.434380190345912
LTRIS5	2076.10535679799	-0.115242034011674	0.0831132512469797	-1.4001140326409	0.16147917355659	0.314861253883265
MLT1G1	4391.90116458857	-0.114455077617461	0.0439009932068894	-2.60139343393368	0.00928459060747398	0.0364159303077005
ORR1E-int	14528.3244393629	-0.114405719495594	0.034100537686491	-3.34839335957647	0.000812815550251347	0.00555900484367881
LTR90B	487.810614798632	-0.114378002388996	0.0789987858547983	-1.43247095715166	0.152009084073269	0.30379495363248
RLTR50A	1185.70200993696	-0.113565916484588	0.106053167117083	-0.992016752336223	0.321189353478364	0.505362670617403
RLTR9A	7432.27666570983	-0.112150016402167	0.0783392706781842	-1.4147671786913	0.157136770244873	0.308160150292899
ORR1F	97640.835903771	-0.111730262463005	0.0316897831851184	-3.52361309866243	0.000425705371083851	0.003621156312782
LTR77	145.980876705608	-0.111423396553738	0.10798996251794	-0.988840690253394	0.322741092426433	0.506502333758368
MTC-int	30592.284464617	-0.111240394204148	0.0295646824769763	-3.75726990151602	0.000171777194133555	0.00178464703218143
RLTRETN_Mm	23990.6271887327	-0.111066506708365	0.102654006292783	-1.05805597324912	0.290029924739232	0.468827498352117
RLTR48A	7541.90964642948	-0.111064113986457	0.0580185087663561	-1.89510442593794	0.0580785684181039	0.147197265581079
RLTR4_Mm	3643.35066836896	-0.110923847294061	0.105203092960189	-1.1112315260462	0.266468704499466	0.444556812843196
RMER15-int	19616.0336572874	-0.11080104588767	0.0397496349600685	-2.77782119652447	0.0054724723116421	0.0241819312212497
RLTR9D	14486.6799052175	-0.109718970933549	0.0975442780829292	-1.12733131595235	0.259602426727828	0.437688419043756
LTR78	2105.91984531621	-0.109061277690355	0.0542576570103169	-2.00710883503122	0.0447380756998048	0.122266106480792
MTE2b	67754.5653009222	-0.108804610650719	0.0355142303994189	-3.0613272768309	0.00220358087930206	0.0119010856219449
HERV16-int	1200.48382117475	-0.108421515227771	0.0724769421890345	-1.4974380678413	0.134279309163952	0.280297760386715
RMER10B	14489.1558668519	-0.10833369882771	0.045408523036937	-2.37908306062975	0.0173557647045053	0.0583253101664836
RLTR13B1	23099.6642259099	-0.106973970578264	0.0879282950384142	-1.21208736966023	0.225478937992537	0.401671249486706
RLTR6B_Mm	18058.9790492142	-0.106243594930265	0.100895415248522	-1.0517501775357	0.292914182957111	0.472341472754298
RMER6D	23789.9916813384	-0.105962736786765	0.0496980650463609	-2.11527214303976	0.0344067592855861	0.0983773096379887
RLTR9D2	2709.16925422291	-0.105547461384903	0.0915546849499791	-1.16069363403875	0.245766511621346	0.424284999914027
ERVB7_4-LTR_MM	2914.2642422052	-0.105104056899348	0.0937787434957255	-1.09245977124553	0.274631063409445	0.450871987093191
IAPLTR1_Mm	35444.2468125372	-0.105084575536631	0.107719846760716	-1.01989883545653	0.30777644191222	0.489922499932786
MERVL_2A-int	43979.9277304241	-0.104538199399784	0.0236393469606465	-4.41593573997047	1.00573961155907e-05	0.000159164140852546
LTRIS4B	2015.9063522396	-0.104237285977967	0.0944803654458803	-1.10940820708395	0.267254123474465	0.444556812843196
RLTR53_Mm	2719.42778796184	-0.103810073952252	0.0484814203274557	-2.1311071813335	0.0330803132334828	0.0967408803661675
LTR16B	1124.0729822794	-0.10315263969604	0.0836293475839134	-1.21799905516535	0.223224331793427	0.398286490742158
MER70C	422.049833523323	-0.103124755392849	0.0953894422200391	-1.05233494836161	0.292645902774569	0.472341472754298
MER34-int	285.799885004591	-0.101951862969364	0.099725699991803	-1.0221511903814	0.306709348067928	0.489368608113072
RLTR13A2	6077.52090283783	-0.101570303278461	0.0674409302220345	-1.45187229834256	0.146537116368189	0.296340290307734
Eutr5	419.866494479962	-0.101105800060878	0.0861638476936203	-1.13018282036364	0.258399197218791	0.436329165527015
BGLII_Mur	4052.26087280355	-0.101032852163138	0.0563483374988376	-1.7849945363349	0.07426220311097	0.179203649705727
MamGypLTR1b	438.447369460783	-0.10051812248505	0.0775135174365827	-1.2913464288953	0.196583577829057	0.364509876601289
RLTR20C	1245.99375063867	-0.100382629687906	0.0544036144855917	-1.8405005855948	0.0656947783714049	0.163151905954836
LTR84a	458.153094454332	-0.0983868731347403	0.0880981163151313	-1.09552255884984	0.273287767977104	0.449208517170096
MER110	538.623986821253	-0.098324294083548	0.0791067885590959	-1.22753779807368	0.219620524319657	0.394331838521179
ORR1C2	75064.534744124	-0.0970020894479823	0.0638064685407951	-1.51443432984148	0.129915717792765	0.274858859615935
LTR78B	1358.18615687253	-0.0969839986773911	0.0664758930565908	-1.45640626230802	0.145280345431156	0.295215195420109
RMER17C-int	15369.8858612151	-0.0967026878096624	0.0535305265184796	-1.77954573568326	0.0751503336365523	0.180060309679026
LTR33C	780.354588884948	-0.0966653954554552	0.0678680338755349	-1.42018064454664	0.15555509706541	0.306382759921886
RLTR10	51516.7863945273	-0.0961200122930724	0.0996931351179314	-1.00296604537033	0.315877244284701	0.499313506935514
ORR1D2	80549.8452244276	-0.0954326750263925	0.0388761662730499	-2.45173058097349	0.0142171065602547	0.0494871663133163
MLT2B3	8318.42226286654	-0.0951121476198477	0.0385128856477558	-2.4657591801749	0.013672322143651	0.0477128985577156
RMER19B	70953.1114803325	-0.0946995224339114	0.0535664194477334	-1.77076547462854	0.0765997094440644	0.182898604479599
RLTR9E	27129.9591261328	-0.0944116608360966	0.0984396413977002	-0.992230014084766	0.321085334379913	0.505362670617403
MTC	141448.994701477	-0.09439414541073	0.0283886229672187	-3.32299407785617	0.000890568051111098	0.00594148587040297
MTE2a	81513.5688135008	-0.0938846681568355	0.0361741323572185	-2.59150157028365	0.00955581054916961	0.0368426576697446
ORR1B1-int	35477.2962474533	-0.0935919620567095	0.0280449436389763	-3.32932805732035	0.000870557979433115	0.00586872852998375
IAPLTR1a_Mm	59337.7156773426	-0.0933134166865817	0.108278233002635	-0.91076398316263	0.362419743396847	0.542036561278141
LTR53	895.690850010086	-0.0932384743456647	0.0665438902247544	-1.39004921194763	0.164513934087645	0.319796491552109
ORR1F-int	3967.51504180748	-0.0926522147152775	0.0497206048783198	-1.85105207236053	0.0641620621646557	0.160228562579993
RMER19C	26658.6013688865	-0.0925840670078691	0.0490595464727585	-1.8755400557029	0.060718464297011	0.153316938605254
IAPEY3-int	248129.725432993	-0.0925255271881403	0.105589590519987	-0.892888050326587	0.371917127023396	0.553201322271958
MLTR31FA_MM	3967.37768499413	-0.0924206508706103	0.0398898388038249	-2.30557485310797	0.0211343997521647	0.0683190690467609
MTD	256301.880257284	-0.0923652918803843	0.0293872903975102	-3.14059212257648	0.00168606670809509	0.00956140329048926
EUTREP8	173.776204472322	-0.0922134039688538	0.102145657935961	-0.936852274518673	0.348834551512991	0.529870339965604
IAPLTR2_Mm	59841.9389667366	-0.0915825379045601	0.106026805374342	-0.91795293098313	0.358643508621465	0.538162971591857
RLTR20A1	937.931669478637	-0.0913074673436517	0.0622537924980037	-1.45553022469501	0.14552252899027	0.295215195420109
ORR1D1-int	20798.2847340959	-0.0907712534669901	0.0386596891818013	-2.34285045617474	0.0191370518093049	0.0630642312650458
RLTR12H	1401.87789899283	-0.0902699867667325	0.0672387395792044	-1.33337193200154	0.182409778636624	0.34624785038277
ERVB4_3-LTR_MM	1298.58231854074	-0.0902167077353633	0.0700572158720773	-1.24631304426879	0.21264949081239	0.386919728603828
MMERGLN-int	75321.1327740211	-0.0900360536962831	0.105394123760744	-0.889673686485	0.373641127126029	0.55515892360101
MLT1H2	3124.7851207825	-0.0894890951786214	0.0453342009049052	-1.97080822012107	0.0487458161219368	0.129072092883183
MLT1C2	26866.1259137703	-0.0884322818001551	0.0375519203333326	-2.35537654462669	0.0185039445259702	0.061274619221035
BGLII_A	2487.40320980534	-0.0876489273014953	0.0693873113444963	-1.24128582425516	0.214500179544085	0.388211096222739
MLTR11A	12074.8928209482	-0.0874110208963146	0.0318556286364959	-2.74185060285831	0.00610941218419604	0.0262645314511275
RMER10A	22641.5580649266	-0.08736830934589	0.0325295043385799	-2.68157115791938	0.00732773283457916	0.0305921606989639
ERVB7_1-LTR_MM	20313.7503132037	-0.0870033765789694	0.104325847041896	-0.84848451150561	0.396168194630716	0.57482400095139
BGLII	32069.6169515692	-0.0860498522271798	0.0922986750288413	-0.928744483341938	0.353021521658658	0.533846989974926
ORR1G	17566.1131837509	-0.0856946112408409	0.0320690314225567	-2.67029896241329	0.00757837378475671	0.0310562417851624
ERVB2_1-I_MM	2672.23479609022	-0.0851583130141056	0.0926252554896779	-0.853915838909856	0.3931516228905	0.573504135856346
MTE2b-int	5941.34738671026	-0.0844646385354179	0.0339144449587807	-2.48418030982101	0.0129850041003425	0.046049721766089
RLTR13D1	4687.46677256087	-0.0844288022191553	0.0690684496134638	-1.19363061270764	0.232622493677661	0.409042912009427
RLTR13C3	7059.53540616626	-0.0844205253375546	0.0607823048043708	-1.38666772834795	0.165543105491756	0.320489568384466
HERVL40-int	1173.90747421886	-0.0839351304127729	0.0576400537159273	-1.42952208912547	0.15285423071949	0.304501205833712
LTR10_RN	3691.98527047235	-0.0838223756052939	0.0639439723200779	-1.30351161383156	0.192400154010597	0.361680400011633
RLTR20B2	5429.48295941169	-0.0833208032199518	0.0408338186895227	-2.03102082051667	0.0422528825798019	0.117120515664176
RLTR1A2_MM	18591.8618813722	-0.0833033156960428	0.0927205150957981	-0.918419667251949	0.358399198118536	0.538162971591857
RMER3D2	4.88911262711791	-0.0829779242949355	0.0647468498855112	-1.24742902850162	0.212240228213946	0.386692035608006
MTEb-int	5212.70499501725	-0.0827633484373136	0.0416591310469035	-1.9803382680048	0.0476655314912332	0.127702339290489
MT2A	46993.3174706785	-0.082350017067503	0.0281150633360937	-2.92389182082669	0.00345684860342419	0.0169236365081307
RLTR30E_MM	2622.05080517862	-0.0823219889487487	0.0562262667211906	-1.44031042908054	0.149779592123288	0.300663753510021
MamGypLTR2b	295.025375818262	-0.0818953361678087	0.09808729516769	-0.854418172163348	0.392873330657655	0.573504135856346
RLTR11C_MM	5600.24315861424	-0.0816179964405995	0.0429576207058905	-1.89847211884204	0.0576339172021211	0.146616376284275
MLT2B5	2851.72764269857	-0.0813648728155428	0.0659217349142227	-1.2279511571259	0.219465303772426	0.394331838521179
MTEb	45349.6641998088	-0.081323656657605	0.0313341126480381	-2.59332160681267	0.00950538377006243	0.0367523503154971
RLTR9B	2825.37900495084	-0.0813145486482768	0.0976459363081734	-0.814455856868045	0.415383850838598	0.590325378440325
ORR1B2-int	11182.5747699189	-0.0810693292464194	0.035935463220741	-2.2470284264859	0.0246382104616591	0.0767623527598072
RLTR20B4_MM	2395.42517267353	-0.0806219796428259	0.0455874236210325	-1.75995174037295	0.0784159894736304	0.186255081454819
IAPLTR2a	40917.3949587868	-0.0799700344701059	0.106330360775442	-0.810014250763579	0.417931985338053	0.59312349535463
ERV3-16A3_I-int	4218.74072768061	-0.0797882094105733	0.0497390454184354	-1.60120944753232	0.109330537038976	0.241556592386438
MLT1F	6839.97513135468	-0.0796068055108755	0.0348815480820035	-2.28458085851223	0.0223374163760481	0.0711972451704952
MLT1J-int	2197.16813154744	-0.0788111541564531	0.0484138135909581	-1.62075645264918	0.105069881228365	0.234206690213468
MLTR31D_MM	4957.41895176562	-0.0781789594211744	0.0833122819597021	-0.940295650193599	0.347065930174641	0.528363233744616
MLT1I	5678.9068962795	-0.0769528713732976	0.0416628613227421	-1.84531615933304	0.0649915611742188	0.161706608332928
RLTR9A2	3398.77657869845	-0.0769463603130263	0.0980692220814975	-0.791316987065404	0.428759038118578	0.604079762815097
LTR33B	867.25070956916	-0.0768690947721078	0.0928659959114006	-0.814206596204053	0.415526607307738	0.590325378440325
RLTR12E	5308.19214908611	-0.0768636015466129	0.0480440370652353	-1.59352393769413	0.111042702648232	0.24395821911788
RLTR10-int	131893.685474283	-0.0766411223728526	0.104191855791697	-0.788253863660022	0.430548228304355	0.605347250746103
MTEa-int	12186.5180391648	-0.0765855608072833	0.0346365391705297	-2.20844655599956	0.0272131594573628	0.0828570693992635
MLT1J2-int	147.193947516093	-0.076500793404372	0.116133249174343	-0.608780676160206	0.542669823736052	0.700301915373841
RLTR30D2_MM	6636.22185215803	-0.0763368059957894	0.0651015572127788	-1.15245865226522	0.249132651207485	0.428118103905792
RLTR13F	3222.188729492	-0.075699651981978	0.0979032440150921	-0.741115943189661	0.458623143569499	0.626692869877598
LTR86C	304.043334598596	-0.0756260364026441	0.0877233847011524	-0.863537436258509	0.387842045679132	0.567583896956236
MER74B	1477.29598235942	-0.0756148911008259	0.0878282424104557	-0.850596703737395	0.39499342114116	0.574158644606005
MER83A-int	23.0681632641283	-0.0749840957105526	0.108612379241382	-0.650952196735242	0.515077345553357	0.67796931073319
BGLII_C	369.879273751473	-0.074915753880279	0.086820487026352	-0.836078810153834	0.403110568272756	0.581179537520361
IAPEY4_I-int	91773.9198523759	-0.0743254423190376	0.106209074082285	-0.714954448993993	0.474637190402523	0.641455401084146
MLT1E1-int	42.0894738098855	-0.0734071907213636	0.101426256922984	-0.695546749026852	0.486712724717955	0.652414015652187
LTR16D1	265.941652237119	-0.0723231298458999	0.0918827747655551	-0.785597630773034	0.432103252928129	0.605794900679099
RLTR30	2039.01834350946	-0.0716406291333668	0.047326495291879	-1.51470728892632	0.129846547726912	0.274858859615935
RLTR13D4	4757.76031259863	-0.0716196386226585	0.0685941132432334	-1.03646100594133	0.299987122150131	0.480332321466268
RLTR13B2	10437.2629580534	-0.0715152563246616	0.0943785688348486	-0.736816812023328	0.461233757959521	0.627739144582907
RLTR28B	2255.135089766	-0.0713289748615754	0.0491288853412875	-1.44163397273879	0.149405659252246	0.300356133297352
MLT1H1-int	328.257457575427	-0.0697416233226111	0.0918684433754512	-0.739155166511194	0.459812781397298	0.627059314109942
RLTR12BD_Mm	5693.18946315566	-0.0687543149344659	0.0411276432886885	-1.66583072264521	0.0957471350770611	0.217912794046622
LTR101_Mam	735.410024831438	-0.0676941404864297	0.0728498228488086	-0.922031216647639	0.356512292954018	0.536147216254607
MLTR18_MM	3120.7396074846	-0.0676867726037565	0.0430507643799452	-1.56918979854825	0.11660372055002	0.253916261869724
LTR79	1132.37598804889	-0.0660179810571351	0.0591689991394536	-1.11181843917182	0.26621622209301	0.444556812843196
MLTR73	3235.41695572184	-0.0658852284941936	0.0392532600096561	-1.6778400832531	0.0933783219881605	0.214675500381565
MLT2F	2150.4402931379	-0.064895801157087	0.0453854770069039	-1.4240960767183	0.154418661969287	0.305866930522195
LTR86A1	356.738187581272	-0.064700587929268	0.0852888149948844	-0.766981332442221	0.443092614564593	0.615984727704199
MLT1J1	3600.78492541059	-0.0640598425000156	0.0562835991183998	-1.13638276585109	0.255796405367633	0.434380190345912
IAPLTR2a2_Mm	66611.4699041216	-0.0640578962353297	0.102548771786939	-0.682093537499413	0.495179806742636	0.659432208392101
MLT1A	18030.1912109598	-0.0639153413949659	0.0382370889767597	-1.67016917988551	0.0948858959344672	0.217041519944218
RLTR30B_MM	2308.17271991757	-0.0633943194355202	0.048684455553807	-1.29237591837963	0.196226992222013	0.364345070142101
MER34A1	1424.13344584645	-0.0633515601833991	0.0569649285475613	-1.11502877814805	0.264838089739151	0.443351340879441
IAPLTR3-int	130720.678446337	-0.0631087546716462	0.105927673282467	-0.623247099350467	0.53312215509237	0.694579986601781
ERVL-E-int	4673.77696565341	-0.0627946827112517	0.0547198304325912	-1.1477076934669	0.251089254094446	0.430930242971784
MLT1F1	5958.85961616466	-0.0626681143907167	0.0431113510484252	-1.45465838636676	0.145763858429326	0.295215195420109
RLTR28	13053.0403572933	-0.0621990997424833	0.0363061761966797	-1.70777718574272	0.0876776938412623	0.204331063900613
UCON51	46.8110936456296	-0.0615370233887488	0.112511375621737	-0.548657414370509	0.583240576359322	0.732707257771764
MLT1E2	7133.2647040258	-0.0611553132689829	0.0361224482254955	-1.69143368078128	0.0907540041306672	0.210419420139417
RLTR48B	1202.65449683955	-0.0609953405748552	0.084129985111234	-0.701031798337235	0.483283171025502	0.649307399571281
MMTV-int	7274.94879538491	-0.0603102555884505	0.100796505316464	-0.613582469275303	0.53949127092643	0.698618096794358
RLTR35B_MM	2256.99474179447	-0.0594375781203764	0.0562439736548568	-1.04866848071498	0.294330725723893	0.474064044627478
MLTR14	31431.2741774688	-0.0592750942405762	0.0246141858897111	-2.40592124546839	0.0161317418926063	0.054888251789593
MamGyp-int	272.820790769034	-0.0585658809774974	0.109523364694621	-0.54536801128691	0.585500436647941	0.733696894000953
MLT1J	12085.732636116	-0.0583903096076813	0.0319740038487433	-1.8269214167194	0.0677115856353278	0.16664641600304
RLTR11A2	20020.4749531988	-0.0582546998383954	0.0359444188352352	-1.61670404469677	0.105942180430373	0.235600175761009
LTR104_Mam	821.280587924696	-0.0578143120033207	0.0790461770580809	-0.742008689947161	0.458082070544006	0.626692869877598
MER65D	325.500963484476	-0.057717763623383	0.0937745011252459	-0.631240351628206	0.527883381584916	0.692147670844962
MTE2a-int	4169.96192324689	-0.056843830717403	0.0393577737463095	-1.43317935679925	0.15180658746997	0.30379495363248
MTD-int	23652.270387225	-0.0563158888250308	0.0376926253782637	-1.48833756967283	0.136661891759358	0.283964633106087
MLTR13	1289.87180583924	-0.0560779725023661	0.062032533062623	-0.894304953589075	0.371158750310829	0.552677307629144
LTR67B	2560.53691173395	-0.0552993137303909	0.0655943067632539	-0.837791635618239	0.40214773724558	0.581179537520361
MLTR18B_MM	3351.99173838939	-0.0548224338797069	0.0529935738084296	-1.03955847256271	0.298545078761798	0.478586398344884
ORR1C1-int	13199.9149301502	-0.0547481057490597	0.0599330168908899	-0.908288824955883	0.363725645122027	0.542948007027453
RMER6A	48217.4796740418	-0.0527156845557291	0.0405881273164744	-1.2946739059469	0.195432745223247	0.363645735697123
ORR1C2-int	13307.57236553	-0.0526667986726716	0.0516972909832176	-1.01171932712783	0.31167227184728	0.493813692647437
MLT2E	451.579906388444	-0.0520975157705827	0.0828234058430284	-0.620832769430544	0.534709659838078	0.695735991433675
MLT1C	14367.4780102053	-0.052020549815438	0.0343460540452273	-1.51668895327706	0.129345234647831	0.274631613659436
MLT2B1	8050.47166882619	-0.0495031964841382	0.0336686101442334	-1.46987627814545	0.141595265378006	0.291455296333086
RMER6BA	5497.03509134263	-0.0471797581864485	0.0432165944439035	-1.08538517696333	0.277751094772496	0.455444867452249
RLTR30D_MM	1869.1474344979	-0.0470907881244643	0.0631887079927648	-0.739612669028792	0.45953505214067	0.627059314109942
LTRIS4	6089.37542137474	-0.04676998202806	0.0944426237277099	-0.508870517176661	0.610842986898497	0.751679299429344
ORR1D1	136462.358721688	-0.0458245061930366	0.0593692136060522	-0.774131436885208	0.43885306861976	0.611966215565055
RLTR31D_MM	18144.6750234028	-0.0455648771578767	0.0293672141898104	-1.54963344324385	0.121229521220442	0.263147333941024
RLTR14_RN	7305.08388475902	-0.0451001874638075	0.0462097462797743	-0.973730422820591	0.330190407546829	0.513587593909982
RLTR48C	1682.10132811409	-0.0450066069996388	0.0842996229551219	-0.536138818519047	0.591862613527607	0.737660271988162
MLT1C-int	196.269124601393	-0.0447057168589217	0.102670695040515	-0.436344454684615	0.662586832758916	0.791553226747179
MER77B	2300.96092053931	-0.0445944148476676	0.0575257719113299	-0.772479915560812	0.439830237921243	0.612701078619049
MLT1F2	9685.9116675497	-0.0435234480446524	0.0349566863639793	-1.24359105702465	0.213650109234463	0.387703731557472
MER31B	2242.48749000731	-0.0434435854292815	0.0492835718925159	-0.879825760758566	0.378953707055727	0.559664314718856
MamGypLTR4	345.155401702028	-0.0433320572754986	0.0833484745538124	-0.522686369340865	0.601192525291827	0.744515948063855
MamGypsy2-I	1309.95565971577	-0.0431766873621292	0.0621318946023004	-0.686996219241547	0.492085110924454	0.656595917615864
MER77	2657.07239133612	-0.0430100206812261	0.0519391915354412	-0.819660092991643	0.412409905886566	0.587123307438929
RMER12B	8325.64979259557	-0.0425266656831656	0.051874755956318	-0.806751676193797	0.419809565152683	0.595167518930001
MLT1A0-int	1039.92225526506	-0.0419968621911767	0.0690326867428511	-0.601068412584438	0.547794421095061	0.703007676489593
MLT1A0	38174.3779654044	-0.0411365937616844	0.0287742672775447	-1.42982707869154	0.152766655199225	0.304501205833712
MLT1E1A	4735.04020641777	-0.0410463358661645	0.0412166895541626	-0.988551116286029	0.322882813324584	0.506502333758368
MLT1D	31351.6314591562	-0.0410279704338438	0.0268918521812801	-1.52484249845292	0.127298386930732	0.271650952459979
Eutr10	588.527628317242	-0.0409307016864762	0.0818020204168272	-0.499456740409985	0.617457655120704	0.756399521709521
MER92B	973.488211091016	-0.0405545255190737	0.075286886769782	-0.519386105440513	0.603491518683813	0.74600541047109
RNERVK23-int	8939.77041566335	-0.0405295860559959	0.10902773476172	-0.374115945457677	0.708318055934671	0.828196627256948
MLT1L	5258.5085470675	-0.040288747633824	0.0432910944629953	-0.931417465519027	0.351637659761314	0.532345778570799
LTR85a	757.106597769027	-0.0401919147416834	0.0717292597024067	-0.556001043748079	0.57821014125005	0.728651853927147
ERVB4_1C-LTR_Mm	18579.9845834758	-0.0400601926173696	0.100938999670197	-0.4030101330398	0.686940770098819	0.812273143444389
RLTR18	4237.30354219097	-0.0384439387582988	0.0394288405267633	-0.972229326391824	0.330936474090414	0.514160435202116
LTR103_Mam	230.138918220488	-0.0383826235977342	0.0957245695281133	-0.370032762539615	0.711358079288726	0.82932171376896
MERV1_LTR	9055.07339742812	-0.0382157595402112	0.0846100627809218	-0.44476496724641	0.656489613912242	0.78689155053147
RLTR20C2_MM	11143.270330765	-0.0373134914378223	0.0336660308620924	-1.1088815532571	0.267481282636259	0.444556812843196
RLTR12G	1785.54131578943	-0.0373053316361627	0.0583244459069105	-0.622959914418429	0.5333108640697	0.694579986601781
LTR81A	523.952408360061	-0.036654486026708	0.0889118318557034	-0.405871686841452	0.684836882434944	0.811194949516065
ORR1D2-int	13040.9574137075	-0.0352218415428263	0.0377545517513079	-0.926196295466857	0.354343977398624	0.535252112363516
RLTR6C_Mm	3880.17360980642	-0.0351427525377242	0.0992293052884706	-0.371617696713692	0.710177511195534	0.82932171376896
LTR85c	502.888262160873	-0.0339994918850405	0.0778116510472279	-0.419856350851566	0.674590396205589	0.801849370511622
MER57C2	1615.9930593197	-0.0339981013271376	0.062790192323672	-0.534378327413485	0.593079810306395	0.738338321644325
RLTR12D	3899.56079367223	-0.0336421278753948	0.0473715349606562	-0.712628439232044	0.476075708773576	0.64215960321193
RLTR11A	19925.5633326924	-0.0334499650020091	0.0311841567700681	-1.06600911043333	0.286419523583307	0.467406440763646
MLT1A1	26033.2309635269	-0.0330141804848487	0.0398014465418372	-0.830885788187867	0.40603815291112	0.583232063942981
MER57E2	218.055052649596	-0.0326589900183403	0.0993930611463934	-0.301867444547673	0.762753114191844	0.861643319811144
MLT1B	32240.526514365	-0.0324222379287327	0.0336250856730043	-0.964077401949701	0.33500712140747	0.517530865193605
RMER19A	25260.6030568298	-0.0322406159240697	0.053715229552055	-0.608509272394278	0.542849758059811	0.700301915373841
RLTR43B	6.74143825863097	-0.0318297149716129	0.0640799879067829	-0.423172004509247	0.672169770759223	0.799670505247642
MER88	297.765614109406	-0.0317263194426668	0.0981928006556016	-0.312027390167849	0.755019707446833	0.858809204092853
MTE-int	32100.2517852316	-0.0314117702713859	0.0276439043402894	-1.13076035021121	0.258155972502646	0.436329165527015
MT2B2	18571.4232433736	-0.0299091003287026	0.0412856720375048	-0.726305395857274	0.467651572230439	0.633307253537937
RLTR41	17834.2188837234	-0.029898195486294	0.092690417326617	-0.320690799536917	0.748444720246813	0.858073991552293
LTR90A	268.136029702965	-0.0292743961415627	0.0931243815013038	-0.301700506220579	0.762880382345649	0.861643319811144
ETnERV-int	98944.218059856	-0.0281464442595624	0.103402644618377	-0.263292783889199	0.792324921157618	0.87646710206583
MER34C	330.170786483173	-0.0272111154746864	0.0858847664460501	-0.345255122699615	0.729902581554551	0.845893554173509
RLTR30D_RN	428.867947823814	-0.0259558668952837	0.0922795051779996	-0.266746335273595	0.789664475657043	0.87646710206583
RLTR14-int	14188.4893741882	-0.0259076514826202	0.0346542391262205	-0.748030123003163	0.454441988222075	0.624742975727519
IAPLTR4_I	71313.5607672713	-0.0257397185185489	0.108338345496208	-0.313595012874335	0.753828647760968	0.858544593809772
MLT2B2	5955.14419754284	-0.0244216027180372	0.0476405108047642	-0.502044755061573	0.615636039482584	0.755528088129664
LTR85b	352.782936904241	-0.0243719076350056	0.103417030174549	-0.226475996951489	0.820831225928288	0.892293369399681
RLTR19A2	470.645435859514	-0.0234849242432296	0.0759464396909982	-0.289173591844621	0.77244853961698	0.870283495379726
RLTR9A3A	2315.15492147401	-0.0233080017767667	0.0780962393476031	-0.30886928597985	0.757420961429281	0.859041607087709
MER21-int	360.971293504154	-0.0226164630261067	0.0848196673394908	-0.273121644359144	0.78475970923415	0.875457347760392
MLTR18D_MM	4224.30320204501	-0.0223507509923518	0.0480947925632651	-0.464532928744116	0.642265973204481	0.774085294827852
IAPEY4_LTR	841.042764968055	-0.0219420447884104	0.0957771311327201	-0.220505655674067	0.825477368183686	0.895198962627886
LTR86A2	273.403994103844	-0.0210939249256004	0.0918679907699735	-0.238340789814262	0.811616787024047	0.890097056518717
LTR55	677.814906048764	-0.0206596703391308	0.0737875037184017	-0.235453101992301	0.813857074865402	0.890609123650462
LTR75_1	29.7983529376073	-0.0198122328565292	0.106665111384315	-0.190184855747588	0.849164277903624	0.913379001235682
RLTR9A3	9155.34221099707	-0.0194821221721288	0.0915769208900144	-0.246447979866904	0.805335468719734	0.886168305342732
MLT1E	10082.8333282834	-0.018598552725683	0.101540051770624	-0.233522632123701	0.815355597405199	0.890609123650462
RLTR49	5800.99621896745	-0.0185173321213803	0.0374785116545802	-0.496109586943381	0.619817095657752	0.757925487143038
MLT1E3	4050.31397783678	-0.0182755345905717	0.0517837414005154	-0.351452034254522	0.725249251215156	0.842204975173914
MamGypsy2-LTR	286.988514212218	-0.0171030050474107	0.0937802816303068	-0.160479885448079	0.872503065353554	0.926991937506781
LTRIS3	12195.1613211804	-0.0170075335351261	0.092945206885388	-0.236803343544475	0.812809357551559	0.890609123650462
RLTR11B	7343.97394796422	-0.0155210735996599	0.0484133088868829	-0.315555588493817	0.752339851661124	0.858073991552293
MLT2C1	3386.8685910597	-0.0153182220451004	0.0446337174668362	-0.34391302380556	0.730911697066897	0.845893554173509
MER54A	1183.8153283547	-0.0146270991583968	0.0562375605573673	-0.265923596897279	0.790298051506858	0.87646710206583
MLT1H-int	1421.68009163142	-0.0144533230835753	0.0857757122578442	-0.165131175834627	0.868840735074815	0.924544363124959
RMER16A3	9780.38176705254	-0.014311129233664	0.094522411320666	-0.135700992613104	0.892057662989016	0.938246120037133
MLT-int	4004.38301867572	-0.0137865069607776	0.0506055596529878	-0.262641647737078	0.792826796374076	0.87646710206583
MER21C	10336.4081618657	-0.0137516807447998	0.0424998334504001	-0.325924623493519	0.744481385193182	0.856499717031209
ETnERV3-int	94390.5434122673	-0.0121366666656594	0.10473418551319	-0.143497277710803	0.885897461073043	0.935506209817519
MER89	2817.29037044475	-0.0114342021099148	0.0435607247222901	-0.261907569435667	0.793392703706908	0.87646710206583
MLTR25C	5876.55927564205	-0.0112695258654727	0.0348109194529976	-0.314969289655236	0.752784971280998	0.858073991552293
LTR41	1452.76027358848	-0.0104609601256879	0.0621652852448468	-0.182190904006628	0.855432911082502	0.917153402835624
RLTR31B2	6641.12254377054	-0.010296131462186	0.0425645595560884	-0.239436040955695	0.810767485961744	0.889882700317688
IAPEz-int	816628.746781295	-0.0102329096559477	0.109895812021271	-0.152447603858087	0.878833913364084	0.931094455011439
LTR81B	710.405163785821	-0.00906183302096884	0.0719205282283571	-0.119619224068398	0.904784790466253	0.945396384203892
LTR91	779.749788484123	-0.00769248333805654	0.0671986480536164	-0.110163307723059	0.912279861307775	0.950109921155047
LTR89	434.183524955189	-0.00744242501446874	0.0823134010751678	-0.0983340042977669	0.921667077492151	0.955323946485642
MER34B	1266.4148510238	-0.00697294282358142	0.0653956901988695	-0.0971294109612881	0.922623624710097	0.955323946485642
RMER19B2	34822.2406288653	-0.00625399297605121	0.061646904515895	-0.103333779769849	0.917698066730103	0.95269799299746
ERVB3_1-I_MM	5322.30187589518	-0.00619525568510385	0.0784176223457266	-0.044294434408013	0.964669708021277	0.981986142570649
MLT2B4	7411.84231907287	-0.00592900428124323	0.0430563023263929	-0.139933668136559	0.888712399667747	0.935506209817519
RMER4B	33077.4088568985	-0.00519312672333214	0.0299285233230358	-0.172651019540986	0.862925746233192	0.921853956533261
MLTR18C_MM	3617.38855787647	-0.00501598083312747	0.0383437128912614	-0.122417719712443	0.902568205754078	0.945396384203892
RMER3D4	1.66853374515422	-0.00435659951541926	0.0380195006284702	-0.119211705573853	0.905107633076908	0.945396384203892
MMERVK9E_I-int	137900.181212889	-0.0042956509075632	0.0959400376509771	-0.0176914016693515	0.985885040049657	0.995856282261034
MamRep605	1932.43967477035	-0.00340962408879173	0.0552296508451743	-0.0662114557756791	0.947209476399847	0.968829032020412
LTR86B1	136.921274569373	-0.00241642943442392	0.106930082717894	-0.045714974323691	0.963537428503204	0.981567694755136
RLTR25B	30518.0141215284	-0.00150837862032469	0.0672179436137688	-0.0166845142614479	0.986688301272115	0.995856282261034
RMER3D1	0.634764347404644	-0.000532451540114244	0.0206947562834552	-0.0745787709646323	0.940549865391138	0.965375842230271
MLT1O-int	2.65679363605009	-0.000118292304432054	0.0493144351256981	-0.0134501429009674	0.989268662200883	0.995856282261034
RLTR12B	7881.88332330629	0.00093147765925989	0.0363173549070659	0.0314799493400481	0.97488678232813	0.9901648587676
MLT1K-int	49.0479040047652	0.00197686072554252	0.113726912483392	-0.0706096763724893	0.943708409006075	0.967158994470835
RLTR6_Mm	7902.53445373848	0.00267070067028503	0.104929815751652	-0.0134664966338043	0.989255614991591	0.995856282261034
LTR81	293.269309234613	0.00329230384424917	0.102191745098255	0.020349875314226	0.983764269263418	0.995856282261034
MER34A	2472.88778704852	0.00406487360892347	0.0459919190390255	0.0897081752376762	0.928519119239075	0.958566012591267
LTR81C	276.704533609262	0.00444185923975831	0.097092511927887	0.0081676567756364	0.993483225217208	0.995856282261034
MLT1-int	1469.89614164832	0.00572621902815704	0.0700629512810078	0.0909290033324403	0.927549004322045	0.958537733395826
MLTR18A_MM	2610.79356761583	0.00648778184619025	0.0570829017159232	0.123343008217865	0.901835485190001	0.945396384203892
LTR58	22.1692556780341	0.00655356846725853	0.104894118910222	0.0140086965163121	0.988823042901533	0.995856282261034
RLTR17C_Mm	5060.53430150647	0.00777939218631894	0.0734569166022312	0.119619482660385	0.904784585610572	0.945396384203892
RLTR25A	25456.8261939731	0.00782215146036806	0.0741311121946395	0.107505015899069	0.914388346273998	0.950712405866242
RMER16	4527.99977209845	0.00884003388027066	0.0656611909044686	0.139866756318504	0.88876526766646	0.935506209817519
LTR53B	300.662327962251	0.0103198976798666	0.0985170048473516	0.124852831367974	0.900640061192806	0.945081822115196
MER68-int	276.188813128387	0.0103335838804695	0.102515438431595	0.0883258448471697	0.929617698010059	0.958566012591267
LTR89B	241.556895557194	0.0108838863685763	0.10280501244271	0.126965568095356	0.898967650631902	0.944054762739212
RLTR47	1829.53881740428	0.0109629792450584	0.0751684858677638	0.177300323636097	0.859272496596688	0.919394550210765
MER67A	795.535335316477	0.0119760297342821	0.0675866398827518	0.174183385465563	0.861721342416767	0.92129045328297
MER57E1	779.608730572665	0.0136436251347582	0.0786496526043637	0.169705069377835	0.865242087118566	0.923060478991492
RLTR14	11474.9058114554	0.0139161264245372	0.0320405373221602	0.435746950915662	0.663020336878607	0.791553226747179
RMER16C	959.821128875342	0.0141092826769909	0.0718836142234544	0.203847502386438	0.838472670590556	0.906402942552618
RMER16B	907.627041049589	0.0147409415489765	0.0765245107468333	0.23485111144399	0.814324295744866	0.890609123650462
LTR45	78.6840434553489	0.0155479650098074	0.117547861149296	0.152109037090535	0.879100936583173	0.931094455011439
MLT1L-int	50.5447234928139	0.0161719677055113	0.117149528124736	0.16948955431998	0.865411587944999	0.923060478991492
MER54B	469.102252463876	0.0164751924220119	0.096195561667633	0.167728788174357	0.866796647335403	0.923813811294819
RLTR31C_MM	4249.1668856387	0.0166693571889123	0.0534108934368601	0.316944281390268	0.751285881112947	0.858073991552293
RMER16B3	614.234959810946	0.0169384848555022	0.0742293459192677	0.228180912443399	0.819505599711827	0.892277696966237
MRLTR33	3580.05337064477	0.0174356938722396	0.040045331869899	0.437633699448349	0.6616518381756	0.791553226747179
RLTR1	1845.54019226287	0.0179271794395978	0.0907919987378703	0.188742322352679	0.850294779254672	0.913379001235682
MER76	1230.15576103181	0.0181541183663045	0.064861278297145	0.290578107621459	0.771374005521048	0.869792892720917
MER21B	7131.88258572966	0.018181998061988	0.0465797684891876	0.378423108347349	0.705116304349307	0.82630131876727
RMER6B	9381.46146177773	0.01887474956355	0.0381654514760916	0.500263372891469	0.616889640737945	0.756384505445354
RLTR15	12617.1215737674	0.0191681578963805	0.0301963999190864	0.636402291261175	0.524514247861008	0.688393337838797
MER76-int	154.1697906472	0.0204815954075764	0.108834690720397	0.24729095426196	0.804683058890691	0.886168305342732
LTR108a_Mam	111.492482189544	0.020717679274475	0.117493597823335	0.20630413635029	0.836553347693218	0.905046984269054
RLTR24	8382.26648387267	0.0217404215678304	0.0353173399747879	0.618523251856199	0.536230475411562	0.697048402134801
RLTR1D2_MM	11777.8568255948	0.0224956895040977	0.0887757236082508	0.224502155820928	0.822366589623997	0.893248945313855
MLT1D-int	785.831245331104	0.023068808899511	0.0868111614661188	0.280226978454987	0.779303369696418	0.874387375232337
RLTR42	965.296835366277	0.0244773339417277	0.0749824615099771	0.324766727081621	0.745357628581597	0.856783557854352
RMER12C	20845.1469920725	0.0245069824058852	0.0354371237053137	0.695034734462683	0.487033534094505	0.652414015652187
ERVB2_1A-I_MM	8906.79108592945	0.0253583432836696	0.0947600530126688	0.277661697054441	0.78127206610687	0.875074755828887
LTR88c	410.595982706822	0.0255883674421643	0.0825609707788506	0.307402520867186	0.758537009649392	0.859546480817382
LTRIS4A	6530.14573373698	0.0259975852189868	0.0945679789349891	0.246325885617103	0.805429973335018	0.886168305342732
ERVB4_1B-I_MM	82967.2659600644	0.0270126754285063	0.0973561564608811	0.275228377866533	0.783140786166474	0.875074755828887
MER90a	2157.16212116147	0.0270534592226511	0.0458220805711418	0.598854510925184	0.54926990802081	0.703913695683919
MLTR25A	25805.8026011537	0.0276057510253078	0.0596045879186888	0.463925340571128	0.642701236704976	0.774085294827852
MLTR32C_MM	651.632891469859	0.0283209172238828	0.0866412956935407	0.337267775322164	0.735915049609143	0.850238015719902
MER67B	676.773367251889	0.0283612473000152	0.0729214735875516	0.386122309939699	0.699406087725966	0.820596280512966
LTRIS2	79176.9723215781	0.0283830040186954	0.0957664843563083	0.217050261009586	0.828169175833736	0.896689139466757
LTR72_RN	3958.0533828547	0.0297446848095072	0.0473705930850437	0.628834642818454	0.529457317542534	0.692210767699701
MLT2D	6065.60842390769	0.0297956585186772	0.0378201090573208	0.785162928402215	0.432358047888428	0.605794900679099
MER67C	2448.24550808774	0.0318272298885525	0.0664776859374254	0.482416072153394	0.629510406019808	0.765473924581955
LTR40a	2906.65633744076	0.0319601284668279	0.0625340087601311	0.515463858988076	0.606228918331573	0.748030424160718
MLT1G3-int	351.225929566237	0.0322378375896072	0.0877683607024156	0.370146583472929	0.711273274508067	0.82932171376896
ORR1D-int	5080.16702052497	0.0327336453153674	0.0429572022870015	0.769430865146248	0.441637571477818	0.614589708365347
RLTR19D	363.852931972722	0.0337565230262119	0.103865016221896	0.329998237316851	0.741401294004853	0.854719058834217
MLT1G-int	153.139668177761	0.0356924056222989	0.105070920075982	0.344234389484392	0.730670021801404	0.845893554173509
RLTR31_Mm	954.511501977546	0.0359902552467379	0.0623209384209595	0.597458259191574	0.550201467141875	0.704444211458224
MER110-int	130.80553569283	0.0372227585934194	0.109321563223411	0.320383101304037	0.748677934183346	0.858073991552293
RLTR20C1_MM	12134.5865383557	0.0383963040701302	0.0312651280540606	1.22474772559882	0.220670286188206	0.395694676550919
LTR81AB	159.841168435128	0.039502233522682	0.116172840444629	0.32728635164746	0.743451314328438	0.856038273097297
MT2B1	35058.6099477947	0.0401865904242199	0.0362487981892548	1.1087964012837	0.267518023305347	0.444556812843196
MER90	1093.59452236772	0.0408278229998406	0.0602773961691672	0.691794867758929	0.489066160119079	0.653849748449967
X1_LR	18.1534822535126	0.0418903583181403	0.0898685363890118	0.589537603590202	0.555500694546174	0.708897469064879
LTR80B	389.512439192814	0.0418934245932181	0.0825014170165442	0.493984615308169	0.621317044711411	0.758396859060297
LTR52-int	130.537617038086	0.0434811541950674	0.114487555157955	0.333758429281452	0.738561854942031	0.852572251548859
RMER16_Mm	3867.16328456161	0.0436581777139806	0.0610171799285123	0.723000817477437	0.469679381967982	0.635421112185312
MLT1F2-int	313.84059174937	0.0448816958556426	0.0873492485341731	0.540868710695189	0.588598078831932	0.736288589421195
MER92D	212.287169690664	0.0450553804421468	0.0973076364353055	0.4372645220105	0.661919521637563	0.791553226747179
RLTR13D6	29260.0027351219	0.0451139427654993	0.0947964818072781	0.429218915455841	0.667763918703947	0.795123966190789
LTR108c_Mam	55.558707658319	0.0451903885253284	0.111832967461779	0.466311886345068	0.640992271854306	0.774085294827852
MER31A	3093.74166092024	0.0473731686165485	0.0444174565292149	1.06356180093293	0.287527254723311	0.467686199074876
LTR40b	2076.93608433848	0.0474146111540554	0.0514335232891459	0.922744902484347	0.356140159834335	0.536147216254607
MMETn-int	96590.8398123782	0.0474745317387827	0.103914059982243	0.458163712343618	0.646834828213148	0.777001060192492
RMER16-int	78965.3067494542	0.0478592394466533	0.0906363436254001	0.547710598850539	0.583890633350777	0.732707257771764
MLT1J1-int	271.977850500855	0.0485439327595579	0.0936377786810535	0.492625929050507	0.622276923551471	0.758887896911785
MamGypLTR1a	445.907074836108	0.0487890619035984	0.0923163169398676	0.509738074338602	0.610234974913664	0.751679299429344
RLTR42-int	11863.5372855266	0.0503350240594191	0.044417352148342	1.1352096100407	0.256287503929292	0.434380190345912
HERVL74-int	449.842146847503	0.0524372040877076	0.0864975980471994	0.610214352457865	0.541719823488305	0.700301915373841
RMER5	36560.4658742908	0.0528576663628079	0.032484175152003	1.62625482690146	0.103895457146031	0.232186727710589
RLTR13E	18043.6847823874	0.0537312971409868	0.0994710006212165	0.494432969064534	0.621000434933385	0.758396859060297
MLT1A-int	542.2786603774	0.0545519103916029	0.0773966833880809	0.701648933799032	0.482898126863708	0.649307399571281
RLTR19A	1117.28007037302	0.0547053543086259	0.0645031522315692	0.836331419768448	0.402968482000927	0.581179537520361
LTR86B2	105.455131239165	0.0547503411535869	0.116616079252422	0.395292213225967	0.692627245420969	0.815454741364999
MLT1I-int	281.851263967981	0.0551928032220985	0.0961617267334805	0.588169386179483	0.556418603666911	0.709069025833956
MurERV4_19-int	15605.5900885991	0.0557106403304167	0.0544403268496995	1.04185761362386	0.297477698117037	0.4775406448874
RLTR41C	2256.62996784799	0.0557539773456353	0.0858498441357967	0.582257108687806	0.560393511402949	0.713466388231444
LTR82A	1334.78751941193	0.0558207539619847	0.0631478946843243	0.872689597284474	0.382832289347215	0.562878221834198
RLTR19B	1969.14991512609	0.0561248084083085	0.0681347175903567	0.831416072253496	0.405738622621866	0.583232063942981
MMERVK9C_I-int	155530.850978506	0.0593179975404512	0.099239189352874	0.608596804997718	0.542791722751959	0.700301915373841
RLTR18B	5661.23146865665	0.0599183037878553	0.0439944831237479	1.36089029536411	0.173548360829584	0.330348698026663
RLTR9A4	179.590849022458	0.0599429314007019	0.105572964200211	0.575266831838122	0.565110849821771	0.716829704153311
MLT2C2	2756.21483000415	0.0623423458905436	0.0437386747087492	1.422629012525	0.154843728971192	0.305866930522195
ETnERV2-int	113030.499874705	0.0629593093568762	0.0994206456240064	0.654657312022801	0.512688415306077	0.676788490040321
MER89-int	450.59156856562	0.0631972553135378	0.0914098588802828	0.692056830609067	0.488901640363809	0.653849748449967
RLTR12B2	604.961631782247	0.0647290218803425	0.0931111923017961	0.687316184942715	0.491883501833688	0.656595917615864
MER110A	657.916066124176	0.065928316187694	0.0735648415758176	0.899614668038466	0.368325348552788	0.54905892593685
MER74C	433.292691350108	0.0662838503532798	0.0970036374451872	0.668254736402724	0.503971001002087	0.667871988669756
MLT1N2-int	15.8422143785397	0.0674924431413234	0.0851917112016006	0.792883180549518	0.427845887571375	0.603417878740562
MER92A	101.50957678244	0.0679904028460882	0.112597209883346	0.627771896435017	0.530153378948755	0.692455613003125
RMER6-int	4959.77325682313	0.0682329414594643	0.0579297702012062	1.1985035881477	0.230721026964138	0.406224214357298
MT2B	40872.5972794949	0.0699000570170693	0.0269104462223367	2.59332894612815	0.00950518090490475	0.0367523503154971
RLTR22_Mus	8354.47094292847	0.0701592544740859	0.0407511275780404	1.73498901120253	0.082742751611284	0.19584849555297
LTR40A1	371.313565094359	0.0706348979278176	0.091820540713024	0.760010484803554	0.447248317663244	0.620364051727359
MLT1C2-int	475.860994951442	0.0721075312826478	0.0827062920392097	0.884037115741546	0.376676177341633	0.559058099631366
MamGypLTR2c	320.390799704128	0.0744714502769988	0.0887394713122657	0.840361181512337	0.400705907239053	0.580788860226147
LTR65	508.80173983381	0.0745728663081783	0.0913166258909954	0.829173131510483	0.407006446381903	0.583624999147247
LTR73	578.678967331959	0.0747999174784935	0.0746681062790319	1.01065999334753	0.312179191170068	0.494041719979608
LTR53-int	451.318326215876	0.0749240564100986	0.0831951621389107	0.93745308913245	0.348525543411486	0.529870339965604
RLTR23	16386.4978644494	0.0749731172045065	0.076058102963674	0.978271020370325	0.327940298850305	0.512430248834977
MamRep605b	1056.27971376799	0.075486472287338	0.0837890362250556	0.864600850511251	0.387257905552381	0.56733908445295
LTR84b	667.81788800052	0.0767159908251639	0.0669071914601411	1.13173814926069	0.257744537767989	0.436306363062478
MER67D	1881.63528030415	0.0782254550831658	0.0482198987957828	1.63808419609424	0.101404131277785	0.228495070644147
MLT1B-int	647.515027546468	0.0785534915378894	0.071297890953883	1.10976214207912	0.267101536877236	0.444556812843196
ERVB3_1-LTR_MM	1755.57442999843	0.0799228888115537	0.0867810645735857	0.879003343411976	0.379399463026204	0.559664314718856
LTR69	328.16927012714	0.0812894713769321	0.0912694398928727	0.922607111373162	0.35621198838163	0.536147216254607
RNLTR23	2.87043872245429	0.0816573921199662	0.051326495778135	1.45469775308833	0.145752954913028	0.295215195420109
MER57D	1115.70483841379	0.0824358603127396	0.0648351639010543	1.27230496020585	0.203264786901768	0.374348274659413
RLTR12A	5250.50743030316	0.0870292884656621	0.0545686134110547	1.59755504380221	0.110142038308338	0.242955128261989
MER129	158.526195187765	0.0874629199090226	0.111412842058731	0.72980344128784	0.465510340681517	0.631558983486359
MER95	127.038031732907	0.0887167974808111	0.109790428900818	0.797766827361045	0.425005815044564	0.601281615671156
RLTR13G	21466.5640784358	0.089531181024722	0.104651758473879	0.784670034632293	0.432647056179342	0.605794900679099
MER68C	209.490399679884	0.0898811596002012	0.0983613635362121	0.92541903155148	0.354747982975082	0.535268298036682
RMER12	19173.692376546	0.0912456679646	0.0405223648272463	2.25440269016609	0.0241708462110569	0.075973491208426
RLTR19	5351.96627869964	0.0917826595378539	0.0440218514150396	2.08593974461845	0.0369840815147551	0.104647265990814
IAPA_MM-int	13323.0503339521	0.0925296991817892	0.102106408600801	0.758896925289865	0.447914218385077	0.620364051727359
MLT1F1-int	513.888201508703	0.0927640177434166	0.0849274068153907	1.06108172861889	0.288652760634016	0.467686199074876
LTR40c	795.446578675767	0.0951678351495175	0.0629601694490518	1.50586725791883	0.132101253255469	0.27745340382823
MLT1E-int	27.2519223200169	0.0957896952560081	0.09316485709378	1.18695903730463	0.235243778425928	0.412055061052366
RMER4A	15585.2796957551	0.0964672238027985	0.0359699405255707	2.67761624359866	0.00741481182921431	0.0306734313056555
LTR82B	1090.33683452849	0.0970579409607401	0.0650278691002779	1.49824572911312	0.13406941860284	0.280289521840961
LTR88a	151.440062146599	0.0978398153193638	0.113614858052909	0.85226802805438	0.39406534695291	0.573607419468354
LTR91A	1016.76381154832	0.0981625765194058	0.0599742036086942	1.63238941626642	0.102597477292773	0.2301784789368
LTR107_Mam	269.087037997861	0.100717954703731	0.104594542543838	0.962182129912393	0.335958124035549	0.51841157234964
LTR75B	182.784221052276	0.101021022761255	0.102231948269843	1.01625058063978	0.30951007547784	0.492106556922126
RLTR19-int	16148.9971239159	0.102107751668945	0.0367391150777515	2.78152207116734	0.00541046515855456	0.0239858080807582
RLTR20A4	21529.0434994736	0.102882229816839	0.0350179621663074	2.92930664311066	0.00339719099469078	0.016763244235906
MER34	2338.13531203889	0.10368411726392	0.0486747449475695	2.12045097518971	0.0339680317350402	0.0981539091112307
LTR41C	629.002657142499	0.104374929570885	0.0686234730099007	1.52332035125456	0.127678577995276	0.271878804921554
MurERV4-int	17808.4017083682	0.105438434093859	0.043404507981346	2.43345747116766	0.0149553922035326	0.0513997191641612
RLTR1E_MM	3162.97313149726	0.107016273171247	0.0917719584843518	1.13594536608281	0.255979430199291	0.434380190345912
MER92C	218.018965416175	0.107472643423436	0.095902001042445	1.10397803933086	0.269602664079839	0.445843530756575
LTR108d_Mam	131.016350669744	0.109169148122032	0.107372707168837	0.983139754648893	0.325538660662763	0.509262203634506
RLTR24B_MM	2696.13691910599	0.111112071081543	0.054896642677561	2.02720900533624	0.0426410425890815	0.117768546110466
MER68B	685.5824015574	0.111643888740259	0.0788800853864156	1.38861406713565	0.164950137450096	0.319796491552109
RMER16A2	2304.70480941132	0.112442672464348	0.0572388505295941	1.9762007842449	0.0481320411202798	0.128100969341931
RMER3D-int	29639.2748356807	0.115968490105395	0.0820197600997458	1.42889759103415	0.15303366994141	0.304501205833712
MER34C_	1201.74719759756	0.11795363721607	0.0552060017516947	2.11836914328678	0.0341438170213252	0.0983773096379887
RMER16B2	2466.66612984353	0.118816918902712	0.0495267123566359	2.40276519545473	0.0162716315568951	0.0552261609699108
RMER3D3	7.70426203666203	0.11910608967436	0.0776723747184338	1.48476802637616	0.137605284444866	0.285054478127037
MER68	2514.28397672946	0.119250323306894	0.0535737043440224	2.20686299014837	0.0273236327398779	0.0830077324977096
RLTR21	16248.9722192251	0.120294701718733	0.0488057381623919	2.47286200921777	0.013403588586045	0.0468953317881934
MER83B-int	17.4389967991591	0.121004578621038	0.0993254388722375	1.30695257945683	0.191228817142937	0.359975684829236
MLTR12	2220.91486561675	0.12653832550272	0.0532451108897447	2.37589340691906	0.0175065192675285	0.0586856471012469
LTR102_Mam	763.21916384537	0.131299261936682	0.0721101917565292	1.82767688886053	0.067598058655958	0.16664641600304
MYSERV6-int	38054.450383354	0.132308898857319	0.0496062267205026	2.6786923434594	0.00739102689702262	0.0306734313056555
MER70-int	215.971691939227	0.133963315530349	0.109615104390474	1.26293608330534	0.206612151004458	0.378974578863972
RLTR19C	1730.66803658144	0.136877292679824	0.0574278379432741	2.37907440222721	0.0173561723860587	0.0583253101664836
LTR108e_Mam	120.849466182766	0.138848617009982	0.11599682344811	1.18132861205124	0.237472205196862	0.414358552914013
EUTREP15	117.736791830186	0.139273584733317	0.114875507204252	1.1693008097733	0.242282457024593	0.420594928584784
RLTR22_Mur	23448.8731140463	0.140984175899236	0.0530888532864919	2.66705866497019	0.00765183138910521	0.0310562417851624
RLTR33	14682.7753017902	0.14472562160637	0.0373185607127643	3.86689980470514	0.000110227688419553	0.00122967117982797
LTR41B	865.145812207149	0.153436948021351	0.0764319335480677	1.99311561967153	0.0462487879989097	0.124642773201022
MLT1E1A-int	131.469859109422	0.158248223985079	0.111395959325806	1.38469921678048	0.16614445868598	0.320741288328538
LTR109A2	88.6800826836418	0.158541605790124	0.115466271406358	1.36688532151975	0.171661253562887	0.327673164234346
MLT1E2-int	151.965775671341	0.159008274267538	0.105146971546052	1.44770120253833	0.147700633489878	0.297808240266258
MYSERV16_I-int	29649.8043730149	0.160690822417944	0.052389300539129	3.07731221719888	0.00208876396928206	0.0114168986433449
RLTR41B	1142.07788299755	0.160821638425737	0.0961672626281812	1.64363069498392	0.100252509562223	0.226650607166422
LTR80A	421.49626990044	0.164974794999645	0.0831611060929327	1.97532628789545	0.0482311318690641	0.128100969341931
MLT1H2-int	287.532505865719	0.170313294610328	0.106782808868824	1.57020356773136	0.116367759818414	0.253808527424457
RLTR17D_Mm	11849.0548950181	0.171046773498384	0.0604938995543066	2.83541789368748	0.00457657773198103	0.0212584378608402
RLTR40	16012.3299924812	0.171565017388576	0.0452662682379383	3.78958598044087	0.000150898575796131	0.00159203846246925
MYSERV-int	13309.4919670868	0.174356314604989	0.0492660696404157	3.54265310121013	0.0003961234091558	0.00347125091951483
LTR37A	1791.03348597965	0.175936536494898	0.0503256175357671	3.48097014699861	0.000499601171257474	0.00402341534959421
LTR87	642.713585765168	0.198120708606373	0.0828507870073693	2.36295650351363	0.0181297973315151	0.0603292277950907
MER31-int	557.059868321146	0.207921496664512	0.0764887406918567	2.69194229722252	0.00710372347808248	0.0302130239177196
RLTR18-int	2938.46186466078	0.207993169715543	0.0736925095636382	2.82785594501696	0.00468608881336836	0.0216195487287944
RLTR13D3A1	5070.60486956256	0.216382943787852	0.0427992915766984	5.05249103927872	4.36084822086536e-07	1.31891431746617e-05
EUTREP16	513.552929500281	0.217907142618448	0.0843212236287658	2.53303025810897	0.0113081191094579	0.0415420982140576
LTR37B	1274.16690069453	0.218412357892029	0.0814788926067029	2.65587626699308	0.00791026323801603	0.0316643184321759
RLTR1B	40634.2758415806	0.220269701783792	0.0950777549311495	2.24730060122711	0.0246208224884106	0.0767623527598072
MER57-int	478.140961336161	0.221602972799717	0.0767884259831833	2.86410568158937	0.00418188463362913	0.0198136887038774
MER34B-int	228.282950972826	0.221733633819129	0.0937020560717971	2.31009401975087	0.0208829494610251	0.0678322057671961
MER92-int	1177.12089494341	0.227608013637026	0.0651953784194271	3.48946745884245	0.000483983980661495	0.0039511731658755
LTR83	490.103522407602	0.238058084681676	0.0794525961916477	2.9803618555834	0.00287908063966559	0.0146757631108048
RLTR1F_Mm	3048.44163290605	0.244915264807732	0.0989743389047392	2.41299299526864	0.0158221236454004	0.0542415876105541
LTR106_Mam	559.756229509072	0.248141484018354	0.0810981654643071	3.04526852214467	0.00232472652244038	0.0124076580276132
MMERGLN_LTR	10273.682892998	0.255323238053617	0.0993186009075451	2.50621700659507	0.0122030699021591	0.0440540534133648
LTR37-int	832.319787295111	0.259013194686716	0.0805783318953847	3.17416647541346	0.00150267477491749	0.00866584901975723
RLTR17B_Mm	56751.3683927269	0.261130160304941	0.0542260133217582	4.79096557512622	1.65980605289275e-06	3.64354199675329e-05
EUTREP7	245.71748128739	0.280382397438892	0.104551723714839	2.66539038359768	0.00768989969257878	0.0310562417851624
MamRep1151	1048.55383123104	0.296061730272232	0.0873929852133775	3.34983491145133	0.00080859737643785	0.00555900484367881
MER65-int	150.074476206856	0.327670876191641	0.10968934266852	2.9951958883408	0.00274268642081682	0.014086023466912
