# Supplementary material for: Morc3 silences endogenous retroviruses by enabling Daxx-mediated histone H3.3 incorporation
Source: Nat Commun. 2021 Oct 14;12:5996. doi: 10.1038/s41467-021-26288-7 (PMC8516933; doi:10.1038/s41467-021-26288-7)
Supplement: Supplementary file 12 — Source Data [file 41467_2021_26288_MOESM12_ESM.zip › Source_data_folder/FigS15A_Daxx_ko_vs_res_ERV_expression_changes_RepEnrich.txt]

repeatName	baseMean	log2FoldChange	lfcSE	stat	pvalue	padj
RLTR10D2	174.111096492111	2.38835664133541	0.257555633137664	9.17309308987155	4.59637233179654e-20	1.61026244023939e-17
IAPEy-int	1074.09443165713	2.35047874518074	0.294672924150798	7.93985148713933	2.02423477588967e-15	3.5457845824334e-13
IAPA_MM-int	258.717361261579	1.94117213097356	0.301543551367505	6.39986535368282	1.55514030558298e-10	1.16746604369123e-08
MMERGLN-int	6366.36037707659	1.92815437571626	0.197524099122217	9.78089747418302	1.35999190594924e-22	7.14675746576324e-20
IAPLTR3-int	1535.82761448198	1.92611688285104	0.284188432087926	6.75260938044399	1.45209511624616e-11	1.38741087924974e-09
IAPEz-int	9066.23926563335	1.9254045553727	0.273077682530131	7.03705543050556	1.96344762014016e-12	2.57947931095914e-10
IAPEY3-int	1613.46717885818	1.92367795627245	0.277626838217728	6.90454029567989	5.03662596292111e-12	5.29349388703009e-10
MMERVK10D3_I-int	1368.37592533659	1.88173241312398	0.187475122798001	10.0288692499046	1.13812480923079e-23	1.19616917450156e-20
IAP-d-int	1779.10277511437	1.87307471329753	0.254987795062087	7.36327117343148	1.79457295745164e-13	2.69442311183097e-11
RLTR10-int	1526.55641356512	1.65628901241323	0.202689778305229	8.16315439611327	3.26386876359577e-16	6.86065214107831e-14
IAPLTR1_Mm	667.580796704075	1.60039130590958	0.256067282608888	6.23052389200503	4.64877921969614e-10	2.87403938817685e-08
IAPLTR4_I	496.394254911988	1.57421179059628	0.279415817686708	5.60417924577282	2.0924408511077e-08	1.01468632740176e-06
RLTR27	158.181976403146	1.39912125121243	0.283112161422173	4.93125386415682	8.17034700772372e-07	3.30270565581447e-05
MMERGLN_LTR	270.909138027062	1.34980716425788	0.202761293787725	6.66725921919062	2.60624541614001e-11	2.28263661030263e-09
IAPLTR2a	366.430808430597	1.32625303902908	0.215772453003222	6.12948739028604	8.81626618479043e-10	4.87678724221828e-08
IAPLTR2_Mm	531.599639327391	1.29481951874128	0.197590682253179	6.54075259035994	6.12100204821217e-11	4.94859473282383e-09
IAPLTR1a_Mm	446.811180145774	1.28098018926606	0.227289331246786	5.62412567868868	1.86449875196638e-08	9.79794094158334e-07
LTRIS4B	14.7752890044794	1.25657356845078	0.405136795752666	3.1223213299781	0.00179430979948397	0.0299336444326612
MMTV-int	152.524907312791	1.20273726126288	0.240679544403458	4.97702249539178	6.45698200486609e-07	2.7145152348457e-05
RLTR44B	93.3598326446654	1.19492021521924	0.291874502735432	4.09109848027957	4.29334756875955e-05	0.00125341897076841
RLTR10A	279.738173627908	1.17337161569853	0.343592666156374	3.38818684706239	0.000703563180684038	0.0132043732660522
ETnERV3-int	2284.68951291791	1.16813406543753	0.280568735209567	4.16693399768153	3.08723836272203e-05	0.000932586673699554
RLTR44A	108.525279484577	1.13991633496134	0.363430740331799	3.12321895088333	0.00178884618758604	0.0299336444326612
IAPEY2_LTR	201.273919944048	1.13905746701648	0.266588282510978	4.24683433917243	2.16812146061476e-05	0.000690513834880641
RMER3D-int	338.316002870281	1.13662630567808	0.182637336467076	6.21702463195182	5.06670251883093e-10	2.95839130405072e-08
RLTR44-int	474.233335983285	1.12916270676845	0.32620022859466	3.44565847237094	0.000569669835173535	0.0115139037839882
MuLV-int	807.645042973341	1.107175988288	0.268438550968156	4.16557672807684	3.10566446997949e-05	0.000932586673699554
IAPLTR2a2_Mm	535.262414242157	1.08831929900918	0.156292769049709	6.9543167234671	3.54274878082246e-12	4.13714329849379e-10
IAPEY4_I-int	794.158981809217	1.07504225721454	0.24134467262459	4.43992882746012	8.99886332744834e-06	0.000295556417410882
RLTR10D	450.544421535601	1.07442603381382	0.309822385161898	3.49453660182467	0.000474885489549849	0.00978636567680178
RLTR10	452.691776614166	1.07261821427566	0.201750538873957	5.30887921985259	1.1030139272401e-07	4.83028182303894e-06
IAPLTR3	15.5970646654221	1.03683843739776	0.412627236383276	2.44030910563948	0.014674699430115	0.149726598839027
MLT1E	192.710055882262	1.02004637937085	0.264350485431806	3.83799777194835	0.000124041607445533	0.00310399355774418
LTR16B2	22.6119471144594	1.00272151433078	0.37183357759772	2.65836886008751	0.00785199023544948	0.0954257922530883
MLTR31D_MM	66.6330141011018	1.00014535144707	0.288845279565673	3.4370924379432	0.000587994894109216	0.0116600496926186
IAP1-MM_LTR	82.0152944765702	0.99526991610249	0.317602188067914	3.10893668693971	0.00187761948942745	0.0307805824966931
IAPEY_LTR	287.980178645947	0.976945108391303	0.213897106672376	4.55346894520364	5.27684643391813e-06	0.000184865520068265
MERVK26-int	198.465801697905	0.958744289835768	0.242470916177637	3.94617272692349	7.94103375694723e-05	0.0021498894346053
IAPLTR2b	420.062809282828	0.948439351522282	0.209192499371313	4.52762185710022	5.96512032664749e-06	0.000202236821396984
IAPEY3_LTR	75.6692123795511	0.935896276344389	0.265775693522719	3.497411499046	0.000469796560352037	0.00978636567680178
MMERVK10D3_LTR	74.3513524060599	0.932412987940817	0.289824436137755	3.15872990325971	0.0015845827191128	0.0277566072964592
RLTR1B	536.798321967883	0.904172673374521	0.168090115769612	5.38203159531536	7.3649833262374e-08	3.36547716342413e-06
RLTR4_MM-int	1310.23611469724	0.9018704641548	0.251255141185129	3.60523593074106	0.000311869470251747	0.00697393219648056
MLTR31A_MM	42.5688626610239	0.867143527344717	0.322680667701045	2.67450638871794	0.00748393502703347	0.0941683599535554
IAPEY5_I-int	293.353398339627	0.85442424354979	0.233910341520399	3.6431117080876	0.000269361867299478	0.00615433309851633
RLTR44D	87.3166822031899	0.850141686606114	0.393646813985836	2.15739480199073	0.0309749158979443	0.232138880375028
RLTR1	7.31141107181653	0.809188118826339	0.427245343390974	1.78337222614501	0.0745257312556943	0.376569920912186
RLTR1F_Mm	27.288339456286	0.796724292636837	0.359945428442605	2.2699139761779	0.0232128029558087	0.203305465887958
MER67D	6.69401263008398	0.787623166200689	0.427721686295649	2.03187754928458	0.0421660538786121	0.279445170299911
MMERVK10C-int	1493.19959276757	0.785011009388864	0.165094190697714	4.75306435964822	2.00356534574554e-06	7.79906362362432e-05
RLTR1E_MM	66.1066384286023	0.747860544258168	0.284028372911462	2.68675001001447	0.0072150930175063	0.093521843767364
RLTR13D2	81.1170791549861	0.747799398209834	0.317914107551722	2.33952992682548	0.0193080246027903	0.178006437346777
IAP1-MM_I-int	900.828585708631	0.74417021872363	0.212171588776998	3.51011686435512	0.0004479097887145	0.0096072079171212
MLT1A-int	6.01110401795067	0.724868166223992	0.428821908492706	1.39803967413698	0.162101153612825	NA
RLTR13D3A	68.0202867614029	0.721759075978104	0.332294287936046	2.20520462329674	0.027439738916131	0.22409439877379
MER57E1	21.280014883142	0.718123498862154	0.395862655310154	1.84969831232272	0.0643570438961116	0.352287776743819
RLTR17C_Mm	31.2446938823946	0.693704376149936	0.354720399727101	1.92913886258705	0.0537136255580857	0.328215235241558
RLTR53B_Mm	30.1539936577999	0.69056194076461	0.398681773252303	1.75772292025827	0.078794665993594	0.383394416478089
RNERVK23-int	290.28559619416	0.683464031582069	0.273904095824809	2.49719695037497	0.0125179410235704	0.132892485007803
RLTR34C_MM	97.2408691629078	0.662370033559595	0.278660151178118	2.3874412950584	0.016966112149807	0.16359067770135
MER65-int	4.37493413650321	0.65343475822447	0.42233376342543	1.62111230817993	0.104993554791877	NA
RMER16_Mm	85.8508494328038	0.644667047035746	0.264667822530839	2.43684685328612	0.0148159526919685	0.149726598839027
MLT1J-int	18.4188184005989	0.630702408285753	0.377358515652094	1.62668581947706	0.103803841994481	0.454574324734164
RLTR18-int	428.010727400709	0.62469860891906	0.206233486111496	3.02741383864101	0.00246656019800905	0.0381228642368752
HERV16-int	44.2996675904476	0.610800816567868	0.314711625167345	1.90373639319977	0.0569445241601982	0.337245925009207
MYSERV16_I-int	453.775885163803	0.591157048459081	0.161454564271517	3.66160242704651	0.000250642614349155	0.00585389750402137
RLTR9B	55.4488357534059	0.583940356833496	0.305039047396171	1.90030061419919	0.0573936808055215	0.337245925009207
LTRIS5	47.7344905629888	0.583623453434474	0.321598340433576	1.79776294390863	0.0722145819305013	0.374077150249169
MER57-int	12.4651778184732	0.569645161641331	0.418175116269954	1.44088033417833	0.149618492816533	0.52591650819457
MER57E2	2.1210094838446	0.563586412711833	0.375516665114965	1.35792305214322	0.174488101823033	NA
LTR91A	6.9735489003483	0.553820529098254	0.42879971037821	1.39655825257321	0.162546451719164	0.540621268217854
RLTR34B_MM	224.518456943219	0.551601209999719	0.264384071774205	2.08076889800456	0.0374550642622771	0.256966098122172
LTR104_Mam	35.2686220186486	0.538646526831149	0.368280477655321	1.4441320604378	0.148701831239204	0.524448404806725
MuRRS-int	409.126057100121	0.538003842112321	0.245009001329883	2.20582164038812	0.0273964904682497	0.22409439877379
RLTR1D2_MM	111.108392822479	0.537715802296579	0.2272397894782	2.37314388618291	0.0176373916416154	0.168517260139434
RLTR18B	427.812270034803	0.537483545170622	0.174047881018437	3.08607798913679	0.00202815618367109	0.0318148081946018
ERVB4_1B-I_MM	567.251186084836	0.533045416714182	0.212298829036833	2.51120493149583	0.0120319825901839	0.130566540872542
MER54A	27.7216010584169	0.532083630107332	0.351139804884193	1.5009416618641	0.133370651201646	0.495309379550989
MER52-int	12.6560976445697	0.530564066749547	0.419056355475249	1.33267588637688	0.182638189834183	0.561616651309357
EUTREP7	5.50405814591125	0.529966604557762	0.424193525874342	1.22739655130752	0.219673581981986	NA
RLTR9D2	107.675410188325	0.522241624561564	0.229864807843772	2.25284155092633	0.0242691412783789	0.209072684291608
RLTR46A2	6.91650350714061	0.514414069719526	0.428416866218568	1.17645858907101	0.239411671100259	0.609253429361677
RLTR31M	36.1465386635472	0.508558606216894	0.314179171072592	1.6050870903757	0.108474639922141	0.457498405549064
RLTR45-int	3757.50967257775	0.500725203139504	0.231291732304152	2.16656944022214	0.0302676996898018	0.232138880375028
MamGypsy2-I	10.0218593094173	0.499141785628042	0.424476572856664	1.19000991429344	0.234042495345418	0.607811293417054
ERV3-16A3_LTR	20.5622229081616	0.496780131789592	0.376014437266338	1.30806898087749	0.190849913384134	0.573095025619214
LTRIS3	810.964789988881	0.481075097736603	0.276414503315859	1.73965355869056	0.0819198686665314	0.393140556933902
RLTR1D	89.3904788124618	0.476838058637701	0.259684125163717	1.8522792584303	0.0639857325576153	0.352089030984574
RLTR12A	111.363536283656	0.469130329895963	0.25759856610218	1.81932643107178	0.068861643269637	0.365561425182136
MLT1J1-int	11.4850792905559	0.468667112347386	0.416551452549713	1.08470424523273	0.278052667043001	0.645106739651643
ERVB4_2-LTR_MM	196.674760396223	0.465390028050073	0.36963687806083	1.29039357380375	0.19691404219321	0.577609235636955
MER34	46.0976303121139	0.463177802512574	0.306792953700463	1.50310005237158	0.132813245328839	0.494988371775212
MLTR11B	381.9177276023	0.459285556090855	0.170918142805259	2.68299255559345	0.00729666145473249	0.093521843767364
RLTR9A3	61.7804152605614	0.454165548389373	0.3009146252683	1.51459925514712	0.129873920951462	0.487491038999951
MLT2E	7.02789377358545	0.443632644301968	0.416726290023811	1.20321864319248	0.228891722285355	0.607811293417054
RLTR47	15.9790777543898	0.442719413321323	0.381483329126792	1.16545678921545	0.243834141468844	0.613115578672685
RMER17A-int	49.8648699246219	0.441750851917534	0.286115954976168	1.54064882410374	0.123402278253903	0.479381669686949
RLTR16B_MM	816.847367366301	0.441045612622439	0.170988080098778	2.57907372089553	0.00990656425018436	0.111954828246707
LTR33A_	38.9806153132212	0.438564738204314	0.398158250066972	1.09000828097281	0.275709496299315	0.645106739651643
RLTR5_Mm	24.8952923121131	0.43656737110365	0.370811587410023	1.19296924482824	0.232881418181927	0.607811293417054
RLTR4_Mm	379.585441563479	0.436390276683048	0.226699209088514	1.94177405314171	0.0521644593041375	0.322499098403815
RLTR44E	82.5521918047586	0.432538943985682	0.295785665431208	1.44918041208974	0.147287206266071	0.523617442937554
MLTR31E_MM	32.5445870074903	0.430009256708552	0.322420892370946	1.35003159842664	0.17700584736938	0.55536135097026
BGLII_B	189.245274935265	0.427466117248424	0.188926453933248	2.25867733923866	0.0239034630650468	0.207624294887307
RMER17C-int	509.073074999221	0.422664766039008	0.178383667742597	2.36768164583691	0.017899930828193	0.169484930634512
LTR88a	6.88239304285703	0.421398108097439	0.425839528358019	0.948844750204656	0.342699578064501	0.708556289818221
MER74B	71.7806691221138	0.420323340284059	0.299101447573089	1.40393953624826	0.160336855244282	0.536668900833567
RLTR46A	4.67116566950092	0.417613825803358	0.410592281298193	1.33381458214685	0.182264630785711	NA
LTRIS6	59.4634056790905	0.41171543526225	0.344076764623352	1.1964648771061	0.231515196947841	0.607811293417054
Eutr5	5.37362370625474	0.404846389365476	0.422238111844242	1.30493111142972	0.19191630625208	NA
RLTR45	690.031471556575	0.40400635904863	0.214637491360091	1.88175284910535	0.0598695804497831	0.343798466653514
RLTR20B5_MM	201.901466726274	0.400383788996033	0.29624417863116	1.34650506827428	0.178139686969993	0.55536135097026
MMERVK9E_I-int	4253.43608563227	0.399704964198697	0.218725467712324	1.82751011998606	0.0676231060178921	0.365561425182136
ERVB4_2-I_MM	2623.3046296142	0.39769693693822	0.212991548298583	1.86640310609626	0.061984988886801	0.345628086229351
MLT1G3	172.686514114223	0.391979410881668	0.195212762334958	2.00537156423283	0.0449233393251498	0.291447096486003
RMER13A1	194.280056593813	0.38491553555518	0.197501648490678	1.9455028815414	0.0517144832483095	0.322499098403815
MamGyp-int	1186.61482451087	0.379996848377808	0.209185281024829	1.81700287404471	0.0692166732742579	0.365561425182136
MURVY-LTR	231.588717271807	0.373587036645856	0.180806482297096	2.0643058004348	0.0389887314083507	0.262674081475491
LTR16D	12.1002828219883	0.370460499455935	0.405192845598801	0.900608248749712	0.367796647254545	0.732316919470891
ETnERV2-int	8550.5694361933	0.366962225551238	0.201901496808055	1.81830294637769	0.0690178427268809	0.365561425182136
MuRRS4-int	8199.79197556863	0.356501446003648	0.269056903171356	1.32851343357586	0.184008548691447	0.562188908938113
LTR89B	5.10385193632383	0.351039254872741	0.421981113971996	0.729830898260469	0.465493555234796	NA
LTR41	71.2389594334333	0.350597543239632	0.290366470999145	1.20902375539165	0.226653719050862	0.607811293417054
RMER19C	354.886771108868	0.347610203027929	0.207093493940811	1.67568512536061	0.0937998849092061	0.433948338754792
LTR85c	3.52446622349886	0.337243025304455	0.400599125666968	0.822212724694883	0.41095583790538	NA
RLTR1B-int	14519.3299242138	0.334290219823025	0.269475063480058	1.24481577885142	0.213199474718078	0.606834647771003
MER89-int	1.52771970150528	0.332569721393101	0.338424255870833	0.850938840814216	0.394803327421671	NA
MLT1A0-int	21.0730475648081	0.327966275697835	0.37205721950128	0.84660845150276	0.39721340159884	0.757639452030523
RLTR19B	57.043338942873	0.325297071769284	0.292235780807047	1.1244969700727	0.260802255178158	0.637449233005219
MER95	1.14209364212311	0.324926807348161	0.295700103117853	1.38604053345802	0.165734526856417	NA
RLTR12B	254.726836094286	0.323563747325606	0.201438333355787	1.60550842189366	0.108381961266552	0.457498405549064
MER67B	19.9395016806453	0.320178983768743	0.389932458091216	0.825570704960148	0.409047658876509	0.768027671717647
RLTR3_Mm	7.2976081094372	0.314452897826524	0.428078107141758	0.670361335993262	0.502627475674726	0.809296886446805
LTR68	9.21790587052261	0.310572983541552	0.424380152251922	0.705567326358778	0.480457249298819	0.801830226599008
MMERVK9C_I-int	14342.9908777247	0.304773250779698	0.215029714361586	1.41789324346292	0.156221935305731	0.531477625144134
ERVB3_1-LTR_MM	170.594430131538	0.302384648270023	0.214457495579422	1.41867992109863	0.155992353639199	0.531477625144134
ERVB2_1-I_MM	21.5404939851199	0.301019465355697	0.391317145064795	0.82375630279116	0.410078040957773	0.768027671717647
RMER17B	604.107273058289	0.299227684986093	0.186114758468736	1.60664479507942	0.108132310064946	0.457498405549064
RMER2	224.142169297653	0.294154496051536	0.218099907836395	1.35099651046521	0.176696550512026	0.55536135097026
LTR16B1	22.1188563573667	0.293545237809144	0.352493547164947	0.813984376375574	0.415653901391099	0.768027671717647
RLTR9A2	62.1538150060483	0.291566641707196	0.330749234714221	0.86657619259773	0.386174262616338	0.748419047754261
RLTR51B_Mm	61.6091314795036	0.290258702311814	0.270046693671633	1.07211141055153	0.283669994327167	0.648124269647504
RMER16A3	768.936154003028	0.289429783453099	0.17654127968191	1.63957099757443	0.101094397455597	0.446599189853473
RLTR30C_MM	13.9328350845528	0.289327300043502	0.400850322251106	0.694265580364181	0.487515672177181	0.807566983536144
RLTR13F	75.1336798144455	0.288585372512805	0.254338949337808	1.138708609471	0.254824710612368	0.628687255524881
RMER16B	98.1216136737034	0.284438496967517	0.262568471351367	1.084829955918	0.277996975297828	0.645106739651643
RMER17B2	233.277239137965	0.283529112089649	0.214435531623555	1.3180232286534	0.187495872099403	0.566822983136063
MER110A	8.79379860402307	0.277216393056467	0.427137044355686	0.621464737684928	0.53429388871972	0.829124331433178
BGLII	548.163352566924	0.277126548447837	0.166348331139787	1.66946691177557	0.0950248825705357	0.434222398181013
MLT2B2	131.294752039665	0.274636520334613	0.201112212606213	1.36214379270877	0.173152510109026	0.554827097940812
ORR1F	2949.01708507382	0.27442422107858	0.127317902340085	2.15523722772866	0.0311432751026441	0.232138880375028
LTR85a	30.5211667127747	0.27333788418874	0.376420713632462	0.819680925230911	0.412398026786879	0.768027671717647
MLTR18A_MM	76.4763836704013	0.272401307457579	0.249208072143078	1.07968294359741	0.280283391785372	0.646004045540407
RLTR34D_MM	34.7049361597264	0.272258794836899	0.323898725146059	0.841563044632141	0.40003258217301	0.759171800354745
MLT1C-int	3.95477520281076	0.271870260160878	0.405727409408873	0.516301576591252	0.605643795267364	NA
RodERV21-int	369.440522564069	0.269296606615022	0.175117358318944	1.53712092091381	0.124263700680815	0.479381669686949
ERVB5_2-LTR_MM	43.1684979634345	0.265974888302258	0.295992671341692	0.900413174218929	0.36790041244589	0.732316919470891
MamRep1151	16.4470259634781	0.263613079822484	0.402233053774296	0.692511348935651	0.488616261327759	0.807566983536144
RLTR48A	242.723241924805	0.259739311277505	0.21934738515416	1.18516204087366	0.235953385075317	0.607811293417054
RMER16-int	3831.65095820741	0.255415082514423	0.245344476795288	1.04471300588298	0.296155631956412	0.663062024035585
LTRIS4	49.8563771948411	0.254366628677532	0.327021287515591	0.788559740977638	0.430369368890169	0.779547474016836
RMER13A	141.109732296465	0.253374910745816	0.256226257580454	0.984886966388358	0.324679596167445	0.694986263894063
RLTR26B_MM	83.1989537211292	0.252566211188182	0.2428369645867	1.04393212313628	0.296516794763772	0.663062024035585
RLTR13C3	148.864201470954	0.250958837897129	0.227815370668362	1.10453608715936	0.26936065832839	0.642506253192968
LTR84b	30.7278230713459	0.250874734003641	0.325036074450405	0.780834328875857	0.434899940620774	0.779999722853983
IAPEY5_LTR	16.2518658406429	0.248617945843174	0.399681255227934	0.639742677013947	0.522339905144911	0.819372000458659
MLT1G-int	1.58329250243823	0.248435912454204	0.322291800516054	1.26719480685832	0.2050856422154	NA
MLT1J1	99.1315179776328	0.246941182138246	0.222784356105587	1.10538213878105	0.268994039860756	0.642506253192968
RLTR20A2B_MM	33.7329735078732	0.246390839676687	0.324370233755128	0.764245446915339	0.444720988198909	0.787255920283757
RLTR9E	2763.09434259827	0.245469808555639	0.236143702480853	1.04086680664836	0.297937369000333	0.663415624617266
LTR53B	3.63669519348837	0.243126053067659	0.401684058658897	0.547445477036254	0.584072719002166	NA
MLT1H2-int	1.30572285648189	0.241343530417751	0.293295155903541	0.865833947226643	0.386581229944466	NA
RLTR12B2	23.6511572153592	0.23950410685034	0.391344580672938	0.600561990054496	0.548131760833243	0.832241822812362
LTR86A1	5.91608092227613	0.238665953442437	0.428670443552311	0.652190359627888	0.514278378214689	NA
MLT1H1-int	0.597482285721318	0.236584519340986	0.227281321932326	0.960135518167377	0.336987014610451	NA
MamGypLTR3	2.56545788338412	0.236485718578898	0.384049654088563	0.944419058748228	0.344955545973671	NA
MLTR11A	555.159004100818	0.235017414586879	0.184149652707287	1.27583529878002	0.202013746654191	0.588134204248074
ERVB3_1-I_MM	160.140638933428	0.234577914283397	0.404403210880168	0.633850167725245	0.526178609406199	0.821714291955298
ERVB7_1-LTR_MM	4803.03848179057	0.234360234619767	0.176621299662063	1.32585444267442	0.1848879156104	0.56323825885951
LTR103_Mam	0.687837129796098	0.232723406538449	0.210400501879106	0.993909160268778	0.320267094322188	NA
ERVB5_1-I_MM	32.9052487457563	0.231539779209709	0.374059770056915	0.600445697580918	0.548209240423924	0.832241822812362
ERVB7_2B-LTR_MM	584.464829137008	0.231462937768726	0.15970008786861	1.44973299371494	0.147132991308895	0.523617442937554
RLTR25B	1778.79337968471	0.229936546423032	0.172169801691094	1.33526463323471	0.181789749522153	0.561616651309357
LTR16E1	24.0457977038334	0.226560387767806	0.351521153259394	0.643842781012666	0.519677388930756	0.818640421997063
RMER6B	445.598217979636	0.22399536775802	0.17025224471799	1.31746565461319	0.187682586233444	0.566822983136063
MamGypLTR1a	2.67386792487716	0.22275602877786	0.404577147354277	0.503882543822768	0.61434391801693	NA
ERVB7_3-LTR_MM	162.637238074406	0.220072668962019	0.242741538149108	0.902563760067793	0.366757467547319	0.732316919470891
LTR75_1	0.532826909542522	0.218878502936013	0.168197060099669	0.864281839085729	0.387433084173559	NA
RLTR41B	14.4628035471886	0.215876949356349	0.422305726577532	0.554116817951478	0.579498901043096	0.845953006674802
MER90	14.5939030346834	0.212331613437637	0.395450452738979	0.555075284383555	0.578843167336521	0.845953006674802
ERVB4_1-I_MM	159.060209115373	0.212035339957834	0.213349831540013	0.992336836955869	0.321033239456664	0.690745487400423
RLTR9C	51.8213141386499	0.210607079599547	0.279721848934507	0.75392328808532	0.450895285968919	0.789588379796747
RLTR43C	403.141117700736	0.210031474359409	0.195065701457402	1.07736753846302	0.281316100336816	0.646965473641124
ERV3-16A3_I-int	36.3223650927513	0.209681949260388	0.307583968662375	0.682711631598736	0.49478907833645	0.809296886446805
ORR1C1-int	852.822846706252	0.208832604542714	0.152670451346139	1.37176684139463	0.170136032774809	0.547688148563486
RLTR13G	3206.33781778546	0.208128408303304	0.190799893651179	1.09124994602997	0.275162915976384	0.645106739651643
RMER16B2	179.881743565096	0.205958037410302	0.27974728078829	0.75756065553445	0.448714041352832	0.789588379796747
RMER10B	643.370278548036	0.204926020005713	0.167636601423325	1.22243021488935	0.221544978948077	0.607811293417054
RLTR13E	3151.6864196295	0.203918351784591	0.189926500169183	1.07412612134498	0.282766158562772	0.648124269647504
RLTR11A2	831.468683569135	0.203461167160744	0.169604403965974	1.19958775697794	0.230299483738683	0.607811293417054
RLTR9A3A	25.2972975198057	0.199674206762408	0.366681252014178	0.560000992545415	0.575478760691375	0.84540355371797
RLTR8	77.7208442694421	0.19822455536487	0.336252755636633	0.595553247236481	0.55147371751191	0.83251564151758
MLT1G	79.1846651449179	0.196440512660923	0.298634866224109	0.650448499782965	0.515402557779167	0.818640421997063
LTR81	1.70387873075951	0.193870156791613	0.348934003293079	0.589760117992097	0.555351484117348	NA
BGLII_A	70.7076479049735	0.19380784324085	0.259158775451734	0.757851736456076	0.448539746117553	0.789588379796747
MMVL30-int	2284.34706959354	0.191786520898424	0.241917955025666	0.794323260795767	0.427007265882988	0.776444007686887
RLTR6-int	1609.08457388134	0.190373670794589	0.174902497021016	1.08982353794581	0.275790883345207	0.645106739651643
RLTR48C	51.7075566335295	0.188586639279609	0.316077690982084	0.620032465934204	0.535236412623468	0.829124331433178
ETnERV-int	39581.8848179437	0.187366115102604	0.198410101560747	0.944229597012614	0.345052333827587	0.711078436966262
RLTR12E	233.337647776904	0.185380107073477	0.204439881102186	0.906605588908135	0.364615405197572	0.732316919470891
RMER12B	893.497506273221	0.182683680620319	0.134284394759375	1.35986308648265	0.173873254153172	0.55536135097026
MLT1A1-int	9.5533601533545	0.180699021014982	0.419088374565854	0.391089647015881	0.695730972933532	0.915160516336848
RLTR11D	77.3110384559967	0.179698234906329	0.262495589463515	0.678431846398464	0.497497922709075	0.809296886446805
Eutr10	4.92608558571913	0.178927962704876	0.426742032357664	0.452038652730741	0.651241137108722	NA
MLT1J2-int	0.434687332354917	0.1779023691001	0.184195263708354	0.761972413688408	0.446076468829753	NA
MLT1A	326.277094577564	0.177009236396754	0.210083033968134	0.841313399926785	0.400172385724575	0.759171800354745
RLTR31C_MM	190.643235617173	0.174810428900151	0.199950791072219	0.880260539759489	0.378718184065779	0.741215663786095
MMETn-int	47365.6562525754	0.169124273699998	0.198361746424287	0.852544041369184	0.39391220585131	0.754804812638752
RMER16	533.204151870585	0.168962006446696	0.147408899626655	1.14434294331743	0.252481440535583	0.628260361181519
RMER17C2	278.666991380044	0.167981205004112	0.177383594314648	0.948410180424227	0.342920678740165	0.708556289818221
MLT2B3	128.832353293297	0.166476264208509	0.24152871412855	0.688011498125041	0.491445540676871	0.809296886446805
RMER17C	1007.61365780881	0.16641305539089	0.132957541896199	1.25163019910622	0.210704645182289	0.6034075806174
RMER5	1327.4858219767	0.16489629148671	0.137561456749633	1.19866231856087	0.230659275644352	0.607811293417054
LTR77	2.27772804747572	0.164717880550495	0.392034055832728	0.359698933482574	0.719072289689628	NA
RLTR40	914.921279979688	0.164605462989433	0.134422375667436	1.22359963215287	0.221103298451455	0.607811293417054
MTEa-int	308.702485026537	0.163697971765177	0.194270553028427	0.845336640320667	0.397922909153995	0.757639452030523
ORR1C2-int	517.081627785428	0.162450772580145	0.159703118393656	1.01851269980151	0.308434368595961	0.673938713917578
MERV1_I-int	291.140540036401	0.156203499799332	0.188158920344672	0.831204667275247	0.405858018634271	0.768027671717647
RLTRETN_Mm	2707.09575264609	0.155534884414293	0.154602444478748	1.00567660366305	0.31457116124206	0.682727701771104
RLTR10B2	174.294659702725	0.154347881143685	0.205363022365382	0.749035211814155	0.453835982615686	0.789588379796747
MTEb-int	135.8311518168	0.153767877081275	0.209217630444788	0.734777414541731	0.462475064248528	0.795517663707371
LTR108d_Mam	0.749284474096782	0.152133022282649	0.263500108163384	0.520854809573786	0.602467918088752	NA
MER67A	5.84208026124247	0.151434069936637	0.428970792581583	0.337114255819078	0.736030771216595	NA
MLT1O	48.3241331501313	0.147312806387623	0.320641609356237	0.456196943782195	0.648248362939492	0.892934507797387
RLTR23	285.554296512041	0.146400268604329	0.185394133627141	0.789633918810465	0.429741593422477	0.779547474016836
ERVB2_1A-I_MM	197.331130254684	0.140421978233195	0.235680261080603	0.598649852555159	0.549406404478048	0.832241822812362
MamGypLTR4	5.21664843288133	0.13944311127579	0.424251074712635	0.42047291412	0.674140012266195	NA
LTR53	153.383869792495	0.138663230951774	0.309907557776555	0.4531007053848	0.650476227450177	0.89483051708133
RLTR20A2	46.8050627509579	0.137691979065625	0.27545877169711	0.487326113041688	0.626027245210438	0.876104706679322
RLTR13D3	334.11016025903	0.135500998414778	0.175412564555024	0.77265599068154	0.439725998669765	0.783308516274445
ERVB4_3-I_MM	38.070242286928	0.135489260690692	0.339538986179579	0.446093655683849	0.655529595417115	0.895060421265586
LTR16A1	12.6035978077337	0.131583169146911	0.410953401327361	0.319186712389347	0.749584932379809	0.932900368711511
RLTR17D_Mm	187.880277137709	0.130270450164596	0.216398786334662	0.60070473205751	0.548036666702054	0.832241822812362
ERVB4_1-LTR_MM	10.6886208985527	0.124511359893009	0.427314176107724	0.356370391360792	0.721563200029523	0.923267953863105
MurERV4-int	943.744976253528	0.119192565504149	0.136213653430622	0.874798018680692	0.381683815471359	0.742869796408145
MLT1E1A-int	0.49286050201961	0.11837041683401	0.184478107617866	0.598504211991964	0.549503549322387	NA
LTR16B	33.696283766793	0.116698319218984	0.34524878961529	0.325061408170845	0.745134596017854	0.931395142636378
LTR84a	8.19032452884512	0.115214602299018	0.423712817257015	0.25381150006252	0.799641188550609	0.939531059872672
LTR105_Mam	38.7858237908277	0.112027095062259	0.312140569554557	0.36176199795059	0.717529892624793	0.922171200125871
ORR1E	3872.26290044711	0.108306294592495	0.134463898127191	0.805380208438408	0.420600309147488	0.772816302297221
MLT1F1	182.730074309914	0.106911448387929	0.193203735703117	0.550966256290701	0.581656806438521	0.846153106830071
MER34C_	9.45983928584295	0.106539584237066	0.427075289466107	0.253248225693479	0.800076402079964	0.939531059872672
MLTR18D_MM	140.985403360827	0.106512810220667	0.250596129051976	0.423991958102651	0.671571678200664	0.907351095753188
RLTR35B_MM	43.0949073288224	0.105424087160525	0.318400036102388	0.35062926790105	0.725866496270553	0.923267953863105
RLTR12BD_Mm	347.945499909672	0.104969714414431	0.177854588010908	0.589066611556576	0.555816590005665	0.834904417718959
ORR1B2-int	260.143938454455	0.101545701153017	0.184672796192643	0.551606991096298	0.581217645558071	0.846153106830071
RMER16A2	557.472185429647	0.100772444711872	0.204306749423353	0.493486806912449	0.621668659567867	0.872666742175689
RLTR13C2	363.936685411669	0.100363229810126	0.212681920649212	0.472296751816866	0.636714988520974	0.88516858853908
ORR1G	973.829299030619	0.100151633537488	0.163628012663986	0.611681305827596	0.540748632678356	0.83207861767095
ERVB5_1-LTR_MM	21.5896605120639	0.0999130524156523	0.366260169637555	0.273633844751192	0.7843660219572	0.934093641277753
RLTR6B_Mm	332.26318813985	0.0999036430584671	0.211913501125376	0.477414490860598	0.63306699746638	0.883603471895305
RMER20B	297.490230830342	0.0984363471041842	0.191395863088285	0.512143688317015	0.608550450392785	0.864509048097426
MER68C	1.49845198782707	0.0975524026095912	0.30155370469471	0.290178490400553	0.771679690779114	NA
RLTR13D6	245.013353858467	0.0972949420933222	0.187710683852601	0.519859310168746	0.603161637386247	0.861308262082807
RLTR11C_MM	171.751623375631	0.0961853382180328	0.234922604880259	0.412928963880932	0.679658659703234	0.915160516336848
IAPEY3C_LTR	46.0778263257967	0.0944109394885608	0.336717571778985	0.281568202351387	0.778274624912384	0.934093641277753
LTR108a_Mam	23.1556373255732	0.0941510661361645	0.358550478897112	0.276767257619333	0.781958824039528	0.934093641277753
LTR37A	53.9089395220483	0.0940334428030692	0.362630497454112	0.261316550305884	0.793848404566348	0.939454837175428
LTRIS2	2595.41646929368	0.0933257712231667	0.247020076873731	0.37858970596971	0.704992567570933	0.916944753107776
RLTR21	1006.34327518828	0.0928799098125978	0.155300373963202	0.598399070885378	0.549573685572732	0.832241822812362
RMER12C	611.632992529513	0.0915373774638326	0.148443233761507	0.615701130771723	0.538091790869843	0.830447095747731
RLTR9D	399.67238142801	0.0900051909222791	0.241534778847921	0.373347867181379	0.708889554805554	0.916944753107776
MTEa	3643.21565981271	0.0870543238037533	0.13528422357594	0.643497190436691	0.519901537230931	0.818640421997063
RMER4B	1539.19377990208	0.0865952269661306	0.1261864887716	0.686468617046975	0.49241764771909	0.809296886446805
RMER19B	4799.94240425048	0.0863442222124468	0.131532019247434	0.656489919508461	0.511508951429937	0.817015057679124
MLT1H-int	118.674363803291	0.0846798571389382	0.228578910395791	0.374724113517161	0.707865656853939	0.916944753107776
RLTR9F	30.4634520591779	0.0830612045230559	0.315168255699275	0.254773756790602	0.798897845591629	0.939531059872672
MLT1F-int	102.249171578094	0.0821725413253633	0.241094253258215	0.33809642604765	0.735290523730606	0.923267953863105
MT2B2	3004.09597817003	0.0821113842364718	0.119019605322489	0.689861418867868	0.490281340105108	0.808925727551755
EUTREP16	7.96281713016502	0.0800699823606782	0.425056411323212	0.170646373228488	0.864501832124978	0.977176032958063
EUTREP15	2.14706436485522	0.0789393664041473	0.344608857942573	0.247586849551409	0.80445408653501	NA
MLT1E1	120.009151441014	0.0786253594594353	0.267547425763004	0.2947295106945	0.768200517732689	0.934093641277753
RLTR12D	142.387881921216	0.0782699830693787	0.225995762462251	0.346221013916799	0.729176623364684	0.923267953863105
MTE2b-int	289.511310614041	0.0771310064498067	0.20793100696943	0.372013657949769	0.709882680431484	0.916944753107776
MLTR31F_MM	122.902999105355	0.0756876836468335	0.264499393497518	0.285627083740704	0.775163757430639	0.934093641277753
LTR67B	61.2111159653529	0.0745893779533115	0.352720179921538	0.219582753229025	0.826196124531059	0.955260865656923
MLT1I	85.0079909670696	0.0722349477196424	0.296045597263336	0.24230642707546	0.808542734057893	0.942104671280316
RLTR13A2	92.4646367078466	0.0718888432578645	0.257756483688825	0.275712821976117	0.782768646705024	0.934093641277753
RLTR14	661.842721148633	0.070549212996	0.174497310021499	0.404977444784198	0.685494090446357	0.915160516336848
RLTR22_Mus	1759.62303043922	0.0702315076552771	0.133836223753903	0.524712572050442	0.599783016300965	0.857648911744645
ORR1C2	2119.22579872268	0.0696207346393444	0.139221376200593	0.500067183155573	0.617027772527298	0.871634662535202
RLTR20D	253.225962770705	0.0687335500499128	0.18096159504229	0.378702782895184	0.704908586577784	0.916944753107776
RLTR20B3A_MM	174.715658723875	0.0677173208952648	0.219173510046114	0.309798466381131	0.75671421792894	0.934093641277753
MLT1B	1167.87234552911	0.0674321621179075	0.14565055879786	0.462739292136432	0.643551250518926	0.891136184842412
MLT1H1	101.600395767072	0.0663751758167063	0.24467021375713	0.277689207690296	0.781250945915768	0.934093641277753
RMER17D	369.620068467292	0.0663334794096327	0.166906907618672	0.397748589689355	0.690815516665861	0.915160516336848
RLTR13D3A1	391.268774216342	0.0656984573465355	0.246444021773203	0.267382586476372	0.789174605496828	0.936599206062743
LTR107_Mam	39.2343028063877	0.0639078867861661	0.31738958827242	0.192513518111661	0.847339980033944	0.969047137122606
ORR1E-int	692.041512100242	0.0622644330757673	0.176451849071063	0.353208618278439	0.7239320473144	0.923267953863105
ERVB7_4-LTR_MM	224.173933690245	0.0618741659986163	0.196916907095972	0.316732653095703	0.751446469862552	0.932900368711511
ORR1A3	1609.42095990791	0.0601889839420921	0.12132510651735	0.495687645095917	0.620114805231157	0.872666742175689
RMER17A2	2450.64067905271	0.0580554243918404	0.118823067576495	0.488389377371725	0.62527406461524	0.876104706679322
MER34B-int	1122.54976874047	0.0575482198714876	0.235314291903285	0.245328412767294	0.806202153614124	0.94146495938716
RLTR50A	0.480910915606507	0.0573292598860627	0.18525684165229	0.316324012822974	0.751756586596761	NA
LTR78	17.0158211852338	0.0568816192858095	0.402304716644373	0.144231240254367	0.88531787269439	0.982328842406997
RMER21B	184.190269577723	0.0564941449748754	0.197286606264369	0.28649428770314	0.77449956795707	0.934093641277753
Eutr18	21.8141907259577	0.0561291728417289	0.365510567468901	0.152427123164934	0.878850065829855	0.982328842406997
MLT1C2	872.06945375714	0.05612393644991	0.136660681282593	0.410561017928494	0.681394452716581	0.915160516336848
RLTR47_MM	2.41040891435492	0.0548850162395334	0.382053686879144	0.239882480795638	0.810421362681412	NA
MER88	6.69366654570551	0.0535124187955654	0.429233271943668	0.138123341153613	0.890142939006901	0.983743668660624
MLTR25A	3335.07681073283	0.0533803508065389	0.114703432756697	0.465386678801364	0.641654572053537	0.890857272428359
RLTR19D	4.17632387230196	0.0501958962810474	0.412383269160466	0.0844405185530449	0.932706193156019	NA
LTR41C	11.2538787744534	0.0501518748577561	0.410071598916589	0.12138089443331	0.903389349015004	0.989850852073934
MER92C	5.60828565218739	0.04986959212299	0.424213717266175	0.103753822085517	0.917364713246759	NA
MLTR18_MM	109.663243422445	0.0495490745137413	0.262187977049318	0.190403743229137	0.848992764657564	0.969881951799022
MER70C	1.81221175217177	0.0493022857657345	0.357171876169514	0.152792906981629	0.878561591464326	NA
LTR108b_Mam	0.496414895490226	0.0488378789283544	0.184911059419277	0.190468729954019	0.848941844509394	NA
RLTR53_Mm	248.276511174344	0.0487521513030863	0.242339405824105	0.201152827819026	0.840579075461481	0.965517604710401
MamGypLTR1c	25.7701901032307	0.0484109689715198	0.352494514192122	0.130963647509095	0.895804064751152	0.985853478590011
LTR82B	6.72903193373448	0.0462601729019473	0.428326492212359	0.114690501363682	0.908690443058263	0.989850852073934
MamGypLTR2c	12.9820032680116	0.0417014438248528	0.416226172169334	0.169500930441081	0.86540264056415	0.977176032958063
LTR40a	39.0875048204365	0.0416235748705638	0.305689205422942	0.132124372609019	0.894885918352229	0.985853478590011
ORR1B2	1834.6385117969	0.0396535232547886	0.124476897216117	0.318271060266809	0.750279334403839	0.932900368711511
MLT-int	1427.92078322534	0.0387141115634599	0.22386406830738	0.172604940390474	0.862961968318301	0.977176032958063
RLTR9A4	1.50845543601727	0.0379790804621421	0.34580528102495	0.0966800843258056	0.922980456134769	NA
RLTR12C	685.003098252868	0.0367007070596988	0.189964066937914	0.19377577075602	0.846351459541443	0.968971006512045
MER21B	734.046441946701	0.0360408393834287	0.151351902041076	0.237614577113496	0.812180043392512	0.944249143368949
RNLTR23	1.00030061906836	0.035981001155662	0.27371573486771	0.112159459177912	0.910696973174286	NA
LTR16A	105.027624987591	0.0358939902894768	0.247589750883051	0.14305121357844	0.886249734487858	0.982328842406997
LTR52	5.18974958085764	0.0354487504813582	0.4290569404402	0.0557694044133208	0.955525508737518	NA
RLTR33	380.226605161244	0.0330206620151558	0.210587231247873	0.15755921959461	0.874804140144435	0.982285418046796
RLTR16	281.133772178017	0.0322660731579351	0.201603482928194	0.15983946487472	0.873007535254235	0.982285418046796
RLTR41A2	72.9177880833649	0.0312546318838626	0.254574160787972	0.125005076032442	0.900519531771168	0.987939486316803
RLTR15	464.944360317575	0.0310438441711516	0.156049185162727	0.19924721647373	0.842069366384046	0.96617347605855
MER74C	3.33098956326268	0.0303221543484251	0.396563003815066	0.112369018023106	0.910530819750728	NA
MYSERV-int	273.398821803704	0.0282531036569978	0.196165577999081	0.145833745098513	0.8840526359387	0.982328842406997
MER57C2	15.1435192214629	0.0279557487524195	0.418867541827471	0.0734150702821863	0.941475825605496	0.995223101142699
RLTR13D1	118.50777818866	0.0277625729336378	0.242872308412149	0.117399645070583	0.906543365320631	0.989850852073934
RLTR12H	55.3304617615878	0.0275796190491229	0.30116333672345	0.092633756308017	0.926194525381945	0.995223101142699
MER68B	86.9412244766117	0.0266094612900015	0.234409757673493	0.110919796054278	0.911679947485793	0.989850852073934
MER70-int	1.84790658761835	0.0247333885466698	0.363818819261586	0.0586309321845135	0.953246072733743	NA
LTR45C	1.67891703011438	0.0213377718465824	0.349135249727061	0.0333958779523021	0.973358896748406	NA
MLT2B4	110.525078939254	0.0187727436488367	0.249393709124426	0.074916964774753	0.940280778550646	0.995223101142699
RLTR14-int	496.910239165651	0.0170683971303699	0.185846644201766	0.0909474511225743	0.927534345851624	0.995223101142699
MER21-int	6.98578193949911	0.0170391656182292	0.427277650835557	0.0246661351636717	0.98032126708175	0.999164872853789
ORR1D2-int	1068.34874484127	0.015743240685867	0.123884644718817	0.127035050825016	0.898912656728303	0.987393754661657
LTR78B	292.90556733727	0.0156237618034944	0.175553100688607	0.0882852740280023	0.929649942874223	0.995223101142699
ERVB4_3-LTR_MM	2.1115992048034	0.0153875666832423	0.371545947009169	0.0391372658428519	0.968780949871595	NA
ORR1A2	3731.09852212505	0.014612272528831	0.12934406981278	0.112924538641223	0.910090381739841	0.989850852073934
ERVB4_1C-LTR_Mm	3109.03179993942	0.0145862466242024	0.200738747970054	0.072514159491918	0.94219273748903	0.995223101142699
RLTR25A	1433.26109554309	0.0143193931946947	0.127780997887785	0.111937696918418	0.910872806601092	0.989850852073934
RLTR41C	97.5878055975839	0.0128101645857952	0.267135531954438	0.0556367356602844	0.955631198990381	0.99787510697193
LTR75	23.3322394884717	0.0123585248224849	0.343099280348906	0.0317381107762012	0.974680902180891	0.999164872853789
ORR1D1	4306.04767415138	0.0120476793568732	0.123412443307598	0.0975459794615285	0.922292821971711	0.995223101142699
RLTR10C	363.13079274078	0.00841078351049526	0.19932576390357	0.0411797685391341	0.967152582356626	0.999164872853789
RLTR51A_Mm	352.41686514013	0.0064610235739354	0.175173548557085	0.0364040778767571	0.970960162660896	0.999164872853789
MER73	3.08476264625836	0.00515388266599793	0.396703267056365	0.0150127604869414	0.988022000133674	NA
RLTR30	90.169277838809	0.00396233054159769	0.233053799891221	0.0162190020399763	0.987059676021529	0.999164872853789
MTC	6270.64989724169	0.00339534772538187	0.124500699625493	0.0272251376003755	0.978280166228916	0.999164872853789
MLTR73	132.691684746153	0.00236507558610439	0.220888305517883	0.00939168584157947	0.992506629024508	0.999164872853789
RMER16B3	44.9616194591414	0.00141247236413678	0.307101263791971	0.00608127059985234	0.995147877985075	0.999164872853789
RLTR9A	161.893329547631	0.00114586879952438	0.240263078357663	0.00276565395662923	0.997793330220561	0.999164872853789
RMER17A	306.990733727022	0.000368860268957984	0.173005440826428	0.00223817944151494	0.998214192670294	0.999164872853789
MT2B1	1675.54044336348	7.56955328715649e-05	0.128037359753938	0.000666603711976527	0.999468127229431	0.999468127229431
MLT1N2-int	0.41878121090603	0	0.15107539697621	0	1	NA
RMER3D4	0.411764433325785	0	0.149978530290839	0	1	NA
RLTR13D4	45.558348721945	-0.00259936045876604	0.32671936587872	-0.00324634486351645	0.997409796103947	0.999164872853789
MLTR31C_MM	414.248804671904	-0.00273329270193374	0.239021288495567	-0.00965713008186648	0.992294844770203	0.999164872853789
RMER13B	574.744465963972	-0.00291416763421921	0.143295792104912	-0.020599980017064	0.983564756407497	0.999164872853789
LTR40A1	3.67425753525222	-0.00327886751065777	0.38646896918704	-0.0191313226141706	0.984736344166192	NA
RMER6BA	375.951450446068	-0.00365274427173523	0.19228551164002	-0.0132480739678885	0.989429875517889	0.999164872853789
MER76	94.5229621574779	-0.00423815913895345	0.245717696021642	-0.0177410326409191	0.985845446477702	0.999164872853789
RLTR42	42.4762886125858	-0.00445118730134045	0.310981131935238	-0.0165396422565788	0.986803876459761	0.999164872853789
MER77	121.931629734318	-0.00513805351129685	0.230997130202624	-0.0248159729106544	0.980201750441765	0.999164872853789
MLT1E3	103.918317402354	-0.00522352119143591	0.270647084553702	-0.0189624582700007	0.984871053981614	0.999164872853789
MLTR25C	987.249273937886	-0.00542818092515104	0.135967235092153	-0.0397149324764231	0.968320396674838	0.999164872853789
MTD	10315.0735604109	-0.00633091197200737	0.115104994180521	-0.055049316045927	0.956099174805646	0.99787510697193
LTR52-int	0.221685958052756	-0.00660915526187104	0.14326731759113	-0.0373781054446203	0.970183529793509	NA
MLT1G1-int	0.221685958052756	-0.00660915526187104	0.14326731759113	-0.0373781054446203	0.970183529793509	NA
RMER3D2	0.220297673619331	-0.00660915526187107	0.14326731759113	-0.0392676646379765	0.968676986604097	NA
LTR37B	28.3166550574209	-0.00682620972310133	0.34744355389685	-0.0125564787275975	0.989981642743539	0.999164872853789
MTD-int	1105.05436214999	-0.00799306148340333	0.151314939717152	-0.0533089203096416	0.957485772930386	0.998330900148646
RLTR13B1	258.664352721889	-0.0086529073706954	0.316095042580139	-0.0267706694712276	0.97864264720155	0.999164872853789
RLTR46B	24.0244231173021	-0.00877083679950151	0.378593849052674	-0.00569193566964011	0.995458516930719	0.999164872853789
MER92A	0.350113675596972	-0.00956126032004362	0.171178861042388	-0.048102139987214	0.961634840718568	NA
RLTR13D5	1456.8328802423	-0.00976681255383021	0.1757889205436	-0.0555733985309386	0.955681656642076	0.99787510697193
RLTR31B_Mm	31.3521982043051	-0.010910873212281	0.336875832447203	-0.0398345875721341	0.968225001210575	0.999164872853789
RLTR22_Mur	687.868369843682	-0.0111585292183162	0.155922921043515	-0.0716143301338384	0.942908835560793	0.995223101142699
RLTR13D	26.7003390157827	-0.0161706447040623	0.372103482772329	-0.0408631661861103	0.967404982031462	0.999164872853789
MERV1_LTR	295.597477392211	-0.0162314877047398	0.247430098011948	-0.0631427434885845	0.949652837804629	0.99787510697193
RLTR13A	91.1008216771479	-0.0200411953190799	0.242129739082612	-0.0842298773726542	0.932873663879653	0.995223101142699
RLTR1C	81.9925694382044	-0.0213072181931462	0.254676967280649	-0.0824898314152982	0.93425720413223	0.995223101142699
MER92D	0.593259329621018	-0.0230568694244565	0.225230224293113	-0.0842761147936585	0.932836902463823	NA
MamRep605b	30.0514755588449	-0.0238226961335386	0.326967774222308	-0.0734387782749926	0.941456960288981	0.995223101142699
MER70B	16.6763323431735	-0.0239854268442246	0.404664611798548	-0.0678691467248335	0.945889799449674	0.995622606386608
LTR33A	110.28149940287	-0.0248917584982624	0.216769486980684	-0.115988623330691	0.907661558204011	0.989850852073934
RLTR44C	120.307960583583	-0.0253838615710176	0.311122504770773	-0.0827349004938215	0.934062333411648	0.995223101142699
MLT1E2-int	1.36808708448816	-0.0271119443622978	0.301290274990424	-0.101297034716833	0.919314670041007	NA
MER21C	622.878933938208	-0.0291762738618857	0.155079194545056	-0.188389923179178	0.850570998412232	0.970629879838497
RLTR30D_MM	42.1683297551099	-0.029546015941081	0.316827805852363	-0.0791822510833632	0.93688766184478	0.995223101142699
BGLII_C	6.80714531736063	-0.0310042794881722	0.429028219166037	-0.080653666078617	0.935717385822716	0.995223101142699
LTR73	9.33418785557075	-0.0331551025547081	0.4152965935126	-0.0889601240315879	0.929113600837158	0.995223101142699
LTR106_Mam	6.37220061654562	-0.0333675595493171	0.42714790405318	-0.0760785354209423	0.939356616893537	NA
MTE2b	2021.36987019651	-0.0370520655896608	0.130122939682951	-0.284899198641036	0.775721369945209	0.934093641277753
LTR55	7.71278411000742	-0.0416241236881209	0.42329234217724	-0.10460819658193	0.916686710462862	0.992659196021264
LTR90A	5.85634424230958	-0.0428589735294941	0.429252667527706	-0.0927124561035909	0.926132001096233	NA
RMER10A	1320.96105675982	-0.0430865690534006	0.151187213585578	-0.285033506364606	0.775618471827799	0.934093641277753
MTC-int	2495.87052735979	-0.0446856778671116	0.120644639243756	-0.370450842333088	0.711046597319541	0.916944753107776
MLT1-int	71.4252243423481	-0.0472360157976497	0.278000408463309	-0.165880087539805	0.868251318223497	0.979111733318557
LTR81AB	0.380281239912958	-0.0479668674505283	0.14326731759113	-0.277180647254215	0.781641398925337	NA
ERVB4_1B-LTR_MM	391.583222053464	-0.0482484327729843	0.16999687737937	-0.28293834778221	0.777224097844314	0.934093641277753
RLTR31_Mm	73.1331805487808	-0.0497347148428254	0.264350198016524	-0.185208136023864	0.853065787867501	0.972059313026767
LTR37-int	158.369410028727	-0.0504537569183507	0.233800456693134	-0.214464071614423	0.830185181821976	0.9577657805652
MLT1E1A	140.813037697624	-0.051982272553018	0.209687423623903	-0.248642471116499	0.803637352751738	0.940559975213894
MLT1C	876.600384125685	-0.0520935195016096	0.152906370828981	-0.340775538934964	0.733272566521362	0.923267953863105
ORR1B1-int	2122.01384003496	-0.0531193891371029	0.13522552993653	-0.392791457815752	0.694473514324126	0.915160516336848
RLTR13A3	81.5197946300009	-0.0542101991300539	0.258962963422131	-0.207031150888266	0.835985530602564	0.963399991955367
LTR108c_Mam	1.33571287397286	-0.056469667510967	0.301007957689827	-0.164216417264578	0.869560777444014	NA
ORR1D-int	223.338522696038	-0.0581782918964148	0.175666942941344	-0.331364023386197	0.740369536451014	0.927447416936849
ORR1D1-int	1191.38339128755	-0.0591464208792239	0.132481086483449	-0.446173955350833	0.655471594638507	0.895060421265586
ORR1B1	4686.14965913137	-0.0604898728294252	0.117856130148052	-0.513291950221013	0.607747114024311	0.864509048097426
RLTR13B4	166.871721420224	-0.0607628008715493	0.235372373969878	-0.257973182479692	0.796427604157563	0.939454837175428
MLT1I-int	2.30595104058433	-0.0612656125179568	0.384091539496802	-0.162198156174073	0.871149811734632	NA
RLTR26	92.2954551186084	-0.0634803883693338	0.252814054560931	-0.246875685949202	0.805004433806995	0.941111968777699
RLTR20B2	231.91083657598	-0.0671166717391702	0.209003287486499	-0.321846324623288	0.747569117946429	0.932900368711511
MTEb	2005.12194574354	-0.0685268473909765	0.150106636758762	-0.456590800571875	0.64796519268458	0.892934507797387
ORR1D2	2609.62252459555	-0.0711503666570777	0.124159922455372	-0.573073440823999	0.566594969214472	0.838720158654099
ORR1F-int	214.898654225178	-0.0764430611701104	0.195157302664627	-0.391266036394625	0.69560060085239	0.915160516336848
MER34A	53.2757592135229	-0.0767480601647514	0.289561248768548	-0.266882840679995	0.789559368764596	0.936599206062743
MTE2a-int	258.685145063343	-0.0779617305320881	0.205055451927298	-0.380317705683483	0.703709593997217	0.916944753107776
MLT1F1-int	4.36537757743822	-0.0783716285983255	0.397885147945879	-0.209666878837673	0.833927677780264	NA
MER110	6.97038797405407	-0.0783876483963904	0.427105160260316	-0.184433485931843	0.853673402401243	0.972059313026767
MamRep605	90.8642486886774	-0.080301312864275	0.258504798404122	-0.311852388077594	0.755152708003962	0.934093641277753
RLTR20A3_MM	103.473131787108	-0.0816262385422572	0.225776827948058	-0.358403168558141	0.720041620776826	0.923267953863105
MURVY-int	157.335838316295	-0.0825954649386039	0.274687669066166	-0.293467510843264	0.769164829396375	0.934093641277753
BGLII_Mur	150.40513555213	-0.0831010873032087	0.204321458924418	-0.405739127863261	0.684934289359024	0.915160516336848
RMER6A	2854.17134052919	-0.0843962051894901	0.118704549716346	-0.71104311738648	0.477057517226195	0.801830226599008
RMER6-int	67.0660588325821	-0.085081592309265	0.300470455449655	-0.284917757035258	0.775707151438117	0.934093641277753
RLTR30D2_MM	246.809049821513	-0.0853283254573564	0.201269741957303	-0.423864994789681	0.671664274496651	0.907351095753188
MT2B	7087.13994233659	-0.085775299130733	0.115471705822713	-0.742820472210426	0.457590379241596	0.790999158853482
MTE2a	3034.09454865075	-0.08596789964926	0.123036140355417	-0.698781648178192	0.484688499099912	0.806024703408239
RLTR20C2_MM	727.393119061702	-0.0864491100094744	0.141591422558952	-0.610738909035091	0.541372442866116	0.83207861767095
RMER21A	1417.43807938166	-0.0876670947610201	0.129968493936533	-0.674658067735574	0.499893031330969	0.809296886446805
MLT1C2-int	42.6881887955136	-0.0885023447234295	0.311023204903079	-0.282460529500966	0.777590407726476	0.934093641277753
MER101B	0.376823005873241	-0.0893245796391854	0.14326731759113	-0.521143072632098	0.602267107492485	NA
ORR1A1	1210.12271405509	-0.0927887378211605	0.148763287628306	-0.623690011172496	0.532831184319414	0.828410613490686
LTR86B1	37.76497496069	-0.0929370969173781	0.309901480855127	-0.300041903649342	0.764145192740444	0.934093641277753
RMER17D2	227.181520236998	-0.0931762001216168	0.181784770480245	-0.512098118943736	0.608582340970272	0.864509048097426
MLT1A0	957.736111624549	-0.093644349642549	0.14441204667707	-0.648540337362709	0.516635530075084	0.818640421997063
ORR1A4	2457.68455316603	-0.0938702946197666	0.133019627730132	-0.705756308435191	0.480339697212508	0.801830226599008
ORR1A1-int	4373.53629693226	-0.0949094753945604	0.121782435083828	-0.779294548717177	0.435806225121722	0.780293598982845
RLTR6_Mm	169.768659327901	-0.097030912725582	0.248750764456436	-0.38235085204578	0.702201140262589	0.916944753107776
RMER4A	952.036021729197	-0.0971627471744585	0.180896960485315	-0.537038834759282	0.591240789184203	0.852392413487788
MLT1D-int	18.3400401240035	-0.097661976415741	0.364653214098422	-0.271938083497834	0.785669627868253	0.934093641277753
LTR88b	5.77713367001322	-0.0993930204843842	0.429272438840313	-0.228508553149733	0.819250907555676	NA
HERVL74-int	5.46360977566424	-0.102098026453668	0.429032650967911	-0.233166748692724	0.815631924974219	NA
MLT2C2	66.3900339758294	-0.104245843810651	0.264182157968479	-0.393449303987222	0.693987660435892	0.915160516336848
ORR1C1	1765.92606609102	-0.104246506563805	0.125784284327997	-0.82879518474653	0.407220313446361	0.768027671717647
MLTR31FA_MM	98.4004002522343	-0.105319413966388	0.237631634320782	-0.443427746367035	0.657456370330193	0.895060421265586
MLT1J	560.344553638788	-0.106841362612812	0.162725112811701	-0.656915907909409	0.511234988884188	0.817015057679124
RLTR41	404.77016545775	-0.10921198703082	0.17366949328799	-0.627333202653782	0.530440843391135	0.825916039117159
BGLII_Mus	58.5505941586201	-0.111379154549051	0.275690079498786	-0.400897850881272	0.688495332264285	0.915160516336848
RLTR19A2	17.4749029102617	-0.114567659277953	0.385764891626247	-0.298822268901226	0.765075658716232	0.934093641277753
MLT2B1	241.191926455969	-0.116080738987918	0.281279416193249	-0.412698247146081	0.679827709243743	0.915160516336848
LTR109A2	2.2194421229264	-0.119028008081896	0.329645065807781	-0.333493710344999	0.738761636410899	NA
MLT2D	149.967896393247	-0.121399824153071	0.209347103003797	-0.580696089153929	0.56144529797742	0.83699150095641
RLTR18	522.636146521809	-0.122129346975099	0.152399637403885	-0.800629474986007	0.423346181832832	0.775294909495522
RLTR13B3	168.100103218054	-0.122149347552929	0.216729236538614	-0.56370150772671	0.57295729112855	0.844569583416698
EUTREP8	2.83361504792325	-0.124561288920441	0.388022221942948	-0.35452359082159	0.722946527690513	NA
MamGypLTR1b	27.8611689177182	-0.125195822603264	0.385368279725375	-0.324851646903005	0.745293353907891	0.931395142636378
RLTR20A	109.762533751586	-0.126586407726248	0.249550518036661	-0.508682621089557	0.610974705906907	0.866578159120323
MLT1E2	417.547847406751	-0.130451887794803	0.181098689890804	-0.720426119552864	0.471262672926668	0.801451568359107
MamGypsy2-LTR	12.9651888092614	-0.133337550190072	0.397538452835364	-0.337841950663279	0.735482294580402	0.923267953863105
MTB_Mm	1956.33724533955	-0.135472246967089	0.129297629574889	-1.04781494168105	0.294723877046656	0.662649291155542
MamGypLTR2b	4.41534407891565	-0.137233529446204	0.421254241811238	-0.319592962583868	0.749276909852935	NA
MLT1F2	408.941471665424	-0.137548503431299	0.151982590099542	-0.905270970858653	0.365321851345311	0.732316919470891
RLTR24B_MM	85.6875645942909	-0.13928665931083	0.258248779331138	-0.538534677604946	0.590207971061172	0.852072221957818
RMER20C_Mm	171.166668064795	-0.14047262526642	0.215465369214085	-0.651795877295367	0.514532861583447	0.818640421997063
MYSERV6-int	1695.13646726321	-0.142141937052853	0.156108586313542	-0.910440430858116	0.362590283630087	0.732316919470891
LTR103b_Mam	14.3031320302289	-0.143318428571947	0.407794475257831	-0.351363467816712	0.72531568580973	0.923267953863105
LTR90B	3.41674340656022	-0.14382176442393	0.407282678019989	-0.364650420539054	0.715372372425389	NA
RLTR9B2	19.4853493696619	-0.147371375053814	0.384511875570228	-0.38298811769134	0.701728574337961	0.916944753107776
MLT1J2	155.732890128556	-0.147545516551215	0.21320309934971	-0.692394784740739	0.48868944008467	0.807566983536144
RLTR24	207.869496461184	-0.149082023946233	0.210166265138349	-0.708990357235063	0.478330460782571	0.801830226599008
MTB	3712.90059651913	-0.152411333905564	0.130726717715489	-1.16586282271393	0.243669912283649	0.613115578672685
LTR86B2	5.9097522263988	-0.159251100990106	0.426021701379032	-0.357017083362578	0.721079016725832	NA
MLT1B-int	30.8999918350408	-0.161276983357944	0.324422572813033	-0.49787111319668	0.618574888866058	0.872647259326479
MLT1H2	98.7444803871559	-0.1660554794433	0.234175417996014	-0.709039430917477	0.478300007905381	0.801830226599008
RMER3D3	3.96445698588333	-0.166770297422613	0.424266101801739	-0.393193267709926	0.694176741714984	NA
MLT2B5	453.019642860618	-0.167101306921488	0.18422244846009	-0.905288847122108	0.365312383356031	0.732316919470891
RLTR28B	107.2323948761	-0.168908042521804	0.251655745915128	-0.671568269449553	0.501858584211938	0.809296886446805
RLTR12F	0.930310290620763	-0.16906674944216	0.275208991788501	-0.493950388312391	0.621341217350656	NA
MLTR14	1188.14672272947	-0.169801221499507	0.122954352749517	-1.38107022255984	0.167257370247666	0.545382739534091
RLTR11B	369.325237248606	-0.173665343066553	0.17972930710188	-0.965511867667601	0.334288494703862	0.703356109881208
MT2C_Mm	2503.71291247409	-0.175061034002896	0.222654220717361	-0.786818865239946	0.431387908314791	0.779547474016836
MER4B-int	8.1925136076259	-0.176239248828042	0.425136828829143	-0.405908213487466	0.684810042863537	0.915160516336848
LTRIS4A	186.472882530423	-0.178617913103703	0.216730552403193	-0.823116554722554	0.41044171548869	0.768027671717647
LTR65	34.1914612183066	-0.178726052256854	0.318616061391229	-0.561911706551999	0.574176177285657	0.845180899617963
RLTR13C1	206.994548834039	-0.179344586485467	0.207121484419208	-0.864885538389041	0.387101615801044	0.748419047754261
RLTR14_RN	324.031379685283	-0.18248932224846	0.16810970056753	-1.08612486511185	0.277423752821882	0.645106739651643
RLTR20A4	2632.03466286059	-0.183315540297091	0.148847582939542	-1.23152785584925	0.218125504877673	0.607811293417054
RLTR12G	59.7243070998517	-0.183790061886989	0.317982142080017	-0.577961818735608	0.563289897263477	0.837901084334398
MER54B	36.1322981285781	-0.185701089998054	0.34383190585679	-0.540324472859433	0.588973283872163	0.851459314098547
LTR16	60.9523146774581	-0.186289855883123	0.261585815937319	-0.713623118202325	0.475460258297484	0.801830226599008
RLTR10E	191.492195498257	-0.186407410241268	0.23850870422888	-0.781494531104171	0.434511692003124	0.779999722853983
RLTR13A1	65.5223835422476	-0.188075505499286	0.275355709798247	-0.6831057937279	0.494539994680184	0.809296886446805
RLTR17B_Mm	3072.54753317739	-0.188858515749888	0.145984259511992	-1.29361741273601	0.19579760481372	0.577609235636955
RMER13A2	296.608650478447	-0.189977633787036	0.191516013451951	-0.991617885118792	0.3213839613119	0.690745487400423
RMER15-int	568.393336037932	-0.190584961172398	0.165885877300113	-1.14919681754013	0.250474832860931	0.626783450801997
MT2A	2704.51957817306	-0.19242569416768	0.120419416552035	-1.59799052400199	0.110045086013192	0.457498405549064
MER70A	9.76617580484174	-0.194443043011793	0.420234402487887	-0.450507703086643	0.652344401103697	0.895060421265586
RLTR26_Mus	275.752526503742	-0.194847574134606	0.194004204470652	-1.00467135848956	0.315055124033288	0.682727701771104
ORR1A3-int	1919.46278333028	-0.196169368138881	0.166582953727304	-1.17771237088571	0.238911293370059	0.609253429361677
RLTR19	476.696985367436	-0.200755719106362	0.191125932765108	-1.05039367020053	0.293537154662049	0.662033368132647
RLTR11A	996.864089881949	-0.201428500193254	0.146376535195439	-1.37590382984474	0.168851409362414	0.547688148563486
MTE-int	2881.23825867493	-0.204587435971154	0.157962672634137	-1.29525643754204	0.195231781445127	0.577609235636955
LTR33	77.4945460650725	-0.207750570124456	0.26590587743224	-0.781602788364987	0.434448047692699	0.779999722853983
LTR86A2	5.56259030737944	-0.211008598812255	0.415643604427121	-0.688288070244987	0.491271392731009	NA
ORR1A2-int	3415.88582256681	-0.213301069171158	0.137447030781834	-1.55190485950025	0.12068498999574	0.479381669686949
RLTR10B	82.9920268140144	-0.214528850111112	0.262572081118166	-0.817603476172243	0.413583641978128	0.768027671717647
ORR1A0	1058.51317236537	-0.215792397992304	0.174236115304413	-1.23855963462985	0.215508624522297	0.607237437997144
LTR45	167.818524541592	-0.2166619313573	0.254337435918587	-0.851882008701409	0.394279583385989	0.754804812638752
MLTR12	101.302193699109	-0.218466543191214	0.252695043586655	-0.864372293330671	0.387383408162053	0.748419047754261
MLTR18C_MM	94.6571590042236	-0.219245159782202	0.240896940691284	-0.911019057600576	0.362285332381788	0.732316919470891
RLTR20B3	128.441815334369	-0.227589678181903	0.217438827197648	-1.04706145502429	0.295071235262411	0.662649291155542
LTR87	63.9065823370408	-0.228029745073138	0.262473440817578	-0.869082549392302	0.384801980823441	0.747554310250345
MLT1N2	58.8325513862508	-0.22830794650551	0.278557390111752	-0.820004818519953	0.412213360270291	0.768027671717647
MER65D	8.90750425595848	-0.229597979152438	0.415062074851158	-0.546652112250922	0.584617759750637	0.848664731350718
LTRIS_Mus	719.702807518772	-0.231541865725213	0.151443050641182	-1.52867464347809	0.126345121316161	0.479381669686949
RMER12	1299.09957018214	-0.239834726104825	0.174924381916522	-1.37090860454734	0.170403448696727	0.547688148563486
MER110-int	1.6393303532219	-0.240400505689595	0.345453677653541	-0.885466691667195	0.375904976536661	NA
MER34B	509.249329453539	-0.241220170373412	0.205042197523366	-1.17651743477532	0.239388169571715	0.609253429361677
ERVL-E-int	183.493292152462	-0.24366312158815	0.205145327237836	-1.18789795051651	0.234873617258973	0.607811293417054
MLT2F	267.173665546824	-0.245340920841279	0.173034946421309	-1.41777160795978	0.156257455917733	0.531477625144134
RLTR31_Mur	75.8859687975366	-0.246166201658136	0.251200086436824	-0.978996191147375	0.327581861474463	0.695532396787193
MER68-int	14.2124587216818	-0.246284768350334	0.417291024284512	-0.587324399832133	0.556985856939583	0.834904417718959
RLTR26D_MM	78.5139101566488	-0.247700530567961	0.235792426664202	-1.05092640111003	0.293292393758593	0.662033368132647
MER68	614.789406827213	-0.249934084424708	0.154308488441916	-1.61974204847171	0.105287699609589	0.457261868965613
MER92B	112.926293347046	-0.25309392845096	0.280061483443271	-0.899000580035597	0.368652351697612	0.732426505924745
RLTR17	1579.1195949737	-0.253544997180953	0.128667120607486	-1.97054700627346	0.0487757132653943	0.308814907481502
LTR41B	166.383578429897	-0.259540374191906	0.252286643329189	-1.02821054751864	0.303850797991984	0.66809035290706
RMER19A	1643.93639303429	-0.264416883576973	0.125238779587075	-2.1107329382515	0.0347952731563119	0.248774367940706
MLT1G1	751.299276866337	-0.267371975056479	0.193724417490378	-1.3799225591212	0.167610489885358	0.545382739534091
LTR86C	7.03481067485311	-0.269577039424856	0.429237000195699	-0.636773035332681	0.524272692494489	0.819956249719803
MT2_Mm	1801.93406876147	-0.274541388930133	0.32569971107488	-0.854738878554456	0.392695722022043	0.754804812638752
MLT1L	370.252781162175	-0.275926031728749	0.164886901394419	-1.67357288902496	0.0942145703947874	0.433948338754792
LTR75B	3.2062244061328	-0.276412585262269	0.417518184355036	-0.576179602942662	0.564493790506144	NA
RLTR42-int	1165.37726054005	-0.277370390768518	0.193571907103311	-1.43334199212916	0.151760127038106	0.529899978461959
MER31B	292.198136946415	-0.277929557241123	0.225221841950564	-1.23443669349038	0.217040222996795	0.607811293417054
RLTR31D_MM	1170.53877183484	-0.282580437397676	0.158384560567533	-1.78411164882382	0.0744055247955955	0.376569920912186
LTR16C	89.4312351157822	-0.282961237184726	0.234297632950931	-1.20790623126654	0.227083332464383	0.607811293417054
RLTR20B4_MM	58.9597397321576	-0.286571231489792	0.276992724117238	-1.0345521100163	0.300878128938893	0.665732449504792
LTR108e_Mam	14.9523418309295	-0.289358815662117	0.385559499674093	-0.733439688969882	0.463290299763153	0.795617818710905
RLTR50B	22.086368113485	-0.28951915211551	0.390084696556626	-0.745416100106508	0.456020213845987	0.789588379796747
LTR81C	27.2263983014042	-0.289690445626799	0.351447783572915	-0.822472461000519	0.410808053885363	0.768027671717647
MLT2C1	41.2433553892924	-0.295830239480287	0.305654818749431	-0.966365591739844	0.333861275229904	0.703356109881208
LTR69	3.94932108412531	-0.298596347854803	0.418803900180825	-0.689030144958309	0.490804297628783	NA
RLTR31B2	438.946024979645	-0.29865941078803	0.160113934302818	-1.86531630684467	0.0621370807552975	0.345628086229351
LTR58	13.2154090124823	-0.301473256061656	0.404736258225804	-0.722380231325534	0.47006073757073	0.800703136445441
ERVB7_2-LTR_MM	271.050193240319	-0.30155969198265	0.217458490044043	-1.38673062614461	0.165523918117396	0.542560288760247
LTR16A2	33.7922182440225	-0.306764700360981	0.32553848746731	-0.941618213971726	0.346388141159108	0.712434317726464
MTB-int	3157.91068506247	-0.310511709157811	0.153118198279199	-2.02818269526243	0.0425416053739161	0.279445170299911
MER77B	163.407859554462	-0.313440320536034	0.212964668239695	-1.4716691728303	0.141110236062636	0.51757158263182
MLT1K	839.690700964256	-0.314236342990369	0.149920722280303	-2.09596778079365	0.0360850491593199	0.253952635716077
LTR80B	322.288935737036	-0.31479084909679	0.299590124336886	-1.05339541696535	0.292159803790335	0.66176714177509
ORR1A0-int	2190.02305411906	-0.315380447811562	0.155479150168337	-2.02891122935078	0.0424673328009742	0.279445170299911
MER31A	254.487902219376	-0.317614438901257	0.216438817265931	-1.46784717938171	0.142145738687863	0.518733233892166
RLTR28	750.059766335571	-0.317871733069092	0.152929909828449	-2.07856267802391	0.0376575643542763	0.256966098122172
MTA_Mm	3741.2802901605	-0.318855023234314	0.14712314421622	-2.16730655874809	0.0302114867325923	0.232138880375028
RLTR20C1_MM	1478.34524520648	-0.322541197329031	0.13197464369085	-2.44387820810394	0.0145303307941826	0.14971938886947
LTR83	13.5221329409442	-0.325424571671059	0.404162221522995	-0.817388083953526	0.413706683221455	0.768027671717647
LTR33B	53.2186393771934	-0.33213229153214	0.298073373768697	-1.11444983658881	0.265086253369297	0.639966091918017
RLTR30B_MM	61.6023466404968	-0.334756121632691	0.282096008161365	-1.18708512636792	0.235194044543241	0.607811293417054
LTR40c	29.8442894363106	-0.335348939430442	0.330776572642106	-1.01302834078262	0.311046624132586	0.678236518596156
LTR91	704.120465774496	-0.335633256577942	0.302843398152318	-1.11493762451509	0.26487715217304	0.639966091918017
RLTR10F	251.266165454635	-0.337564452522328	0.348674461287892	-0.972570107527209	0.330767005350958	0.699469059605345
LTR40b	32.022966050352	-0.341008016811275	0.348621723245675	-0.976586839486628	0.328773737078171	0.696655640462011
MLT1D	1337.88199637547	-0.353153052624876	0.146797875594459	-2.40562018702966	0.0161450403320113	0.158583526999475
MLT1F2-int	51.5541402583348	-0.356371814701535	0.334712559492003	-1.06932001589735	0.284925494418808	0.649580682503617
BGLII_B2	360.597793971489	-0.357911429321769	0.177249827017089	-2.01935032525664	0.0434508206803228	0.283644798354157
RLTR1A2_MM	260.207021245867	-0.358233942004791	0.186754751995517	-1.91829833588163	0.0550731933248253	0.330753863910808
ORR1G-int	217.945861409105	-0.3624220700833	0.194147692561789	-1.86666498648761	0.0619483861922459	0.345628086229351
LTR33C	45.2474552358221	-0.363093671416158	0.292123628467737	-1.24344766929846	0.213702913436817	0.606834647771003
IAPLTR4	75.2551175047631	-0.364496181862939	0.24928744090705	-1.46140285736913	0.143904917017042	0.52016647410664
LTR88c	59.343355109119	-0.365440778569733	0.274619487209114	-1.32857064717178	0.183989661419899	0.562188908938113
RLTR43A	1.57645440682588	-0.36723965435802	0.345810851481702	-0.999122468955012	0.317735367840532	NA
RMER16C	197.955754613232	-0.370389009820028	0.262040044624103	-1.41229348944876	0.157863562612333	0.53317743822718
MERVL-int	5603.89185718251	-0.373274302017424	0.350859758225608	-1.10399370505407	0.269595868371169	0.642506253192968
MER34-int	53.5508618794543	-0.374757772648424	0.315895224259952	-1.18694258920716	0.235250266672663	0.607811293417054
LTR81A	4.14252922111122	-0.380229571732319	0.419071246529785	-0.863102636805086	0.38808103832972	NA
RMER19B2	779.859056159814	-0.381512508857056	0.153975779800578	-2.47784001538343	0.0132180398926068	0.138921599271297
MLT1M	352.27510959319	-0.381536297949377	0.200769982755412	-1.89996511362419	0.0574376979796841	0.337245925009207
MER74A	120.66527457492	-0.387783613048929	0.215764205044347	-1.79752211672985	0.0722527702193923	0.374077150249169
RLTR30E_MM	241.822469697871	-0.388899817721953	0.228231873912998	-1.70556484047814	0.0880891302617471	0.414310217868092
ERVL-B4-int	4911.87712651923	-0.389313627763966	0.355788645702092	-1.14055799805295	0.254053904378825	0.628260361181519
RMER6D	868.238097691953	-0.391269111175958	0.147879459476027	-2.64593515444186	0.00814654314350897	0.0970899192714262
MERVL_2A-int	7702.06268824609	-0.396959259149575	0.281528374314734	-1.42006951137695	0.155587445325595	0.531477625144134
ERVL-int	1668.67925811343	-0.397655592795514	0.371051773339555	-1.13112155876398	0.258003931471278	0.633556383122227
MER34C	23.5688326294543	-0.399180325729001	0.35624978127003	-1.12055386782265	0.262477811000295	0.639966091918017
LTRIS_Mm	267.275281925727	-0.401641100236281	0.184404604948032	-2.17850732746093	0.0293682873047036	0.230343805651071
MRLTR33	433.530687031374	-0.408899254299492	0.232411882925804	-1.76084551807997	0.078264553314432	0.383394416478089
MER67C	37.137771645108	-0.409432441004783	0.317984955407141	-1.28770398870975	0.197849024575931	0.577609235636955
RLTR19-int	13103.3497300251	-0.410435596272105	0.195734334291663	-2.09768177072614	0.0359332662580967	0.253952635716077
MER90a	47.2526133895386	-0.419073077044489	0.324249878538259	-1.2889087753634	0.197429802916739	0.577609235636955
LTR80A	2.98168372711678	-0.420424538009173	0.404449336310391	-0.983031728409568	0.32559182320282	NA
MER129	2.655008559525	-0.424736522947269	0.392656304618635	-1.20503820437881	0.228188553663443	NA
RLTR19A	109.891959817356	-0.427788505062075	0.243126183593538	-1.75834255671475	0.0786892407540766	0.383394416478089
IAPEY4_LTR	77.1507950639563	-0.428188418494837	0.270120117326002	-1.58799721115419	0.112286969754812	0.460990645360576
MLT1F	482.191219861473	-0.435158689576744	0.194972009410481	-2.23234186571355	0.025592376867589	0.215180704702688
RLTR20C	44.0486071148183	-0.435581725900354	0.296666384706282	-1.47083789604092	0.141334961194417	0.51757158263182
RMER15	4672.84375743966	-0.440832957960898	0.163091174270323	-2.7030839562728	0.00686993915202222	0.0916777818866872
LTR50	653.975659933802	-0.444801270302005	0.198705088568551	-2.23784165378745	0.0252313830132027	0.21385631892642
MLT1H	351.898177952125	-0.448831204675617	0.171642132038739	-2.6141855676905	0.00894404438437302	0.102175985304087
RLTR6C_Mm	70.9269264261216	-0.455378136002848	0.317876013516142	-1.44490588527834	0.14848432300967	0.524448404806725
RMER6C	1314.41662846918	-0.463051885696258	0.185139929046329	-2.50157955097987	0.0123640661742541	0.132598301521848
MLT1G3-int	4.484173260868	-0.46323107639967	0.424980087105147	-1.02680718071822	0.304511267465076	NA
ORR1A4-int	2487.30550180931	-0.466741796009177	0.157563924234231	-2.96237056560969	0.00305280131296907	0.0458356311418643
MER57D	122.269604768561	-0.468270613008126	0.302831546038754	-1.54554160728707	0.122215312929525	0.479381669686949
MLTR32C_MM	8.86138653920541	-0.47254611951417	0.423453061893471	-1.11384400511684	0.26534611487501	0.639966091918017
MLT1A1	2505.20480937429	-0.477969297496841	0.22277281200472	-2.14292247553917	0.0321193239127789	0.236065800226088
MLTR18B_MM	833.47897381633	-0.47956892293919	0.205479830631736	-2.33444037675089	0.0195726746494227	0.178877226578637
LTR102_Mam	82.8538517458796	-0.481225862463717	0.251251092349826	-1.91166172695502	0.0559195963962368	0.3339289534798
HERVL40-int	78.6104060496495	-0.491443594237255	0.276391641682998	-1.78471575667488	0.0743074338276336	0.376569920912186
MER92-int	37.4174456798016	-0.502848896962322	0.302738243953717	-1.65856211042131	0.097204062112126	0.438461241544397
MamGypLTR1d	6.72393807006598	-0.511887756615838	0.417560385706834	-1.27275370468698	0.2031054538235	0.589679093835631
RLTR31A_Mm	17.3515451398482	-0.5138427071642	0.371209418027059	-1.3738229912975	0.16949664162452	0.547688148563486
LTR16E2	8.56699414914702	-0.516167883286306	0.424170310299574	-1.20416690322771	0.228525075377341	0.607811293417054
LTR16D1	65.7137634749559	-0.516486582957881	0.292831157583386	-1.76762189529776	0.0771241351240456	0.382346537808358
RLTR16C_MM	76.0966485167664	-0.523909342373966	0.316188658723033	-1.65904438533547	0.0971068486822344	0.438461241544397
LTR79	90.7655450947493	-0.546212049405746	0.232679178104448	-2.34181612310867	0.0191901667546292	0.178006437346777
RLTR26C_MM	185.046125447375	-0.552753009933527	0.195364757587151	-2.8291239756721	0.00466756139517998	0.0662919868423534
MTB_Mm-int	966.24387514096	-0.557280774204036	0.15673566585052	-3.55599352297441	0.000376553354115124	0.0082449494828124
RLTR13B2	113.918285629356	-0.568667058936445	0.29711880250444	-1.92347059023683	0.054420976536989	0.330039833325161
LTR89	40.8998230001017	-0.574847642544913	0.304706546265596	-1.8794046247426	0.0601892653322994	0.343798466653514
LTR10_RN	284.854040839907	-0.593880181433211	0.174181415333502	-3.40849620507959	0.000653219937618134	0.0124824391715756
RMER20A	331.371640521812	-0.596155555991283	0.211126219780119	-2.82379813376136	0.00474582650782875	0.0665048487963735
RLTR20A1	25.3710145298819	-0.599064870011037	0.342423970717988	-1.74267551430062	0.081390311086842	0.392390903450784
MLTR13	141.934374242413	-0.612026690969891	0.336002833771055	-1.80094566416116	0.0717114445920405	0.374077150249169
MurERV4_19-int	433.792650881604	-0.631674348947754	0.270198024371415	-2.34985334544758	0.0187808090779045	0.176237770900693
LTR82A	92.5845460585555	-0.639564625410697	0.237340530218839	-2.68930083685684	0.00716018590828475	0.093521843767364
RLTR48B	46.1806355163173	-0.646935033653917	0.298259189199614	-2.16217710127789	0.0306045278651609	0.232138880375028
LTR72_RN	312.168830828613	-0.649872224412626	0.258748979142074	-2.51148173753177	0.0120225506386754	0.130566540872542
LTR81B	158.292776950454	-0.653132758481089	0.221762754603843	-2.94386289334705	0.00324143562248989	0.04781075314366
MamRep1527	45.3199141046477	-0.669154110231498	0.322308683378184	-2.07725501324599	0.0377780287829392	0.256966098122172
RLTR9A3B	22.3406597666351	-0.675290431813412	0.360754478674607	-1.8895619324194	0.0588165724533641	0.343423431380476
RLTR46	62.8347920209458	-0.707864427531717	0.320318106647237	-2.20219979425973	0.0276511985953132	0.22409439877379
LTR85b	5.53399982538363	-0.724709497008079	0.429019432344892	-1.596940582615	0.110278952466788	NA
RLTR19C	137.372447913024	-0.729191291796633	0.234925196928845	-3.10486612850319	0.00190365162919605	0.0307805824966931
LTR101_Mam	113.88686929859	-0.735027672149996	0.27501182224856	-2.65634884305931	0.0078991854671919	0.0954257922530883
MT-int	865.696876067104	-0.738857414435699	0.193101366642809	-3.82816260805556	0.000129103454041565	0.00315552860924849
MTA_Mm-int	4554.80632209403	-0.761615383836954	0.19318193421229	-3.94506883560889	7.97770579920141e-05	0.0021498894346053
RLTR49	327.549388277673	-0.777234971459904	0.206843649862618	-3.76098991908058	0.000169242251400087	0.00404258195957934
LTR16D2	66.4520881517815	-0.781683137866967	0.297847897658704	-2.62193814967256	0.00874312965505691	0.100978343598514
MER89	261.533025424388	-0.794857500981675	0.288115472464888	-2.75956120611315	0.00578790439542147	0.0790011366180255
MER31-int	7.772454787967	-0.799089641582426	0.426700272194865	-1.87994349609966	0.0601157790859606	0.343798466653514
MER34A1	78.104020547553	-0.812982507519519	0.279972758908708	-2.90718292821525	0.00364699858774876	0.0525067878866294
MamGypLTR3a	8.38622884372672	-0.847985250202074	0.422293273501927	-1.97956072607463	0.0477529097317726	0.304861762659237
LTR53-int	6.75531573841869	-0.870523255923317	0.427044401215352	-1.97859816651863	0.0478612662595378	0.304861762659237
SRV_MM-int	153.4388764163	-0.92017644919459	0.198048241898754	-4.64098246984442	3.46756544927702e-06	0.000125669354730695
RLTR20B1	429.00053167379	-0.932634164439592	0.24201616883611	-3.86321551172241	0.000111904199846423	0.00286856863508758
RLTR30D_RN	151.693432348895	-1.2437442365349	0.301060004442605	-4.07496653966263	4.60209636486827e-05	0.00130724412958826
MER76-int	NA	NA	NA	NA	NA	NA
MER83A-int	NA	NA	NA	NA	NA	NA
MER83B-int	NA	NA	NA	NA	NA	NA
MLT1E-int	NA	NA	NA	NA	NA	NA
MLT1E1-int	NA	NA	NA	NA	NA	NA
MLT1E3-int	NA	NA	NA	NA	NA	NA
MLT1K-int	NA	NA	NA	NA	NA	NA
MLT1L-int	NA	NA	NA	NA	NA	NA
MLT1O-int	NA	NA	NA	NA	NA	NA
RLTR43B	NA	NA	NA	NA	NA	NA
RMER3D1	NA	NA	NA	NA	NA	NA
UCON51	NA	NA	NA	NA	NA	NA
X1_LR	NA	NA	NA	NA	NA	NA
