# Supplementary material for: Morc3 silences endogenous retroviruses by enabling Daxx-mediated histone H3.3 incorporation
Source: Nat Commun. 2021 Oct 14;12:5996. doi: 10.1038/s41467-021-26288-7 (PMC8516933; doi:10.1038/s41467-021-26288-7)
Supplement: Supplementary file 12 — Source Data [file 41467_2021_26288_MOESM12_ESM.zip › Source_data_folder/Fig6C_Morc3_dN_mut_ChIP_MS.txt]

Symbol	Morc3.wt.res	Morc3.dN.mut.res
Morc3	1	1
Sumo2	2.2429793452047	0.882947804873831
Trim28	0.291298727927421	0.303651075719249
Hist1h3b	0.216029195096884	0.270640385714675
Gapdh	0.275555621593417	0.262636065726447
Hmgb2	0.0968731578475217	0.174369510537644
H2bc4	0.104583033263613	0.168390649117374
Dynll1	0.128462582563871	0.142023686395446
Ppia	0.143908704341451	0.140459766334101
Sumo1	0.641263809531823	0.134254857011401
Hmgb1	0.11770833690158	0.131669635538264
H4c1	0.1143290348608	0.125258547738861
Hist1h2ah	0.0752828475192024	0.105021070316358
Npm1	0.0515443210103488	0.0728391883975224
H1-2	0.0431054317659343	0.067487894687209
Hspa8	0.0639523663167124	0.062895008328674
Cbx3	0.0489492703360346	0.0479426357224475
Hnrnpu	0.0340775835946451	0.047647281286432
Hnrnpa2b1	0.0356163027968813	0.0472006809327578
Srsf3	0.0256064850662735	0.0447700711872216
H2afv	0.0217458409898833	0.0441259288920182
Hnrnpa1	0.0304923635368033	0.0425470558719639
Rpl15	0.0325639611945564	0.0408792602771264
Ddx5	0.0305928580438716	0.0402604828389326
Ddx39a	0.0307988165086118	0.0401996186491342
Trim24	0.0255290160208342	0.039077395861872
H1-1	0.0187963772490996	0.0375948416546993
Hnrnpk	0.0255859653983056	0.0349020652241979
Rpl21	0.0250703101297024	0.0333891049754813
Hsp90ab1	0.0299613918997254	0.0332090388614765
Rpl18a	0.0264593637434661	0.0331129136992903
Hnrnpl	0.0272146997591943	0.0319780449982252
Hnrnpf	0.0253495749652042	0.0310899728521261
Hnrnpab	0.0267442903093586	0.0297047618334758
Ran	0.0344397913768528	0.028671694283339
Rpl5	0.0235632372499676	0.027929485204567
Set	0.0242293143066726	0.0277383568762574
Cfl1	0.0225457016856282	0.0276280434421326
Hnrnpd	0.0203768836198175	0.0274550348178094
Prdx1	0.0338947640694728	0.0273934663188011
Rps27a	0.0424275325809494	0.027152475247415
Sfpq	0.0203092953284509	0.0265138911181775
Sarnp	0.0284709626628501	0.0264030011002005
Rpl23	0.0208804843464378	0.0254611621112956
Hnrnpa3	0.0159076415499196	0.025456094905028
Nono	0.0254921219098333	0.0251918444496257
Hnrnpm	0.0209926907330653	0.0251353129757137
Cfdp1	0.0161922284348952	0.0247369355069278
Pcbp1	0.0245823385626234	0.0233671587649824
Rps14	0.00970523723805139	0.0232596929959632
Hnrnpc	0.0190885014667911	0.0228025318457802
Tardbp	0.016262468712656	0.0214534681428677
Hnrnpa0	0.0206242948331126	0.0202711009775291
Ptbp1	0.0164251558196722	0.0199194378785856
Ncl	0.0124491356976058	0.0191701383817584
Parp1	0.0200307339116898	0.0191158854965332
Rbbp4	0.0194308860825287	0.0188640749892053
Pgk1	0.0237921191817529	0.0187557918306577
Rps6	0.0129568065236306	0.0186410428091421
Eif5a	0.0162659809123163	0.0184954633867274
Rpl8	0.0132043807195393	0.0181841633423068
Mcm5	0.0142307274573726	0.0181749262267977
Eif4a3	0.0178957459927456	0.0177413842800389
Mcm3	0.0141549240327245	0.0175954876458731
Eno1	0.0232957200119639	0.0172379626656985
Srsf6	0.0133662049322228	0.0172297380277468
Rpl11	0.0146159522190299	0.0166788194548588
Eef1a1	0.0144694433670269	0.0160113037416526
Msh6	0.0142154028445677	0.0159382016063275
Tcea1	0.0132176519659411	0.0154710413501868
Dpy30	0.00946724848538503	0.0153233794815463
Rpl35a	0.0103324642896082	0.0153035190282447
Lhx9	1e-05	0.0152051437746076
Rpl34	0.0094119909740694	0.0151434946517352
Anp32a	0.0206417706651021	0.0148853112601584
Rpl14	0.00763215629023354	0.0145894031546067
Rpl35	0.00882607699200953	0.0144525539725129
Ctbp2	0.0199560126914035	0.0143347655895973
Tuba1b	0.0167037280702074	0.014328233302551
Rps8	0.00974915172007848	0.0142019058733132
Rcc2	0.0146844566138972	0.0141413543917739
Ube2i	0.0248831372335067	0.0139633735431315
Rpl7	0.00970351941005227	0.0137698317051081
Nepro	0.010823429380427	0.0137279880910963
Rpl19	0.0114761395399913	0.0136169982176575
Ssb	0.00988761855709483	0.0134620882375746
Hsp90aa1	0.0121604909180321	0.0127334284748692
Rpl6	0.00761301434855928	0.0127247095049713
H1-5	0.00698917677935191	0.0126533135792601
Tubb5	0.0148279879135941	0.0126477324041911
Rpl7a	0.00753289191923284	0.0124797987588632
Rpl28	0.00708393025857243	0.0124723945619925
Mcm7	0.0156811828104776	0.0123701085849103
Rbx1	0.0121286256694045	0.0121341219959055
Rps17	0.0109418563103928	0.0121226221597411
Rpl26	0.00847099322720762	0.0119874225972076
Rps11	0.00859662456706122	0.0118804860037685
Cbx5	0.00914277491897633	0.0118428372233196
Pfn1	0.0125899084378574	0.0116160361834402
Sall4	0.0145293444715484	0.0116024410568418
Erh	0.0193896800783149	0.0114816585317651
Rpl13	0.00574332851182678	0.0114726472031455
Rpl4	0.00771914872773708	0.0112975821826608
Anp32b	0.0111726367324109	0.0112041402772791
Rps4x	0.00554575082590262	0.0111180027880557
Arhgef28	0.00717547155260188	0.0110931818983613
Hspb1	0.0100854183405783	0.0107196548824096
H1-4	0.00597058028093322	0.0107040912547639
Hdac1	0.0121047289415083	0.0104305460937696
Alyref	0.00645380503105573	0.0104081592061811
Anp32e	0.00909597677437926	0.0103750602557178
Tkt	0.0124055664155481	0.0103615941298462
Rps20	0.00784000937513823	0.0103451161574709
Sub1	0.0106422932879998	0.0103365471671263
Rpl27	0.0058515547999327	0.00990233353721044
Inca1	0.00572471721064493	0.00966680867864923
Hells	0.00764511814357209	0.00960974277402827
Rpl29	0.00626896598081263	0.00949840038554695
Pabpn1	0.00928216737639266	0.00949162612093525
Trim33	0.0141056132948503	0.00946557681011009
Dis3	0.0149715048587719	0.00944957605821396
Rps27l	0.00702515242260277	0.00927902751049253
Srsf7	0.00704451058074605	0.00925227732196074
Rpl17	0.00696366263481326	0.00916293923205474
Actg1	0.00923714487359256	0.00915160101204335
Mcm2	0.010114149283723	0.00912996625003009
Ruvbl1	0.00968296720454203	0.0091274057553502
Zfp57	0.00738934480722046	0.00911383010498807
Smarca5	0.00664407344789319	0.0090313900518032
Rps7	0.00649454036123711	0.00887281704060486
Snrpd1	0.00468328555283896	0.00880633339777733
Prpf3	0.00730409559398842	0.0088021058827028
Msh2	0.00723766906192833	0.00879167165994552
Supt16h	0.0106064236412924	0.00862050610421214
Rpl12	0.00679705045321914	0.00857747924165438
Dnaja1	0.00635356540973842	0.00856724841176422
Rps25	0.00631636065809059	0.00843870475638423
Rpa1	0.00915924053897441	0.00841813309383267
Ppm1g	0.00918064117950408	0.00831139378458238
Raly	0.00523770499594054	0.0081950727636514
Khsrp	0.00602489583697391	0.00809530857997984
Aldoa	0.0102822054978195	0.00807867682722365
Dhx15	0.0070533884330078	0.00805305564503499
Dppa4	0.00674295392928115	0.00799047935633616
Wdr5	0.00828431448625415	0.00797191328404421
Rps3a	0.0049488424596582	0.00788654075701114
Cacybp	0.0127731833394579	0.00788358834798835
Rpl24	0.00630307608957607	0.00784672001655971
Sf1	0.00669606125476463	0.00779994837443934
Akr1b1	0.00607387796349216	0.00777696362669773
Hat1	0.0107448650706335	0.00777364548026844
Ruvbl2	0.00830240772815172	0.00756704130896891
Hsdl1	0.00267368240207057	0.00755147622000717
Cwc15	0.00736270801930156	0.00754339235509019
Prmt1	0.00662810816130746	0.00749238045310828
Pin1	0.00887486872886848	0.0074287449018052
Eef2	0.00759316805565321	0.00732533046350673
Cdk1	0.00635479255886184	0.00720705086780788
Mcm6	0.00770083371451728	0.00713217026184797
Matr3	0.00449661078012919	0.00707883615246121
Cdc73	0.00665217884847126	0.00706168583562489
Rpl23a	0.00571234853942687	0.00704414624453234
Chd4	0.00716441838277188	0.0070311029504399
Rnf2	0.00684498727723475	0.00702938073938808
Pcbp2	0.00662674041417478	0.00695877656054704
Mta2	0.00598104387551601	0.00695860189371467
Prpf19	0.00735126998112798	0.00688952825911571
Fbl	0.0032594043186506	0.00688695529550218
Nedd8	0.00932737890666369	0.00678406364160528
Rpl31	0.00415860218358653	0.00673870556766863
Tpx2	0.00748731095595752	0.00671233910725409
Sumo3	0.0188012634464276	0.00670757557084062
Ubtf	0.00656200342411192	0.00670738663709316
Uhrf1	0.00753844579556627	0.00668703933032281
Resf1	0.0154788797715745	0.00654919495616989
Rpl3	0.00413007170554274	0.00642137600873637
Hmces	0.0058740397955608	0.006410497389966
Snrpd3	0.00496354504182514	0.00640561562688254
Rbbp7	0.00755418243234882	0.00640560938309143
Rbm14	0.00504829698445483	0.0063860932429827
Gatad2a	0.00475288991998342	0.00630246456179471
Ddx17	0.00668061746190219	0.00628300338361023
Cbx1	0.0110719488493671	0.00627357214712212
Frg1	0.00349782650821718	0.00625252594934268
Snrpd2	0.00466136303349861	0.00624806662578857
Rpl10	0.00437536882634095	0.00620057379428117
Eif4a1	0.00568339418550309	0.00607606240765301
Prdx2	0.00444591346512136	0.00601718953825879
Ahcy	0.00746909563810373	0.00600826192825657
Mcm4	0.00738751257438515	0.00590561941970653
Tmsb10	0.00639528412675057	0.00586447518499232
Bub3	0.00501628309806924	0.00584833415799389
Rpl22	0.00466474676291092	0.00583414585640504
Rpl38	0.00462969882551909	0.00579964880740757
Brd2	0.00433813671911702	0.00574629138535511
Snw1	0.00671867007001015	0.00572392054941666
Dhx9	0.00378565814039473	0.00558983466606105
Hist2h2aa1	0.00594100048355291	0.00558472382254247
Rpl30	0.00268279257977562	0.00545580747187887
Snrpe	0.00418257554416858	0.00544723020393828
Dnmt3l	0.00811346542437121	0.00542494746941675
Hmgn1	0.00472686561358354	0.00541027131149655
Srsf5	0.00421612211149766	0.00537827449631899
Rps13	0.0035704497520115	0.00537288590080093
Eif2s2	0.00281763781531469	0.00535920381568967
Dnajc8	0.00603852686734725	0.00534392297077449
Myef2	0.00262701410283596	0.00525423478407544
Rpl32	0.00318905168590046	0.00523565599011166
Eif1	0.00648007356543765	0.0052234723904823
Chtop	0.00372375635186733	0.00516437433379898
Mbd3	0.00475158539223658	0.0051365336974884
Rbm8a	0.00493122062382747	0.0050999076733607
Ywhae	0.00528596294065724	0.00506028432762405
Top2a	0.0046492737219387	0.00501805115174995
Rpl9	0.00383790719572671	0.00495410565338574
Ube2d3	0.00612726208228672	0.00495106806725257
Srsf1	0.00269755052357648	0.00494302585796889
Hnrnph1	0.00373159758164376	0.00494140005121982
Fus	0.0034472751168834	0.00492948574929152
Ldha	0.00603224492122462	0.00491356634346242
Prpf4	0.00500862268198033	0.00491058923092598
Gtf2f1	0.00532164021797091	0.0048778182882256
Ppp1ca	0.00414547356332102	0.00487633201750814
Rnps1	0.00326335884580887	0.00485684425237192
Ik	0.00474321070791754	0.00481906840558781
Tra2b	0.00321870598532432	0.00481434689710824
Smurf2	0.00512221460601339	0.00479681287043967
Cks2	0.00454784787984428	0.00477781762129575
Znf281	0.0043137701624416	0.0047566998174031
Pkm	0.00599600082089811	0.00473053033977343
Bola2	0.00497137430888026	0.00469531011791062
Khdrbs1	0.00372385664092988	0.00467851046008696
Pou5f1	0.00508047117445669	0.00466428515286759
Npm3	0.00443808411608139	0.00465326301892118
Fkbp1a	0.00481221451569977	0.00459141828649003
Dppa5a	0.00690578987440491	0.00456756293602548
Fubp1	0.00317400627572794	0.00456365243411544
Gmps	0.00451712616161379	0.00453702351793064
Sfr1	0.00476306570970438	0.00453293054587503
Ptma	0.00398174118786301	0.00450681219857595
Nop10	0.00255369606649158	0.00449377553500541
Rbpj	0.0044629451774222	0.00448041452384763
Srsf10	0.00226333727388425	0.00446275719862779
Hnrnpdl	0.00343934054552075	0.00437728293251564
Psme3	0.0037348947676207	0.0043585784567769
Csnk2a1	0.00403555060827834	0.00434648172110313
Rps24	0.00279914007206586	0.0043164985729642
Emc8	0.00330726341185877	0.00430213700723391
Impdh2	0.00496471128525909	0.00427480948081236
Rpl10a	0.00251023332562977	0.00424953203465546
Arl14ep	0.0090843148239348	0.00423457094982656
Prdx4	0.00550958326270168	0.00423357366915507
Rybp	0.00398905996516211	0.00419174504071092
Smarcad1	0.00444612741099609	0.00418318220433811
Tma7	0.00251801564234745	0.00405529339261514
Fam50a	0.00356552701547502	0.00405315740291719
Rpl36	0.00295307058813739	0.00403988072624025
Esrrb	0.0036740508358926	0.00403293570072192
U2af1	0.00355603201434449	0.00401841289672851
Ppid	0.00461620446247783	0.00399716365336829
Dek	0.00358386173275061	0.00399507126286178
U2af2	0.00303807369180544	0.00393579188546697
Ddx39b	0.00466337443043989	0.00392158690546461
Rbm3	0.00177414574658825	0.00388089614091423
Rps28	0.00351730741460124	0.0038720509195314
Esd	0.00487549192580875	0.00386208945571892
Pcnp	0.00430618527538152	0.00386089179033017
Nop58	0.00246925074262046	0.00384849547960631
Magoh	0.00228934955422265	0.0038346888555047
Smu1	0.00363119713511994	0.0038316420788938
Rbm39	0.00355871690731974	0.00381858766118641
Mnat1	0.00267282453945296	0.00379708532694476
Snrpa1	0.00316553747411109	0.00379486714161035
Nacc1	0.00243491430532103	0.00379197921806268
Srsf2	0.00189083956780681	0.00379032443905579
Pgam1	0.00381042134560431	0.00375935097898295
Ube2m	0.00425335562454508	0.00373604543660132
Zcchc10	0.00522708691056038	0.00372867767282861
Hcfc1	0.0030459101008396	0.00372226298782948
Rps15a	0.00225856807098367	0.00369090076791407
Rps23	0.00160258899725222	0.00368073939819571
Dnaja2	0.00257414990419497	0.00365855464448028
Fau	0.00179304321120649	0.00364204237664383
Zc3h11a	0.00272803898156604	0.00359552118409884
Utf1	0.00519321939314725	0.00357654953388798
Glrx3	0.00378580475269237	0.00356677526881273
Ddx21	0.00117027050930162	0.00352575760575574
Elavl1	0.00155967088137501	0.00348376847433466
Fen1	0.00357668644092048	0.00348313804293982
Nap1l1	0.00356140414420273	0.0034828909260922
Supt5h	0.0037804268520914	0.00346366490163044
Snrnp40	0.00306194121321311	0.00345198165832979
Mif	0.00404734963453982	0.00343479732869382
Trmt112	0.00321939381418541	0.0034275960201374
Dppa2	0.00305085270108538	0.00341038581494573
Poldip3	0.00349626646625406	0.0034058203763307
Rpl13a	0.00179052940645076	0.00338598423291188
Hnrnpll	0.00319247237741847	0.00338457112360093
Ubxn1	0.00440895269521351	0.00334266266098906
Ash2l	0.00203307046162343	0.00334248144521493
Cdc5l	0.00314572937939451	0.00333161984299815
Trir	0.00195948832790011	0.00331918066028055
Wdhd1	0.00466025051456713	0.00329931062274258
Acp1	0.00354320994426532	0.00327667859583956
Ssrp1	0.00374274429868266	0.00326165885237994
Nsun2	0.00266886737259311	0.003256278001988
Eif1ax	0.00275177130705218	0.00325307485169079
Sin3a	0.00314512822621064	0.00324672847756428
Sf3b5	0.00234786567005	0.00324139088718066
Luc7l	0.003333875217653	0.00323677949026258
Syf2	0.0028151775222588	0.00321564602340225
Gatad2b	0.00360168834507025	0.00321298574937281
Pspc1	0.00380343203412493	0.00318330056394575
Gria3	0.00233772928269255	0.00314617719654794
H1-3	0.00220621382671499	0.00314370622378097
Nudcd2	0.00488745969571209	0.00313209621841776
Nme2	0.00306375909483086	0.00311171449088817
Rnmt	0.00292781459009391	0.00307804480571663
Pin4	0.00345380132512113	0.003048443011972
Fabp5	0.00361955438247023	0.00304045056344327
Ddx46	0.00263847427343778	0.00302973350374741
Smndc1	0.00300613698636618	0.00302462644348632
Dynll2	0.00237053022735037	0.00301948643919413
Snrpg	0.00160219597207354	0.00300299811219174
Txnl1	0.00291565773835991	0.00299559107922382
Abca4	0.0159984330506999	0.0029792306999738
Sf3b1	0.00235873192661409	0.00295340898200153
Nosip	0.00264850180951278	0.00294571396099214
Kif22	0.00312621808708813	0.00293841845403895
Gtf2f2	0.00346133883494177	0.00293673573156523
Cct6a	0.00312617703727793	0.00293574953044544
Mat2a	0.00264822833848062	0.00293338181920806
Maz	0.0027616645521656	0.00292546448960011
Rbmxl1	0.00123913273395357	0.00291134059355326
Rack1	0.00215394785493004	0.00289168984073246
Pak1ip1	0.00215414168679215	0.00289068411753941
Eef1g	0.00206617983504323	0.00286932611407978
Park7	0.00378475747964162	0.00285956388506484
Upp1	0.00939531203576734	0.00285934774794458
Uba2	0.00360122933708671	0.00284798596822946
Ppp1r8	0.00267162740852181	0.00284188002481624
Gtf2e2	0.00241654969115123	0.00281894900859453
Luc7l2	0.00234451015481428	0.00280933182010973
Rps5	0.00285156489886218	0.00277302012593197
Spag7	0.00218247549782317	0.00277112795295228
Rsl1d1	0.0011110919049303	0.00277022081665112
Znf706	0.00289381105814721	0.00276777604082993
Rps12	0.00240315311599159	0.00275257197024068
Pfdn2	0.00373827419553774	0.00273287293312465
Smc1a	0.00236156270263415	0.00273263750160622
Septin1	0.00121126591654845	0.00273152487913525
Jade1	0.00215925951071699	0.00272836671254755
Ywhaq	0.00441216649296841	0.00272690914683094
Eed	0.00276121377968738	0.00272671053490448
Suz12	0.00176510185224111	0.00272489302042905
Arhgdia	0.00251781826690751	0.00271948900748327
Gtf2i	0.00239016920718937	0.00271021116003193
Txndc17	0.00256253206294071	0.00270467421452078
Eloc	0.00263603587181199	0.00265850490399269
Rps18	0.0018661592608956	0.00265793756716836
Ctcf	0.00183434520970739	0.00265489025669722
Rps3	0.00174378915384003	0.0026452650838712
Dtymk	0.00380419659708345	0.00264294885075415
Sox2	0.00228316792318812	0.00263566411494106
Znf296	0.00203422126679572	0.00263517687027744
Ilf3	0.00172729046666991	0.00260524316836362
Plrg1	0.00260915340815595	0.00260142660218933
Dnajc7	0.00276078676812286	0.00259700483375206
Srrt	0.00292431111800725	0.00257924252285013
Mrfap1	0.00188652637870201	0.00256838933692192
Yy1	0.00255230523298313	0.00256285237317319
Eif2s3x	0.00309557084800716	0.00255096017247008
Cct8	0.0029728152944116	0.00253799505698691
Psmd5	0.00390943721290465	0.0025356800666893
Ptges3	0.00246601862969772	0.00253272375171346
Kdm1a	0.00355221294184679	0.00251667443852523
Stip1	0.00265173305819888	0.00251110956261388
Fdps	0.00185269519263114	0.00249545265810492
Meaf6	0.00161176656450882	0.00248965845811318
Nudt21	0.00191081212866688	0.00248936180573284
Smc3	0.00221386133637675	0.00248032333829132
Dstn	0.00231828644721125	0.00246645659789225
Safb	0.00166282007313638	0.0024492530603998
Sart1	0.00197311011677737	0.00243513515712104
Sae1	0.00270505239066061	0.00242588053368113
Nxf1	0.00159150568606463	0.0024208148071224
Eif4h	0.00235446011310374	0.00242073413200475
Jarid2	0.00173543232602584	0.00241280965701807
Luc7l3	0.00221108083846118	0.00240099486438878
Celf1	0.00214586071118163	0.00239677373412796
Kpna2	0.00232198522535445	0.00239422266940146
Snrpb	0.00141375390321714	0.00238956708263521
Eif2s1	0.00257241293475683	0.00238770425735084
Rbm25	0.0018601884085189	0.00237650485902793
Gtf2b	0.00261848644638942	0.00236942150069222
Rps21	1e-05	0.00236028395082641
Anln	0.00216243861658675	0.00234658447385566
Cstf1	0.00198826885004369	0.00234558043178281
Fkbp4	0.00252619754390587	0.00233889033221165
Nvl	0.00150935270488876	0.00233261048405724
Znf207	0.00213642073533788	0.00232081836016675
Adamts5	0.00150236578416852	0.00230919256735273
L3mbtl2	0.00180891872631122	0.00230866104879003
Klf4	0.002588229949948	0.00230413981680436
Mapk1	0.00257161977253083	0.00228980855451899
Kat7	0.00199177353614865	0.00228605725343901
Dnmt1	0.00270277912912502	0.00227862622211969
Trmt1	0.00175768581943275	0.00226943330298323
Tubb4b	0.00276017268712068	0.00225131356822584
Numa1	0.00188005146337593	0.00225081071224325
Heatr3	0.00169085757923474	0.00225045096544623
Rtcb	0.00185485160734338	0.00222926905072421
Taldo1	0.0027138383547924	0.00221162094385957
Kdm5b	0.00214277098511128	0.00220601898806417
Sinhcaf	0.00183708851460659	0.00220259699954079
Hspa4	0.00237602511186135	0.002189608255791
Smarcc1	0.00264311848403985	0.00217057222953985
Asns	0.00163587793699167	0.0021695331870018
Sugt1	0.00558226249583079	0.00215925992093391
Pa2g4	0.00197670473285766	0.00215920391189483
Prpf31	0.00179778391018791	0.00215571749979198
Mta3	0.00356291682285747	0.00213424825516892
Adnp	0.00261143018264808	0.00212404548009825
Rbm27	0.00161625470325672	0.00211437446210935
Ing5	0.00134634699261695	0.00210445285568442
Strap	0.00150862585601957	0.00210219630553763
Stmn1	0.0029546259712289	0.00208927860424074
Supt4h1b	0.00198479399571282	0.00208480266559872
Zmat2	0.0021737911793378	0.00206601758493478
Cbr1	0.00124887830300943	0.00205832079812049
Bcas2	0.00209178957459861	0.00204808817234211
Calm3	0.00149918880154937	0.00204176418410167
Cdc37	0.0023180588517801	0.00204009421513872
Gtf2e1	0.00189739384351203	0.00202886062223173
Ywhag	0.00325577500281954	0.00200350485929429
Rps2	0.0011080665452946	0.00200284709426414
Dkc1	0.00125526817916557	0.00200237938251567
Top1	0.00188236793088848	0.00196822239850075
Nasp	0.00270324929631064	0.00196365315793041
Snrnp70	0.00107296253983277	0.00196298237748841
Gdi2	0.00238877863734979	0.00195628329947927
Sf3b3	0.0014503867997524	0.00195625545950751
Acly	0.00163835651177444	0.00194989904684919
Usp48	0.00284406265966462	0.0019457497010246
Ccdc12	0.00235916055780057	0.00194481950921969
Rbm17	0.00186200319126074	0.0019443728909937
Mapk4	0.000175232856880248	0.00194151907441582
Api5	0.00216230022236736	0.00193619496916035
Tcea3	0.00260170926144294	0.00193144570106643
Tsen34	0.00204058618286348	0.0019287748726935
Sf3a3	0.00150785223770782	0.00190727179373642
Senp3	0.0023538355078906	0.00189953148537546
Swi5	0.00176603525562815	0.00189340681995122
Znf219	0.00322064137001469	0.00188968779609926
Cse1l	0.00202814196413992	0.00188189182579534
Nfatc2ip	0.0032024317570039	0.00187025466213619
Taf7	0.00185592744571039	0.00186470061320344
Rif1	0.00185918739000437	0.00186386007508723
St13	0.00178296467233739	0.00185911680865293
Snrpf	0.00103890587151436	0.00185657776722927
Kifc1	0.00232394649432737	0.00184388514117285
Glyr1	0.00133278352136981	0.00184107703598059
Nup50	0.00195112012144137	0.00183881790065131
Ranbp1	0.00158060229328152	0.00183820500381056
Sirt1	0.00209977694221463	0.00181096504260409
Dus3l	0.00256637223808361	0.00180071177467781
Polr1c	0.00193798007337044	0.00179191811132653
Rps19	0.00121545393991466	0.00179061969019419
Cct3	0.00235489630578835	0.00177956245227159
Dazap1	0.00113724021658402	0.00177741762923651
Tpr	0.00184438935828357	0.00177679752340386
Fam207a	0.00126990552856799	0.00177489509139802
Phf5a	0.00144276031387201	0.0017737165844989
Fscn1	0.00181417944064079	0.00176542207720248
Brd4	0.00181747895920109	0.00176446285709706
Smarca4	0.00158316955283231	0.00175835929752626
Morf4l1	0.0013395927684344	0.00175820211756975
Cdk2ap1	0.00140620500831221	0.00175516059445384
Fkbp5	0.00269886502789804	0.00175427458498167
Rpa3	0.00238341974020622	0.00174822752800399
Xrn2	0.00179806049260902	0.00174691775799363
Sp3	0.00218826397948731	0.00172852913596275
Ogt	0.00162453838084451	0.00172775228056997
Tcerg1	0.0015832977690755	0.00172367923994906
Tagln2	0.00299262636477702	0.00172139455815876
Phf23	0.00148860851879557	0.00170635025791911
Nolc1	0.00135837597499298	0.00169750360580491
Psma5	0.00185219182869729	0.00169672744826198
Lasp1	0.00242505470868405	0.00168009317137113
Sart3	0.00188195212019235	0.00168008663235029
Lig1	0.00223150529422092	0.0016696863211147
Rtf2	0.00161744197405783	0.001668155246853
Psip1	0.00165959853013078	0.00166220135765562
Atf1	0.00154456276471039	0.00166135709319866
Rnh1	0.0014695929334244	0.00165227785316311
Pds5a	0.00161017803586242	0.00163346988805229
Psme3ip1	0.00117695017783421	0.00163240381734878
Rsl24d1	0.00126061623939184	0.00163235570730217
Sephs1	0.00216145120132796	0.001627688085118
Pold2	0.00196775451710878	0.00162571217505508
Sde2	0.00160327402821281	0.00162312161032412
Srrm2	0.00103377572941306	0.00162024929514194
Mtap	0.0016613757049353	0.00161192076182817
Ddx1	0.0018447600681392	0.0016063644962182
Sap30	0.00151912184305565	0.00160271680053913
Adss2	0.00153655229127822	0.00159816892748337
Tpt1	0.00355272072651821	0.00158549146160077
Ctnnbl1	0.00159431396044278	0.00158090718788236
Rbm26	0.00178404665368517	0.00157719735377167
Ywhaz	0.00314592738629117	0.00157640600245509
Ints12	0.00116782506838367	0.00157257757300006
Eftud2	0.00124713810949937	0.0015643113263964
Qrich1	0.00161138577245658	0.00155812649685184
Zc3h18	0.000858476610067136	0.00155358779934746
Fiz1	0.00133523866010987	0.00155088705153879
Rps10	0.00124459319295031	0.00154756618275603
Pus7	0.00171848304714127	0.00154626048314006
Mtrex	0.00161882615545828	0.0015447758898149
Ube2v1	0.00170221504936441	0.00153782075630862
Fblim1	0.000965581656681565	0.00153710886487389
Cpsf6	0.000797157195507293	0.0015368130955453
Wdr82	0.00333694377952654	0.0015364683999469
Cript	0.00131058723278195	0.00153108578794729
Snrnp200	0.00130485996266114	0.00152887635476013
Ddb1	0.00133634133449989	0.00152721650532656
Phf11	0.00273791393342288	0.00152013337912386
Ddx18	0.000664550651555459	0.00151749579782186
Mthfd1	0.00172988432628959	0.00151576445087281
Eif3d	0.00147084506614257	0.00151227120299883
Wdr70	0.00172142048079889	0.00151060908236602
Rpsa	0.00116772733671428	0.0015079985582772
Prpf6	0.00128991916192351	0.00150773998969474
U2surp	0.0013166610100084	0.00150708649132106
Lmnb1	0.00142581904121745	0.00149828613501386
Zfp2	0.00112868863548674	0.00149289001532618
Hmga1	0.00143974912920078	0.00149281887786403
Nop14	0.00091082619674994	0.00149097606800495
Snrpa	0.00100250079730371	0.0014898727583265
Gnl3l	0.00149412375427175	0.00148113500805006
Ube2c	0.00105093540433678	0.00147969983492477
Pias4	0.00293675226745116	0.00147864137317583
Wdr12	0.0014234947401162	0.00147741730066356
Nop56	0.000463906368269053	0.00147177213938981
Kif20a	0.00127514123332139	0.00146835123111699
Serbp1	0.00179020999527526	0.00146672698098949
Xrcc6	0.00154591344819628	0.00146221908569935
H2bc7	0.00106370572412188	0.00146049129334155
Atox1	0.00238308087609838	0.00145583253604304
Gstp1	0.00196953902001491	0.00145582412596509
Csrp2	0.00321064182198633	0.00145366583450447
Cdk2	0.00168983185098217	0.00144943046479862
Rsrc2	0.00120004400327559	0.00144811290485897
Tns4	0.00106205802535937	0.00144453953982976
Setdb1	0.00266921939054518	0.00144368598487172
Cks1b	0.00123541172514786	0.00144131168156362
Cnn3	0.00229810280867445	0.00144078547367178
Stat3	0.00133976907872387	0.00143728116939616
Paf1	0.00171084301449009	0.00143274352974402
Ilkap	0.00131430384838748	0.00142862315320658
Rpa2	0.00246177952019807	0.00142849673883245
Ppil1	0.00136964005590595	0.00142839152420666
Zmym2	0.00343279693572619	0.00142590616148611
Ddx42	0.00143417025399397	0.00142248126092672
Tls1	0.00139237322942524	0.00141893508919207
Phgdh	0.00133199137395046	0.00141257667732854
Rps26	0.000758107540917721	0.0014111349224533
Ing4	0.000880675856760423	0.00140823645491297
Cherp	0.000700994067696227	0.00140091800026995
Paics	0.00190582426964805	0.0013974378845949
Smarcd1	0.00153303061835061	0.00138784566584986
Nr0b1	0.00150169885822748	0.0013823214984511
Zmym4	0.000829327062860566	0.00137853207204596
Ppih	0.00128853914496986	0.00137755364207834
Ilf2	0.00115861159353276	0.00137063417454096
Pfdn1	0.00178726295333328	0.00136283511186571
Grwd1	0.00122797806435378	0.00135971699931377
Ep300	0.0016089931665824	0.00135649383881939
Tma16	0.000690433830296632	0.00135387254212273
Prpf8	0.0011015497179034	0.00135178360689003
Btf3	0.00135243104641709	0.00134146305713672
Tra2a	0.000649948863795007	0.00134144363608245
Pml	0.0135209777244101	0.00134057485794794
Pnn	0.000991126546677341	0.00132959646725289
Creb1	0.00114732319369578	0.00132856202010076
Hirip3	0.00156834244598014	0.00132463572749165
Tbcb	0.00109180157407899	0.00132294704576713
Hdac2	0.00100653770489836	0.0013187109840072
Carm1	0.00163025978466998	0.0013181903137158
Crnkl1	0.00120110543150197	0.00131727022950294
Apex1	0.00259795768193127	0.00130965455647746
Wrnip1	0.0013529003762225	0.00130002426666385
Smap	0.00146674512542491	0.00129947080063503
Zranb2	0.00123160717192389	0.00129795160914988
Actl6a	0.00191597541219804	0.00129718560329788
Znf568	0.00101944343459477	0.00129244224229186
Usp7	0.00191263969395854	0.00129087855410072
Psma1	0.00151178941889307	0.00129055027916404
Ppp1cc	0.00122887164911678	0.00128734424316928
Tsr1	0.000919387929996581	0.00127604820045822
Bysl	0.00087804694572782	0.00127505678214033
Adh5	0.00125883289893867	0.00126094504178813
Nutf2	0.000762214879282288	0.00125660300673125
Cdk11b	0.00121063772950586	0.00125191737966304
Tcp1	0.00132021126982826	0.00124582613955421
Akap8	0.000905065288917594	0.00123790301915683
Capzb	0.00136363294538838	0.00123768357338959
Usp5	0.00158075262786822	0.00123414556512353
Pmm1	0.000861889226634781	0.0012279676253378
Znf431	0.00112415058357065	0.001227527661994
Bzw1	0.000683731889987062	0.00122034505064312
Kif2c	0.00131021623096109	0.00121077230813802
Kpnb1	0.00114143845591399	0.00121053402407336
Racgap1	0.00119336937170049	0.00120855894182056
Rbm7	0.00108362967662876	0.00120087422034232
Rnf40	0.000951048428855375	0.00119495900696153
Kif4	0.000916446022840798	0.00119293196133358
Nop2	0.000260667806456856	0.00118821983146828
Hnrnpul2	0.00078379955856405	0.00118624119422433
Samd1	0.000585309904834518	0.00118393832709268
Ywhah	0.000945028463351585	0.00118302901872939
Pdap1	0.000280463657397379	0.00118219757455365
Eif1ad	0.00116187432753876	0.00117437474769409
Qki	0.000479554677712451	0.001173151739909
Dnajc9	0.00188811436626694	0.00117174827431152
Mapre1	0.00116875927796049	0.00116296571527732
Mybbp1a	0.000268270786810425	0.00116000973320467
Fam32a	0.000963586089338145	0.00115975715690452
Sall1	0.00108319168794856	0.0011578640963534
Insr	0.00096291728648624	0.00115281564725878
Prim1	0.00111319403556601	0.00115161439869934
Dnah3	0.000950703500215928	0.00114940822487106
Cul4b	0.00136676894868818	0.0011484729589994
Supt6h	0.00122964599658426	0.00114207028592994
Hdgf	0.00104177328203825	0.00114177455321787
Gtpbp4	0.000761212412962821	0.00113838235354963
Rtf1	0.00115199816077234	0.00113543398441488
Srm	0.00133399599343711	0.0011341517161801
Ppwd1	0.000963890945698068	0.00113402310689062
Raver1	0.000896166299574756	0.00113330111807019
D8Ertd738e	0.000678780722090275	0.00113161352879385
Mga	0.000918057292156488	0.00112801898532944
Pold1	0.0015590301068783	0.00112735828181757
Pfdn6	0.000832619568165485	0.0011130549813894
Tpi1	0.00191782966887006	0.00110829787012145
Ptpn2	0.00115209684001306	0.00110160657521464
Ssu72	0.00114126424316428	0.00110025547543568
Plaa	0.000977597730442756	0.00109884175748493
Znf423	0.000655982581990102	0.00109829176751439
Ppp1r10	0.000560803059425849	0.00109136350282525
Cbfb	0.000659153940306971	0.0010794200097708
Ncbp2	0.000897669404102847	0.00107907116700983
Cggbp1	0.000572860829308639	0.0010777611519867
Uba1	0.000936161435213192	0.00107469562902251
Vps4b	0.00108894117809411	0.00107352623326853
Rcor2	0.002462633340483	0.00107191100947484
Tet2	0.00128841081051488	0.00107016838872535
Znf462	0.00106901515980795	0.00106165516412944
Cdca2	0.00146746936652359	0.00105664501769705
Ppp1cb	0.000886202595512449	0.00105382386889775
Rfc4	0.00160971782008959	0.00104720253853307
Atxn10	0.000923510471189702	0.00104666882112138
Xpo5	0.000994868668774639	0.0010463917124376
Ass1	0.00114098773571741	0.00104530234305793
Pogz	0.00101225531788387	0.00104475397746693
Etf1	0.000995618311571165	0.00104461132941167
Trip12	0.00113611904513801	0.00103010864464704
Mlf2	0.000954711214661048	0.00102945880730662
Syncrip	0.000557814989016873	0.00102421317044529
Eif6	0.000439886397450091	0.00102215711281919
Rpl22l1	0.00045546610995496	0.00102089784776466
Mfap1b	0.00115531199165141	0.00101990696078087
Rrp15	0.000510735657956175	0.00101874218275942
Ybx1	0.000993514633004208	0.00101754628908518
Polr2b	0.00104153746154237	0.00101512681471818
Morc2a	0.00115105147111013	0.00101264812680612
Nmd3	0.000948282709367956	0.0010095410983571
Nop16	0.000714168625988406	0.00100480865109673
Bud31	0.000946115519422318	0.000995071014743292
Sbno1	0.000719473126846407	0.000993532828352713
H2bc12	0.000553651479423405	0.000993468755053523
Crip2	0.00108315383063314	0.00099274468781839
Eny2	0.000880712838043324	0.00099127000446228
Dpf2	0.00106329839378179	0.000985498212086886
Ddx47	0.00105436686637304	0.000983737335654025
Baz1b	0.000927542306687667	0.000981478116798576
Hdgfl2	0.000746296961390206	0.000979300583636735
Plk1	0.00105473339723336	0.000979054079486204
Mphosph8	0.00150014791927048	0.000978838734889259
Orc6	0.000482801630341895	0.000975216351311359
Pdlim1	0.00144128680011969	0.000972580668718879
Ccnt1	0.000831724988499098	0.000969397209596756
Cul2	0.000936856706142711	0.000967547656523093
Thap11	0.000544364441443124	0.000966427920620431
Ckb	0.00285275668501874	0.000964212681623326
Rnf138	0.000689872224142728	0.000963778373690111
Rad50	0.000934383655854663	0.000958361533694379
Znhit3	0.00105133831385105	0.000957961277084755
Armc6	0.000515474644941399	0.000957623530635992
Mocs3	0.000457863857628145	0.000956900335479812
Snrpb2	0.000883884961300521	0.000956879883315839
Sap30bp	0.000851072072795911	0.000953774023567051
Lsm4	0.000259002888613607	0.000950753896638531
Sap130	0.000790247457145175	0.000946968728995966
Max	0.000604158784219149	0.000946816135732327
Nelfe	0.00114957472992928	0.000946163072705652
Tomm34	0.00116058826081494	0.000943084639323298
Cotl1	0.000708182284986636	0.000936544863326976
Tmpo	0.00066531717361532	0.000931058617042633
Mdh1	0.000672392183861585	0.000930690132916071
Morf4l2	0.000544544390157799	0.000925737846635493
Utp18	0.0003961824790045	0.000923173478847488
Hsph1	0.00075091409557123	0.000922629958636383
Abce1	0.000405817486957555	0.000920269991151908
Esf1	0.00123036009263004	0.000916747598942005
Xab2	0.000895000180917411	0.000908909831352673
Rfc3	0.00116496552072271	0.000903105047509028
Smc4	0.000847995694210915	0.000901604006815001
Pno1	0.000591533732174419	0.000900899989309732
Gmfb	0.00144621461439574	0.000898454398091927
Hint1	0.00222332652015412	0.000898447184965111
Eef1d	0.000864876234629574	0.00089836340068338
Snu13	0.000943585556384053	0.000897432298953182
Chd8	0.00113330626007785	0.000888178107048052
Bud23	0.00108424889469055	0.000888026565277048
Ebna1bp2	0.00023822423864269	0.000887759245868528
Cmpk1	0.00105237826816789	0.00088378633641144
Umps	0.00122871775431501	0.000874907615653562
Uchl1	0.00158253758883377	0.000868617745716801
Mcrs1	0.000728726358089527	0.000866776548911687
Rpf2	0.000368347763028344	0.000866736786533685
Hspbap1	0.000629696571373997	0.000866573132810445
Sf3a2	0.000734036414729446	0.000865636851369914
Cwc27	0.000771486711557825	0.000862268486321515
Spata20	0.00114944033551103	0.00085994086367761
Ppil3	0.000854742319725075	0.000858352343527394
Klf5	0.000905757422468223	0.000855646127664068
Brix1	0.000473036679655349	0.000854539735010712
Pcgf6	0.000688995660711575	0.000852355590139277
Ufd1	0.000838163554015412	0.000852139784738297
Pes1	0.000957624454106521	0.000838881976223012
Mtatp8	0.000709090803175197	0.000837016932388713
Znf451	0.00136957639479439	0.0008338610649273
RTRAF	0.000972517336332963	0.000829932546739829
Gtf2h3	0.000910441233556436	0.00082592878936085
Chaf1b	0.000999470489817076	0.000824104671047953
Rnf114	0.000859720819616513	0.000823994021492086
Tor1aip2	0.000784170183246801	0.000822034604036129
Eef1b	0.000707918869371033	0.000820438050490927
Baz2a	0.000839709453479712	0.000820093811931125
Atf7ip	0.00163259269624077	0.00081199591686372
Igbp1	0.0012002771411121	0.000811762015304993
Jmjd1c	0.000785771474341872	0.000810820055181513
Dmrt1	0.000585215339841598	0.000810393842131249
Zic3	0.00108246921818882	0.000808475051704945
Rad51	0.000816779664620462	0.000806667947851993
Rcc1	0.000949726163788641	0.000805249368588534
Smarce1	0.000663486261483693	0.000800763943590707
Aurka	0.000864629569002898	0.000799110767337849
Rbis	0.00062427305545965	0.000798208097913931
Sf3a1	0.00070377735385797	0.000794545330096607
Mre11	0.000905229862737442	0.000794357256605265
Arglu1	0.000430336958367094	0.000794159105420965
Ccnb1	0.000623158881664841	0.000792599018600924
Capza2	0.000921813305964995	0.000791555136418145
Ddx51	0.00120196541710349	0.000790074682415088
Xpo1	0.000690646759211735	0.00078665567279916
Znf143	0.000590502549702194	0.000785707113714274
Srrm1	0.000827041453265561	0.000776637277856108
Cdk9	0.000803457468470063	0.00077613258387282
Isy1	0.000810368217332049	0.000775645971677346
Ppil4	0.000683262816038884	0.000775603844250747
Cct2	0.000889224765920688	0.000774783340748502
Cpsf2	0.000682713267825364	0.000773324129497943
Csnk1a1	0.00081316351376436	0.000772627128491248
Trmt1l	0.00104714137816394	0.00077175588984659
Nifk	0.00023883138398174	0.000764244564090357
Xrcc5	0.00110677561603427	0.000763034427095357
Nop9	0.000513504213020197	0.000762739561208987
Cct7	0.000877709696827924	0.000759990266494668
Zfp809	0.000747544589462009	0.000759697001341486
Sltm	0.000602951759267266	0.000758644010569294
Pias2	0.00441630669839088	0.00075779302457119
Aprt	0.000330485753762513	0.000755824575007383
Pebp1	0.00154547032167293	0.000750439904037913
Banf1	0.00101041282558264	0.000748065731858413
Wapl	0.00127052314831297	0.000747163165604657
Nle1	0.000589382263477348	0.000745672830330057
Mettl16	0.000832129147733546	0.000745197767070968
Adprh	0.00081583164066134	0.000744317982092121
Tet1	0.000655949894822911	0.000742957890935001
Daxx	0.0166059913689193	0.000738244228899539
Kat8	0.00072360003770376	0.000736489901329463
Ciapin1	0.000685122898079584	0.000733909049174246
Oard1	0.000930373423450597	0.000733707342763893
Ppil2	0.000588685473364015	0.000728108045193627
Cand1	0.000825484455447751	0.000726795472729273
Akr1b8	0.000369428274280487	0.000726448847184988
Aars1	0.000528362200601584	0.000725991290348568
Ppp2r1a	0.000601053906269677	0.000725050972582772
Ankrd10	0.000574826421170226	0.000724721185729022
Thumpd1	0.000757562904755949	0.000723265859634045
Polr2e	0.00103700431418512	0.000722516923330817
Prpf38a	0.0006404663214803	0.00071854148251764
Tle5	0.001218591086064	0.000718524391547913
Fip1l1	0.000580386908669575	0.00071702944845364
Dcun1d5	0.00079596909833551	0.00071591986654599
Exosc4	0.00055233109932378	0.000715130989712742
Cbx7	0.00064256001482494	0.000712930594465513
Ywhab	0.000780501302221486	0.000712839548704755
Noc4l	0.00048562125809862	0.000710972794696869
Tbx3	0.00102109268729014	0.000710219272447854
Tiprl	0.000636796477718646	0.000708624694357484
Rpl36a	0.00193803215902485	0.000699916314510087
Rin3	0.000599082682982888	0.000695047697397775
Mak16	0.000236879711227088	0.000691082550320234
Copz1	0.000514701242813328	0.000685432164704853
Dmap1	0.000473336451711285	0.000680884586201147
Mphosph6	0.000573365098459504	0.00068083027431654
Pold3	0.000842118526428629	0.000680719356178036
Cct4	0.00100480954819188	0.000678452960463037
Nudc	0.000749014477708864	0.000677211159729511
Bop1	0.000989583683704294	0.000676713792665479
Seh1l	0.000651719506199452	0.000672651981265938
Incenp	0.000683197614543484	0.000672530747491863
Cd2bp2	0.000912207792569472	0.000672031608331807
Rrs1	0.00018702212896106	0.000670769084887911
Psma6	0.00068282240223345	0.000670027937379316
Nanog	0.000765857078120347	0.000669772388940913
Hpf1	0.000457183968967746	0.000667711049951011
Ddi2	0.00130115237307368	0.000665063431768742
Igf2bp1	0.000849741362576274	0.000664262777698178
Pphln1	0.00038603478512307	0.000662750172426808
Cpsf3	0.000808600983076424	0.000662477836513449
Tdp2	0.00194684202823035	0.000659152817226413
Nol9	0.000896946639866604	0.000657793741713943
Glo1	0.000714537395026422	0.000655773174875238
Sgo2	0.000749394673296195	0.000655685677330356
Nsd1	0.000509213691791686	0.000654828345181668
Dnajb1	0.00041753048686117	0.000652214122911861
Ftsj3	0.000259083912766808	0.000651040677617349
Gins1	0.00045397839762121	0.000649680820981797
Dnttip2	0.00066532251480773	0.000647437189851244
Dbr1	0.0006221923873919	0.000646711587867516
Chek1	0.00045615743447751	0.000645304944798533
Champ1	0.000646069229984351	0.000642423455294027
Chd1	0.000470640412907495	0.000641031115433785
LRWD1	0.000660970660780706	0.000640121900848114
Usp14	0.00086607392806748	0.000638703922256854
Trmt61a	0.00060289432224465	0.00063762160635694
Ube2n	0.000771081794932092	0.000634564094308548
Ezh2	0.000478424931497761	0.000632442487983959
Wtap	0.000526140361135166	0.00062956228212995
Naf1	0.000377300306620538	0.000624812753229524
Klf16	0.000574108633318815	0.000622266917687233
Polr2a	0.000619159846923254	0.000621267941167982
Fam98b	0.000396252755130776	0.000621091103784557
Txn	0.000876000778207123	0.000610842552548352
Slc9a3r1	0.000117878721290273	0.000610453798587572
Prkrip1	0.000416542495635444	0.000609097712101778
Kansl2	0.000684339988866678	0.000608799803558279
Rrp9	0.000352837319068408	0.000608789690415707
Rfc1	0.00059470477084078	0.000605094101139271
Chmp1a	0.000310976540624269	0.000602906981319341
Lin28a	0.000651724216570322	0.000599466220436178
Rbm33	0.000583951655963925	0.000592768600249395
Cops2	0.000486493517281521	0.000591523786472074
Cdca8	0.00064737640197273	0.000591135982101501
Phc1	0.000447687035047018	0.000589414572131084
Rnf20	0.000445793028881122	0.000589135856150309
Nelfa	0.000550259373317571	0.00058881701635919
Ythdc1	0.000452126185084773	0.000588158748899243
Lage3	0.000827857028800672	0.000585702714697551
Gnl3	0.00102683754541608	0.00058535221834963
C11orf98	0.000592019228915231	0.000580222165356591
Brd3	0.00051783154164428	0.00058018890674696
Wbp11	0.000422857401244835	0.000580081153968878
Csnk2b	0.000117753591310158	0.000576131845551516
Cdk7	0.000418726537772586	0.000575211332779314
Vcp	0.000881898445582079	0.000574318232883158
Naa50	0.000626075404341602	0.000574114856695437
Ccs	0.000625504423718557	0.000573908073877584
Lyar	0.000230176284994125	0.00057385363183923
Atic	0.000492203421322011	0.000573228076557117
Tpd52	0.0005890081091347	0.000572513461964739
Aqr	0.000437192000682069	0.000571063450403332
Psma3	0.000522070967538651	0.000570012612959822
Trmt2a	0.000514434682692301	0.000568474223998499
Znf354c	0.00159722988438156	0.000568094041758369
Snrpc	0.000376497055618673	0.000567955287423671
Kif23	0.000683421776126706	0.000567886922556797
Puf60	0.000282924197723802	0.000561464619234649
Atf7ip2	0.000854093733153101	0.000560567240876361
Med19	0.000377654895021602	0.000553105120164516
Psmb6	0.000567299040639576	0.000552243543663018
Casp3	0.000263876871449095	0.00055207754001989
Utp4	0.000156219053866232	0.000550170520356188
Tfcp2l1	0.000697741825372163	0.000546396240428355
Wdr55	0.000465668929713795	0.00054459570900123
Hexim1	0.000669566210727352	0.000542570379093192
Ncoa5	0.000383904942385844	0.000542456148304212
Ppie	0.000598592584922242	0.000539312195046098
Prc1	0.000565784723416821	0.000538993932508768
Mcm10	0.000612102651688037	0.000537236731970525
Ppp4c	0.000432339762977544	0.000535692820040872
Wdr61	0.000584412803824221	0.000535288403078986
Chek2	0.000701536977194333	0.000535037855171144
Pgd	0.00189763494807128	0.000526790128862207
Sympk	0.000519412489805065	0.000523478439759859
Arpp19	0.000481422016238787	0.000519794463255806
Dimt1	0.000321576574284946	0.000519281229917805
Vim	0.00103342588363819	0.000518685042277208
Lsm3	0.000217815357831553	0.000517628973967036
Kdm3b	0.000483991412954194	0.000516805808494009
Naa11	0.000516671075138495	0.000515115049712889
Rexo2	0.00135184528139054	0.000513240072455601
Kdm3a	0.000470783480801046	0.000511541710632369
Cstf2	0.000453347584528975	0.000508344277495651
Ddx3x	0.000101198794279102	0.000506057917937313
Parp2	0.000801497126099695	0.000505257239591467
Yeats4	0.000406400574831403	0.000505056523082561
Polr2i	9.5479056899233e-05	0.000503074243030452
Tle4	0.000544462650761423	0.000502686989895143
C18orf25	0.000905020059780537	0.000502679034193936
Mki67	0.000417309398503468	0.000500192216647044
Nsmce2	0.000564160810733009	0.000499534901761991
Capg	0.000615532160075193	0.000497832078781868
Pola1	0.000655655857145102	0.000497588887781898
Kdm2a	0.000456619949060791	0.000496964632632525
Mtpn	0.000517974987066042	0.000495902014567758
Zpr1	0.000512898572187895	0.000495172110014312
Cnbp	0.000761782314480666	0.000494449473743965
Mtf2	0.000301044018494103	0.000492047172299336
Kin	0.000365775974652577	0.000491901996629604
Plekhf2	0.000567139205352847	0.000491756470607659
Nol7	1e-05	0.000490853307417176
Ccz1	0.00025393980101547	0.000490756899682328
Abcf2	0.000435263313119242	0.00049065685643752
Pola2	0.000686765911766825	0.000490567002668627
C1orf52	0.000406601105545987	0.000488914903128421
Erf	0.000587999369559255	0.00048828056475032
Chordc1	0.000424878484512325	0.000486728777705379
Rps6ka1	0.000700558819689144	0.000486092713412835
Ahdc1	0.000404476677939864	0.000485717375906154
Pdcd5	0.000673122008137572	0.000484390859590683
Xrcc1	0.000661085469341314	0.000483377043255492
Exosc10	0.000575905146871295	0.000482046802420212
Psmd7	0.000473430757913555	0.000481657380263778
Asna1	0.000465882795899723	0.000479407602776074
Kpna3	0.00081437200190301	0.000479165753873526
Hk2	0.000483043233095387	0.000478163208945617
Suds3	0.000469656129978839	0.00047641780577061
Mrto4	0.00050913732442376	0.000475937811509072
Crebbp	0.000498737499035832	0.000475616549461904
Nabp1	0.000578244243345179	0.000475434765603672
Mettl3	0.000915256446394378	0.000474837485093141
Arih1	0.000378103842009292	0.000474589375191944
Fasn	0.000277685342223668	0.000474230697085887
Nubp2	0.000550628485209459	0.000472475596868897
G3bp2	0.000379804588925281	0.000472292980330832
Smc2	0.000543068811800259	0.000469700516437575
Aurkb	0.000597207471024768	0.000468476857136851
Ccnh	0.00028835822892564	0.000468093650909268
Ube2s	0.000589554527403003	0.000466108189298312
Prpf18	0.000413534732917649	0.000463683218953791
Pmvk	0.00125277541181612	0.000463276194817268
Cct5	0.000625112087892555	0.000462471725353321
Sbds	0.000705869687712202	0.000462074006982218
Rpl7l1	0.000145519564805836	0.000460406943064296
H3-3a	0.00151596116514676	0.000460203643220968
Cdc40	0.000413680154062134	0.000458976219737031
Rfc2	0.000625679922111028	0.000458778752263391
Ufc1	0.000393371714372353	0.000458711220552506
Ezr	0.00055950205616548	0.000456998712100827
Prpf4b	0.000277885568781201	0.000454255909472812
Memo1	0.000632573711613318	0.000451637788839795
Fignl1	0.000459648042383657	0.000450475719954232
Pnkp	0.000637619953001848	0.000450269246041405
Ect2	0.000512714249714347	0.000449660399269304
Znf830	0.000439613567210475	0.000449612927480462
Ccar1	0.00020655082853423	0.000449088804178862
Tasor	0.00066504018224378	0.000444650755574297
Kdm4a	0.000379175544898811	0.000444468868209261
Arid1a	0.000511011463085564	0.000443305721568418
Farsb	0.000405925580532196	0.00044319131683383
Kat6b	0.000333751161322123	0.00044270672928491
Ess2	0.00043195550498871	0.000442318289190781
Papola	0.000459930748132701	0.000440006528460975
Sec13	0.000257161506885832	0.00043995840865185
Kif20b	0.000426132723608383	0.000437908933431522
Capza1	0.000486501644701817	0.000437174656490188
Ctr9	0.000516280455159863	0.000436209299183664
Nsmce1	0.000373001941874661	0.000435632494437794
Cwc22	0.000438036122995832	0.000435108337252747
Napa	0.000556428824908565	0.000433277858329858
Mta1	0.000357556433364407	0.00043141485905021
Dido1	0.000226447207770921	0.000430675816788605
Hmgcs1	0.000355097578900999	0.000429806007640169
Smarcal1	0.000344253958670377	0.000429206876170424
Tead1	0.000876253466987414	0.000429201172596608
Rpl27a	0.000146016339990599	0.000428326903104663
Gart	0.000565789356117273	0.00042467766121755
Pole4	0.000281016391829066	0.000424244768018086
Ubxn7	0.000529745881107442	0.000423884028976801
Nudt5	0.000433547585171428	0.000422657611483993
Exosc3	0.000369899130246717	0.000421812866743707
Klf8	0.000511382562144749	0.000417981595358923
Znf280c	0.000296656843977475	0.00041698416191858
Nub1	0.0004497258524698	0.0004164524083698
Alkbh5	0.000498882703357173	0.000416032419119979
Nsfl1c	0.00047261379026079	0.000415258089397132
Ppan	0.000244092556470312	0.000414967450609315
Orc1	0.000474623840182321	0.00041372799288767
Pfas	0.000427257601089511	0.000413370965790006
Tcf20	0.000488885932665345	0.000411688511308829
Scaf8	0.000348870410197364	0.000406398466663804
Rnaseh2b	0.000854439868569422	0.000405813197713111
Nmral1	0.000479368965506206	0.0004049013658963
Chmp4b	0.000539473346779685	0.00040309358314538
Ube2l3	0.000413358163921668	0.000402511113466943
Rangap1	0.00032828408612658	0.000400014758155284
Ubqln4	0.000663847959059394	0.000399818733764129
Cul1	0.000349815165795091	0.000399510519315427
Utp14a	0.000407659547569014	0.000398320651988524
G3bp1	0.000324325827801019	0.000398271929082535
Ing2	0.00037824746976295	0.000397951991989404
Prmt7	0.000407324099163363	0.000397398911400361
Ppig	0.000218670227798215	0.000395687867456054
Rad21	0.000446775552329435	0.000395457324870458
Ctdp1	0.000428927719350733	0.000392264246072832
Pnp	0.000819666433108524	0.000391784291771134
Usp22	0.000174637827281924	0.000391631011523196
Polr2h	0.000250465852420126	0.000391222780488735
Csnk2a2	0.000161835128536312	0.000390400560025734
Rars1	0.000471113857081135	0.000389228368219501
Prdx6	0.000764928577139126	0.000389107159658099
Myl6	0.000616088720290162	0.000388255949505635
Hltf	0.000340431932722688	0.000386678014471095
Wdr76	0.000397476833269229	0.000385437035898181
Tfip11	0.000252976489517737	0.000385355453650253
Dhx36	0.000244577299786293	0.000384844572460975
Pinx1	0.000524441750145852	0.000382816710819974
Zfr	0.000514825048475229	0.00038244491473275
Eif3k	0.000384099099580066	0.000380418296656509
Morc1	0.000470632176360929	0.000380400509047909
Septin2	0.000536948170614183	0.000379737827921138
Rbbp5	0.000554536316203257	0.000378650803085741
Elac2	0.000345219020795355	0.000374123942089224
Shmt1	3.00855156973861e-05	0.000373913722892073
Tceal8	0.000285428191809996	0.000372365774816468
Tbca	0.000577249665835666	0.000371796089487213
Tppp3	0.000267512038946102	0.000370203934146587
Rae1	0.000720767530487007	0.000369129452683705
Ppp1r7	0.000408429498697518	0.000368063443023406
Stmn2	0.000493455805660241	0.000366822346124773
Gtf3c1	0.000330253590268742	0.000365897832331472
Ppp4r3a	0.000370241503053151	0.000365735059037043
Kdm5c	0.000325284746342259	0.000364187299603152
Zc3h4	0.000180642311000095	0.000363449163639614
Mybl2	0.000438913118024926	0.000362631567576846
Prpf40a	0.00021526544737818	0.000360624565358071
Znf740	0.000370845462732663	0.000360581110457505
Adat2	0.000219702052989742	0.000359320776097901
Psmg1	0.000393225281029148	0.000358468763017042
Kmt2b	0.000232265587432931	0.000357439695128374
Dbi	0.000808659642303348	0.000356080679449128
Cpne1	0.00046890059584082	0.000355123593616322
Ttc33	0.000215962252793087	0.000355047795233283
L1td1	0.000252281812142292	0.000354711771935128
Nrf1	0.000402628161070434	0.000353410133356925
Psmc4	0.000551257907541281	0.000351780327300954
Slu7	0.000374239623178015	0.000350973096602473
Ncoa3	0.000342394176203289	0.000350586109214723
Ube2v2	0.000423745707642142	0.000348939050454047
Cul5	0.000298667821593916	0.000347702522993883
Ddx41	0.000235293426376363	0.000346819053725224
Nr5a2	0.000209089969291063	0.000346610398146918
Nufip1	0.000536651715464595	0.000346178336980107
Ubr7	0.000548699185053202	0.000345340427398916
Rnaseh2a	0.000529164278445853	0.000343456673814502
Tia1	0.000197759560025487	0.000343291038476646
Psph	0.000328375442520965	0.00034328181934359
Tex30	0.000333721995218025	0.000342591802170037
Gins4	0.000281571419053717	0.000342462321195723
Kpna1	0.000524213845271278	0.000341664099092783
Cdv3	0.00036657303042854	0.00034162961147382
Mbnl2	0.000643310588799351	0.000340745462415633
Zcchc8	0.000303072001853264	0.000340695556322447
Kdm2b	0.000429465279463244	0.00034028274367796
Farsa	0.000235378096657093	0.000340215948848267
Timeless	0.000515998450293659	0.000339207599275276
Nploc4	0.000296444408959072	0.000338481906939886
Llph	0.000219420922310298	0.000338432223868933
Kars1	0.000201128307057993	0.000337834442099954
Smchd1	0.000252785260697439	0.00033749976232451
Fbxo28	0.000202099583979953	0.000335909384520196
Krr1	0.000114099723259729	0.000335248763708134
Slc44a1	0.000718853593774322	0.000334544917151342
Dhx8	0.000291281000951733	0.00033366753075205
Atrx	0.00463437643908811	0.000333598210819254
Ung	0.000617359361978485	0.000332445329977882
Rrp12	0.00018897924893383	0.000331443305969304
Bccip	0.000373979733866109	0.000330149384644039
Dhcr24	0.000329891659107281	0.000329324476493883
Rpp25	0.000339345451180968	0.000328597139733032
Bzw2	0.000349706527544517	0.000326110940061824
Eif3g	0.000175671587667184	0.000323961516258498
Acin1	0.000315139200088523	0.00032284965145819
Phf8	0.000272568386613561	0.000321885763827786
Dr1	0.000150404005723674	0.000321668362267712
Larp7	0.000171618691160315	0.000320932348552569
Ints3	0.000327618949982306	0.000320752115946263
Chaf1a	0.000429683042494256	0.000317727672101367
Kdm4c	0.000312346731925083	0.00031614216772479
Zfp1	0.000196703237863848	0.000315675529389864
Tubb2b	0.000564873110530557	0.00031508486033332
Znhit6	0.000245571843264304	0.000313489447002662
Vps72	0.000233042891363457	0.000312774244232997
Mepce	0.000319260837289385	0.000312727676750404
Fcf1	0.000327513310146501	0.000312216293717168
Clp1	0.00035073613409265	0.000310572442977696
Hic2	0.000405570858210636	0.000310374234701034
Phf6	0.000190224940225418	0.000309084349909732
Gtf3c5	0.000350478337094492	0.000308328110731926
Focad	0.000141922685328106	0.000308136953392584
Gbx2	0.000345944515235214	0.000307637629251047
N4bp1	0.000745514569515814	0.000307541987218825
Orc4	0.00039005562142412	0.000306969573766644
Tpd52l2	0.000375387300470365	0.000305986160022523
Rbm15	0.000267207571114776	0.000304587315764662
Pcgf2	0.000268205782275222	0.00030399052804952
Gtf2h2	0.000239079693891684	0.000303829394459581
Krt76	1e-05	0.000303763667337721
Cpne3	0.000276057028733503	0.000301743487334201
Ahsa1	0.000317304101619182	0.000300100577133404
Bclaf1	1e-05	0.000299528860940003
Polr1d	0.00028840190547223	0.000298451203316662
Ino80b	0.000223657725575646	0.000298311337882149
Galk1	0.00142954013849007	0.000297503143446724
Tox4	0.000198796371743326	0.000297131148190401
Atp6v1h	0.000299611939453787	0.000296767830928939
Hdlbp	0.000348296796217804	0.000296501341784539
Ccdc25	0.000458227383106211	0.00029617391259029
Ube2k	0.000357758634475048	0.000295023899579738
Ncbp1	0.000280910725589532	0.000294705452518242
Surf6	7.50339547835316e-05	0.000294512800671337
Sp2	0.000383703785934022	0.000294024246915475
Otub1	0.000405254098731745	0.000293383547966351
Znf771	7.58970351320559e-05	0.000293156147638821
Arid5b	0.000262255753028933	0.000292573106829555
Arih2	0.000506970261870659	0.000291670567729442
Wdr3	7.97195554093058e-05	0.000290846008373694
Ramac	0.000488122085234855	0.000289698275563707
Taf9	0.000206199213434954	0.000289604766562639
Bax	9.35904379204248e-05	0.000289554368382521
Itpk1	0.000372452312815569	0.000289333913935021
Bap18	0.000290811669101138	0.000288323841988718
Ddx49	0.000222984854404832	0.00028826754158196
Irf2bpl	0.000349814806391441	0.000287639587010687
Tnpo1	0.000269093166357563	0.000287205033195395
Dnmt3a	0.000210218186202438	0.000286887115781619
Ewsr1	0.000191981555734033	0.000284992378752447
Jup	1e-05	0.000283974978838352
Nob1	8.76751428399701e-05	0.000283873069146597
Nanp	0.000303671782320036	0.000283005055903337
Leo1	0.000264028842518062	0.000282853504945942
Dcps	0.000307177883397274	0.000281971168311237
Cwf19l1	0.000244730655544045	0.000281116917195404
Cdk4	0.000422411697513026	0.000280775550703599
Nat10	0.000182540438480296	0.000280764903549628
Rbm12	0.000266495338242361	0.000279618300800763
Topbp1	0.000264712971824379	0.000279518979030849
Tfeb	0.000559464089641816	0.00027905389478876
Anapc10	0.000158528769174722	0.000278941294177446
Orc2	0.000326391769415474	0.000278926130793672
Ehmt1	0.000287940798257871	0.000277487086676651
Nme1	0.000253579912911005	0.000277376918063053
Cdca7	0.000157336221665522	0.000276532015205764
Smc5	0.000279915853818874	0.000276462414941437
Lmna	0.000228953718004564	0.000276076166236611
Srp14	0.000122817799709208	0.00027555403581836
Rpp30	0.000349077623876043	0.000274484636699099
Ccar2	0.000514239028967274	0.00027302216272185
Cdc23	0.000163125291563725	0.000272711807763551
Pcid2	0.000196522217900906	0.000271402566878311
Znf24	0.000213137505438385	0.000270746284745891
Psmc3	0.000590456846142457	0.000270420567546163
Vbp1	0.000314598326727898	0.000269031499284422
Pum3	6.43265814157112e-05	0.000269006101325722
IntS13	0.000272222639894644	0.000268796019129413
Sdad1	0.000248565335404734	0.000267653387602731
Rad51ap1	0.000278528784333286	0.000267649661734518
Usp15	0.000270535984239697	0.000267588359533639
Mad1l1	0.000354736558386236	0.000267198395860383
Phlda2	0.000263179100331214	0.00026684923788746
Grhpr	0.000511789249794051	0.000266249673141527
Pwwp3a	0.0002498765030704	0.000265789628921064
Phax	0.000328205970621535	0.00026503176846353
Fto	0.000172132730803548	0.000263496930380031
Rxrb	0.000162434680637675	0.000261758513131591
Pus1	0.000138757621469807	0.000261726312258729
Cpsf7	0.000205593799366185	0.000260708208521648
Sugp1	0.000190816411750226	0.000260047336102336
Cbll1	0.00024849191171957	0.000259390215375169
Prorsd1	0.000247413674742465	0.000259281174441732
Nup93	9.57217280980512e-05	0.000258666549274321
Dcaf13	0.000197883460289739	0.000257615892429945
Atxn3	0.000221213858654707	0.000255460985374112
Wdtc1	0.00028459807962794	0.000254561974150912
Ints9	0.0003535616184847	0.000252500881802545
Psmb2	0.000228024552032205	0.000252303910122925
Arf4	0.000350473775768359	0.000252265375856374
KIAA1143	0.000241381780536857	0.000250478443006734
Pabpc1	0.000192504655198075	0.000248678048769394
Znf622	0.000223817324286917	0.000247816838412803
Hmbs	0.000347065434894021	0.000247386241203369
Psmb5	0.000310938693238884	0.000247338052554824
Spdl1	0.000216768634370018	0.000246654342980338
Ing1	0.000260820692222488	0.000246327156710278
Cpsf1	0.000247855314620414	0.000245983092463267
Psmd9	7.44339092640792e-05	0.000245671439192024
Nfrkb	0.000242278216971585	0.00024517242813991
E2f6	0.0001880636803136	0.000244423233669462
Ipo7	0.000206685688445602	0.000243638046720284
Nedd4	0.00024365515235071	0.000243155693543
Ddx27	0.000148402197438558	0.000242719780565612
Pop7	0.000243325593058147	0.000242564846542476
Psmb1	0.000410554693309478	0.000242304379639474
Cwf19l2	0.000222242582326611	0.000242294182754483
Psmc6	0.000685413667375376	0.000240846949626788
Nsrp1	0.000312861129019918	0.000240672730494458
Tigar	0.000324870603854748	0.000239894385031119
Dnttip1	0.00022473238502915	0.000238741150896357
Anxa7	0.000306411513367367	0.00023843130590838
Msantd4	0.000165032062415208	0.000238037671114409
Wdr18	0.000299264905054817	0.000237369710498919
Taf10	0.000483797029216784	0.000236457849454205
Zc3h14	0.000239117380871772	0.000236021564582881
Ppa1	0.000205456845218213	0.000235787178735965
C1orf131	3.2146584663292e-05	0.000234971347267376
Tfdp1	0.000128635745102058	0.000234191105055933
Lta4h	0.000396828891296738	0.000234015923792716
Rad23a	0.00023428751639267	0.000233955550599666
Lrrc39	9.18384040531368e-05	0.000233867146986512
Mat2b	0.000206347803523363	0.000233812041882461
Ints11	0.000330670139050751	0.000232369997701128
Actr8	0.000306710907473814	0.000232273589327139
Ube4b	0.000249664263130178	0.00023152330018887
Mblac2	2.59778196631124e-05	0.000230742663392126
Elob	0.000290737145426442	0.000230495795450774
Cwc25	0.000182057395155339	0.000230084033116358
Pcyt1a	0.000286720026195742	0.000229013207221681
Smyd5	0.00029042274813498	0.000227663378263399
Ncbp3	0.000247540981005302	0.00022606432487681
Tdh	1e-05	0.000225271348405781
Dnpep	0.000203614531214689	0.00022458527885099
Zc3hc1	0.000237543425010531	0.000222638767969622
Pbk	0.000324005371232084	0.00022185175685763
Tlk2	0.00024096817365101	0.000221837431052305
Dda1	0.000206922653694652	0.000220797987273126
Tcf15	0.000176808660347355	0.000220269099759909
H2ax	6.41700408038125e-05	0.000218585317649462
Wdr74	0.00024888837564525	0.000218196446445164
Tcof1	0.000152472901487346	0.000217901412702195
Iws1	0.00019021746449145	0.000217444838091777
Pmm2	0.000139586108851297	0.000216902763312213
Ola1	0.000141891730966043	0.000216753073587683
Pias1	0.00078310974508262	0.00021486304385429
Sh3gl1	0.000180765183147782	0.000211706520666998
Klf13	0.000202332516878161	0.000210505453757179
Xpa	0.000581511067671642	0.000210434277701694
Topors	0.00154052127084765	0.000209485057652628
Tut1	0.000201647423933022	0.000209276749991084
Lypla2	0.000359271886405759	0.000209104545236299
Las1l	0.000243662078377435	0.000208976983818949
Etv6	0.00015042094209563	0.00020893468298606
Rbm42	0.000131223121281487	0.000208691973860974
Ctbp1	0.000331091724032501	0.000208358103284227
Recql4	0.00013156506176421	0.000207934540548124
Hmg20a	0.000202997571513016	0.00020788884912891
Mcmbp	0.000312147209464096	0.000207624196420813
Nme7	8.64759767112326e-05	0.000207503196543892
Htatsf1	0.00017629741188935	0.00020721614160622
Ranbp3	0.000444215969281094	0.000206961771160851
Idi1	8.87136891168381e-05	0.000206757186492158
Cstf3	0.000258875672475473	0.000206749046687705
Adat1	9.78772193012662e-05	0.00020673086955227
Znf593	0.000205635688983659	0.000205928317761959
Ak6	0.000297619237120558	0.000205921706317132
Psmb4	0.000294551818676349	0.000205770621950763
Vars1	0.000124178064830944	0.000205326491841828
Imp3	8.37584812063353e-05	0.000205129891714931
Atad5	0.000195077233774869	0.00020506328129851
Mlh1	0.00025606251425754	0.00020454164347486
Adrm1	0.000252196125649355	0.000203060546562746
Ldb1	0.000132389788710298	0.000202557326029514
Imp4	9.85641278863963e-05	0.000202317619948385
Smc6	0.000295744231806722	0.000202257686014919
Cul3	0.000203478790264101	0.000200986947898811
Taf3	0.000208737839839089	0.000199746057111443
Wbp4	0.000234585880432048	0.000199386012480473
Utp3	2.88705488906084e-05	0.000198716753811772
Cdkn2aip	0.000108790462263306	0.000198364104333085
Srsf4	0.000122989211269218	0.000198197142454121
Pbrm1	0.000153151269055844	0.000197944955953488
Gtf3c2	0.000159523863932864	0.000197033286668923
Dnaaf5	0.000188628593621052	0.000194628189654276
Nans	0.000168064348196117	0.000193537346275425
Fxr1	0.000182979288082417	0.00019333945360594
Thumpd3	0.000224218969493506	0.000193229140619774
Znf654	0.000145317323557148	0.000192443674525329
Irf2bp2	0.000202280964247486	0.000192035334974393
Adk	0.00022781486784134	0.000190590482406019
Lrrc40	0.000181312602016726	0.000190028842986648
Rbm28	5.90152864689098e-05	0.00018932170333827
Arnt	0.000329283464188104	0.000189300310928261
Vcpip1	0.000200754215229328	0.000187498883437829
Txnrd1	0.00016056299581234	0.00018719318494919
Sirt6	0.000340450780085635	0.000187177772682402
Terf1	0.000590364607534517	0.000187026533590928
Znf638	0.000166575498357198	0.000186837276709727
Son	0.000124862373730604	0.000186771991163394
Aatf	0.000134205618375565	0.000185652775965255
Mllt10	8.07343188662514e-05	0.000185547056675254
Exosc2	0.000144222064116541	0.000184515398971229
Rnaseh1	6.2710445154627e-05	0.000184479376851138
Srbd1	0.000152528331196666	0.000184282878697976
Dctd	0.000155539519000211	0.000184054175766557
Vrk1	0.000211911824825798	0.000183988586227968
Tubb3	7.17002019388511e-05	0.000183297345636866
Nap1l4	0.000180681687095314	0.000183274940833147
Rpf1	5.08113491439622e-05	0.000182027880418394
Tuba4a	0.000180758605329223	0.000182002221337414
Psmd4	0.000148043209485718	0.000181440203305285
Cdc34	0.000165788066538785	0.000180047884212142
Lbr	9.12907922154321e-05	0.00017929964699318
Sin3b	5.08978220559513e-05	0.000178587469096585
Snx5	0.000123076580275883	0.000178466592338838
Samhd1	0.000179648200109593	0.000178302245420437
Yap1	0.000233431372037097	0.000177662261961295
Aip	0.000118775647628793	0.000177454473326063
Septin7	0.000184898101166233	0.000177199741830628
Ambra1	0.000154786028115838	0.000175218374761245
Prmt6	0.000203378996469673	0.000174792720708469
Utp6	9.19052624693562e-05	0.000174267399116637
Dsp	1e-05	0.000172786125897236
Paxbp1	8.96559503770773e-05	0.000172234067843643
Bend3	0.000159722836158068	0.000172126029361368
Nhp2	1e-05	0.000171659647023387
Dcaf8	0.00017282597264122	0.000170873339756101
Smc1b	0.000124045878587459	0.000170263755280659
Brpf1	9.91515334759398e-05	0.000168806393276699
Wiz	0.00018226666438442	0.000168228821545324
Gabpa	0.000164977545972877	0.000167812291693991
Dus1l	0.000189907353190862	0.000167731918260493
Rnf220	0.000169792920120711	0.000167638109413406
Trmt6	0.000116485931572868	0.000167538577021721
Srfbp1	2.03045442602627e-05	0.000167254515979268
Cxxc1	0.000279697819299308	0.000166952603667256
Plekhh1	0.000221103446340526	0.000166839587077393
Ccna2	0.000393419662695147	0.000165840314093726
Rrp1b	8.68035424566559e-05	0.000165640666346589
Rbm22	0.00014916322376711	0.000164722151316259
Med25	0.000175917284665191	0.000164415176987133
Ss18	0.000193050055919234	0.000164235765862919
Usf1	0.00028009474516083	0.000164218501309814
Psma2	0.000229310411368847	0.000164151179480974
Gnl2	0.000172578107321262	0.000163988626410047
Usp39	1e-05	0.000163682012642423
Polr3f	0.000142314880028023	0.00016124252519909
Ccdc124	0.000162096306543178	0.000161154194538222
Exo1	0.000209009545761175	0.000159886378993798
Pds5b	0.000192021515226825	0.000159747427342398
Polr3c	0.000145846986717623	0.000158286441676837
Ddx56	8.45972853109943e-05	0.000157718323615109
NARS1	0.000209641245387417	0.000157627245998573
Ipo9	0.000196334722593498	0.000157453862007349
Sfn	0.000164434829250038	0.000157234377688617
Lig3	0.000157837951738197	0.000157126959322648
Rmi1	0.000163901967494022	0.000157021931955163
Zc3h8	0.000152214744396147	0.000156557562213596
Lrrc59	4.18063382532733e-05	0.00015601301033038
Pole	0.000215308824843791	0.000155808118730781
Dynlrb1	0.000257972243737717	0.000154190649129548
Dna2	0.000207097034958151	0.00015404990760219
Acot7	0.000114903676516736	0.000153991860522263
Znf518b	0.000226295019551151	0.000153986463026448
Coro1c	0.000161751102462794	0.000153630787800651
Scnm1	0.000201480122558052	0.000153380564167054
Zbtb45	0.000192391959197141	0.000153002500331914
Wdr43	2.65241723921752e-05	0.000152818438315906
Rngtt	0.000116931146906712	0.000152529052517946
Grb7	6.5488884663006e-05	0.000151823049230099
Ubqln1	0.000220821327959975	0.000150942785436186
Nup133	8.85279879354713e-05	0.00015066458460973
Ppp1r2	0.00055194381716134	0.000150486773937469
Grb2	0.000297177496808552	0.000150185103232429
Napg	0.000116212274940726	0.000149939601630242
Gtf2h1	0.000165503683668031	0.000149358833716035
Lactb2	0.000345735230338547	0.000149348317758369
Zbtb11	0.000100863781554162	0.000148816362101649
Prim2	0.000226845883578361	0.000148492947621898
Orc3	0.000207208247383321	0.000147772714927217
Dlgap5	0.000277206312673108	0.000147723072275097
Xpo4	0.000171292428564479	0.000147458781792313
Trim25	0.000126231363668021	0.000147063007419205
Ehmt2	0.000232352957000752	0.000146594171450348
Uchl5	0.000171181882027269	0.000146590260164072
Ppp2ca	0.000257012013367399	0.000146531942758286
Surf2	1.70749328645322e-05	0.000145286631600322
Cenpv	0.000102289392779556	0.000145261981718799
Cops6	0.000131102800952021	0.000145230744906112
Carnmt1	9.80665887319552e-05	0.00014424930413169
Eya3	0.000144856124066887	0.000144085298532578
Gars1	0.00011960322670384	0.000142616996355046
Eri1	5.13892151737428e-05	0.000142059058599258
Exosc7	0.000117702794888594	0.000141900940878028
Rbbp6	0.000114940595025055	0.000140984887767325
Ctc1	0.000158480129974659	0.000140822766215838
Polr2c	0.000266066589994445	0.000140651406321414
Ell	4.50629218011976e-05	0.000140397507638924
Pdcd2	0.000186850198789615	0.000139745408312174
Thoc6	0.000174324341177683	0.000139236125044154
Brca1	0.000186547920557621	0.00013903340779709
Znf131	3.11320594083001e-05	0.000138875651263685
Septin11	0.000158517613870708	0.000138582147144578
Ncaph2	6.34263973786999e-05	0.000138372491247665
Usp4	0.000187545755330618	0.000138342727923877
Mbtd1	7.97213500657111e-05	0.000138054365559772
Phf20	0.000107407395808105	0.000137139720656981
Macroh2a1	0.000193173167261149	0.000136733076412312
Pgpep1	0.000277867266508353	0.000136712701325986
Nup107	0.000134085340668155	0.000136219576786675
Rpp40	8.53926998921241e-05	0.000135865787376797
Ccdc6	0.000201685630041169	0.000135368917058517
Cndp2	0.000142204956719637	0.000135009928214222
Dgcr8	0.00011068312449436	0.000134388303539843
Pdcd11	2.23209635252132e-05	0.000134382683312202
Setx	0.000595109675188717	0.000134334679757275
Pmfbp1	0.000140725492704713	0.000133610863116396
Ddx20	0.000138254098644522	0.000133105553091903
Arid3b	0.000189997925636536	0.000132889901632653
Eprs1	0.000105015045622343	0.000132124928819412
Aebp2	0.000111556173487442	0.000132034710195833
Ncapd2	0.000113951954605879	0.000131659829340563
Eefsec	0.0001388665286521	0.000131537032117824
Ig heavy	1e-05	0.00013074266545784
Rfc5	0.000184439164796649	0.000130589527339112
Dnajc17	0.000192404292232378	0.000129594332586514
Ncor1	0.000186098608210911	0.000129251402109317
Bard1	0.000192713900534571	0.000128951151600253
Rad23b	0.000196528515663996	0.000128459539735413
Fam133b	0.000213745540127038	0.000128047920892186
Smad2	0.000144049372347566	0.000127971776350557
Sp1	0.000162926852824708	0.000127664358009871
Ppp4r2	0.000130316704616346	0.000127157396995639
Eloa	9.4062176444833e-05	0.000127097492190019
Mphosph10	2.50345174081049e-05	0.000126801277745971
Exosc5	0.000200741856968775	0.000126033995922121
Clic4	0.000248393437676084	0.000125303752145898
Ppp2r1b	0.000124968134470228	0.000125266776893549
Sfswap	7.18102017468039e-05	0.000124830048534478
Ctnna1	0.000100371664470068	0.000124765767696134
Lsm12	0.000132630790932231	0.000123556229595858
Cdkn2aipnl	0.000209606055690111	0.000123238255095075
Prpf38b	1e-05	0.000123017250440181
Anxa11	0.000194120628769418	0.000122657666036579
Rbm34	1e-05	0.000122352814007358
Znrd1	0.000177636003206337	0.000121737229075333
Emg1	1e-05	0.000121099010941484
Ino80c	0.000152902451014923	0.000120804403905439
Glul	0.000307065721513354	0.000120715652456281
Rplp1	0.000129536777072391	0.000119444832138575
Nkapl	7.58551491500553e-05	0.000118516014762375
Nufip2	0.000163044453216655	0.000118219540543974
Epop	0.000164657980908446	0.000117921749019181
Dcaf1	0.000123725756043698	0.000117015740455519
Tbl1x	0.000149482509492153	0.000116703618996082
Cdk12	6.53016145866444e-05	0.000116545716032351
Ccdc174	6.45006734327226e-05	0.00011647131489568
Ing3	6.27006705126743e-05	0.000116149935620072
Dohh	0.000153307661776269	0.000116001853833938
Agfg1	0.000113729415895011	0.000114972171244928
Elf2	0.000204957042219003	0.000114496500947975
Cbfa2t2	7.77802971210309e-05	0.000114299532064499
Eif3l	0.000134603080561532	0.000114138040622266
Nbn	9.79356702932254e-05	0.000113888761548044
Eif4e2	0.000138319720490731	0.000113060714620089
Tada3	0.000133908474534519	0.000113057484508716
C19orf47	0.000111496667650322	0.000113048324659871
Gsr	6.96675515113193e-05	0.000112858393969767
Zfa	7.19650723721583e-05	0.000112855010762435
Ctu2	6.64430292081415e-05	0.000112649690680109
Emsy	7.27560315152858e-05	0.000111373905597741
Hjurp	8.09021906122016e-05	0.000111356792371595
Nt5c3b	0.000129075166340389	0.000109687369892348
Brca2	8.71026477994337e-05	0.000108530820677005
Znf326	4.28702176769078e-05	0.000108184147332396
Ddx3y	6.40084287745418e-05	0.000107883438860992
Gpatch11	0.000136518631916017	0.000107847535053203
Lin54	0.000108887628850301	0.000107436008697388
Psmd3	0.000133421856153252	0.000107313016424704
Rcl1	2.5773654019634e-05	0.000107133891944077
Fbxo5	9.51813552701123e-05	0.000106670200892426
Ercc3	0.000152409708777784	0.000106640538288508
Pdlim7	9.77142755717295e-05	0.000106313611557942
Vcl	5.98346984634e-05	0.000106046688930277
Mbip	6.99343040308464e-05	0.000105847576619113
Trnt1	0.000132311367905726	0.000105334324240691
Thoc5	9.12828827527379e-05	0.000104591917195229
Bicral	0.00018322712968959	0.000104498052500327
Map2k4	8.19126567537705e-05	0.000104441810960005
Ddx52	1.91385568206215e-05	0.000104300271519149
Top3a	0.000149235897936824	0.00010415564760458
Irf2bp1	4.4446974112666e-05	0.000103817373913188
Sms	0.000236314282034128	0.000103746172890129
Nde1	3.23487793986506e-05	0.000103679321341038
Men1	7.27375710110625e-05	0.000103564270154959
Noc2l	4.34676960086844e-05	0.00010351204953097
Esco2	0.000188494722679897	0.000103194113563772
Ubr5	0.000106235871588219	0.000102830709576096
Usp28	0.000176118914808528	0.000100964282204153
Ddx11	0.000130558135496636	0.000100884765311423
Ipo5	0.000258377606726166	0.00010043122523586
Acat2	9.27584677775295e-05	9.98078971561138e-05
Abt1	7.27928510129329e-05	9.97000602681734e-05
Ncaph	5.61302754389803e-05	9.96978260922453e-05
Trub1	0.000113989413567783	9.89447339415917e-05
Arcn1	0.000115281214514427	9.78742742646958e-05
Prdm10	0.000174459522699605	9.72148407009591e-05
Ccnt2	8.84819504743368e-05	9.69329651281233e-05
Got1	5.64530038903346e-05	9.67116976100466e-05
Phf14	0.000131991683923749	9.60427274726861e-05
Tbrg1	9.47469736003371e-05	9.59741936373011e-05
Thrap3	0.000454100696941827	9.54787725776901e-05
Herc4	9.32479539552162e-05	9.54168715683995e-05
Zmym5	0.000250938260378535	9.48295980821568e-05
Pole2	0.000256495892395489	9.43311109890614e-05
Adsl	9.32790084947653e-05	9.35715857127516e-05
Sbno2	0.000111034237225178	9.30948781086836e-05
Aspscr1	0.000108200640193491	9.2363379177193e-05
Wdr48	0.000151223757982277	9.1545931880622e-05
Anxa6	0.000241894075833529	9.14292767182335e-05
Rpusd2	0.000154195121337883	9.12092994062176e-05
Zmiz2	9.31420322591864e-05	9.0777819051096e-05
Urod	0.000210462307307583	9.07612555855054e-05
Znf280d	0.000133510754648087	8.94720786140003e-05
Znf48	8.41232453560459e-05	8.92264233940254e-05
Banp	7.63507989785574e-05	8.8868010163795e-05
Hdac3	9.50873793607411e-05	8.85283307082007e-05
Lsg1	7.80047096543818e-05	8.80570344410831e-05
Fam76b	7.68090859065978e-05	8.77749849362503e-05
Plekhf1	7.17845002735466e-05	8.75476851247965e-05
Leng8	6.71251082632653e-05	8.75452385477709e-05
Fra10ac1	0.000232062605023413	8.7386873524224e-05
Tp53	0.000388677148049601	8.70500535596881e-05
Ylpm1	4.25062990866529e-05	8.6781253434022e-05
Coil	6.39958285154773e-05	8.63464106777317e-05
Zmym3	0.000150544736443527	8.62563740992864e-05
Kansl1	3.90404553561872e-05	8.61588173551387e-05
Wdr75	1.53723705225446e-05	8.56732717840765e-05
Thoc1	0.000129876790906725	8.54779273604654e-05
Zbtb14	0.000108182514240984	8.52809834705683e-05
Znf512	5.96718962956545e-05	8.4564431845999e-05
Hnrnpul1	4.38352651759935e-05	8.43839608756785e-05
Orc5	0.000107645220043179	8.40453357722071e-05
Yars1	0.000157332961464958	8.35585491641587e-05
Psmd13	0.000160890724805578	8.35406325800881e-05
Cdk8	7.69334854795995e-05	8.29451657884626e-05
Nxn	0.000112135241249827	8.29307748592665e-05
Gga2	6.64699784045652e-05	8.2578560751058e-05
Fyttd1	1e-05	8.24011959723585e-05
Fanci	0.000167897817343324	8.23309643682831e-05
Mettl1	8.26933027411841e-05	8.13901815109068e-05
Cops3	9.83071484809089e-05	8.12779005500434e-05
Nampt	0.000120274175387313	8.08067067663753e-05
Rad54l2	0.000598571337057854	8.07039379172174e-05
Dnajc21	1e-05	8.06038783985712e-05
Enox1	8.51555830493689e-05	8.05836529935622e-05
Thoc2	8.73412201831895e-05	8.04307960168871e-05
Rrp7a	1.18298180097182e-05	7.98732405230252e-05
Repin1	5.78817532576535e-05	7.93531852817464e-05
Bcat1	2.44388895361022e-05	7.91891580997772e-05
Dnaja4	0.000129335833379724	7.80558645372631e-05
C1orf112	8.93382267131991e-05	7.80171566282389e-05
Tex10	8.3984431401621e-05	7.50954826623405e-05
Zfp62	0.000159839504558653	7.47769433728319e-05
Tfe3	0.000252473020462669	7.47618943422499e-05
Polb	1e-05	7.47274296439027e-05
Cmtr1	7.11080481325343e-05	7.40892386947416e-05
Kif2a	0.000137914599916326	7.35989205137773e-05
Ppp2r2a	0.000125097788486739	7.33300129535702e-05
Ints14	9.4654239785977e-05	7.3017849680588e-05
Ptov1	0.000126608912585711	7.29757520752249e-05
Msh3	6.86232585299133e-05	7.29631976208081e-05
Wac	8.15976052905099e-05	7.28457842132097e-05
Nol6	4.2066392059242e-05	7.28048814391216e-05
Ints6	5.90902554279861e-05	7.246128450578e-05
Caprin1	0.000100486261596769	7.23875252553037e-05
Rrn3	7.69064778006351e-05	7.23771731200447e-05
Psmd1	7.49172051397442e-05	7.12658789539399e-05
Nsun5	1e-05	7.12088112855538e-05
Kansl3	7.27446714468874e-05	7.11380557512773e-05
Actn4	8.42415489058306e-05	7.09656069171327e-05
Tonsl	9.0491181683371e-05	7.03405290845374e-05
Nelfb	3.15698782971764e-05	7.02108051224277e-05
Pwp2	1.44568227408844e-05	7.01769920704261e-05
Knl1	7.42243761913147e-05	6.99882853862478e-05
Tnpo3	4.74924328737374e-05	6.97449159128655e-05
Twf2	0.00010583009257353	6.9431747106758e-05
Zbtb48	6.05763616201296e-05	6.92980250267434e-05
Ttc27	6.51270842118169e-05	6.89511584881686e-05
Ipo4	8.72544854088284e-05	6.83288696208479e-05
Gtf3c4	4.50406891991102e-05	6.80826933747579e-05
Nol8	4.67688563084789e-05	6.79866400233969e-05
Aen	3.91599043301255e-05	6.76522421730572e-05
Kpna6	6.57698978993926e-05	6.76484831614513e-05
Gspt2	7.41171961243388e-05	6.7440178798136e-05
Taf6l	4.0136906400965e-05	6.70900304706444e-05
Brd8	7.68110009866095e-05	6.69580291750983e-05
Gpi	3.84958710855168e-05	6.66924543951493e-05
Pfkl	0.000194215886459389	6.66304653049784e-05
Chd1l	8.18839308228962e-05	6.6447088941181e-05
Zc3h13	4.64799046337663e-05	6.64250083259465e-05
Lypla1	0.000255100807201067	6.64127151708967e-05
Fbxl19	0.000101407657766105	6.63479968775825e-05
Pias3	0.000183767877814636	6.55762567754774e-05
Ddx10	4.11335924199081e-05	6.43989704014671e-05
Aff4	6.06003838713234e-05	6.4179063199508e-05
Atp5f1a	7.77749084452709e-05	6.35500816766615e-05
Peg3	0.000110649212546836	6.32196863774578e-05
Utp20	2.55498474239997e-05	6.30516782523151e-05
Kif18b	3.26829180593785e-05	6.28789553525103e-05
Thoc3	0.000114994702589918	6.27316638533329e-05
Rad54l	5.7113008331019e-05	6.25250734886263e-05
Csnk1d	1.07096624045833e-05	6.08759216438807e-05
Utp15	1e-05	6.0057247546789e-05
Slc25a5	9.12688549841279e-05	6.00199139658277e-05
Tlk1	5.61937506803003e-05	6.00190602794859e-05
Stub1	9.27547685760994e-05	5.91451505316413e-05
Ptbp3	4.52353374596962e-05	5.89931914092114e-05
Eif3b	7.99567804278815e-05	5.87655666201674e-05
Metap1	5.80428178780337e-05	5.81503615113687e-05
Strbp	7.81095180586749e-05	5.78628867087307e-05
Psmc2	0.000213266288555964	5.73693526156744e-05
Mtbp	7.13285053744128e-05	5.68193350660699e-05
Lap3	5.43520105729898e-05	5.5996982182242e-05
Upf1	2.99111250700724e-05	5.59519513823866e-05
Parg	9.55032656026066e-05	5.5898881479475e-05
Smad4	9.05884464147957e-05	5.57503587466583e-05
Acta1	4.342025100512e-05	5.52532397294028e-05
Ehd1	6.63823553331943e-05	5.49571428688428e-05
Zranb3	7.00362885455371e-05	5.47804174871192e-05
Rfwd3	5.87495775329663e-05	5.43260971916988e-05
Xpot	7.07579281651811e-05	5.35563826319708e-05
Gpatch8	3.598907626346e-05	5.29323308613715e-05
Bpnt1	7.31855427363048e-05	5.28218977264129e-05
Xpo7	9.98993960955434e-05	5.28170764827703e-05
Stag2	5.55391188681726e-05	5.27093442972046e-05
Smyd3	3.72304265524714e-05	5.21990336532645e-05
Pelp1	5.99841886637115e-05	5.18066224558458e-05
Nipbl	5.00368530364795e-05	5.15716122615902e-05
Zfp292	3.77223148888836e-05	5.1439332786771e-05
Sars1	7.54828158252323e-05	5.08834157860639e-05
Vta1	1e-05	5.0119661736433e-05
Pus10	4.02664132769092e-05	4.99796978728439e-05
Rbm45	5.26658719616051e-05	4.98722183460969e-05
Gpalpp1	0.000113620156316391	4.96163672202441e-05
Wdr1	6.48389009997649e-05	4.93543766342023e-05
Adnp2	6.36216385738231e-05	4.92467385294452e-05
Ubl7	1e-05	4.89624158901655e-05
Tbl1xr1	8.1860181890334e-05	4.86539619472081e-05
Cactin	5.613369995178e-05	4.84582462333156e-05
Pten	4.23924897153291e-05	4.83998881128859e-05
Ep400	2.23841427404591e-05	4.78346944744156e-05
Eif2a	3.35357613159183e-05	4.77285338815131e-05
Dmd	5.15236950218554e-05	4.73144595810092e-05
Nol10	3.41315403000528e-05	4.70499353093764e-05
Cdc20	2.52998351490054e-05	4.66763183735756e-05
Psmc5	0.000132590728209206	4.64582422211776e-05
Hspa14	1.08284176011921e-05	4.62860051612286e-05
Impa2	0.000143559940786375	4.60332712691885e-05
Clspn	3.85549364495085e-05	4.60244400701805e-05
Cecr2	3.2335993534536e-05	4.57925600436583e-05
Thop1	1.82999267254023e-05	4.57342375748496e-05
Uhrf2	4.23520425408171e-05	4.56574308785518e-05
Pfkp	0.00012407731281279	4.55843733755754e-05
Pgp	6.20293966700534e-05	4.51368381746181e-05
Cops4	2.4504925101545e-05	4.50498292609787e-05
Vps36	8.13116714356046e-05	4.47218382578383e-05
Taf6	2.72457007164792e-05	4.44435604086525e-05
Wdr46	2.48035439261032e-05	4.41375051721531e-05
Rps19bp1	1e-05	4.37789753011704e-05
Eif5b	3.16425997670433e-05	4.37617652023251e-05
Parn	5.29786261154965e-05	4.35728185934576e-05
Znf592	3.83626361921428e-05	4.35375167997686e-05
Pde12	0.000166070377866285	4.34937379169202e-05
Ctnnd1	6.97353645750048e-05	4.34158659834848e-05
Chtf18	5.86908633178566e-05	4.31062236284588e-05
Kat5	4.96282442837863e-05	4.30216447919646e-05
Phip	2.3381053265483e-05	4.25992730756379e-05
Oga	3.47782790014445e-05	4.25641207958698e-05
Psmd12	6.24581201500813e-05	4.24723116284583e-05
Uck2	3.19808943940158e-05	4.24452374933855e-05
Dhx40	5.2650376631934e-05	4.16233408557296e-05
Dars1	9.65476488853434e-05	4.15303752456538e-05
Eif3m	1e-05	4.11299817388307e-05
Snd1	4.38302477951953e-05	4.10746211903428e-05
Nusap1	4.04257343950584e-05	4.06440117332697e-05
Mdc1	5.38898834898067e-05	4.05209874881927e-05
Ube3a	2.45203300742232e-05	4.03532488816151e-05
Rrm1	2.79465477922398e-05	4.01421805268809e-05
Galk2	9.49745189654278e-05	3.97833020513809e-05
Gse1	5.70683026875963e-05	3.9629939362138e-05
Gcfc2	4.39130824463373e-05	3.94909623079519e-05
Setd1a	6.20059674088538e-05	3.9071822633753e-05
Iqsec3	4.44649007852711e-05	3.84970947958504e-05
Ostf1	0.000173409775213913	3.83771303995662e-05
Plin3	4.91514748127312e-05	3.788959634805e-05
Usp1	1.30114945266312e-05	3.65919917686937e-05
Cobl	4.31886234803245e-05	3.65713535088591e-05
Znf148	2.02314628204289e-05	3.600272830586e-05
Ell2	1e-05	3.54072871192261e-05
Bod1l	2.05367835895864e-05	3.4724256807827e-05
Angel2	1.78973880255246e-05	3.4001946779324e-05
Lars1	8.65055537663266e-05	3.3690812301613e-05
Dbnl	4.99405908484178e-05	3.36049537918402e-05
Dusp3	0.000138047266229134	3.3337112884128e-05
Anapc7	2.53358510973321e-05	3.33089905928818e-05
Ttk	2.35854733269945e-05	3.31146021220829e-05
Uchl3	0.000133469078544975	3.30861285152191e-05
Recql5	2.20772242138158e-05	3.30526738060708e-05
Rarg	3.0938576595772e-05	3.28712823301038e-05
Noc3l	1e-05	3.262839221409e-05
Cand2	3.59976019465996e-05	3.2603455791938e-05
Taf5l	4.16258066014887e-05	3.22855732031421e-05
Npepps	4.56487418124655e-05	3.21792033815441e-05
Bnc2	1e-05	3.21232873584272e-05
Mri1	7.73327227235715e-05	3.19003439194458e-05
Tcf3	3.9995308674265e-05	3.18240638490359e-05
Spdef	7.60334004821475e-05	3.17214470798226e-05
Ube2z	7.82405950304987e-05	3.16082840270917e-05
Tfap2a	0.000216526677763443	3.15428489901174e-05
Naa15	2.82048627643489e-05	3.11739003188403e-05
Mastl	3.34475147933885e-05	3.10502328893356e-05
Abraxas1	0.000154983370756563	3.09860738502759e-05
Gtf2h4	1e-05	3.06561420972682e-05
Mcph1	1.00637154914801e-05	3.06095818302126e-05
Znf106	4.09956137831257e-05	3.05005531880866e-05
Kdm6a	2.89503047809446e-05	3.02708146118993e-05
Get4	6.31551496210218e-05	3.01016962012842e-05
Dnmt3b	2.83788787000567e-05	2.94147356859153e-05
Zbtb44	0.000431110875030935	2.91415896275446e-05
Zgpat	4.80735875903188e-05	2.90995840665134e-05
Tjp2	8.68255665761031e-05	2.88509118670372e-05
Stag1	3.13908750006238e-05	2.8793313579227e-05
Nup43	8.18197232039693e-05	2.8151447938057e-05
Rad18	3.80952868725611e-05	2.78767621770418e-05
RtcA	6.93785705044534e-05	2.78298481540662e-05
Nol11	2.20891889249662e-05	2.71374812025645e-05
Senp6	8.45457058950319e-05	2.66021138060492e-05
Foxd3	3.15670800002829e-05	2.65559715714258e-05
Baz1a	7.39868183093131e-05	2.62651763281095e-05
Zw10	2.60619301375156e-05	2.61795081230079e-05
Qars1	2.79624606277431e-05	2.6051924801079e-05
Ranbp2	1.20135097696627e-05	2.60219335066778e-05
Gnpnat1	8.52532867074763e-05	2.5918498686013e-05
Flnb	2.78051954582659e-05	2.53561264861502e-05
Nsd3	1e-05	2.52435696146394e-05
Usp9x	1e-05	2.45479941013631e-05
Nin	1e-05	2.40534667343439e-05
Diexf	1e-05	2.38042843396613e-05
Mapk3	3.00394512254073e-05	2.37038764701884e-05
C17orf53	6.91735155458906e-05	2.29769643694889e-05
Kdm1b	1.19755845134181e-05	2.2912906131535e-05
Csde1	1e-05	2.25579717648918e-05
Mars1	2.95656346733395e-05	2.24358451155097e-05
Trrap	1.41790161565962e-05	2.2225653845478e-05
Ints4	3.67979195050363e-05	2.20956132603664e-05
Akr1a1	8.47797992856655e-05	2.18511554924246e-05
Atp5f1b	5.20772106995316e-05	2.12683429495322e-05
Huwe1	2.37426683348281e-05	2.12330909119536e-05
Zbtb43	1.69909794430871e-05	2.11864916659426e-05
Zmynd11	1e-05	2.07723562726136e-05
Tent4b	1e-05	2.07598446509163e-05
Zscan26	2.79767724135495e-05	2.07411215870063e-05
Casz1	7.18383206888436e-05	2.05990949942362e-05
Eif3c	1e-05	2.05908174583703e-05
Ints1	2.73796046386691e-05	2.04856826183472e-05
Kmt2a	1e-05	2.04183041739802e-05
Smarcb1	3.65699639556348e-05	2.02585455878936e-05
Usp37	6.96443024654038e-05	1.97607988186522e-05
Ppp2r5c	7.62463841822537e-05	1.94998155956441e-05
Rbm19	1.39620776102227e-05	1.8727653924466e-05
DSCC1	3.73220450114847e-05	1.86515488008671e-05
Isg20l2	1.85447448200157e-05	1.85638939032085e-05
Mtmr9	2.84769439475306e-05	1.85147650855844e-05
Toe1	5.76773430527778e-05	1.84030865988325e-05
Ddx54	1e-05	1.82844426858604e-05
Ints7	6.08023150479751e-05	1.79869777019371e-05
Iars1	1.06586269371636e-05	1.77728236049568e-05
Srsf9	1e-05	1.76051494295992e-05
Psmd14	0.000105619497461458	1.73024943603426e-05
Rreb1	4.61558703355657e-05	1.7116943485357e-05
Znf250	1e-05	1.69955808050204e-05
Ino80	1.80823905529231e-05	1.65611044955541e-05
Clk3	1e-05	1.64470745993734e-05
Med23	2.17186173899799e-05	1.56274948841914e-05
Ankrd11	1.03247510345409e-05	1.53040031876484e-05
Chd9	1.315158081428e-05	1.50380003057814e-05
Ercc1	0.000215357703459443	1.43727480785231e-05
Ogfod1	1e-05	1.41261251888252e-05
Glmn	1.41579049122789e-05	1.40082627145232e-05
Prrc2c	1e-05	1.3680049917073e-05
Rnaseh2c	5.35392781448864e-05	1.33365036178904e-05
Znf445	0.000136683974663342	1.30611042127254e-05
Wdr26	4.42762813354292e-05	1.29708721852117e-05
Foxp4	4.09679353921797e-05	1.23927145063323e-05
Ncor2	1.62633680112468e-05	1.23348753651494e-05
Yeats2	1e-05	1.15027669124619e-05
Cebpz	1e-05	1.11335850752032e-05
Ahctf1	1e-05	1e-05
Alb	1e-05	1e-05
Babam2	4.46928179603956e-05	1e-05
Blm	1e-05	1e-05
C14orf93	5.53392283732854e-05	1e-05
Cad	1.75949260773307e-05	1e-05
Ccdc40	1e-05	1e-05
Cltc	1e-05	1e-05
Ddx59	2.75237811455776e-05	1e-05
Dock7	1e-05	1e-05
Dpy19l1	1e-05	1e-05
Dzank1	1e-05	1e-05
Eif3a	1e-05	1e-05
Eif3i	1e-05	1e-05
Eif4b	1e-05	1e-05
Fancc	1e-05	1e-05
Fbxo46	1e-05	1e-05
Fgg	1e-05	1e-05
Flii	1e-05	1e-05
Fn1	1e-05	1e-05
Gclm	1e-05	1e-05
Gfpt2	4.68774082471911e-05	1e-05
Grn	1e-05	1e-05
Gsta4	1e-05	1e-05
Hspd1	3.60243566172112e-05	1e-05
Ig kappa	1e-05	1e-05
Itga3	1e-05	1e-05
Itga6	1e-05	1e-05
Itgb1	1e-05	1e-05
Ivns1abp	1e-05	1e-05
Kat6a	1e-05	1e-05
Med24	1e-05	1e-05
Mms19	2.92738169189373e-05	1e-05
Myh10	1e-05	1e-05
Myh9	1e-05	1e-05
Nr2c1	1e-05	1e-05
Nt5c2	1e-05	1e-05
Ntmt1	1e-05	1e-05
Odr4	1e-05	1e-05
Pcna	1e-05	1e-05
Pitpnb	1e-05	1e-05
Polr1e	3.59201995551604e-05	1e-05
Ppm1a	1e-05	1e-05
Ppm1b	1e-05	1e-05
Ppme1	1e-05	1e-05
Psma4	1e-05	1e-05
Psma7	0.00040528855327246	1e-05
Psmc1	1e-05	1e-05
Psmd11	6.07695014208261e-05	1e-05
Psmd2	0.000211765623960334	1e-05
Rbm10	1e-05	1e-05
Rest	1e-05	1e-05
Rnf216	1e-05	1e-05
Rpl18	1e-05	1e-05
Rpl37a	1e-05	1e-05
Rpl39	1e-05	1e-05
Rps16	1e-05	1e-05
Rps27	1e-05	1e-05
Rps9	1e-05	1e-05
Scyl2	1e-05	1e-05
Serpinb6	3.81032850868249e-05	1e-05
Setdb2	0.000183254151211206	1e-05
Slitrk4	1e-05	1e-05
Slx4	0.000119565307988165	1e-05
Slx4ip	0.000133418377836287	1e-05
Snx3	1e-05	1e-05
Sox15	0.000290856957320612	1e-05
Spin1	1e-05	1e-05
Spin4	1e-05	1e-05
Stk38	1e-05	1e-05
Stk38l	1e-05	1e-05
Stxbp2	2.52924051750457e-05	1e-05
Syce1l	1e-05	1e-05
Tasor2	1.5964394321951e-05	1e-05
Tle3	1e-05	1e-05
Tln1	2.44986287382236e-05	1e-05
Tmod3	1e-05	1e-05
Traf4	1e-05	1e-05
Ttc5	5.26344168029946e-05	1e-05
Tubb6	2.64349338914311e-05	1e-05
Tyms	1e-05	1e-05
Ufsp2	1e-05	1e-05
Uimc1	1.64701472507996e-05	1e-05
Urgcp	1e-05	1e-05
Vasp	1e-05	1e-05
Vat1	1e-05	1e-05
Wars1	1e-05	1e-05
Wdr4	1e-05	1e-05
Wipi2	4.63631364217007e-05	1e-05
Znf532	1e-05	1e-05
Zscan10	1.33842982897951e-05	1e-05
Zswim1	1e-05	1e-05
