# Supplementary material for: Morc3 silences endogenous retroviruses by enabling Daxx-mediated histone H3.3 incorporation
Source: Nat Commun. 2021 Oct 14;12:5996. doi: 10.1038/s41467-021-26288-7 (PMC8516933; doi:10.1038/s41467-021-26288-7)
Supplement: Supplementary file 12 — Source Data [file 41467_2021_26288_MOESM12_ESM.zip › Source_data_folder/Fig3A_gene_regulation_Morc3_ko_wt.txt]

gene_id	baseMean	log2FoldChange	lfcSE	stat	pvalue	padj
Irak3	123.034756733816	2.18722769435636	0.125964782249701	15.0642845393817	2.78160554971444e-51	9.43242441908167e-48
Grin2c	106.917267885807	2.05583802679965	0.127383463305105	13.3971842918469	6.28008471319694e-41	1.06478836312254e-37
Lama3	165.564910678866	1.77523234802525	0.119816760004959	14.3219244546143	1.59640484053299e-46	3.60893920949826e-43
Ube2l6	79.947806999586	1.73945701835813	0.127416465944133	12.2546171332028	1.58697072961154e-34	1.95687917967736e-31
Eps8	780.136791178949	1.61467515429189	0.0975493587240821	16.4841373311905	4.77055233351911e-61	3.23538859259266e-57
Car2	602.648267704134	1.43939783790028	0.111643304535416	12.8671531118711	6.88949927529276e-38	9.34491681700709e-35
Tlr2	119.953917227959	1.43172164077971	0.122730773543949	11.3809089743957	5.20543210666901e-30	4.41290506842865e-27
1700030C10Rik	345.266001739518	1.34549890960588	0.102413612518242	13.0481026377913	6.51497619096884e-39	9.81879300603349e-36
Dclk2	450.911174046144	1.31388079912349	0.106985757656035	12.2325354911674	2.08332567514316e-34	2.35485245480348e-31
Cd200	39.9840019495908	1.29916354816264	0.122173126528205	8.14341606504244	3.84278931268122e-16	1.53304688932965e-13
B4galt6	661.116697554164	1.22495142703808	0.0904223091652886	13.5119624015774	1.32930185713363e-41	2.57580719859436e-38
Gpa33	612.860659312556	1.21833322999672	0.100297811066478	12.1176618705964	8.51539029981254e-34	8.88482723281979e-31
Slc23a1	62.8642887370242	1.18652910005017	0.127323086090503	9.08569011950611	1.03042880251583e-19	5.59069451092989e-17
Slc9a3r1	1242.69875125765	1.17817727797609	0.0758938681093853	15.5039302945363	3.26305869702748e-54	1.47533760554936e-50
Tbc1d13	2954.5074667751	1.17303162292094	0.0670221396158951	17.4936383689282	1.60195471238835e-68	2.17289137188355e-64
Abca1	515.925546729829	1.15194043198516	0.123601569410904	10.3334672614166	4.97298382091343e-25	3.74741958593721e-22
Epha4	3107.92525809814	1.14593291070257	0.126438381793776	9.19152432679375	3.87313330370581e-20	2.28413826658546e-17
Dnajc21	2700.89092354026	1.08353947236805	0.0746921299234835	14.5008743392806	1.19616470358993e-47	3.24495560789877e-44
Gm5595	330.941533444093	1.04320668213591	0.10467869717152	9.93183589105659	3.02631455689223e-23	2.05244653248431e-20
Etl4	415.953407479301	1.01751926049487	0.103656290224331	9.79252728479517	1.2122721632348e-22	7.83012362957946e-20
Nap1l2	67.1171895822522	1.00671019100692	0.127408446926545	7.80084703998946	6.14930118634099e-15	2.08522803228823e-12
Nlrc4	181.347438767472	0.97884355603756	0.116994723341074	8.32593226330083	8.36676390647914e-17	3.66086405249945e-14
Mfap3l	90.9010048774077	0.946584530463747	0.126218059530106	7.44524479722759	9.67648182336996e-14	3.0523674291207e-11
Rdm1	572.978640943446	0.934576419606401	0.0887904667395933	10.5086396206632	7.88223103783135e-26	6.28909304689085e-23
Cdyl2	1816.48011196938	0.917764197818255	0.102188085653462	8.98063864372386	2.69199599803489e-19	1.40439360451328e-16
Etv1	262.583764104661	0.911763873360379	0.115403727496891	7.88447683957893	3.15855981120268e-15	1.12743961260929e-12
A930004D18Rik	55.876257951061	0.876106329341959	0.126387200850395	6.9124966393669	4.76197285900723e-12	1.19613703443656e-09
Osbpl10	295.183044456587	0.846579108012238	0.11289156705801	7.48508002333102	7.15035548490527e-14	2.30922432850607e-11
Apcdd1	82.1456026631353	0.838379823033964	0.126256779959317	6.59579648190183	4.22978835051137e-11	1.02451516404172e-08
Adrb3	197.785944412629	0.815209718637093	0.112824848197958	7.20259938990157	5.90753505202378e-13	1.70488947756703e-10
Ap1m2	769.044751926514	0.813690773953916	0.0892344659603728	9.11215912000165	8.07584918435528e-20	4.56420076402479e-17
Pkp2	912.734619989194	0.809898658532177	0.099353877479285	8.14769788097414	3.70917624623512e-16	1.52458383648282e-13
Tspan2	44.4526239874277	0.799906424669371	0.125805580257156	6.31158479796231	2.76192396174767e-10	5.7634979410993e-08
LOC666331	21.6430042563796	0.795538709974915	0.110825831913175	6.55476309427384	5.57302792373252e-11	1.30331984064669e-08
Fdxr	443.761133074413	0.752911552039523	0.0940746732481752	7.99393217004476	1.30701688155133e-15	4.791453238206e-13
Eif2s2	8376.45673683019	0.748716651178451	0.0620692979809193	12.0620379215684	1.67584117796208e-33	1.62365069556269e-30
Klk1	40.4670459609885	0.728347370562016	0.121875654146261	6.02028752501773	1.7410751637301e-09	3.19134371903177e-07
Acot1	116.408358206249	0.727280216179324	0.124305172645681	5.83358662636871	5.42484221255481e-09	9.43366150911454e-07
4930452B06Rik	204.999336637179	0.722040026720348	0.112447516849999	6.40877404465074	1.46694411182068e-10	3.26190654635011e-08
Pla1a	47.8772570772	0.721523808116381	0.125047229611892	5.76936693764472	7.95698774013262e-09	1.33245162601431e-06
Esrp1	259.139189635863	0.710025180834418	0.117223508291848	6.0508689098013	1.4406664693098e-09	2.71405555412753e-07
Epcam	1982.25778355908	0.708105632356679	0.0696586499122917	10.1633489334524	2.88976388185459e-24	2.0629872259724e-21
Cntnap2	101.537336473914	0.698480488852191	0.123800589511427	5.62203542048095	1.88720556775956e-08	2.94778743971316e-06
Ifitm3	611.158253766769	0.695152986964755	0.0938019094454621	7.40691499341764	1.29271263896358e-13	3.98508050793226e-11
Ell2	447.509047883101	0.681231699046792	0.09805307063754	6.94248293320342	3.85267509014277e-12	9.85994055145217e-10
Ddx58	1000.38279454802	0.680737365941615	0.0961598283868596	7.07715857756271	1.4714013000866e-12	3.99161744687492e-10
Ddhd1	348.73219804372	0.677526389459824	0.105933394375157	6.39079901069592	1.65021172122747e-10	3.61023738495635e-08
Mgll	42.692853277174	0.676447709178355	0.124529574548193	5.43485390435908	5.484134715869e-08	7.74862534229657e-06
Mllt10	689.447076161011	0.671267499632041	0.0832981785589418	8.05419454127286	8.00038859240807e-16	3.01436863520619e-13
Adprh	907.024154711426	0.664846333780007	0.0795054492804446	8.35889764062647	6.33070081449774e-17	2.86232086159491e-14
Tsx	31.0226467043636	0.66414476794479	0.120483571210896	5.51434816838605	3.50074971717391e-08	5.27601879597188e-06
Sfrp2	57.6673074396948	0.655939090181237	0.127255417053944	5.14123171781317	2.72943181712903e-07	3.49264275165455e-05
Fmn2	104.86153736317	0.65309540430491	0.124662017893086	5.22497071832725	1.74182671786774e-07	2.29379976710271e-05
Fam25c	320.841592151021	0.641036156494477	0.117200957896096	5.46881534402558	4.53053439847535e-08	6.57095315111051e-06
Gm3604	220.098312124072	0.63161731608169	0.109518254720665	5.75951558510375	8.43556709397907e-09	1.37855460316545e-06
Gm7120	52.3531669897932	0.631021941522719	0.126388440910303	4.99434566959414	5.90355777501788e-07	7.08635908498606e-05
Echdc2	1189.51455415456	0.629844434358498	0.0780278713634462	8.07000868019135	7.02931706659077e-16	2.72416161974964e-13
Soga3	194.222738756648	0.629357225457193	0.122114620615317	5.15100014127185	2.5910099376303e-07	3.34709131371594e-05
Frmd4b	60.7253734699781	0.625935404816171	0.12738075586519	4.90490460653256	9.34727553630098e-07	0.000105655371145322
Lpl	143.648538821149	0.612286322252611	0.123932847459106	4.93460562612344	8.03128729160271e-07	9.31080177976916e-05
Sqle	1805.83592320837	0.599668156305407	0.072585602118061	8.26036731282964	1.45224875552551e-16	6.15571941248375e-14
Psme4	7290.11687415704	0.585229732345644	0.0619761853029431	9.44258442610706	3.63696087231621e-21	2.24235169418623e-18
Akr1b8	215.54672339678	0.577914121550306	0.117230823052265	4.92495632582038	8.43791980819432e-07	9.61781044355863e-05
Lgals3	105.825059331786	0.57482990271567	0.125296419944006	4.58160128431355	4.61429026417181e-06	0.000428686528378263
Enpp3	192.283668641302	0.568276094428359	0.119093830540933	4.7668416432947	1.87136278239908e-06	0.000190850863010985
Dsg2	473.10707678728	0.566019346408737	0.0981459075728177	5.76517848664552	8.15714668467286e-09	1.3493114345232e-06
Zer1	183.438476171425	0.565859317127889	0.114606387040653	4.93194011853902	8.14168783912267e-07	9.35880117371694e-05
4930519F16Rik	15.485551077046	0.564961970451333	0.100937579653746	5.4861653122097	4.10752531398489e-08	6.12246959987814e-06
Dusp27	704.093284613046	0.550891627564272	0.126328607253343	4.40945929564648	1.03629033443873e-05	0.000901041160020959
1700061G19Rik	292.207815488266	0.545713227348107	0.103682497120561	5.25937082468375	1.44549129376657e-07	1.96066439086497e-05
Tbx20	119.330118375772	0.535434786311052	0.125225470711506	4.27505254214069	1.91092223713577e-05	0.00153371297186448
Atf7ip	255.741503726644	0.530463482403106	0.113683276420776	4.6630641070474	3.11535651928764e-06	0.000310710998732482
Cd59a	21.0485717762944	0.529687777159269	0.110306894448422	4.86716497185717	1.13210523066719e-06	0.000126908060733635
Nuggc	16.5311013148973	0.527902017140841	0.104780762808746	5.08077895546679	3.75890307191978e-07	4.72090382106666e-05
Ephx2	581.093804114535	0.524848618236839	0.0906987165284823	5.78489850705265	7.25561230582525e-09	1.23018906645267e-06
Slc35g1	483.27512155567	0.520369730539043	0.105100173327489	4.95045836809836	7.4038894729617e-07	8.73272667923935e-05
Igf2bp3	1287.90120894287	0.51936032452402	0.0859777944369091	6.04016986983025	1.53952063558308e-09	2.86055587685602e-07
Lpcat1	603.157384451389	0.518671444296339	0.0866705428837734	5.98270332797888	2.194642862144e-09	3.96908477094949e-07
Bdh1	231.006208352634	0.517316104027469	0.107651085804478	4.80185923443333	1.57199187746018e-06	0.000170579982606959
Rpe	1612.46972544717	0.516734131924936	0.0735055628052388	7.02925788870628	2.07634900900302e-12	5.52227410943471e-10
Zfp516	537.004275802013	0.514909869250354	0.0973916787754424	5.28567376436145	1.25242922605023e-07	1.73346428797401e-05
Rmdn2	62.8433930368128	0.511418398991164	0.12732104324601	4.01678431033258	5.89976760376443e-05	0.00404163877663943
Aass	77.7315272781189	0.501969343734035	0.126970476429077	3.94791234880005	7.88356558115355e-05	0.00502031378135055
Ccdc126	80.2857274072036	0.500041135372625	0.126901672858151	3.93641275184216	8.27086707009686e-05	0.00516986363773243
Samd5	12.2865628393605	0.497885161727422	0.0932439951473459	4.70006200555874	2.60082509378828e-06	0.000261315493126994
Pmel	267.894149464987	0.493634827843272	0.108646611703388	4.54071288581233	5.60643368255326e-06	0.000506971109801016
Srcrb4d	78.0511362324673	0.4923088947783	0.126631794868347	3.88190738237999	0.000103640352166832	0.00624790105240403
Egr1	95.7858709062985	0.492089788932419	0.124599369130953	3.94506247226374	7.97791765732253e-05	0.00503313837692664
Msh2	5668.20481700631	0.487035656987079	0.0629138899434815	7.74113818017318	9.85307415456949e-15	3.25968531298977e-12
Zmat4	348.329654551515	0.485345584497202	0.105318849298102	4.60639053674679	4.09718581406432e-06	0.000385932141541448
Etv5	2635.41088716578	0.484005743833113	0.0665205352569286	7.27573759899292	3.44532711763978e-13	1.03849815608147e-10
Zfp459	809.790765620383	0.483774971682949	0.0916694232131453	5.2767557400834	1.31490964479015e-07	1.80155903251854e-05
Glrx	105.624843954363	0.483705641805792	0.126210673193081	3.83205380345089	0.000127077937953199	0.00742967737240169
Rusc2	84.3302417894445	0.483593360047338	0.12695744477817	3.80654802205498	0.000140919939981167	0.00799764881131609
Ptk2b	149.423042419789	0.480648658472056	0.116751159603284	4.11312516193022	3.9033861268909e-05	0.00286192050946747
Acad9	1341.39632785067	0.480237998312159	0.0780134979632151	6.15540123274215	7.4887655109023e-10	1.51608381178924e-07
Syt9	196.446398025638	0.475076150525076	0.113621200296597	4.17835129911305	2.93629875860351e-05	0.00222502549506693
Grhl2	401.874498947704	0.474319002454477	0.0947476119317036	5.00461453720349	5.59739226870044e-07	6.77884185112971e-05
Pcmtd1	739.755692945726	0.471637256863313	0.0932687684500862	5.05638557857769	4.27277029935076e-07	5.26871421276307e-05
Morc1	2243.13409790652	0.471277547918307	0.0740043408147142	6.36794787958038	1.91573988993851e-10	4.1246183916073e-08
Mt2	1871.84300075501	0.470068336271723	0.0764153991901882	6.15110790718215	7.69435442422472e-10	1.53479740309094e-07
Prex2	324.581427530619	0.469897698367702	0.118331252518838	3.97211227602328	7.12381271812231e-05	0.00466799013085077
Hltf	1959.91097798015	0.467664602202181	0.071864433210485	6.50725153800655	7.65381950649303e-11	1.73027346310119e-08
Tmem40	28.9927053861545	0.465288450626678	0.117980979028931	3.96195763155886	7.43377339851889e-05	0.00482448336734499
E2f8	256.698903107853	0.463953680920508	0.106349263923855	4.36040125565865	1.29824157656063e-05	0.00106723325724051
Hmga2	242.214210561513	0.462776619325178	0.10890737117156	4.24773532651398	2.15942291020496e-05	0.00170293095081512
Hmha1	187.539488251366	0.457621642547112	0.116282957708823	3.93342974075748	8.3742324507946e-05	0.00519063431787282
9830147E19Rik	500.81388439606	0.454360358727184	0.0889273113172033	5.10815352165845	3.25322284764967e-07	4.12399202855328e-05
Prob1	20.4907497277859	0.453936428741118	0.109063123028812	4.2261220268438	2.37753095798509e-05	0.00185338102954654
Bag3	120.723977557614	0.453926605172081	0.122484038752779	3.70260005598081	0.000213401155531417	0.0113512677397182
Adrb1	29.2392691276512	0.452301802102789	0.118778821023537	3.82619793130291	0.000130137665688045	0.00757591114760793
Setx	7222.25093501934	0.451380176316392	0.079000849896187	5.71359643522568	1.10613142688331e-08	1.7861388897911e-06
Pmm1	2241.44902858125	0.450864079573274	0.0801966431623875	5.62171392032794	1.8907218169791e-08	2.94778743971316e-06
B3glct	196.56008869197	0.450372983138075	0.113317822422638	3.97262980036849	7.10834786770644e-05	0.00466799013085077
Sh3gl2	74.0926504919147	0.448969477175507	0.127331632544314	3.52267441535027	0.000427215834137188	0.0198450533364275
Pml	503.40757852177	0.448065505039905	0.0971644560273084	4.61024962494825	4.02185752740336e-06	0.000384172362688023
Gstp2	58.2597797249534	0.439733895737962	0.127397932834472	3.4493264737763	0.000561986799107948	0.0254092964770007
Slc28a1	247.13321086461	0.439185607454307	0.107994803168215	4.06478177065551	4.8077425058273e-05	0.00341425232193934
Zfp808	671.441995193614	0.436210015377696	0.0913245440552385	4.77605898962197	1.78763972841175e-06	0.000183693524819523
9330159F19Rik	23.9452778343946	0.433844827535265	0.114115118068468	3.83332744910742	0.000126421489091016	0.00742329471008894
Cdh3	357.9668284791	0.430844162398	0.105430948419512	4.08523890744497	4.40314879122517e-05	0.00317682501086054
Fsd1l	407.955749161429	0.430824955474089	0.107858712113537	3.99414178470711	6.49290029427688e-05	0.00438157709410804
Trim2	1079.45528646088	0.429781935258524	0.0803761546442193	5.3466370313175	8.96034492618237e-08	1.25297029462616e-05
Plac8	572.561799094123	0.429642601402138	0.106254008219402	4.04284532413498	5.28064577841721e-05	0.00367316304299749
Mitf	408.153916090394	0.429332663692911	0.0981439751355458	4.37390498680028	1.22043513271183e-05	0.00102185074938909
Pla2g1b	127.456839915637	0.427952960610917	0.123812574922566	3.45391736895296	0.000552506635265045	0.0251483221501177
Fetub	65.8017868388656	0.427506940364159	0.126959266446425	3.37277304916714	0.000744152618719744	0.0315427691259831
Lnpep	425.056858105035	0.427023038296024	0.093944671308113	4.54465170634314	5.50261644751028e-06	0.000500922748282077
Ccdc141	154.601226340532	0.426238938170754	0.123488924904594	3.45259055240298	0.000555231083079949	0.0251878073943024
Zfp961	1633.40464004431	0.424232279289708	0.0885087829563044	4.7930366153399	1.64275628002826e-06	0.000174080829549245
Ccdc85a	31.548484701616	0.41926247313249	0.117726992996732	3.58817664490029	0.00033299865559239	0.0163061146731234
Atp6v0a4	138.871098369025	0.417113447073708	0.122513852795123	3.40409020236371	0.000663848273942758	0.0288603781658961
Sfi1	343.993446163512	0.413735786679183	0.124728868586769	3.34663133717983	0.00081799919290272	0.0338781660267632
Cox17	651.818952519077	0.412998012905645	0.0898035885676132	4.59833970644861	4.25871188848413e-06	0.000398380469347577
Gstp1	448.416534410048	0.411545172739687	0.0940395554930006	4.37557272075645	1.21114054757262e-05	0.00102185074938909
Lad1	313.301927955126	0.411203392867765	0.103900684834357	3.95669970033435	7.59923628545836e-05	0.00490838290361701
9030025P20Rik	38.3000159638049	0.410755233194792	0.124398749800841	3.30396884770359	0.000953264243604035	0.0387128029947459
Atf7ip2	213.657391793777	0.410741822024599	0.115896174513445	3.54371188050532	0.000394536147947572	0.018777151967582
Enc1	1412.12409721171	0.409940526754392	0.0749613671451746	5.46838484570882	4.54154968784747e-08	6.57095315111051e-06
Ankrd33b	87.0973077377314	0.409618998703888	0.126426410377875	3.23885702477596	0.00120009716238414	0.0469110026241456
E330020D12Rik	96.8848643344281	0.407419718261141	0.127209339465798	3.20629350020726	0.00134456770723321	0.0506603232803092
F2rl1	1428.63347208083	0.405920296287261	0.0847917023546412	4.78703087849899	1.69266799224138e-06	0.000177979446874125
Bambi	293.174798396818	0.404907343570622	0.106382522694989	3.80486214682968	0.000141883187162882	0.00801876479448886
Hspb1	2454.43948735954	0.404854558777306	0.0667887306017515	6.06155490655761	1.34811850330899e-09	2.61226848269759e-07
Hsd17b14	249.412074963225	0.404245452932238	0.120070616508237	3.36580791307959	0.000763198346720233	0.0321491378102896
Amph	95.4575513361975	0.399424482047885	0.126287679431102	3.16272867095629	0.00156297930548101	0.0562340883277039
Helb	1727.39531929059	0.398767843471334	0.0711384540869514	5.60531028433671	2.07882213044669e-08	3.16821835700887e-06
Tmem132d	18.4212552206372	0.397041692218731	0.107142620560678	3.75402589853261	0.000174016872242156	0.0094414594203704
Tmsb4x	6158.53327022757	0.392321320462704	0.0749147493647279	5.23686999699264	1.63322646768228e-07	2.17187096153358e-05
Dppa5a	14633.5757059807	0.385203287550263	0.0805344379785079	4.78310554262134	1.72607435203854e-06	0.000178721164206494
Hunk	606.939559513301	0.384965272835761	0.091890678835983	4.18927549937141	2.79846484546232e-05	0.00213249309909274
Trim24	1889.06963461006	0.381943349837029	0.083748499909128	4.56060841758367	5.10056191204684e-06	0.000467459606587861
Mt1	1217.01071512447	0.381610217870896	0.104217996777385	3.66156294438326	0.000250681252174022	0.0128310962433526
Bcor	282.929113802151	0.381117634058777	0.106734971819193	3.56981214265763	0.000357237318623277	0.0172440106398795
Llph	397.448005537398	0.37791180984608	0.0988676985263629	3.82212202235944	0.000132308186986382	0.00763671595014162
Fcgr2b	59.9214824552066	0.375300159285029	0.127292595770497	2.94872342117924	0.00319089401831991	0.095832185725413
Rab31	895.094388048285	0.375027701111994	0.0782039708164926	4.79527041638025	1.624555318097e-06	0.000174080829549245
Tmem79	184.911884419463	0.374952614201533	0.118147339115974	3.17342022408265	0.00150654297456897	0.0549574173745529
Clec11a	22.0047991401895	0.371846774259052	0.111618213864533	3.3572503170494	0.000787218079026618	0.0329562531602378
1700019D03Rik	451.723550145829	0.370344071351972	0.094147760250425	3.93324620449067	8.38063193463689e-05	0.00519063431787282
Ttn	499.553587626837	0.37017954537698	0.104837627954175	3.53076872926609	0.00041435386979567	0.0194698560199121
Tsix	59.5090008237245	0.370072100252638	0.12695590697663	2.91448148730476	0.00356279939065143	0.103926475128594
Fbxo30	903.01278024054	0.369996722484558	0.080211139449579	4.61261787380388	3.97628914392506e-06	0.000382513375519146
Gm9833	224.181532721463	0.368889474297378	0.113169694668476	3.25933518482881	0.00111673645139998	0.0446826348872841
Tmem47	387.608778040944	0.36718226252264	0.104253634543235	3.52150237133268	0.000429108829650346	0.0198649561958269
Map10	257.62211445635	0.362847709357029	0.10625350957169	3.41463975667046	0.000638664194626857	0.0283099383526755
Ntpcr	524.357367271248	0.36283138205159	0.0876010784395617	4.14146674591149	3.45091911179923e-05	0.00258609209019032
Acp6	957.827195647282	0.36145511618125	0.0778180137191715	4.64465180685828	3.40650488414759e-06	0.000332416059342287
Tmem30b	57.7236192954443	0.36139717464871	0.127227173627904	2.84115296378794	0.00449507459725825	0.124177580116519
Fam221a	64.3490695326314	0.361187254252486	0.127417303243379	2.83471135774668	0.0045867106278724	0.125431739831575
Skida1	11.6738189853622	0.359827836104682	0.0924185069514758	4.02974284782804	5.58379033047912e-05	0.00384459553515832
Pcolce2	682.352671209922	0.359514445968905	0.0876245337708926	4.10276991471261	4.08233173974894e-05	0.00297702944720186
Zfp52	190.691785847953	0.354832073937856	0.11444565929757	3.0999568308391	0.00193548849698513	0.066128377766011
Grk6	1963.47343247256	0.3537769815959	0.0702295560178816	5.03735653364804	4.7200509438324e-07	5.76781720740024e-05
Mast1	38.003998468943	0.35159524381527	0.12442619424035	2.82612984312136	0.00471141619299796	0.12654584008282
Sh3d19	855.003465164782	0.351065760696128	0.0843602508852388	4.16148585177122	3.16183590221216e-05	0.00238261900986699
9130011E15Rik	233.208658858636	0.350515953219772	0.116493477966405	3.00899938663841	0.0026210964505975	0.0821075109836132
Dennd3	102.920474599494	0.347556115220313	0.125289714864306	2.7728179153617	0.00555732066017433	0.141957622287391
Tmem104	36.4454276355645	0.346136997115473	0.122435904180518	2.83144834523658	0.00463377174740708	0.125601608178282
Colec12	58.3164123176356	0.345345591250295	0.127213363331486	2.71582341832	0.00661111688772616	0.16128271486532
Otx2	204.790714640442	0.344598295742904	0.114939782918546	2.99793049241233	0.00271819659894507	0.084563345569016
Acss1	186.592247934552	0.343117356181162	0.117800723582299	2.91177600206624	0.00359380251391922	0.104381878584155
Rnf125	242.313855418559	0.341326073153624	0.106169085162349	3.21427044777976	0.00130776434333095	0.0499003374840113
B3galnt1	340.386880945327	0.341218701924583	0.0992522073249945	3.43757753188744	0.00058694266021156	0.0263618882222172
Rab25	32.0486176415326	0.34080284408992	0.121337972005956	2.81298725276261	0.00490835968996019	0.130033185223867
Tcfl5	288.559282683344	0.336765442813204	0.109084609314989	3.08654363428197	0.00202498223844734	0.0679872749561875
Pramef12	402.911837371914	0.336122217293905	0.0953967158743634	3.52316681980388	0.000426422868695328	0.0198450533364275
Efr3b	116.880386454857	0.335577284851509	0.122080054927506	2.74809462551674	0.00599427067952985	0.151303310677576
Cyr61	183.762170469412	0.334310550259757	0.123444645189573	2.70771058236246	0.00677490747616278	0.163513959086605
Ubqln4	2147.54146125742	0.332942185146167	0.0812691044373599	4.0967177739826	4.19049270022706e-05	0.00303956379603635
Jph1	52.1769817127923	0.331586859764791	0.127137023900088	2.60717762923484	0.00912919880706821	0.197745055452979
Suz12	3714.45472237147	0.331480484154501	0.070457877684722	4.70467481649694	2.54270909422527e-06	0.000257382881746802
Pdzd2	38.5967310004582	0.331120585708614	0.124642883420602	2.65669966257993	0.00789097080992295	0.182029129363597
A830018L16Rik	75.0735523130722	0.32896661892938	0.127343173520092	2.58412016475739	0.00976277734779938	0.207558482673277
Mcam	1118.63983570186	0.328527890998515	0.0860329408505535	3.81844939337156	0.000134293125370308	0.00769749571125778
2810013P06Rik	169.880208187433	0.327698277395637	0.114868369955696	2.85216382950433	0.00434227146524587	0.121190473569125
Hps3	301.709825230343	0.327451958095171	0.103481630375438	3.16392662261335	0.00155656034163304	0.0561520863667834
Zfp229	735.465513988578	0.327048756733225	0.121394962677843	2.72043894953027	0.00651953092663972	0.159622594745381
Dr1	1154.24704822195	0.327031462227335	0.0819392212520578	3.99118386119408	6.57442848481895e-05	0.00441463108752892
Zfp454	86.1183541304187	0.325648590481726	0.125453337919068	2.59487745335689	0.00946246504908629	0.202443021964994
Klhl7	845.312842749412	0.325308164131708	0.0836137198718875	3.89051087050709	0.000100033395274963	0.00605737934602502
Abcc5	1057.20944725513	0.324594201694183	0.079646600153956	4.07537767936448	4.59397256388452e-05	0.00327961283455419
Zfp654	461.101254826109	0.324443788886552	0.10005883878771	3.24269424758038	0.00118405203407752	0.0464175774284033
Yes1	3185.86871039447	0.324218919768123	0.0769878634127029	4.21126208487908	2.53947914595933e-05	0.00194607317151369
Stx3	886.344758683387	0.323171332904803	0.090167508463864	3.5839431822334	0.000338445738322361	0.01646832306326
Ttc32	92.6137495730546	0.322958359096413	0.126934383087383	2.54442119679775	0.010945900692249	0.225982034991881
Pou2f1	719.21034018975	0.322798374429121	0.101199217440762	3.18951156836103	0.00142513435034165	0.0524770822582746
3110002H16Rik	504.478980858336	0.320906139618147	0.0899407920188448	3.5679046446831	0.000359847404205697	0.0173084049313691
Susd1	117.714409347089	0.320596502338376	0.1253209974662	2.55835380979266	0.0105169029127777	0.220140850476724
Fcgr3	11.3401585854848	0.319973772550217	0.0929146981733118	3.53365030126172	0.000409862975557339	0.0194269499595277
Bcl6b	150.203311948732	0.318749522491049	0.120114179314713	2.65282307196035	0.00798216989050596	0.183161094857355
Prps2	649.186425697547	0.317927749676135	0.099075564479388	3.20877230755115	0.00133303011984163	0.0505062026411504
D3Ertd254e	422.217397010133	0.317342346373429	0.0936511655845993	3.38852634034146	0.000702692793698346	0.0301624210560898
Med22	782.388938059454	0.316868571082537	0.0868359590385091	3.64905124959749	0.000263210595447295	0.0132720762700636
Epha1	79.116791010567	0.316065781738458	0.127101702221372	2.48568516646782	0.0129302300416443	0.248118802392308
Qpct	33.8608377602669	0.315107757694492	0.119834545633127	2.64047860125104	0.00827890206837848	0.186227243209761
Dnase2a	148.226366415048	0.314475759449843	0.118142741950123	2.66106260261677	0.0077894472943446	0.180917916267963
Ugt8a	87.3512631889373	0.314030527865514	0.126066431241676	2.49117810378529	0.01273202786665	0.246852284392409
Adamts1	53.4141369648935	0.3136963593785	0.126633723439652	2.47817106725905	0.0132057812889913	0.250640896235461
Kcnf1	20.2043182904604	0.31342546103033	0.109880996937599	2.87314565218395	0.00406406701140677	0.115566048097948
Tmsb10	1096.72445570527	0.308484562379586	0.0834916978939539	3.69466392089669	0.000220177815156506	0.0116054086239348
Polr2a	447.040535842	0.307985949357387	0.0957727656475023	3.21553087504202	0.00130203487824315	0.0499003374840113
Gdpd3	11.6222275478788	0.307679736473556	0.093953114994031	3.34537028611915	0.000821727854821962	0.0338781660267632
Morf4l2	12500.8760946312	0.307365418682038	0.0782947352750989	3.9257720296099	8.64520051596023e-05	0.0053301590817493
Jup	1476.77800779717	0.307309453318883	0.0704346513906692	4.36301889816167	1.28279857440945e-05	0.00106096828434694
Armcx1	515.540374407351	0.306254886163023	0.0977875584744592	3.13158584744009	0.00173864946743148	0.0607810344748471
Strap	3382.91948093852	0.30544325985333	0.0768000198368262	3.97714739830052	6.97469345880202e-05	0.00463748735662699
Fndc4	125.425584830477	0.304481526727447	0.122796314924672	2.47903316116465	0.0131739057539072	0.250618313669
Zfp936	943.498197036997	0.304060879215985	0.0981594684135399	3.09772006546815	0.00195015544675052	0.0662018304547474
Lpar6	212.744309838052	0.303967164284969	0.124071502405104	2.45134280581671	0.0142324335954915	0.26372777225307
Smtnl1	9.67290589544731	0.302861622735836	0.0856844663889576	3.69038939393535	0.000223911032541021	0.0116812663284093
Gldc	4721.48256572937	0.302755651393476	0.0941597630240628	3.21535707626621	0.00130282352785201	0.0499003374840113
Tuba4a	3969.59871359674	0.302477053557694	0.0612744852351141	4.93642460552165	7.95677766277842e-07	9.30394243257986e-05
Ranbp6	363.426664815282	0.302384976435407	0.0973360173481209	3.10641890175709	0.0018936824365014	0.0651926613418909
Vangl1	727.955732033991	0.301621665323431	0.0883108052886108	3.4152901418925	0.000637141044153759	0.0283099383526755
Ssr2	2512.40320667608	0.301541835397733	0.0689266888816672	4.37478911782123	1.21549926432473e-05	0.00102185074938909
Ano9	747.468109567347	0.301127893973455	0.102644537414195	2.93378306193597	0.00334858163916183	0.0991692956810319
Syt4	22.8312873840909	0.300737104988795	0.114536554761978	2.63431518080708	0.0084307187974066	0.188392536685376
Palm3	494.138151074655	0.30045531587957	0.0945361080205931	3.17796038718575	0.001483150129536	0.0543714820460169
4632428N05Rik	35.8444571865427	0.300386370281162	0.123554024955197	2.43205299023623	0.0150135106503729	0.272221082286289
Cbr1	428.702085208111	0.299667814054496	0.108748459788259	2.75543299154686	0.00586145094222952	0.148885244532587
Prdm1	143.634679010415	0.298798178737614	0.119452563421966	2.50099537138819	0.0123844796997551	0.242750119432772
Lmo4	87.0282145467548	0.298043275839982	0.126279402679806	2.36077231332427	0.018236923601464	0.305761444427615
Rnf216	615.739000385862	0.298000739490762	0.0901893016422752	3.30401828608982	0.00095309615279658	0.0387128029947459
Slc44a1	938.247052878638	0.297996507773483	0.0890630384847512	3.34604831351682	0.000819721115494214	0.0338781660267632
Stk31	242.145251971899	0.297639246293122	0.123832511494129	2.40477510848772	0.0161824208814044	0.284053771501249
Crb3	144.083251228643	0.296463146790109	0.120419767731944	2.46171122868176	0.0138275948175912	0.257988302759019
Fgfbp1	59.42154101998	0.296043400034292	0.127058719948417	2.33121195482809	0.019742186077121	0.316381621716754
Grhl1	84.7243384922869	0.295821903556037	0.125705179214849	2.35255974311927	0.0186446944096329	0.306744588423327
Gpbp1	3239.70937514647	0.295715480743122	0.0714811969180946	4.13699556224698	3.51882912224457e-05	0.00262249440736953
Cdcp1	25.7190475119303	0.29553740486616	0.11746635943597	2.52214340070976	0.0116642147209742	0.234625803852785
Adi1	300.199384680118	0.295469386155924	0.101286459722574	2.91705019943392	0.00353358897288907	0.103460672859664
Plk2	240.457756277652	0.294995267748294	0.12325210019002	2.39329892588251	0.0166976308516052	0.288661498378413
Spry4	1073.21220863771	0.294842411865924	0.0938270542878895	3.14232980177891	0.00167609125898894	0.0592044318669949
Ctnnd1	1167.46099142611	0.293070369856262	0.0832441793992502	3.5205485532391	0.000430655140353178	0.0198687289923486
Timm10	508.073074326525	0.291358771972431	0.0939140132510895	3.10244810708044	0.00191927193760726	0.0657399105093558
Eif4a2	9252.53710888399	0.290380177968614	0.0663312233686289	4.37774560483754	1.19913198041319e-05	0.00102185074938909
Mcts2	172.848997301331	0.290229395388295	0.11421588485424	2.54071244782755	0.0110626861608757	0.227011006181722
2410002F23Rik	1150.51142569657	0.287952256867323	0.0785928777737076	3.66382255121894	0.000248478960877415	0.0127665478232624
Gm4371	29.6165574111005	0.287194855216438	0.119301451929312	2.41385090387741	0.0157849201165181	0.279113921329462
Pga5	29.7420748099186	0.286674381902999	0.116800427155659	2.46274868474662	0.0137876520508268	0.257952706782642
Snapc3	521.612295874715	0.286243336861028	0.0895873440938308	3.19505812106141	0.00139802683408356	0.052095703234916
Cd38	280.762662132566	0.285707869983041	0.116442544296294	2.45416827328967	0.0141210884768801	0.262381430274523
Zhx1	51.6345605936603	0.285389460519573	0.126589414289913	2.25654038488405	0.024036809089241	0.358540182053719
AA986860	16.8024339007233	0.285020454251753	0.105633925133932	2.72050121616849	0.00651830321044301	0.159622594745381
Flt4	38.2537037018446	0.284183001647516	0.12431881384317	2.28797066690471	0.0221392293983288	0.340606788083575
Igf2bp2	437.661718012726	0.283954494843932	0.0916783574930633	3.09722936234791	0.00195338671023935	0.0662018304547474
Klf9	1812.78546115692	0.282083760904585	0.0798448047495543	3.53288330684538	0.000411053865997084	0.0194269499595277
Atrx	5908.93336921962	0.281980606461935	0.0741721855546396	3.80173116590043	0.000143688588743708	0.00804839711959538
D1Pas1	304.343795414569	0.281626950366098	0.116463335514401	2.41792645922456	0.0156092311437126	0.277946083078833
Anxa2	93.3139045376975	0.281559627264206	0.124943607016197	2.2529027419961	0.0242652819489171	0.360103155749575
F3	96.0500044732622	0.2813875646653	0.125123213594659	2.24808296125237	0.0245709003478019	0.363049773766432
2900011O08Rik	45.381336314534	0.280928717801333	0.126290198507744	2.22382022605862	0.0261605420087824	0.377268736820095
Ptprk	1092.25933633642	0.280202216308929	0.0812954502055581	3.44670213985069	0.00056747386047586	0.0255721443305467
Tmem38b	259.734672341646	0.280018913653191	0.109911270866224	2.54789072998662	0.0108376411364098	0.225117556469008
Slc6a15	279.588044400463	0.278302229290511	0.102003008005161	2.7283295969103	0.0063655969272141	0.157560140001336
Abcb6	527.522491374922	0.278161013834885	0.0914296268768826	3.04243581314545	0.00234671859780541	0.0759687137485264
Rnd1	91.2266892626297	0.27752215323982	0.126796584982228	2.18978942349645	0.0285395121382883	0.394205644240063
Erdr1	65.7445809158662	0.277139588006752	0.127278784297288	2.17698911319882	0.0294813797344646	0.400686808334948
Lamtor2	452.392137131259	0.27596022569265	0.100585613767732	2.74332614152932	0.00608202453500998	0.152755587354082
Zfp652	262.902123828894	0.274970580339789	0.113132281057635	2.43019450986208	0.015090721689419	0.272557322230731
Plxdc2	19.2284543039313	0.274718681341741	0.11072110260598	2.49029282763132	0.012763788477577	0.246852284392409
Nav2	230.750152424373	0.272857885486445	0.118271235662212	2.30662863232455	0.0210755319400007	0.329721470858327
Tcea3	579.477597849817	0.272749800663598	0.113008588068555	2.41342084215714	0.0158035602758056	0.279113921329462
Ror2	307.851964032011	0.272679277042463	0.102898098619914	2.65004895864211	0.00804801074663642	0.183593463565366
Mtss1	805.165938392429	0.271300202797779	0.0878508720648887	3.0881197076289	0.00201427314841655	0.0677955359432308
Ccbl2	176.300048140331	0.271031564396931	0.112802997506043	2.40259158247975	0.016279357666673	0.284553102307671
Fam196a	23.2590307542496	0.270999043989849	0.11532385923702	2.35595006465656	0.0184754010964875	0.305761444427615
Nfu1	1282.96608036134	0.270647470865701	0.0759060423594177	3.56552504664795	0.000363128478433782	0.0174045041748262
Utp3	1187.11370696676	0.270386925142351	0.0861887863792344	3.13706429157166	0.00170648702834808	0.0599657773381176
Sftpd	10.4341593309136	0.269943849444949	0.0907220529519329	3.04959094932097	0.00229153237856287	0.0750781284609342
En2	54.3091354278102	0.269598019175393	0.126551909553362	2.12993739663471	0.0331767821868625	0.42385461562941
Myef2	1713.0683960991	0.269515040577807	0.0737282900239081	3.65548573673027	0.000256695480997231	0.0130405149971777
Tnfrsf19	85.1056561008328	0.268716248189798	0.126746779513569	2.1201161753879	0.0339962491740245	0.428554947766235
Mier3	827.507105906826	0.26865426631817	0.0938603905938058	2.86246412396975	0.00420360846931617	0.118049162065848
Arhgef9	29.9664318453896	0.265881468411654	0.114837509801135	2.32516814278025	0.0200629710874987	0.317913714755645
Sigirr	521.162919883812	0.265006470404653	0.095236531467292	2.78261948047268	0.00539220068953758	0.138522367713803
Sestd1	285.969052177556	0.264918961227136	0.105559071637432	2.50972472910807	0.0120825307431086	0.239251747444563
Gpr1	39.9915172167933	0.264863495835401	0.125090068451781	2.11839646739443	0.0341415048081065	0.429587542873058
Vcan	131.996426798177	0.264647164278913	0.120018124107546	2.20485214635384	0.027464471431467	0.387109261034785
Spry1	228.009483758392	0.264619512266294	0.113645163711812	2.32819447742916	0.0199017793050193	0.316381621716754
Cbr3	224.514639420163	0.264479797427379	0.118246701420515	2.23696041263394	0.0252889275039522	0.367651674880608
Pigyl	171.514072372397	0.264105039466693	0.115504331370492	2.28638675512681	0.0222316424976959	0.340850506396862
Fam222b	81.9034558759544	0.263926158304171	0.125756261770844	2.09833732129754	0.0358753578767141	0.442853903564539
Gpd1l	491.905772649962	0.263331059699298	0.0935523005319443	2.8149256630215	0.00487885179896399	0.129588507852359
Gbp4	24.3716934652917	0.263022473104573	0.116070778424883	2.27050684221715	0.023176848625621	0.349300860842138
Tdrd12	799.164889728136	0.263021123039073	0.101467616900844	2.59208446771291	0.00953963461752706	0.203452207471914
D230025D16Rik	1045.29628059627	0.262884565846074	0.0854829545617789	3.07521792194579	0.0021034879747369	0.0699306639444395
Mmrn2	70.92361389732	0.262494759168927	0.12738426713095	2.06159625997792	0.0392461904106787	0.463467342769951
Rprd1a	187.010924595658	0.262151994376968	0.125010402982124	2.09709632868033	0.0359850489250635	0.443325343886976
Gm14325	402.641090128197	0.262145851715613	0.113523342060775	2.30963049766644	0.0209086196636948	0.327866493778446
Ldoc1	14.0897436718553	0.261958854544116	0.101262357645802	2.61401661936652	0.00894846836233873	0.195623259236383
Kdm6b	65.5553348582613	0.261836786035534	0.126732993556031	2.06565048281537	0.0388614940066189	0.461573821984045
Fam188a	481.726590561277	0.2609507389222	0.0998280634514362	2.61422190023906	0.00894309325761834	0.195623259236383
Chka	818.518856063487	0.260401106492484	0.0815221974761068	3.19421623030845	0.00140211054386656	0.0521047326493316
Vwa2	32.5253691430095	0.260218721250444	0.121345490742705	2.14775287024958	0.0317333928544377	0.416274929142333
C030006K11Rik	89.3376474687054	0.258554527081288	0.125477835354872	2.06011725340281	0.0393873328468166	0.464071742625668
Ppfia4	186.624607201465	0.258360802265358	0.119933347772576	2.15448720428597	0.0312019843711601	0.411801153320544
Nhsl1	96.3838844334882	0.258179620733343	0.125961234674231	2.04901183160398	0.0404609579939128	0.469108594758054
Jag1	252.732106115401	0.258103905694156	0.117401742276206	2.19806585903166	0.0279444130377157	0.389265179331365
Slc39a8	16.6082836360211	0.257602310971292	0.104732140773945	2.48165891572704	0.0130772384256561	0.249678598196888
Arhgap10	158.462677380351	0.257474970659778	0.118922555208074	2.16474178107141	0.0304074655119848	0.405731244330762
Myc	164.651422376062	0.256761707330499	0.121980617360712	2.10496031589022	0.0352947626001983	0.440016691092913
Sfrp4	84.3749338994984	0.255436011204029	0.126675610152232	2.01613824459211	0.0437855218678525	0.489618152197487
Gpc4	61.4246050265586	0.255231322551091	0.127417066280837	2.00311088066146	0.045165388368155	0.494849214721854
Phc1	1076.70119350358	0.25495485848178	0.0986060852902432	2.58549874817791	0.00972382259148582	0.207054834585422
Ptprj	83.8378870566623	0.254707146473643	0.125954904436602	2.02228172712708	0.0431472552760778	0.484477955765496
Crebrf	377.747214098062	0.254458503432818	0.104308261982957	2.43947149767273	0.0147087629366285	0.270240489167291
Gm14322	173.487972977786	0.254180572765304	0.116147130371857	2.18863878233397	0.0286231046765585	0.394958079178881
Mael	73.5456788402343	0.253653858994698	0.127411396402046	1.99179169674254	0.0463939176659515	0.498247901204249
Trmt44	230.59165273331	0.253437486265142	0.107503688004221	2.35760050286236	0.018393475587607	0.305761444427615
Grb10	5291.29657737061	0.253014157640917	0.0851841613546942	2.97020484181137	0.00297601234441135	0.0907115313249338
Bcat1	5243.62105335181	0.252687282245705	0.0639019571418665	3.95432017422371	7.67525727576371e-05	0.00493399003262839
Pin4	83.6175516280086	0.252382357613723	0.125845426372337	2.00504866054154	0.0449578451785163	0.493771831580077
L2hgdh	761.820192373689	0.252024189246663	0.0864122917255935	2.91655499833761	0.00353920320015364	0.103460672859664
Tbrg3	114.297390291592	0.2519072182396	0.121549168332369	2.07245077050634	0.0382234227790161	0.45719797757899
Gm3435	17.6889299177097	0.251551649424643	0.108067361901763	2.33824313939444	0.0193746388099896	0.313227176184385
Cherp	241.765307306304	0.251477174250407	0.11115045059641	2.26225266235357	0.023681797305614	0.354547349507007
Elmo3	79.4393022964087	0.251343141443278	0.126712413701058	1.98352423503567	0.0473089027553525	0.501326528885626
Smagp	152.581410875769	0.251004465746576	0.117625641059072	2.13367001855897	0.0328698019484115	0.423405502021133
Tnk1	50.817032285605	0.250979277156772	0.125823037886919	1.9956851793464	0.0459682012842879	0.497155310148778
Gm13939	57.0785884274845	0.25087348817468	0.126726221489395	1.97920883601707	0.0477924984980051	0.504090272254726
Zbed5	346.232481553935	0.250813112858638	0.103446651105479	2.42459683585554	0.0153253955194501	0.275694515684114
Hmgcs1	3294.49864066669	0.250745141995534	0.0895313083207568	2.80063220028956	0.00510026121288332	0.13355201369025
Pnpt1	2055.64476390929	0.250143725128218	0.0883521283925132	2.83129112545727	0.00463605026729485	0.125601608178282
Calca	288.619663356859	0.249959526661916	0.107273954827196	2.3299354973773	0.0198095605297684	0.316381621716754
Sash1	275.188562150535	0.249927808921233	0.116016107376814	2.15399454793195	0.0312405994826159	0.411805142256756
Adamtsl1	82.3374229187726	0.249381416701531	0.126957277921418	1.96360886963314	0.0495754680147953	0.514492462243828
Zfp36l1	323.35894265393	0.249344191823076	0.103463225095091	2.40996912899328	0.0159538703982237	0.281036750755203
Spata24	59.6318963888729	0.249082111415029	0.127068772633872	1.95999056345292	0.0499968932680863	0.516266321850723
Man2a1	311.855560462842	0.248580102464674	0.10405203282222	2.38915251324308	0.0168872904013309	0.290315851715656
Ermard	119.06870040503	0.248490910913234	0.122034497087512	2.03615925396569	0.0417343663064614	0.475302220470901
Slc35f6	172.857212605047	0.248490893512815	0.114441073809104	2.17139875549883	0.0299010429080916	0.405243024921352
Apela	480.781685522156	0.247911157179912	0.100063162280668	2.47741207314557	0.0132339011819336	0.250640896235461
Mcts1	516.946165678616	0.247801789115567	0.0928097504998367	2.67008787562623	0.00758313980474786	0.178262926016638
Eif4ebp1	3877.20685731772	0.247624878422483	0.0733317119946164	3.37677537749825	0.000733409164712727	0.03118483357418
Tra2a	3159.26117522036	0.247624654679873	0.0710382917526035	3.48580739402331	0.000490654139048295	0.0224838943988212
Rhox13	12.8251660646779	0.247589749806105	0.0972335124625155	2.57771321321699	0.00994565030893028	0.210456787504415
Mrpl36	723.370311665094	0.247455545429337	0.0825158738544726	2.99892068576881	0.00270937828048752	0.0844827747046729
Cflar	175.609642461951	0.246477029266006	0.116506754182933	2.11564125305529	0.0343753304786368	0.431728687603917
Tacc2	418.729520882509	0.245966233831057	0.0936124825399067	2.62747782045923	0.00860204493981789	0.190339539255611
2810474O19Rik	2253.76332240064	0.245872741574917	0.0740363453464043	3.32098550809872	0.000897001948151828	0.0366473928455765
5730507C01Rik	183.798606962071	0.245828954418957	0.114816253817762	2.14130608408461	0.0322493628198214	0.418994595103503
Gm20939	450.092342255643	0.24558978771557	0.0998230952411104	2.46034454841028	0.0138803688798814	0.258262446483829
G2e3	1678.30415245483	0.245588572642621	0.0856957594726377	2.86581118098891	0.00415942253543233	0.11705063749088
Fgd4	114.811546025412	0.245319514583369	0.121756926504025	2.01467600235819	0.0439386082416492	0.490925273632397
9030624G23Rik	68.5378268026931	0.244443295376906	0.127033190736227	1.92419975522929	0.0543295498098868	0.541776337240304
Galnt3	28.295504947396	0.243648675799579	0.119059463806462	2.05054356644567	0.0403114169482446	0.469108594758054
Pcx	380.806878191381	0.243431168473992	0.100577090235173	2.4202802615578	0.0155085491928413	0.277151464099735
Gpr126	13.3937706637477	0.243375799904296	0.0940250256503657	2.65232077848017	0.00799405545234105	0.183161094857355
Carhsp1	469.620965281067	0.243097901656318	0.0931112071436158	2.61083684576799	0.00903209730485855	0.19633232026138
Nudt2	261.039000630896	0.243057907935603	0.103900291663769	2.33936272303853	0.0193166690523762	0.312662648002901
Ltbr	45.9840932600988	0.242538853586048	0.126291069212439	1.9204779231243	0.0547975591363733	0.54417350978681
Cep57l1	492.194176587269	0.242016722315468	0.0955342417747611	2.53352186129914	0.0112922696281997	0.229868628928358
Tmprss12	20.8624803755642	0.242015489447989	0.112130601355763	2.16545156470217	0.0303531208115092	0.405731244330762
Pnrc1	307.677465422217	0.241557907483298	0.112793251236013	2.14147908532356	0.0322354233230238	0.418994595103503
Gulo	54.3480938835724	0.241266300275914	0.127040639293824	1.90005321166148	0.0574261369319492	0.553609183614043
Prrg4	241.245218576354	0.240962863656141	0.112408912732098	2.14338728755154	0.0320820130203621	0.418423485200184
Prss8	59.5636611657278	0.240791468886432	0.126237508072693	1.90746431862519	0.0564604873371479	0.547996919960985
L1td1	10229.0843359235	0.239902887292662	0.0834780708266821	2.87385168009486	0.00405499343701036	0.115566048097948
Slc35b4	189.560260285975	0.23972636263336	0.116951621667415	2.0503083003596	0.0403343551232936	0.469108594758054
Phyh	526.371469536793	0.239338006188302	0.0948926026049744	2.52225372360832	0.0116605568643142	0.234625803852785
Cradd	82.927031746312	0.238319694113658	0.126217480760054	1.88829397490829	0.0589864957328708	0.55982077645239
Ankrd13b	26.8519366516282	0.238037201910645	0.118666089961088	2.00857553517567	0.0445821680013332	0.492036230081435
Ifitm2	1823.07650234397	0.237949462827501	0.0785569525671959	3.02898789168837	0.00245374517210035	0.0781281678741059
Pou4f2	119.968720535724	0.237907567304219	0.0853688098218634	3.08149991650383	0.00205960534424624	0.0688090810082662
Arl4c	122.764917906397	0.236932022701723	0.125968124497192	1.88091557015431	0.0599834048380835	0.561888745320279
Icosl	101.699169026029	0.236875174863887	0.12674670622339	1.86832242554242	0.061717142635537	0.571420698094487
Actg1	3137.87857661826	0.236200558086768	0.0782380762725546	3.01899742596872	0.00253612686235942	0.0801865379045294
Kank4	316.821205699853	0.236150860795611	0.10352626850448	2.281284174074	0.0225316365910828	0.34262233040521
Atp8b5	22.0731658663514	0.234295386514826	0.112096435683152	2.09510793958702	0.0361613983184946	0.44366310371819
Ncor1	1736.99625938305	0.234103817164843	0.0686328833368516	3.41098479127547	0.000647287018869615	0.0284135958703801
Wdr89	277.121178418688	0.234101302016015	0.102994358223215	2.27294629573312	0.0230294164562587	0.347851898455115
Ndufb10	859.272051844148	0.233253857105389	0.0832233815520869	2.802749188044	0.00506690566738911	0.13297095249403
Rtel1	2116.81872664051	0.232986660577509	0.069327889912786	3.36065271930032	0.000777585288463864	0.0326537673458943
Acly	7687.70480191545	0.232417453567009	0.0603715476283364	3.84979040109822	0.000118218945364325	0.00700227849310789
Atxn7l1	32.314803047072	0.231852412586279	0.121555330504923	1.90868515231582	0.0563027196730204	0.547996919960985
Traip	789.691360706016	0.231849811602	0.0821045740768121	2.82390109533847	0.00474430225977556	0.127177304054537
Wwc1	361.948374701137	0.231096095203872	0.105403068561711	2.19236033994788	0.0283534979716284	0.393238084342707
Gemin7	246.820364694528	0.231072545762121	0.106547325152801	2.16866428016463	0.0301081811221591	0.405731244330762
Tenm4	364.94949311088	0.230829538185114	0.103959791193835	2.22069080198658	0.026371910863457	0.378928600584672
Cox6c	2810.20157409004	0.230799042200235	0.0687660047779207	3.35632412579723	0.000789859400997979	0.032965085892728
Eya1	154.724043797517	0.230794058026835	0.116735724159127	1.97704495837153	0.0480365485419657	0.505091274746684
Nin	205.52423151355	0.230608160281754	0.117694476904743	1.95920360452849	0.0500889471804447	0.516266321850723
Kndc1	74.6793528244186	0.229868030088837	0.12723272836055	1.80631405941337	0.0708692969709336	0.61746254070866
Cmklr1	54.9064570343931	0.22980552187889	0.127219101925242	1.80693902436131	0.0707717870117628	0.61746254070866
Rnf38	214.674128262843	0.229719692992877	0.111894551105126	2.05297391269049	0.0400751076604878	0.467795835031718
Plcb4	469.64001882777	0.2297143684835	0.097853381632958	2.34775032895468	0.0188871768314432	0.308286000651861
Capn15	72.7368197636818	0.229140033272585	0.126811931803343	1.8067916154693	0.0707947765168413	0.61746254070866
Lars2	4123.83475666616	0.228847009526194	0.0882602927896448	2.59290227786371	0.00951698080677313	0.203288704981214
Nipsnap3b	394.785916021978	0.228386348464677	0.103687410674918	2.20295870059837	0.0275976596446945	0.387109261034785
Zfp28	50.5273459340256	0.228360395151378	0.126943429260998	1.79854089966286	0.0720913333632456	0.622435929814808
Tnfrsf22	31.1688755875286	0.227943086557317	0.119110479808612	1.91478934712121	0.0555193735858627	0.546094839244845
Sirt1	2094.61310809862	0.227806885052895	0.0864616733542058	2.63483618932279	0.00841778969745633	0.188392536685376
Pde1b	253.167703086452	0.227705826678141	0.106042323855951	2.14728054547498	0.03177095367521	0.416274929142333
Sf3b4	327.674600924893	0.227068636254303	0.101893202914733	2.22840642942715	0.0258534247429849	0.373854854172546
Fkbpl	89.0175727518878	0.226629077313563	0.125651936485559	1.80344010291776	0.0713191242633857	0.618459982965029
Rbfa	948.478521429794	0.22658200161307	0.0817757970111551	2.77084526292162	0.00559109897029426	0.142552004573442
Ttc30a1	132.549096982685	0.226012737799802	0.120360359706366	1.8781352522243	0.0603626648969366	0.563495654963557
Raver1	77.9325097805996	0.225905864559337	0.127157283332535	1.77651516626362	0.0756480444140843	0.636454394965363
Ptms	271.106064977183	0.225799242343927	0.110211759210339	2.04863298943863	0.0404980162698766	0.469108594758054
Tsga10	29.9590803133099	0.225648575125578	0.121121607806032	1.86423269809636	0.0622890334084018	0.573220114262047
Plod2	417.542992697857	0.225409686419719	0.105565962850589	2.13526191046611	0.0327396223513937	0.422738545484262
Zfp184	304.933812114405	0.225043285275425	0.103545087187392	2.17341065225865	0.0297494238173566	0.403925109768393
Noa1	259.20466324109	0.224744025474806	0.106917842402561	2.10201871617833	0.0355516363304307	0.441519593923021
Tfap4	246.326211512737	0.224189087773457	0.106036521601643	2.11439253792192	0.0344817544713876	0.43266467867706
Ppp2r2d	1420.37445288356	0.224127398392562	0.0735475543452245	3.04740501468853	0.00230826464690071	0.0750822582027847
Srm	1309.86519437425	0.223980371323485	0.0766329022496664	2.92279479331377	0.00346905061132651	0.102069853561893
Dnm1l	2593.04343534468	0.223810678790641	0.0645272537588332	3.46850011402749	0.000523372304713079	0.0239024307782095
Smc3	4575.67819631511	0.223687944766632	0.068708800725803	3.25560931522954	0.00113149329620619	0.0450075515241665
Srrm2	2093.06876506276	0.223504210769154	0.0820090059990278	2.72534634496063	0.00642340668705292	0.158412887823974
Gcat	1054.79981035974	0.223445761613515	0.0851227806953153	2.62497960822518	0.00866541567720606	0.19142947597007
Mul1	330.95486658676	0.223294207385505	0.099008497208854	2.25541813180277	0.0241070956969177	0.358540182053719
Mplkip	206.669209939082	0.222907562402433	0.112300470873996	1.98512696613548	0.0471303472856385	0.500161237394539
Slc5a11	97.283859586778	0.222813905397521	0.125174841037006	1.78037247264644	0.0750150236847818	0.634920586155662
Kdm3a	1784.2602706012	0.222652286309323	0.0870098789276288	2.55896391886973	0.0104984637115941	0.220094531350946
Pgc	46.9774446834383	0.222428862505945	0.125845107304884	1.7670917079564	0.0772128709810942	0.640951886161298
Klf2	1539.71478493304	0.222420794445489	0.0711540324404892	3.12593645464044	0.00177239845822382	0.0618015750317427
Efemp2	47.8249496218409	0.22150625362144	0.126735569442152	1.74825396254358	0.0804200612048794	0.651623482785535
AI427809	5.27548798617247	0.221229840739603	0.0691127092698783	3.23249124100801	0.00122715897836151	0.0475576696642728
Vamp3	774.730851932723	0.22116966777568	0.0846600481635584	2.61254243572868	0.00898715343786487	0.195668939375921
LOC100503676	37.2566124900339	0.220512458272675	0.124500723873672	1.7715867083359	0.0764631876773981	0.639030608537417
Rhbdf1	168.795961419514	0.220427019043965	0.116091060568339	1.89873828264268	0.0575988954375882	0.554486456859791
Odc1	13795.4404536001	0.219462590492506	0.0658778168230268	3.33136474389867	0.000864212857250478	0.0354144507424335
Snx11	288.786210071357	0.219074845234001	0.10167827230396	2.15462864629874	0.0311909055137628	0.411801153320544
Zfp473	995.396437968231	0.219020013326697	0.0763130090576766	2.87008941684388	0.004103557387213	0.116297089573194
AI661453	23.4573927159971	0.218953913023584	0.115257297153714	1.9034189530575	0.0569858998684672	0.550989284239729
Tenm3	967.803341588704	0.218858984862102	0.082742156256871	2.6451066506264	0.00816651731149798	0.184925944596258
Ubald1	63.8261003981698	0.218807095666637	0.127396994227761	1.7172913922671	0.0859259440015361	0.663724091364941
Dpysl3	247.2069567429	0.218466363060972	0.121074213026896	1.80416954676228	0.0712047318041235	0.618323292055782
Vta1	615.13648745761	0.218359863732013	0.087907004604895	2.48414338534336	0.0129863506604704	0.248795000506526
Ndufb3	1096.84968823488	0.21791715335902	0.0810492744939277	2.68870578312545	0.00717296091989649	0.170691301609607
Tmem150a	48.5171385500899	0.217886755480925	0.126157130088119	1.72703406620751	0.0841615455686776	0.660538858484409
Arid5b	557.67644227591	0.217878785838876	0.0979795305813902	2.22364811246831	0.0261721288084686	0.377268736820095
Pfkp	4165.73104680027	0.217597961039517	0.0808552002586656	2.69120665581095	0.00711940785308949	0.169714671562928
Gatad2b	97.7237877490024	0.217594709781286	0.124733833842258	1.74422231636729	0.0811203314096994	0.654667836104172
Ltbp4	572.908909254898	0.217431908894494	0.0917343277954143	2.37021551579392	0.017777719195979	0.301421228967823
Zfhx3	49.1576734676619	0.217255473724894	0.126148512408617	1.7220309092152	0.0850639194585742	0.661586584596388
Surf6	1224.67576367275	0.216675106329256	0.0766533807427722	2.82668623785368	0.00470323861904052	0.12654584008282
Zfp747	134.84419423741	0.216655996032949	0.120002057692167	1.80580722494978	0.0709484565337896	0.617679630567601
Bcl3	218.106162716287	0.216220858439488	0.112728487698809	1.91832800256922	0.0550694338821335	0.54417350978681
Tmem54	9.42759411238086	0.215688533424036	0.0870859495212473	2.52582823667097	0.0115425899366038	0.233677149104617
Kdf1	59.6807679070835	0.215380587420482	0.127417373515403	1.69082413659442	0.090870395877169	0.678937372020868
Ramp2	13.4025691414059	0.215222091215277	0.100375719448306	2.15766551490641	0.0309538469694099	0.410418358057748
Ly6g6e	174.196184575736	0.215182754974862	0.12189021990676	1.76527354348879	0.0775178036950993	0.642303903066785
Pmm2	170.307939840823	0.215102196142807	0.118301755135314	1.81860433414221	0.0689718161252765	0.611180507953371
Larp7	1396.25092083745	0.214900037620687	0.081894343514836	2.62416143755035	0.00868626026967423	0.191577941947742
Stk38	925.147322052163	0.214397515779432	0.090895153644085	2.35867461080662	0.0183403292989359	0.305761444427615
Prr12	79.2952515582674	0.213983486278789	0.127084177822322	1.68323952470986	0.0923287322510908	0.681363941378561
Pdcd4	294.385097524386	0.213707862853466	0.108112338361116	1.97661654761427	0.0480849902512738	0.505208991299983
Zfp292	2172.38606923797	0.213511896459386	0.0700563661861909	3.047755614251	0.00230557346483216	0.0750822582027847
Trib2	39.3534209715856	0.213342500425846	0.12344872337081	1.72847502668676	0.0839030945734432	0.660538858484409
Asb8	131.139933796214	0.213200456625028	0.119793165878217	1.77977829930118	0.0751122504069603	0.634920586155662
Fst	37.0190935762499	0.213086354284794	0.1240802946805	1.71743459275609	0.0858997956409915	0.663724091364941
Irgm1	23.8546231240508	0.213059791926651	0.113038899088014	1.88815568745781	0.0590050527247002	0.55982077645239
Arntl	305.862244526579	0.212344390978747	0.09971370710206	2.12969489705529	0.0331968105659538	0.42385461562941
Plekhm1	162.164560173403	0.212230869518179	0.121454881230324	1.74705665124336	0.0806275117496827	0.652811287205528
Mnd1	582.543542056352	0.21181759686437	0.0876439746947713	2.41685713838475	0.0156551601250934	0.277946083078833
Tmem41a	116.312299785671	0.211533176328242	0.121765265338325	1.73706507228187	0.0823756855887937	0.657252077853249
Fam174b	46.8082072382734	0.211301063217949	0.12668186458088	1.6685955466598	0.0951975620510463	0.68715024917152
Gm6083	9.09586487845562	0.21116603243878	0.0880250905310068	2.43862427663858	0.0147432882618545	0.270240489167291
Mrpl47	713.226598382031	0.21108913391491	0.0926626124937155	2.2780869720824	0.0227213963048758	0.344734921117825
Slc25a51	349.875076004699	0.211057270042002	0.0974752847495345	2.16531502395751	0.0303635685893633	0.405731244330762
Inf2	82.6691775940949	0.210953329581343	0.126985683146949	1.66117484399301	0.0966783363229348	0.69314533752958
Pdp1	129.654155008744	0.210845879804187	0.119605710221074	1.76293011377193	0.0779122773377398	0.643371195859448
Zfp819	365.604940457882	0.210562019815439	0.102424678685301	2.05579046528644	0.0398027174719554	0.466221122443526
Adck1	321.503285853804	0.210167994979087	0.100664321508969	2.0879469522239	0.0368026201572038	0.44810658870046
Chmp1b	313.635354781893	0.210132264749805	0.0996980941314525	2.10778390640696	0.0350496855527049	0.438169525195289
Nr5a2	1225.23578415008	0.209958024059632	0.082265356649885	2.55221711868633	0.0107039791819063	0.222682168134014
Chic1	297.654382275458	0.209822797645379	0.106283275119829	1.9744708722958	0.048328226294903	0.506921692581389
Apoe	6567.16496851713	0.208860509631647	0.0854106751947062	2.44536322403448	0.0144706324275343	0.266684318270483
Sema7a	47.1040031543524	0.20874261506699	0.126494278814584	1.65070573694463	0.0987986758178419	0.697971478538129
Ndufa4	2295.68421062132	0.208665213621145	0.0691762241240714	3.01644890339014	0.0025575431852073	0.0806587704823558
Zfp637	106.751116385831	0.208620501767903	0.12239253713162	1.70451751510726	0.0882844466901311	0.670368579059257
Snupn	303.35076919643	0.208012776076702	0.10183919570776	2.04257788311755	0.0410942423515629	0.472559084771032
Ogfod2	94.4592752902022	0.207994935268303	0.125200479494459	1.6612706886611	0.0966590941005207	0.69314533752958
Zfp446	88.3550640610674	0.207889052835572	0.125488152578411	1.65673637859994	0.0975727846992307	0.695819522092814
Cacnb1	101.269538005502	0.207634048073374	0.123341131939675	1.68342369580696	0.0922930992859679	0.681363941378561
Ooep	556.547631530777	0.207560514015203	0.0882389672784119	2.35231327511138	0.0186570543681248	0.306744588423327
Chmp4c	376.554674893137	0.207351608178792	0.103199504011641	2.00937322194674	0.0444975678797369	0.491927639462077
Kdm4c	1637.88759289992	0.207312127913679	0.0738161118024545	2.80851251043542	0.00497709485997421	0.131341079145312
Ttpa	114.704642967088	0.207221332187733	0.12383640252061	1.67384835086629	0.0941604070629327	0.684703770100622
Tax1bp3	29.8252846263086	0.207046162467444	0.12000707300351	1.7259205111247	0.0843617141241962	0.660671068349075
Kif21a	116.096167018907	0.206881392134211	0.127068693569685	1.62788003996753	0.103550324502919	0.705452838552284
March9	93.7620661834166	0.206783821316533	0.12588835628028	1.64252471032555	0.100481309474525	0.700594589166165
Nrip3	36.2678557891782	0.206685002204802	0.12399435651846	1.66777443703605	0.095360512268397	0.68715024917152
Rif1	12600.4074454954	0.206452040767263	0.0694082812278807	2.9744699828403	0.0029349516934438	0.0900149878781449
Pgap1	547.892936974506	0.205940973273505	0.0884571377074731	2.3282082997502	0.0199010456874825	0.316381621716754
Kmt2d	396.062882642787	0.205875522062305	0.107411663587428	1.91659065328394	0.055289956370612	0.544804066939597
Smn1	149.735736254297	0.205854342270036	0.120877096338958	1.70274399725577	0.0886159873180078	0.6715012580902
Srgap3	41.614166073262	0.205701312638194	0.123019098430873	1.67228508147815	0.0944681200169679	0.685955877896228
Sned1	28.0091090770498	0.205550544807136	0.11959164540251	1.71948544368767	0.0855260159183125	0.662791177794962
Znfx1	440.42994544336	0.205306918136837	0.0915564979847356	2.24247476966193	0.0249307041696021	0.364789720988655
Tmem184b	118.743120308952	0.205081532180085	0.121422007158229	1.68884518195922	0.0912491027126248	0.678937372020868
2010204K13Rik	261.291997562347	0.205076925420077	0.10987405503595	1.8663570941347	0.0619914217691594	0.573177672036045
Tuft1	85.3561269516815	0.205009368514277	0.125774134318445	1.62979844326166	0.103144102926794	0.704099955761972
Bdh2	354.622706204305	0.20499371849384	0.0990961530001948	2.06863314513891	0.0385805251594878	0.459869822707772
Spag7	731.551102446198	0.204794187775658	0.0830037720841159	2.46732593237207	0.0136126387888272	0.25503015543046
Ak7	143.280467885643	0.204793753707463	0.12443633322073	1.64648056954304	0.0996648572506977	0.699692469062196
Gm10033	142.933998874028	0.204779180202831	0.118630481769229	1.72642432997179	0.0842711018365903	0.660538858484409
Etohi1	331.668970511032	0.204361904854316	0.109226231254923	1.87134338351058	0.0612975009073031	0.56869993317829
Dstn	6349.56088805417	0.204303504289784	0.0631770416950751	3.23383220425195	0.00122141193533219	0.047470577337667
Mkl2	95.6123634048842	0.204237720098161	0.124944291029038	1.63464702118435	0.102123064470512	0.704099955761972
Fam32a	1139.82160464613	0.204155319728397	0.0805940441091264	2.53316957597362	0.0113036254419946	0.229868628928358
Crbn	663.247127101688	0.204142037561057	0.0858917906964712	2.3768716466961	0.0174601625280004	0.297898923936851
Kcns2	8.17972422182877	0.204021838176709	0.0812398769015473	2.60089063695243	0.00929820905400948	0.199874655481117
Raph1	256.896610780097	0.203941674794334	0.106748266684607	1.91055799940263	0.0560614061988478	0.547996919960985
Ctgf	226.375197014443	0.203850875496643	0.115742009184505	1.76102462169358	0.0782342357576839	0.644304294970992
Slc1a3	388.187978239094	0.203815417383056	0.106842003232532	1.90755298273237	0.0564490169443598	0.547996919960985
Fam169b	74.1278555509929	0.203809190389702	0.127082418299019	1.60334191156439	0.108859188093617	0.721943428466049
Sulf1	607.649035989379	0.203651599096765	0.0991656002365075	2.05355237135539	0.0400190359722656	0.467543672633773
Nphs1	326.60732967035	0.203641254816085	0.102902409871468	1.97894526504289	0.0478221691483482	0.504090272254726
Vax2os	24.4808042572108	0.203635542685289	0.111808222440759	1.82785512109809	0.0675712980261273	0.60210867785879
2700029M09Rik	1056.24725980156	0.203363451433288	0.0798736477649327	2.5461212220269	0.0108927354462094	0.225227231085953
Runx1t1	10.174356223158	0.203352408725232	0.0854339940491025	2.450119416418	0.0142808843519497	0.264264550272642
Zfp273	116.135953526368	0.203288711848703	0.124737085075768	1.6299794474411	0.103105840829309	0.704099955761972
C77370	216.806216652858	0.202506282837333	0.109751315628969	1.84523121090138	0.0650039121558916	0.588593500989662
Naf1	385.058460218542	0.20238210411127	0.0984165990418625	2.056506465088	0.0397337237612905	0.465815236904187
Tbc1d23	786.062802602128	0.202154570895575	0.0802694791128689	2.51853236805846	0.0117845051538873	0.235084346542954
Ppp1r1a	147.984260479231	0.202054433935309	0.117182785185489	1.72444360264173	0.0846277918800904	0.660937749611098
Ly6e	256.994851020504	0.201379813763644	0.107466302535778	1.87382431691924	0.0609546436178159	0.567027823263551
Rngtt	679.518324157956	0.200987764337292	0.085271165528096	2.35705623463858	0.0184204571124926	0.305761444427615
Baz1a	776.565785562861	0.200875302161038	0.0885174681801361	2.26942552534015	0.0232424614073119	0.349513022759177
Supt4a	850.17727835188	0.200473587311821	0.0903853495851035	2.2180510246789	0.0265513535749777	0.380298373696935
1700125G22Rik	14.0713706834381	0.200470964935147	0.101473725226984	1.98635237105221	0.046994211279874	0.500161237394539
Snai3	46.868215329233	0.200450501234045	0.125977611632429	1.59145283990634	0.111507700769642	0.727158871749723
Ppap2c	150.651301206482	0.200290039192118	0.116157011280936	1.72437923521316	0.0846394036474843	0.660937749611098
Raly	3654.93510154641	0.199884276407945	0.0673284863809454	2.96880508016826	0.00298960169818089	0.0909214292244968
Ephx1	64.9241386672126	0.199831087116067	0.126782783632956	1.57611035217702	0.115000373696254	0.737176308514171
Tmbim4	209.903679102502	0.199423356908843	0.11627034413699	1.71562061745523	0.0862315024321092	0.664570510789278
Qser1	380.223248290791	0.198935274649225	0.0956398246581863	2.08008297802083	0.0375179226039632	0.453963516681674
Mov10	1025.67450633969	0.19852263347798	0.0779585297789152	2.54654284983111	0.010879585361325	0.225227231085953
Tmeff1	1641.12141592248	0.198417592189586	0.072576397554332	2.73393860659745	0.00625817118593328	0.155468560377288
Fam109b	24.1832057894103	0.198273648100722	0.117100422676355	1.69452760100657	0.0901650714318958	0.677184676365541
Ptpn13	212.688029339301	0.198187039079882	0.110952046602051	1.78621714924211	0.0740641054303583	0.631033621895339
R3hdm2	165.172005632794	0.198093602885861	0.11739387414685	1.68749122081497	0.0915089366193568	0.67937997608372
Zfp706	1659.10770573433	0.1980454775073	0.0866661564873237	2.28522747795867	0.0222994927941737	0.340850506396862
Bspry	314.017348866085	0.197740099398332	0.102337504353262	1.93225393423946	0.0533281711603924	0.537507707099158
Ankmy2	678.085638073853	0.197658090228578	0.087438386998062	2.26067832237824	0.0237791837850126	0.355221199184924
Cyp2b23	7.43245409613778	0.197461745381548	0.0797770552370735	2.55325476153198	0.0106721403896038	0.222360848301976
Lipt1	198.683925418625	0.197121021216276	0.111455404338191	1.76882989659345	0.0769222659532587	0.640789235967095
EU599041	674.115632159673	0.196609811977277	0.0881077112441616	2.2315864774631	0.0256423061956337	0.371197696091329
AK010878	216.031226007446	0.196166829814658	0.108683280712659	1.80496385930917	0.0710803376441696	0.618297195742281
Slc10a7	577.836018189637	0.196101599736024	0.086354441064358	2.27101441800489	0.0231461051496695	0.349225550890008
Kansl1l	141.878190375434	0.195755513278316	0.120412062201984	1.62578985354048	0.103994367552225	0.706703207153497
Ppp1r15a	384.981181404689	0.195603997044726	0.110568370231716	1.76893548413895	0.0769046416981205	0.640789235967095
4930526L06Rik	33.3974073105641	0.195335028401416	0.121062017984459	1.61494116530113	0.10632343651291	0.7134202408259
Cep170b	381.488077230071	0.195297628996537	0.112590914049816	1.7345608785889	0.0828186138919926	0.657315201188407
Nhej1	108.190270157877	0.195040990341523	0.124043466750315	1.57216536421275	0.115912205721079	0.737445196247993
1700097N02Rik	105.267687487322	0.195025408757437	0.104969016367467	1.8834178299725	0.0596437659032045	0.561031928371059
1700017B05Rik	254.446466151377	0.195020687619382	0.111120241835971	1.75502142489537	0.0792556431151094	0.646436285756671
Twf2	695.310156509375	0.19467326888206	0.0927438037372849	2.09900573598002	0.035816395097665	0.442853903564539
2210408I21Rik	65.7539239965599	0.194476194238824	0.127218170448977	1.5291223257069	0.126234121667014	0.763170774842697
Fastkd5	548.871872718998	0.194068419849007	0.0904271302536026	2.14621416178774	0.0318558962289695	0.416274929142333
Ybx3	5016.42331518199	0.193895337511826	0.0619084927954021	3.13198129851734	0.00173630934883151	0.0607810344748471
Bckdha	1033.97135217948	0.193871283054288	0.0787488082245739	2.46190908649652	0.0138199692809813	0.257988302759019
Ak1	676.139145216189	0.193350232619178	0.0861135826443043	2.24531830821575	0.0247477055346944	0.364099218019251
Nefh	220.432532534056	0.19312748668952	0.113998028802576	1.69400326070468	0.0902646634376953	0.677184676365541
Lpar1	142.112937976444	0.193086068309962	0.121143587469011	1.59413553315944	0.110905681796297	0.725686810113139
Mrps15	365.208389980117	0.193035549747242	0.103707698207476	1.86158822608177	0.0626611541516652	0.575447457625719
Cnksr3	167.207845563062	0.192974937415643	0.117365396909958	1.64424522327586	0.100125559012808	0.699692469062196
1700029P11Rik	34.9456374209911	0.192761524987447	0.123176657940825	1.56620314053551	0.117301067733982	0.741067388329638
Tmem81	95.7214522585455	0.192723975743169	0.125511218982064	1.53528903108968	0.124712847298478	0.760613786311403
Chek2	1143.84132047369	0.192719108580882	0.0785673499631854	2.45291732772285	0.014170290160139	0.262935452437928
Eif2b1	1192.83946724226	0.19222257457354	0.085576954450407	2.24625143322504	0.0246879074800419	0.364099218019251
Rbmx2	270.481329151813	0.192033435261047	0.104646115468795	1.83513663961581	0.0664854462818784	0.598810486963745
Plcxd1	73.2678596817034	0.192013356268137	0.127301566410095	1.50767293830748	0.131638254900075	0.774892726418975
Abcb10	907.246732337059	0.191874184051522	0.0796919006007248	2.40780060693127	0.0160489436410739	0.28234483988006
Ifitm1	815.814414180972	0.191850167875001	0.105811588527887	1.81306786008528	0.0698213555428071	0.612842928473176
Vcpkmt	165.231549731778	0.191619937238754	0.11937752405259	1.60548627216767	0.108386831894679	0.720259582185984
U2af1l4	363.833195207294	0.191576349271643	0.0999446686424418	1.91697149035538	0.0552415536765553	0.544804066939597
Sft2d2	713.345590742473	0.191246036735936	0.0865746790439776	2.20910666622585	0.0271672225677525	0.384382360781497
Ifngr2	45.5190230974764	0.191172037341045	0.125859013280817	1.51931662916571	0.128682815951717	0.768104791536757
Topors	3433.305034504	0.191145121588892	0.0743982129663141	2.56923752989969	0.0101922568930139	0.215004311814681
Ppp4r1	1358.22844981467	0.191104736457749	0.0718524443749975	2.65971915050145	0.00782058336832547	0.181021148136462
Kat6a	745.891332850832	0.191000537859696	0.0818767644871913	2.33283294726976	0.019656914717617	0.315823906000367
Zfp7	1158.31670823222	0.190956348851041	0.0755343368595937	2.52811173010885	0.0114677850712363	0.232857839380612
Ccdc86	184.504001123388	0.190842916331771	0.114672287547181	1.66411793589102	0.0960888634222894	0.690699175124501
Exoc3l	454.29279928849	0.190765079947304	0.104162850807316	1.83144179281278	0.0670346281658266	0.600317531940486
Rab7	325.77001969981	0.190553638312084	0.102909377901808	1.85168918767867	0.0640704675245399	0.584319338058674
Atg9b	89.0559338010491	0.190339956079101	0.125082170148841	1.52207861097693	0.127989384641202	0.76765210631733
Slc17a9	136.84892622217	0.190135489737008	0.118835170134867	1.60027208541588	0.109538236653522	0.724062691017725
Bckdk	531.193967165423	0.189899539991426	0.08772707571199	2.16473768592948	0.0304077792995603	0.405731244330762
Ep300	390.653854304688	0.189655540600632	0.0975442259272997	1.94429598019603	0.0518597691301833	0.529470414832521
U2surp	7703.83164622207	0.189653065797807	0.0611955841774992	3.0991407092215	0.00194082820505205	0.066144205460618
2610528J11Rik	33.35804833895	0.189384579139256	0.120867464585103	1.569264553313	0.116586308114508	0.738055919540064
Atp5s	71.0678686711377	0.189334229242354	0.127394775806016	1.48694689683473	0.137028836770425	0.781606031099261
Repin1	267.190524049412	0.189228232568057	0.108684493755837	1.74127898165644	0.0816346885981821	0.654831661277563
Bcl2l11	218.977183949339	0.189069387948987	0.108555682184816	1.74185879012385	0.0815331564576257	0.654775449491554
Xrcc6bp1	218.629180729464	0.188933215105691	0.109221111375724	1.72998560479887	0.0836328471813799	0.660538858484409
Ankrd37	86.7782385830306	0.188820350569452	0.125939139083037	1.49917153135121	0.133829138446953	0.777674173869863
1700018B08Rik	19.8034661832423	0.188774141315073	0.108681368117841	1.74063961159191	0.0817467696697992	0.654831661277563
Znhit6	639.131160195607	0.188666129027354	0.100055006293133	1.88574130224484	0.0593298242453296	0.560783182600728
Mlf2	1854.92289916708	0.188622948462288	0.0703735106402869	2.68033069006679	0.00735494608502825	0.174105564916794
Tle1	609.761816385861	0.188447982610708	0.0862710404521607	2.18440178677664	0.0289327370495459	0.39721016734822
Mmachc	228.681215355397	0.188205409200932	0.109842151178572	1.71346160287114	0.0866276515102546	0.665732274835747
Ndor1	498.856694298279	0.188094027322995	0.090555359360798	2.07724221659302	0.0377792092514387	0.455821085675915
Serping1	43.6830602410985	0.187923076037233	0.12472093925337	1.50815968250215	0.131513663251552	0.774892726418975
Stap2	32.4298715338164	0.187447546122432	0.119520031038781	1.5689270007146	0.116664949588628	0.738055919540064
Rnf113a2	258.776544718611	0.187411195276388	0.106937578410919	1.75252953135329	0.0796827964853798	0.648360798756864
Tgfbr2	27.4314389703986	0.187249500776859	0.118343904586585	1.58442879876393	0.113096172639725	0.732364557313835
Itgb5	387.625002347951	0.187234289601811	0.105440936887549	1.77562967222162	0.0757939759861486	0.636454394965363
Dis3l	303.82307179331	0.187161034565494	0.10619711923202	1.76237992131756	0.078005128745797	0.643589760527975
Hpn	64.6005479228357	0.187095403401282	0.126869977320622	1.47480392415909	0.1402652659208	0.788672232728318
Npepps	1317.26184576517	0.187000223633325	0.0783562579813988	2.38655184391861	0.0170072092295483	0.291269931805042
0610040F04Rik	17.7035393064837	0.186947908784705	0.103702543939509	1.81503782837338	0.0695180963440913	0.612158255442481
Lcor	84.7725801688457	0.186945829936985	0.126484556673338	1.4784433795053	0.139289141641626	0.788530015537149
Glo1	2798.62273415535	0.18686558851554	0.0682191542112923	2.73920522254564	0.00615879161934709	0.153562223391221
Arhgef28	88.6992961673863	0.186849730807458	0.127409577883535	1.46628105578275	0.142571734281457	0.790488509060982
Gtf2ird1	529.692499988882	0.186547602730237	0.0915957215210976	2.03665843057797	0.0416842829794183	0.475130768346916
Smarcd1	902.133344760013	0.186240638451513	0.0919164217404803	2.02616523427055	0.0427478549764376	0.48141651873006
Sat2	15.9197599155226	0.186148962762109	0.103350790917478	1.81038010816015	0.0702368618710663	0.615037310793508
Socs2	1232.2165795424	0.186101638706267	0.0769962439693805	2.41703733792994	0.0156474119565449	0.277946083078833
Dnah8	598.368963381432	0.18603663481994	0.119798122472634	1.55854205046806	0.119104807915716	0.746206750378186
Nnat	112.314631434912	0.185960766974642	0.126697342697382	1.46737488520156	0.142274102644652	0.790256317883729
Rnf113a1	75.1156225447288	0.185810668893411	0.127315982022825	1.45923079369083	0.144501596000704	0.794495195846595
Fam214b	41.1563036430027	0.185610311988491	0.122007997147042	1.5221003244239	0.127983944732826	0.76765210631733
Ezh1	354.809766156401	0.185527289468855	0.100220230309863	1.85117648199489	0.0641441679717905	0.584319338058674
Mir6516	2191.47698976332	0.185444836524459	0.0882355052677557	2.10171706129797	0.0355780681331364	0.441519593923021
Cyb5	960.643759516595	0.185410318712195	0.0805106655632845	2.30293687986153	0.0212823947595691	0.332191487363401
Map1b	661.202479222865	0.185316223428519	0.110035602979234	1.68407641588452	0.0921669015612722	0.681363941378561
Gpnmb	17.7379110517037	0.185245331596383	0.107225083107331	1.7337578436743	0.0829610584061546	0.658060699544492
Phkg1	34.858008694616	0.185149444712987	0.123596121199983	1.4987904540642	0.133928001822719	0.777674173869863
Mid1ip1	549.870187114999	0.184999041107125	0.0957273476991135	1.93254400516745	0.0532923960918912	0.537507707099158
Stoml1	352.256585320971	0.18496618666901	0.100217626549204	1.84564500721412	0.0649437669575067	0.588593500989662
Zfp462	803.196528000435	0.184783971903806	0.0880652527663887	2.09826793547032	0.0358814833395332	0.442853903564539
Aacs	468.628373183304	0.18438415141015	0.0901613612106909	2.04512096730726	0.0408429336328465	0.471483873868877
Txnip	1311.86073484933	0.184343835333227	0.0849407786181158	2.17029080331419	0.0299848228834028	0.405438609885342
Hid1	29.0008832859294	0.184319298496144	0.118337912579012	1.55882232406825	0.119038438931565	0.746206750378186
B930059L03Rik	12.6757221139839	0.184067687040116	0.0981984228376329	1.88487503827451	0.0594467109297816	0.560783182600728
Ralbp1	2067.14328811217	0.183841886596289	0.0659637585550427	2.78704633503214	0.00531908729539283	0.137163688354959
Foxd3	215.152247423411	0.183706753300988	0.121430344303572	1.51337363590386	0.130184777873812	0.773128864746227
Tceb3	570.664149208537	0.183651331732159	0.0870664047721262	2.10942627959606	0.0349078031085154	0.437201700243678
Fbxo33	556.962782972158	0.183571556042121	0.0878709198196232	2.08923325720337	0.036686731069106	0.44749893904798
Svil	281.19388728389	0.183442785393745	0.107729108025373	1.70285566073083	0.0885950834402438	0.6715012580902
Leprel4	162.576117675638	0.183396236394186	0.116120674326077	1.57938151639276	0.114248574377791	0.735485364433014
Pfkfb2	270.288154248407	0.183187139817274	0.112244425537859	1.63229636237296	0.102617069184998	0.704099955761972
Fntb	179.29236657495	0.182973409288828	0.112520723943755	1.62623567524703	0.103899529661843	0.706655865860777
Riok3	1743.07392130351	0.182878971992609	0.0773776699604163	2.36351391056752	0.0181025470417466	0.305022295744411
Gdap10	122.202979282962	0.182866676341979	0.124470130163124	1.46878737047311	0.141890470675182	0.790223055544203
Tmem120b	79.6872605610444	0.182824758793582	0.126054041732716	1.45044565651032	0.1469342830892	0.798228913435469
Rasl11a	50.3222742289441	0.182547154556804	0.126940617633038	1.43778851383745	0.150494069368291	0.805000776088668
Ccdc64	62.0756054054084	0.182520822363358	0.126256220850394	1.44578370623763	0.148237877590172	0.801753036258945
Gas8	218.203164108627	0.182465055465543	0.117867999133295	1.54804645679177	0.121611111849556	0.752181085785399
Scaf4	179.444350427056	0.182459792689809	0.11330307664078	1.61036942334182	0.10731723164029	0.716556416219468
Hbp1	930.937151245742	0.182099153833522	0.0809148316565036	2.25055328314414	0.0244138451355672	0.361516807225801
Foxn4	43.9665268004576	0.182096597960833	0.122710175268691	1.48459254004069	0.137651792803711	0.783840855411222
Cox16	257.866037453752	0.181974856352757	0.108098181372648	1.68366274444398	0.0922468652240179	0.681363941378561
2310009A05Rik	101.445515330335	0.181828060240582	0.124848224711174	1.45639741285397	0.145282790348361	0.796287857404972
Zfp280b	1052.02193078768	0.181818592146318	0.0843977070968851	2.15438570076779	0.0312099370107284	0.411801153320544
Phf12	246.568338235686	0.18129774084534	0.107191506461596	1.69135431924442	0.0907691513298826	0.678717072016829
Stmn2	2335.00044167472	0.181263757772848	0.115077287816478	1.58445707481985	0.113089742512635	0.732364557313835
R3hcc1l	302.657598651792	0.181218209762937	0.10321577010164	1.75583290618864	0.0791169438855817	0.645893719629538
Fam63a	1173.97377651373	0.181173995784462	0.0785789496459605	2.30569642461012	0.0211276010387863	0.330155277062324
Sf3a1	1670.16336871091	0.181161975984319	0.0702359658309615	2.57936584118946	0.00989818978672651	0.20993779095423
Smpdl3b	360.196726025327	0.181027869688532	0.104233038978279	1.73697297579114	0.0823919410340086	0.657252077853249
D19Bwg1357e	2689.45257971724	0.181016738436821	0.0800624039141897	2.26096389179718	0.0237614931081413	0.355221199184924
Dnmt3b	2963.50044189726	0.180906261053221	0.0675459142235979	2.67828507119265	0.00740002073554496	0.174867388949359
Fam83h	229.899507463652	0.180885432053307	0.110006922025416	1.64452583513804	0.100067632266957	0.699692469062196
Hpca	9.67092238707656	0.180434217141921	0.0899219708072899	2.02690946555741	0.0426716723254286	0.48140928136143
Xbp1	622.975372243321	0.180296130590544	0.088514177221501	2.03704838320926	0.0416451937080323	0.475084446977082
Brca2	2149.77590090474	0.180268027086534	0.0717769047126544	2.51155949290285	0.0120199023639568	0.238359584305131
Slc29a2	108.76051673619	0.180145950017523	0.12330891814256	1.46098508795638	0.144019533815725	0.793775276991668
Stra13	116.351476865672	0.180039484820093	0.122369973251083	1.47126741617992	0.141218811558165	0.790001735109784
Apoc1	108.521800369196	0.179975288105233	0.122757709479514	1.46627816630946	0.142572521141356	0.790488509060982
Eral1	479.052471583039	0.179946382701935	0.0895134689871081	2.01040849707544	0.044387971905247	0.491927639462077
Prrc2a	1003.94689360525	0.179848637725519	0.0989257893758975	1.81797090098095	0.0690685804367253	0.611518423657795
BC027231	753.412960131574	0.179749935885212	0.0844140535271053	2.12944872922958	0.0332171524929271	0.42385461562941
Cldn7	123.065312005987	0.179702604937428	0.124643483240141	1.44187560963429	0.149337467993988	0.80285906296887
Sec14l4	36.8046915973957	0.179694178952249	0.122353820989531	1.47022894583169	0.141499757615484	0.79013642995559
Khk	70.8659966349806	0.17964948398916	0.1271491383559	1.41260430702074	0.157772101959046	0.815867629040221
2310039H08Rik	42.5190941708974	0.179352975378966	0.124300158030765	1.44274555703316	0.149092160740479	0.802813048147622
Cyb5r4	630.532784010227	0.17934834244197	0.0853009033935834	2.10263692728223	0.0354975193743407	0.441378443869798
Slc20a1	4609.4154177903	0.179228268471803	0.06631999748	2.70249294950961	0.0068821644020773	0.165807598489834
Foxr2	39.9849819966737	0.179065877455969	0.123429417357022	1.45047542871191	0.146925986322536	0.798228913435469
Ggct	289.351110666545	0.179007023189516	0.109820127954315	1.63007945436499	0.103084705414401	0.704099955761972
Smarca5-ps	101.12757260017	0.178837154382165	0.124375393320615	1.43795022485276	0.150448177617802	0.805000776088668
Alms1	967.703644571241	0.178805143326523	0.0779280554993531	2.29457257600956	0.0217576314022276	0.337158885706155
Pigl	160.837288110089	0.178632727864196	0.114589086264463	1.55903372893206	0.118988397292764	0.746206750378186
Ckap2l	427.69855086519	0.178542552838323	0.0941651879704385	1.89613524490188	0.0579421631512632	0.556040130065458
Pipox	581.201188331507	0.17849163872465	0.0867251392622517	2.0582587917442	0.0395652976537252	0.46448124100904
Birc5	546.162670050441	0.177832155038216	0.0923369691573209	1.92598432466224	0.0541063311616684	0.541222917313326
Rragc	424.646185921836	0.177640279595687	0.0944287399273304	1.88128572183966	0.0599330622337279	0.561805152825352
Zfp2	235.796388844381	0.177569069268273	0.108519987926488	1.63653453882089	0.101727763224978	0.703997643052859
Tdp2	1487.78551504763	0.177416428959034	0.0727790482773803	2.43780847134855	0.0147766008368305	0.270319471942584
Tmem263	533.182761110102	0.17739660855187	0.100447791506208	1.76622327231882	0.0773583981570708	0.641767163671259
Snrpb2	1702.45441260103	0.177322089537371	0.0834483425984682	2.12498768106219	0.0335876408267973	0.425778280537082
Hcfc1r1	75.5425493206611	0.177302384227433	0.127407075578236	1.39201327342283	0.163918378561102	0.824699141989164
Gpx1	3285.77275099322	0.177263779555602	0.124219643028934	1.42729918025062	0.153493676806185	0.808975476575166
Zfp345	325.987018015172	0.177083707427363	0.112626707655252	1.57261684839332	0.115807564024715	0.737389937823014
Sumo3	2813.71553759969	0.177037262655593	0.0773762731809166	2.2880239919771	0.0221361239770617	0.340606788083575
Plekhh2	59.911753371028	0.176945206488136	0.127416558293989	1.38842886606223	0.165006491540961	0.827182787331762
Scp2	1170.76743238059	0.176821752932791	0.0752163026170161	2.35090925449799	0.0187276004764926	0.307531686274995
Sytl3	8.68301319250107	0.176813102663411	0.0864150860424472	2.07489308927705	0.0379964443437733	0.457136545254424
Eefsec	412.368127593321	0.176795529021506	0.0995093355974641	1.77684765513152	0.0755933086882554	0.636454394965363
Rnpepl1	93.0029827603388	0.176705275031538	0.126419650020684	1.39783302062078	0.162163215942006	0.822888836901374
Dcaf4	547.495433557996	0.176357335629966	0.0894320948545415	1.97203454244152	0.0486056634022441	0.508726010479465
Gm14124	496.563725768873	0.176235831344411	0.0981784670546085	1.79525470250652	0.0726131285206804	0.625369528468128
Arhgef16	135.603476989394	0.175933033898346	0.125112300596681	1.4062485169608	0.15965034186912	0.818094913907347
Reep3	146.996087818443	0.175781051639168	0.11801044406954	1.48963469111314	0.136320315248969	0.780942072319898
Cldn6	344.338867099166	0.175437809974302	0.111957760886974	1.57780452865275	0.114610523135769	0.736611402797552
Ndufb6	1167.92505049405	0.175352214889376	0.0741899074074198	2.36360520707032	0.018098087195742	0.305022295744411
Map4k5	467.16054904258	0.175324783322782	0.0956300688115943	1.83354996071488	0.0667208258967342	0.60017501082535
Ccdc73	33.4729476619069	0.17518254472555	0.119121731414186	1.47425611076637	0.140412647349689	0.788672232728318
Myb	29.732110278346	0.175068993758668	0.119765142301735	1.46200425662979	0.143740043426656	0.792879198470585
Morf4l1	891.268764656821	0.17504089668832	0.0849121958206526	2.06145031855871	0.0392600985581446	0.463467342769951
Islr2	34.3372787010515	0.174911119569882	0.120785024175411	1.45040307057442	0.146946151345353	0.798228913435469
Snx16	186.942437488156	0.174750456378832	0.11476558601233	1.52301059147541	0.127756055622768	0.76765210631733
Polr2k	110.041257877959	0.174634430925729	0.125167022666851	1.39555206001746	0.162849427365555	0.82370254072894
Mki67	2233.17845971612	0.174551077970642	0.069217747666389	2.52179003915707	0.0116759375995746	0.234625803852785
Nckipsd	85.9912902637391	0.174414345572399	0.125624476438413	1.38876156417519	0.164905266534369	0.827182787331762
Plekhf1	106.832790848206	0.174394480325625	0.122744493978935	1.42098922065892	0.155319893184955	0.812269767007146
Fv1	67.5506191325521	0.174088088906405	0.127082267913755	1.37007407203949	0.170663780534377	0.834192259159745
Suox	107.196801096512	0.17404234992853	0.124520434608577	1.39787122661728	0.162151740539327	0.822888836901374
Med15	94.2258841343386	0.173614911139174	0.126545664878601	1.37167023111967	0.170166119615144	0.833833898559239
Nxf1	1814.01719405855	0.173471716544193	0.0696869170591185	2.48932916978355	0.0127984408345554	0.246852284392409
Rnf167	512.192746951671	0.173390029406014	0.0934853777964026	1.85473759461591	0.0636337074259502	0.581803502782409
Crmp1	100.846332972071	0.173296723655251	0.127345719764331	1.36043423395585	0.17369255131246	0.840815762313421
Ftl1	18437.4930710261	0.173127446950929	0.0756923865059776	2.2872513785329	0.0221811546786416	0.340730670510867
Utp6	2820.99512093694	0.173012858923777	0.068602387622815	2.52198975135494	0.0116693108020872	0.234625803852785
Grb14	10.4881125518102	0.172966977227823	0.0921784728382685	1.89130362046117	0.0585838256940918	0.557937119014876
Prune	806.379829180894	0.172937391968396	0.0840035293249303	2.05873399381129	0.039519727859201	0.46448124100904
Gprc5c	44.4427497231312	0.172797646254389	0.124774751715447	1.38604048723022	0.165734540971386	0.82823854332452
Lnx2	225.835997562871	0.172727704256438	0.107622265409863	1.60501903771525	0.108489615081748	0.720290327444358
BC021614	19.658243637604	0.172627531649993	0.106457958217972	1.62659220521952	0.103823735913452	0.706605696904195
Bcl11a	5.50753931456559	0.172624948327113	0.0706795337890471	2.54178309215261	0.0110288593160465	0.226662950882053
Wbp11	616.288458702991	0.172569540323857	0.0926945505152875	1.86168806733145	0.0626470715265657	0.575447457625719
Arhgap44	95.9763468162574	0.172539903687868	0.125880974327719	1.37097072296511	0.170384082804346	0.833833898559239
Zfp119a	45.221692570487	0.172320481107753	0.126130447515351	1.36702861100256	0.171616337749966	0.836440673315917
Gps2	104.65600531812	0.172295405953436	0.124235496823578	1.38699848404804	0.16544222509183	0.828065808540804
Zpr1	1054.68840976463	0.172274575016056	0.0746756739273608	2.30703791203489	0.0210527066846134	0.329721470858327
Nr0b1	1436.76173382294	0.172184157667059	0.0779565265119425	2.20871824886658	0.0271942443145541	0.384382360781497
Sall4	3177.35982993474	0.172006081780649	0.0660528231880612	2.60408318745421	0.00921203945449796	0.198651992306535
Uvrag	328.809404737282	0.171807769858565	0.0990103926219388	1.73540712893193	0.0826687182712336	0.657315201188407
Fam181b	8.18409262019718	0.171744275298672	0.0818065990724822	2.14272941068631	0.0321348323358362	0.41870976542102
Aldh2	1975.88160253238	0.171721561273412	0.0787294899864747	2.1811574617255	0.0291717719253785	0.398475241083418
Emb	1613.48140309908	0.171686591673699	0.126725934125585	1.35519111651473	0.175356674276167	0.844145361955522
Wdr44	73.9257815601269	0.171531917045621	0.12718443414795	1.34861232984384	0.177461518238266	0.847367874598277
Vwa1	32.6855589526199	0.171474616977695	0.120168157929173	1.42704089323086	0.153568107837289	0.808975476575166
Gng2	287.161813972946	0.171297009177475	0.109430383312673	1.56541649394156	0.117485283476746	0.741541040714854
Zc2hc1a	224.223331464845	0.171245387115831	0.111748565378365	1.53270382515388	0.125348846274226	0.761411442393013
Pik3c3	999.675220259403	0.171181966335163	0.07729801882842	2.21462790196323	0.0267856152447103	0.382040047507098
Stmn1	1201.20050274297	0.171136718595358	0.10070751242477	1.69929160346646	0.0892642538525478	0.674321057554544
Gtsf1l	512.799505746971	0.171086549721587	0.0898892758923744	1.90337302889198	0.0569918877756075	0.550989284239729
Ablim1	399.052071781685	0.171047898639337	0.0954820895296078	1.79153500614579	0.0732074822783695	0.628472335204939
Dynlrb1	385.61076122105	0.170997413965927	0.0973317045671514	1.75699496993909	0.0789186665763797	0.645893719629538
Peg3	952.049475114261	0.170941888568155	0.0789176133197088	2.1661061019255	0.0303030800355382	0.405731244330762
Galnt9	20.6678367924317	0.170655794207888	0.112509218384151	1.51917574244265	0.128718265494197	0.768104791536757
Oxr1	1025.12723614593	0.170647407389954	0.0805350855659413	2.11901094447026	0.0340895420314677	0.429331985250536
Slco4a1	83.08294027728	0.170628437691407	0.126991996808717	1.34330922436197	0.179171866446918	0.84756530040601
Endog	51.9939104327656	0.17054743697029	0.126577314944343	1.34846114846615	0.177510108020778	0.847367874598277
Clp1	1012.90754775697	0.170016523404454	0.0859176137615498	1.97887699454137	0.0478298570032315	0.504090272254726
Pla2g10	135.92419286387	0.16967086898552	0.119312036527356	1.42238588181296	0.154914259393555	0.812000108231152
Hook2	1651.1195777265	0.169645700159002	0.0836304526526447	2.0284978617535	0.0425094613176079	0.481107200978183
Zfp36	61.2867280071735	0.169612401445562	0.126499854126964	1.34032152693289	0.180140835789335	0.848413297446716
Nsg2	5.34542024568492	0.169557957722765	0.0709342485098231	2.48137408300122	0.0130876941402232	0.249678598196888
Alas1	462.775065861385	0.169556962258656	0.092778466835243	1.82762217656013	0.0676062751680137	0.60210867785879
Ovol2	69.1169110005789	0.169460319207084	0.126965922724864	1.33472234935434	0.181967236008878	0.851104685939456
Ino80e	367.081414567208	0.169400087998513	0.0983658877881857	1.72220631531024	0.0850321512448576	0.661586584596388
Wbp1	206.854820153825	0.169291282629435	0.112308859825481	1.50742149158524	0.131702653408721	0.774892726418975
Psmc3ip	223.304805495199	0.169169228555318	0.108570085736756	1.55817004152441	0.119192944681848	0.746414174360382
Zfp775	149.259599237549	0.169121286107542	0.118775541365569	1.42394511302249	0.154462361208989	0.811435889790364
Mt4	10.0201762574362	0.169097141332442	0.0891976416359138	1.91947544900478	0.0549241904554555	0.54417350978681
Lrr1	120.389938180435	0.169089104094119	0.120538463925429	1.40293979876014	0.160634791623219	0.81830891418027
Arid3b	296.857578551026	0.168906651444656	0.107336108456942	1.57353557093487	0.11559485854557	0.737389937823014
Grsf1	979.856013263949	0.168901135404693	0.0792632607610285	2.13094865641608	0.0330933722712617	0.42385461562941
Nr4a1	165.766718460955	0.168775942474823	0.114771618974436	1.47067727560796	0.141378414578483	0.790001735109784
BC033916	162.472514975351	0.168672026778225	0.120465621124447	1.40005648203947	0.161496405311016	0.822010280091984
Ada	276.217306631723	0.168631709342683	0.104114758994907	1.61971528414843	0.105293451438933	0.711609554219079
Leng1	71.1966463878769	0.168556196632372	0.127226998058386	1.32468105332624	0.185276959867071	0.858226744399346
Rdh5	13.2976984158909	0.168517327082226	0.0990302593307507	1.70889565115411	0.0874702802252945	0.670013697345
Nabp2	130.174337255376	0.168349486072091	0.122269226555672	1.37708384412546	0.168486327036965	0.831694445028366
Rnf138	1377.89850816864	0.168325220203938	0.0833882340190306	2.01864991241017	0.0435236193668027	0.487874103597694
Gm166	14.5019010911675	0.168241017821791	0.103100699364184	1.63752079858593	0.101521696773929	0.703107258237352
Zswim1	469.74841157836	0.168108850514575	0.105442810721088	1.59426110138295	0.110877566220109	0.725686810113139
Cfl1	9473.11027304341	0.168070238228872	0.0636168728498449	2.64191754356106	0.00824381231540292	0.186227243209761
Rela	142.78941478689	0.167993199593194	0.119092405330147	1.41059580779387	0.158363828451439	0.817991991285345
Smg7	2010.4256070333	0.167750061161626	0.0677376043550084	2.47650747238187	0.0132674847756606	0.250640896235461
Zfpl1	186.852595251187	0.167737753370122	0.113556745263717	1.47738427803608	0.139572658111748	0.788625832373423
Celf4	196.843301567511	0.167728923652565	0.114658919961952	1.46280202067699	0.143521560017481	0.792848396956421
Mettl25	148.231350299527	0.167655472591773	0.118431796611548	1.41569882596996	0.15686370227315	0.815368479416396
Gm5148	81.7953395981555	0.167328605083302	0.126848306560373	1.31893729388912	0.187190076924076	0.859206855500485
Nod1	227.847427591453	0.167182072216903	0.107558179344384	1.554443412039	0.120078684844326	0.748654917598367
Ndrg1	79.9517615778068	0.166974531128832	0.125300384183781	1.3324261712383	0.182720186890637	0.853449247584228
2810025M15Rik	1845.74699100393	0.166847918583469	0.0860728833475097	1.93843636832911	0.0525700070011029	0.532531422675848
Mcf2l	443.747811994517	0.16683388334688	0.0963643602172176	1.73132769053283	0.0833933353581957	0.660331115469099
C330013F16Rik	73.0218633215659	0.166823888624951	0.127251458810421	1.31114190524377	0.189809825315489	0.862506020294568
Ank2	76.8595922329131	0.166823653810249	0.127103810773429	1.31237680562151	0.189393028866843	0.862345432544433
Diap1	578.425654083958	0.166588972111362	0.104582777944038	1.59281075096813	0.111202652583286	0.726860406094047
Ube2c	1176.63835452354	0.166446198906003	0.0744656546496203	2.23526901831212	0.0253996927569538	0.368472120380022
Atf1	555.06663742849	0.166058160764888	0.0992209059292293	1.6736738088319	0.0941947239020762	0.684703770100622
Acer2	186.648478339252	0.165938868305627	0.112499625599894	1.47512825582326	0.140178065180874	0.788672232728318
Nme4	315.93068483167	0.165905630482323	0.111804040516084	1.48379719624482	0.137862731160856	0.784712583074211
Sat1	603.222954238568	0.165863200045122	0.0904628186881356	1.83349571341679	0.0667288854557075	0.60017501082535
Pole3	234.680739939841	0.165748132696487	0.109664637819046	1.51149135511435	0.130663309506675	0.77359979491425
Fzd7	1460.58893848608	0.165704962860631	0.091439699610287	1.81215415885082	0.0699623799579037	0.613339381950439
Nt5e	89.4867664842391	0.165632269980635	0.125724613577702	1.31737184102065	0.187714014959725	0.859605975325359
Zfp335	301.250982930729	0.165605349962301	0.102781977161801	1.61141016097433	0.107090354018546	0.715906141896285
Jmjd1c	2050.99161573276	0.165551902891418	0.0724513617505343	2.28501801538387	0.0223117714291004	0.340850506396862
Filip1l	20.9668975371612	0.165478692254589	0.11195100640572	1.48040903953456	0.138764119075545	0.787391362581035
Mccc1	101.888642420663	0.165476185152863	0.124958173124489	1.32413507084649	0.185458189911165	0.858226744399346
Anxa8	25.4910833693734	0.165267634391422	0.113491387038862	1.46041879667824	0.144175009935909	0.794309437356082
Plekha2	428.05481868986	0.165265806828039	0.113883183008284	1.4511569455419	0.146736162610387	0.798228913435469
Aoah	209.158035325354	0.165103288767629	0.115661442263466	1.42742899172908	0.153456279160107	0.808975476575166
Cic	259.535367764088	0.164957604831457	0.111787114557674	1.47558999700054	0.140053992082664	0.788672232728318
Senp2	1329.82197510852	0.164919125076018	0.0793088486001778	2.07946306219931	0.0375748094700547	0.454246627140661
Prkaa1	697.967709159575	0.164669573880384	0.0890915020282265	1.84845217913206	0.064536956241086	0.587108835985306
Penk	10.0736104409026	0.164645657499174	0.0883643042308057	1.89045087859851	0.0586976842815817	0.558327762689603
Sh2b3	76.0030128993996	0.164628411966774	0.12644860365397	1.30214963946819	0.1928652368524	0.865884409899472
9430020K01Rik	48.0882791394322	0.164628265397684	0.125957730983864	1.3079580940062	0.190887523364284	0.863194331688955
Rbak	193.230311131174	0.164409727955684	0.112651031552856	1.45960792632976	0.144397859589641	0.794495195846595
Zfp72	164.843610780327	0.164406224129892	0.115604009296585	1.42233525071516	0.15492895016973	0.812000108231152
Ifrd2	1112.80179070701	0.164397461854072	0.0767387785416938	2.14234475896494	0.0321657495893625	0.418710391007786
Zfp59	637.009988104559	0.164190597887216	0.0837830306212927	1.9598051428362	0.0500185699193423	0.516266321850723
Fhl3	41.6189439632618	0.164108054680901	0.125395557900613	1.3084677860786	0.190714693983332	0.863194331688955
Syngr1	271.424312422555	0.16388090057859	0.106526150290916	1.53837857104107	0.123956078643754	0.757246840524016
Ecscr	28.8985049006124	0.16372075110648	0.120711811883259	1.35663507034399	0.174897192672026	0.843937764416783
Etaa1	1191.95097173108	0.163547414595107	0.0842568844184558	1.9411040802242	0.0522456542631617	0.530831501442341
Ccdc55	389.165279267056	0.163519264459334	0.0974147949167279	1.67865925121154	0.0932184718298866	0.682094474600398
N4bp1	2371.5328685454	0.163449482496692	0.0697964538623183	2.34181891563111	0.0191900231800574	0.311355830639112
Ptbp1	4257.54117946208	0.163413778221631	0.0670040049436662	2.43887335611275	0.0147331305542791	0.270240489167291
Birc6	3780.60233606584	0.163292183899015	0.0634477501292704	2.57366063892317	0.0100628921147585	0.212606025926145
Rnf19b	545.666319246075	0.163273207183318	0.0922973424196206	1.76905504989672	0.0768846882290684	0.640789235967095
F11r	811.702789297184	0.163202048956547	0.0853999813088544	1.91103575017188	0.0559999868128921	0.547996919960985
Atp5j2	2792.22565082891	0.163159696317889	0.0667092160550203	2.44585557720412	0.014450887387725	0.266684318270483
Mrpl45	1900.03542195522	0.163102899157212	0.0703144858542458	2.31965163639506	0.0203597301013972	0.321864078199711
Pkp3	123.423609240121	0.163048258364991	0.121281151504709	1.34444826304407	0.178803475924999	0.84756530040601
Zscan22	67.3968813867902	0.16286236463718	0.127324456549181	1.27941078835603	0.200752436766265	0.876974574008895
Pim2	42.9472874725108	0.162830568573045	0.123923801757368	1.31376411864666	0.188925595986925	0.861407084899362
Zfp12	365.102027116212	0.162794865477809	0.101808989055209	1.59921170587871	0.109773570194464	0.724181370562925
Ppp1r15b	3844.71934754192	0.162480783877872	0.0612120130186977	2.65441183060711	0.00794467987070619	0.182956940180405
Traf3ip2	107.9155822939	0.162381004221936	0.124205102623355	1.30767270355602	0.190984345566957	0.863194331688955
Zfp946	79.8032171762026	0.162314584726876	0.126190145685258	1.28644999791246	0.198286058787555	0.872381479531103
Madd	138.837069614794	0.162091703736158	0.118240998543426	1.37092439822806	0.170398524739477	0.833833898559239
Mapk8ip1	238.273849838435	0.161818171962677	0.107391733947718	1.50695331051737	0.131822625224452	0.774892726418975
Rhpn2	256.437593365668	0.161806906310896	0.114889091281184	1.40824829379483	0.159057560500625	0.818094913907347
Sh3gl3	141.805394599263	0.161755357120249	0.124141259003645	1.30283132654656	0.192632353276404	0.865473746220984
Ush1g	4.33455811706264	0.161732722924284	0.0634371023969154	2.67658028544176	0.00743777435094926	0.175453863123958
Knop1	3589.46355998445	0.161529639041507	0.0730198069424731	2.21215633254964	0.0269558649008659	0.382457480664586
Gm14326	258.73369370746	0.161468957870187	0.110049148853739	1.46756715433066	0.142221835437673	0.790256317883729
Nabp1	1097.09551969737	0.161375741618628	0.0743366590295045	2.17093457271759	0.0299361184732523	0.405243024921352
Mgme1	796.417671832887	0.161303219085158	0.0802918263499301	2.00901010849806	0.0445360617265873	0.491927639462077
Trmt61b	139.650238123498	0.161256954797785	0.117933645018698	1.36752812506538	0.171459827838496	0.836433567100517
Phlpp1	245.905948242021	0.161172957737661	0.106738956602286	1.51011695353628	0.131013584258365	0.773984432439227
Atp5o	3641.16504805047	0.161077113334153	0.0674178576670288	2.38925020040434	0.016882800470807	0.290315851715656
Ramp3	70.6678801432088	0.161014456410715	0.127204521895405	1.26565337271588	0.205637208622328	0.884993801679138
Manba	1327.5866212408	0.160853850615039	0.079859260148992	2.01426812347813	0.0439813907822788	0.490998835037719
LOC101056043	143.963802276318	0.160690090025256	0.118004276851231	1.36199708958848	0.173198803613521	0.840815762313421
Dot1l	203.862833187671	0.160667658804694	0.109641077699908	1.46557576487045	0.142763897667345	0.790840540167933
Stk16	530.929725373776	0.160616319849535	0.0906288594993814	1.77228334087404	0.0763475351905491	0.638457439780893
Chst1	5.01344158105977	0.160473868019436	0.0674535647155678	2.49702905472436	0.0125238694844955	0.244774878512531
Pik3ca	696.196522352899	0.160260234907807	0.0859281253879564	1.86517647327482	0.0621566721324885	0.573220114262047
Tspan7	50.7063820256905	0.16024775737546	0.125929506152654	1.27218624465593	0.203306953757623	0.881603427355624
Errfi1	252.103852727751	0.160236689031573	0.107929863284675	1.48491190157789	0.137567162882698	0.783687945124281
Higd2a	273.579875540828	0.160151488213349	0.104921623834705	1.52646672548355	0.126893671126067	0.765957255054652
Setd4	371.604223089005	0.160090308425931	0.102644170466515	1.55984764651764	0.118795888819008	0.745994183306027
Hsph1	1729.64571402371	0.160072181527915	0.0815126479821607	1.96379957880432	0.049553338967225	0.514492462243828
Tnfrsf12a	109.321238822883	0.160031974360175	0.125496983982709	1.27521165381385	0.202234337548759	0.878930900119913
Mpp6	1101.50231513987	0.159895022864731	0.0776138217233885	2.06021619047102	0.039377877795203	0.464071742625668
BC051226	47.8995407444903	0.159880127766104	0.125367656330024	1.27502088948507	0.2023018482877	0.878930900119913
Ccdc77	585.493271579819	0.159871702806453	0.0873717940951189	1.82984990265286	0.0672723863572352	0.600317531940486
Srpr	878.248848500821	0.159834310601025	0.0800199254300969	1.99747771701844	0.0457733127265738	0.497093045494993
Rhof	30.9718209132148	0.159781247176422	0.120875009230675	1.32281401532516	0.185897235213581	0.858769852698663
Zfp959	111.640129901479	0.159734249054046	0.123202706913753	1.29675235090365	0.194716410326776	0.867680632947958
Miip	543.32718565737	0.159728885330815	0.0979849396030215	1.6301141321959	0.103077377422856	0.704099955761972
Ptov1	603.062090842357	0.159591478259466	0.0872099405031719	1.83001641350953	0.0672474845225958	0.600317531940486
Mgst3	236.995112555411	0.159161187273737	0.106775056797776	1.49070142251509	0.136039902457138	0.780896538314525
Coro2b	52.0216123561093	0.158923929260658	0.126933745887378	1.25270500471982	0.210313083944055	0.886550866055962
Rap1b	1248.95428536678	0.158899218966463	0.0762393863714844	2.0842730540347	0.0371353369360389	0.450943339481138
Prr14	72.9844357626479	0.15878457921441	0.126767173621489	1.25248331353348	0.210393804877961	0.886550866055962
Ndufa3	484.457067479746	0.158707545255692	0.0917718842361476	1.7294054918484	0.0837365478079241	0.660538858484409
Prr14l	733.526397486297	0.158688756912913	0.0828956023650888	1.91438522908104	0.0555709514936702	0.546206076855176
5830415F09Rik	285.411196665932	0.158679437062811	0.103436953649982	1.53415681268349	0.124991079403294	0.760619970102952
Nme7	1263.28531333912	0.158618124917369	0.0891790967229162	1.77874748085628	0.0752811710268232	0.635416181585457
Dtwd2	261.933007829532	0.158489758796536	0.105162498815623	1.50729908754826	0.131734011379255	0.774892726418975
Ccdc166	102.10222523852	0.158452824519357	0.124927020141967	1.26853590262594	0.204606637850541	0.884130116535438
Slc35e1	1002.51651439188	0.158411414631973	0.0773608987157447	2.04775782742097	0.0405837345036695	0.469115242979043
C2	31.4787497501105	0.158390337791148	0.117010710804791	1.35507598187486	0.175393350085986	0.844145361955522
Myo5b	23.3690246973777	0.158357531453411	0.114907561097344	1.38049289938472	0.167434934407178	0.830075822477689
Fam96a	927.078286632263	0.158236130489607	0.0835533933172463	1.8939409955334	0.0582328421968327	0.556473533108366
Sncg	20.2552829188714	0.158163944079689	0.112400745537815	1.40857766431178	0.158960087209779	0.818094913907347
Fancb	326.037017352977	0.158057323976478	0.100677056708135	1.57007128971978	0.116398527004399	0.738045628637908
Prrc2c	3369.15889377733	0.157893041118797	0.076160497767071	2.07316341655981	0.0381570737602392	0.457136545254424
Taf4b	759.720916533808	0.157751751571984	0.0837273137550878	1.8842243546788	0.0595346345432799	0.560783182600728
Zic2	14.6488073650061	0.157737197852562	0.102557648263008	1.54336272797594	0.122742791699728	0.753340826522673
H2-Q2	5.99143173697084	0.157658137916245	0.0750570759033218	2.15329532328222	0.0312954761109816	0.412127998028499
Gm16386	98.3736521464484	0.157657623460421	0.124066870340066	1.27108102071705	0.203699826553123	0.881728697759821
AU019823	302.160146625806	0.157570348039774	0.102733129302363	1.5339946080603	0.125030979276679	0.760619970102952
1810011O10Rik	7.93871436166509	0.157518243717706	0.0829894944843532	1.92355344280254	0.0544105815660999	0.541776337240304
Rnf14	574.533913685549	0.157517913523633	0.087374554905673	1.80290678280696	0.0714028555974076	0.618459982965029
Srsf12	14.4988471292663	0.157436117862147	0.100276226393271	1.57702375351674	0.114790059574616	0.736808477402006
Exosc4	708.588368179134	0.157390852711585	0.0833778792276869	1.88773891473199	0.0590610093706407	0.55982077645239
Enox1	1618.6835721755	0.156952441197951	0.0939742538874873	1.67020426008854	0.0948789574473038	0.686733286454231
2210409E12Rik	112.293935975063	0.156829454039087	0.127395936990258	1.23166969796787	0.21807249355784	0.894446719872554
Clu	261.833074465819	0.156825485660978	0.106161307979834	1.47741320776134	0.139564907864492	0.788625832373423
Tex10	2730.87466855478	0.156765712193601	0.0749060584239115	2.0928684301547	0.0363609011068474	0.445125688279132
Hint3	96.6283138086212	0.156668396081289	0.125252261860809	1.25122703039926	0.210851659056442	0.886550866055962
Ino80c	372.014247733404	0.156571439847789	0.108570849374972	1.44237229579528	0.149197375024388	0.80285906296887
Tada1	227.330959458441	0.156426181740447	0.106975582679054	1.46245139398363	0.143617554653637	0.792848396956421
BC031181	499.514526792808	0.156288274051805	0.089141731472062	1.75334442470396	0.0795429043132413	0.647708876660624
Mis18bp1	1778.64168128418	0.156211223675467	0.0748845120627119	2.08608447972448	0.0369709713141291	0.449752694981926
Shc1	1619.26267623135	0.156181541085241	0.0723833659604039	2.15774526320676	0.0309476426991624	0.410418358057748
Acot4	8.76246440753377	0.156089963314327	0.0871239649373284	1.80745900069866	0.0706907417453743	0.61746254070866
9430008C03Rik	445.124054706025	0.156068815477144	0.0973370482434043	1.60336497396422	0.108854099298461	0.721943428466049
Cog8	677.23175169842	0.156009639145877	0.0915541651947152	1.70411938699073	0.0883587854009442	0.670368579059257
Atg14	396.456637497556	0.155962705072964	0.0998118128262939	1.56265866064388	0.118132902727333	0.743897257471469
Trex1	73.281194047804	0.155920692520006	0.126973347423428	1.22784160710338	0.219506433253139	0.896283118962973
Mat2b	1749.68032470927	0.155880848107304	0.0795529232915302	1.95949742379084	0.0500545612919067	0.516266321850723
Taf1a	480.868024743642	0.155842657339311	0.0989658706320315	1.57474757574278	0.115314721473945	0.737389937823014
Rad9a	262.194894706914	0.155784980060989	0.107170040640361	1.4537196615363	0.146024044809375	0.797810005114571
Senp6	1723.23311219665	0.155756441049409	0.0753193293050914	2.06800203219396	0.038639832003818	0.459869822707772
Msantd3	718.440687697124	0.155704915102995	0.0931983777559545	1.67067254375066	0.0947863748986582	0.68665307755502
Arcn1	3876.86781005733	0.155478171641177	0.0662215271791673	2.34786783170243	0.0188812198336419	0.308286000651861
Nfe2l3	27.7194893984321	0.155472824761412	0.115282750313704	1.34967668056387	0.177119715603966	0.846828277212618
Taf7	3332.6088706565	0.155390261915662	0.0658340343259101	2.36035889459366	0.0182572624880604	0.305761444427615
Cnot2	1751.71560178213	0.155380643234509	0.0720449131706559	2.15676979494816	0.031023605699933	0.410941589564346
Zfp715	619.104898406957	0.155336211952402	0.0923534064022035	1.68207683871023	0.0925539409665777	0.681747662252386
Kcnk6	38.0439666302069	0.155322720905205	0.12383768728721	1.25538582662881	0.209338732001706	0.886550866055962
Zfp960	154.202852047852	0.155321264398269	0.116138032310189	1.33762814452395	0.181017685110086	0.849710089137516
Cox6a1	1113.27869851958	0.155212285813088	0.0758052904195962	2.04755969090003	0.0406031624341932	0.469115242979043
Osbpl8	542.623187810158	0.155211578583308	0.0891999122923609	1.74011373650244	0.081839048697697	0.654831661277563
Ovol1	13.8789126178674	0.155197267295726	0.0967579332767115	1.61076052011844	0.107231929125709	0.716499451557202
Catip	35.3767949138996	0.155074194746176	0.120732098544663	1.28402079524407	0.199134679345171	0.874130352957248
Mob3a	208.642166212972	0.155036886310663	0.110054251572655	1.40878427405173	0.158898966588347	0.818094913907347
Pex26	128.218064684516	0.155029176686579	0.120747623851967	1.28412774125494	0.199097262933597	0.874130352957248
Ercc6l	1728.53148491478	0.154967845109559	0.0735671452662131	2.10653033177848	0.0351583112238631	0.439122774807071
Med23	1017.54862888403	0.15494872902335	0.0783284606036136	1.97826762060924	0.047898523856227	0.50411979008583
Zmiz2	89.0943593924119	0.154914559331265	0.126032108709596	1.22911654865668	0.219028111382487	0.895453521836206
Sap130	234.758922224654	0.154867325949244	0.107146185627427	1.44550341941654	0.148316533237914	0.801753036258945
Bach2	15.4586049191788	0.154821550478318	0.100917416721566	1.53988167206071	0.123589199087283	0.756140683996352
Ppm1g	3940.99898666514	0.154738176591763	0.0726985396849458	2.12849868968898	0.0332957584792052	0.424458334597688
Klhdc4	1039.38360166694	0.154644746223424	0.080611062193117	1.91844050951008	0.0550551786431355	0.54417350978681
Wtip	470.749234313702	0.154586185013364	0.0936216808963729	1.65125714540721	0.0986860788647698	0.697539329714298
Jade3	1120.27563672934	0.154569768516165	0.085503295317046	1.80774843269732	0.0706456628838621	0.61746254070866
Lamb3	33.5953159598508	0.154538639552604	0.122170722656065	1.26554027130285	0.205677721742089	0.884993801679138
1700029J07Rik	11.9927146532233	0.154486775719739	0.0969212709354667	1.6024009823688	0.10906696774721	0.722316386307872
Athl1	216.665174596041	0.154435475018911	0.114585742769869	1.34774050368084	0.177741859848916	0.84756530040601
Myrf	136.55071136094	0.154244810659079	0.123380051296239	1.24987858292084	0.211343904136482	0.887238847325051
Helz	450.575285854516	0.154196548287589	0.102996270406032	1.49705347370014	0.134379344632181	0.778099973050984
Mrpl49	875.00653074096	0.153951413738688	0.0853315210134428	1.80423555091713	0.0711943883597891	0.618323292055782
Igfbpl1	25.2071841178239	0.153703748316101	0.117438740139062	1.30931010508227	0.190429328048307	0.863194331688955
1700109H08Rik	13.4322325390474	0.153677631164054	0.10119064628642	1.52297427943305	0.127765140444685	0.76765210631733
Cd59b	14.725461442458	0.153675159493422	0.103202126391888	1.4919310009568	0.135717234640656	0.78002905536689
Epm2aip1	281.845136225108	0.153578631410821	0.104134858508668	1.47496171440808	0.140222836772061	0.788672232728318
Cdip1	436.908093723348	0.153543890240126	0.0926340745243471	1.65765183761785	0.0973877602173597	0.695612206207618
Ap5b1	23.707159657113	0.15327338787501	0.113744938912125	1.35007672387255	0.176991373689394	0.846728318827495
Jade2	316.469443403659	0.153239345496213	0.103862048438892	1.47545919411171	0.140089131157579	0.788672232728318
Gdap2	269.335866779147	0.153136248455677	0.103563030750953	1.47880171616251	0.139193317058392	0.78831655640085
Polr2m	3677.83742423991	0.152847202892384	0.0618845281193629	2.46990034405099	0.0135150696782061	0.253928770077087
Atg4c	108.770917736869	0.15280133409325	0.122075571322227	1.2518182043091	0.210636115186308	0.886550866055962
Wdr7	492.079834047941	0.152644898427146	0.0918972571909043	1.66114325743848	0.0966846784581219	0.69314533752958
Vps41	1689.14385714096	0.152481311973166	0.0764724159908281	1.9939897424316	0.0461531755127855	0.498028379200814
Zfp367	543.157335003329	0.152441821213346	0.0915943381895781	1.66432352819218	0.096047792991579	0.690699175124501
E2f7	143.755102794455	0.152437729706768	0.118593151100378	1.28554756671437	0.198601005887483	0.873241287813246
Lpin1	283.990476377823	0.15242894208513	0.11835715077471	1.28784652038723	0.197799394830119	0.871370896874223
Tns3	2699.89568662021	0.152333364814848	0.0799086183775049	1.90634749596488	0.0566051358480548	0.548493684103357
Phactr4	57.1833007751067	0.152234011485404	0.127090821584115	1.19764103467649	0.231056793864995	0.903446051307234
2010107E04Rik	1430.9270247708	0.152214933653113	0.0763284131239108	1.99426438434911	0.0461231692711284	0.498028379200814
Kif20b	3901.85360938718	0.152081991354488	0.0615754298036613	2.46986489372724	0.0135164090235665	0.253928770077087
Fam76a	420.382668175284	0.151868921560289	0.0924970628332101	1.64198461522742	0.10059319247772	0.700594589166165
Herc4	3808.43856979227	0.151798018469615	0.0667786128341532	2.2731789349987	0.0230153991760724	0.347851898455115
Cenpa	1016.07922207304	0.151775469152184	0.0869372446187957	1.74578979934703	0.0808474841364575	0.653914892562259
Chst12	58.8960252470081	0.151752037032233	0.127406948916521	1.19106751304357	0.233627082123735	0.905442663801419
Tgfb1	44.7854566270268	0.151713406515322	0.126119853804212	1.20293762554982	0.229000458793885	0.903446051307234
Med25	537.732016619608	0.151461771276893	0.0927432356877016	1.63320512178459	0.102425863143623	0.704099955761972
Zmynd8	864.238403087021	0.15143168127555	0.0819975586801853	1.84680452735222	0.0647754754968527	0.587742952468728
Bnc2	249.519525637138	0.151422778123064	0.110349347333552	1.37216609007337	0.170011739096435	0.833833898559239
Nup214	751.363725172875	0.151409008036313	0.0922870316965772	1.64064924159132	0.100870247064895	0.70128346037326
Mier2	518.266878227848	0.151264995675552	0.0897808494107535	1.68488321852712	0.0920111049081396	0.681363941378561
Diexf	687.526049720805	0.151183594819193	0.0907837161113605	1.66530086626195	0.095852745804861	0.689732967690788
Klf6	676.235479299463	0.151180833766274	0.0977850095315951	1.54603542424298	0.122096012788923	0.75227502667175
Sipa1l2	1086.58409916692	0.150946725998024	0.0910856313457747	1.6572029973704	0.097478440765283	0.695819522092814
Zfp472	347.935626263435	0.150938934576582	0.105368503886433	1.43265519327192	0.15195640025452	0.806966746972247
Emc8	2207.55668675113	0.150889968244506	0.0774279320869768	1.94879356090996	0.0513200830496079	0.526156921001423
Asb6	476.117720730056	0.150694691724167	0.0937056905833072	1.60824624431075	0.107781258705817	0.717623075983902
Taf1d	3412.70477383738	0.150564065607078	0.0776265996645429	1.93960449365607	0.0524277743440952	0.532085555371398
Mmgt1	338.282680066293	0.150472824481501	0.0999545028573517	1.50559735882334	0.132170566910405	0.774892726418975
AA987161	750.406606340623	0.150411364688305	0.0832757909989821	1.80625832148522	0.0708779988118095	0.61746254070866
Gsr	4421.09000440617	0.15033043529874	0.0638733918434252	2.35357972466769	0.0185936201791553	0.306744588423327
Yipf4	570.328996335575	0.150309494181	0.0952978790316241	1.57741231569659	0.114700683457471	0.736647760614173
Tmem179	91.6816544595526	0.150307099765543	0.124875332675669	1.20400051035134	0.228589381289826	0.903446051307234
Rragb	756.79805896699	0.150024655276354	0.0927744228166344	1.61708233138573	0.10586051022837	0.713196986139012
Scfd2	228.418453233692	0.149643248699191	0.108710417874051	1.37674443043111	0.168591276830773	0.831694445028366
Tceb1	2223.04980432617	0.149534729159858	0.0896830391630375	1.66741653194182	0.0954316088429832	0.68715024917152
Magee2	22.6127790741137	0.149484302012447	0.112298340545806	1.33306903974878	0.182509148348645	0.852946667976033
Mrpl34	819.945254815048	0.149400718468145	0.0847517561292639	1.7628179098614	0.0779312057503003	0.643371195859448
4930507D05Rik	26.3165059406852	0.1491749254903	0.117597194205152	1.26855530928908	0.204599712275147	0.884130116535438
Wee1	471.88479760774	0.14914002383401	0.0942237991329982	1.58292706325953	0.113438089502321	0.732702021909279
Tapbpl	27.597263527299	0.148763151494512	0.118268976426733	1.25755464686539	0.20855286414129	0.886550866055962
Zfyve28	86.4335821142515	0.148730728850232	0.125323307598578	1.18681272243564	0.23530149939588	0.905442663801419
Zfp113	67.5771278456757	0.148679821710151	0.127242619493926	1.16915113825715	0.242342743449893	0.908171052090158
Rbbp6	564.12444145068	0.148514063307811	0.0976688825564037	1.52061304181253	0.128356972057329	0.76765210631733
Bcat2	1050.3852561668	0.148493620759059	0.100365915970595	1.47947984438423	0.139012114351204	0.788220585880485
Zfp418	94.1779089529185	0.14848195330441	0.125824141326783	1.18036854760277	0.237853665730274	0.905486141444132
E430018J23Rik	34.7352920477475	0.148412560855671	0.122047438143846	1.21748588718858	0.223419402779072	0.900736941174013
Ahnak	2136.46850925326	0.148406176075975	0.0724241582212647	2.04915587592976	0.0404468751487665	0.469108594758054
Slc44a2	359.731340685999	0.148310148048338	0.0994046885774245	1.49215599959219	0.135658254187662	0.78002905536689
E430025E21Rik	1436.75597197908	0.148296606171414	0.0747007815932464	1.98526680542523	0.047114795131716	0.500161237394539
Bpifb5	5.45071936410473	0.148247388124209	0.0687375017740411	2.24299046938301	0.0248974290968426	0.364789720988655
Zfp42	17057.6632392875	0.148239519939374	0.061200025137569	2.42221761099842	0.0154261098938925	0.277084904495533
Sec61g	764.143573612381	0.148144280602968	0.080960151538695	1.82989783488829	0.0672652172745311	0.600317531940486
Yod1	130.971245056585	0.148136939529507	0.121362375362155	1.22101604160396	0.222079946115702	0.899861679904532
Tab3	230.138290962634	0.148006094848988	0.112483083119955	1.31591960825487	0.188201026694704	0.859841031312265
Rnaseh2a	2092.84487198902	0.14783017489752	0.0699822211001234	2.11241419646723	0.0346509383969279	0.434385700938937
Zfp952	150.283488562049	0.147787394762234	0.119241656609215	1.23975623628505	0.215065569773433	0.891943635789494
Smek1	2653.1623679362	0.147752514684532	0.0716507470233323	2.06214750031834	0.0391936952090953	0.463467342769951
Zfp647	163.396734089531	0.147734559499254	0.115002364829752	1.28474223132467	0.198882375396171	0.873774234551634
Arl4d	90.7045842803049	0.147734428927269	0.124778633390975	1.18416404895797	0.236348130307448	0.905442663801419
Abracl	285.317205232711	0.147726461299053	0.108854793442449	1.35718559119592	0.17472224784174	0.843937764416783
Ccne1	3515.86612098179	0.147631966593349	0.0690573919379156	2.13782523529201	0.0325309300638093	0.420667931080335
Cdh4	39.0802940383263	0.147507160055543	0.125015962861788	1.17972256945117	0.23811057438079	0.90551389639887
Gtse1	1973.02387059972	0.147460709367897	0.0784388202790269	1.87994439105241	0.0601156571025621	0.562309911513636
Itga8	19.462180110358	0.147405892525052	0.110992504691833	1.33036952452584	0.183396550486281	0.854137409576779
Cdk19	172.95904102543	0.14729838044209	0.1134285953944	1.29869498303478	0.194048626506966	0.867680632947958
Ddah2	794.00332816828	0.147080454786392	0.0834971470755548	1.76153089777214	0.0781485881642535	0.644304294970992
Nr2c1	101.921208121581	0.146788262849601	0.124329869411726	1.18104268780825	0.237585765700885	0.905486141444132
Zfp35	325.590274969626	0.146750365136563	0.104325919473054	1.40678633400975	0.159490756107256	0.818094913907347
Tcerg1	1534.45617205537	0.146702180688215	0.0712835312810109	2.05804627882861	0.0395856911387829	0.46448124100904
Parvb	224.943097624466	0.146618877408812	0.109513930972521	1.3387971044755	0.180636733682498	0.849710089137516
Fam126b	764.961784314541	0.146609891696102	0.0859868929226349	1.70512988829336	0.0881702024483784	0.670368579059257
Slc4a10	4.79458561662339	0.14644273546819	0.0683762386202703	2.21525362332304	0.0267426611242544	0.381968162316927
Il13ra1	71.4957147981066	0.146406496662583	0.126755093441238	1.15508697648563	0.248054810867773	0.912305140291209
Ppp1r10	474.992164574125	0.14622089283231	0.0925161985060898	1.58051736672865	0.113988432945656	0.734159118933938
Jmjd6	835.765455212236	0.146142691976702	0.0811035038963903	1.80197462518605	0.071549397938529	0.618938796963142
Plekhb1	137.703721952068	0.146018299803012	0.118918907043582	1.22793237824718	0.219472353725221	0.896283118962973
D630039A03Rik	19.7139227543754	0.145899947313123	0.110229368692663	1.32490350239569	0.185203159069907	0.858226744399346
Irgq	99.5925741649297	0.145886682012526	0.123462802256718	1.18174137452689	0.237308336006797	0.905442663801419
Gm15698	14.0774865847196	0.14573197381994	0.100597336913282	1.4531282108209	0.146188159653697	0.798089621429997
Pdf	431.507436888295	0.145626887732171	0.106166216558944	1.37181915188791	0.170119743651199	0.833833898559239
Baiap2	232.058611019968	0.145616086634002	0.107619955845879	1.3531896238775	0.175995059248941	0.844658531295007
Rbm12b1	108.867054190565	0.145424962490362	0.124789800927498	1.16567787305595	0.243744709604354	0.90978350057057
Sept1	1245.0908941885	0.145422153135142	0.0762875251727075	1.90629115179219	0.0566124415913226	0.548493684103357
Cox7a2l	1204.54263333621	0.145413304416293	0.0728603950362882	1.99583228642446	0.0459521812043115	0.497155310148778
Zfp658	136.698907145083	0.145224925122211	0.118879070785517	1.2216702497869	0.221832351018411	0.899861679904532
Gpatch11	223.153338118244	0.145202905923722	0.109968829886974	1.32043997692001	0.186688163749122	0.859206855500485
Cdk6	503.951194656432	0.14515806869225	0.0988138745848948	1.46899506060397	0.141834128962484	0.790223055544203
Gm12657	10.4323635827078	0.145126973517956	0.0927337948591198	1.57336584150213	0.115634131680034	0.737389937823014
Gyk	413.870141181653	0.14478157097855	0.0939542522169644	1.54106805785399	0.123300222942932	0.755329440926641
Pvrl3	702.479260514492	0.144774851859989	0.0946840383360747	1.52902846051815	0.126257388583531	0.763170774842697
Gm561	100.951911429134	0.144711757841739	0.125202047164654	1.15591490520199	0.247715965282106	0.912305140291209
Mir1949	1992.54482476499	0.144692390562345	0.125292481030757	1.15504180565761	0.248073307214795	0.912305140291209
Mdh1	2581.02738824518	0.144669833612686	0.0719760785346284	2.00999261613507	0.0444319703615217	0.491927639462077
Gnas	1028.07309927113	0.144647103248722	0.0803468841755887	1.80032031787221	0.0718100745114974	0.620797865311632
Fads6	45.9153448173675	0.144621651438318	0.126646780995069	1.14192199007655	0.253486447195084	0.915244252713159
Crip2	173.066186886165	0.144614599248989	0.116655695424396	1.23964045872051	0.21510840896843	0.891943635789494
Fat1	2753.27543982631	0.144493537777135	0.0929333747196608	1.55480198551478	0.119993236128629	0.748654917598367
Lsm5	523.564767238111	0.144482226194967	0.0912482153969977	1.58350917645472	0.113305456785118	0.732364557313835
Ppp6c	579.133715723085	0.14447567205099	0.0932012901201759	1.55029434089386	0.121070885005223	0.750957073010799
Zfp931	117.022001724565	0.144354642237644	0.125845835164283	1.14772387413613	0.251082572209272	0.912305140291209
Ralgapa2	316.305013446402	0.144163120890554	0.10477426035538	1.37601024931195	0.168818460119525	0.831694445028366
Cstf2t	1241.91456301885	0.144095027163939	0.078606285147959	1.83313886428527	0.0667819227647851	0.60017501082535
Hsf2bp	1189.21944278197	0.144020145585944	0.0753124674604608	1.91233943533406	0.0558326707890513	0.547580992763188
Wash	332.666236181584	0.143974614405144	0.100032901355652	1.43931611292482	0.150060979640489	0.804834767830604
Tcf19	155.878482102355	0.143929283360364	0.117933020949237	1.22068980812956	0.222203488096231	0.899861679904532
Uqcr10	1857.64002805248	0.143888058642178	0.0715929024761662	2.00982779366511	0.044449418065973	0.491927639462077
Mtrf1l	73.7633736865015	0.143717734155683	0.127386777566671	1.12783370418756	0.259390156379676	0.919011508372976
Gas2l1	158.873317600778	0.143657949312413	0.117223939537147	1.22567333747204	0.220321627579346	0.897430197143016
Eif2b5	3067.05470344081	0.143644290649829	0.071636877673578	2.00519072097019	0.0449426616880557	0.493771831580077
Gcnt3	40.4305832393682	0.143640718071714	0.121651493709738	1.18157350537428	0.237374971430098	0.905442663801419
Kbtbd11	458.858075095156	0.143626033274648	0.12175583012861	1.18176276875722	0.237299844546879	0.905442663801419
Narfl	347.435186612423	0.143442380670209	0.0998901121408461	1.43608964687223	0.150976833711278	0.806885469541406
Ufd1l	562.036305253955	0.143391299441165	0.0898770919538278	1.59548086278759	0.110604746130115	0.725686810113139
2410016O06Rik	578.408748890172	0.143364557988398	0.0902854301113552	1.58800441583672	0.11228534059159	0.730123854163147
Mex3a	499.614421128355	0.143308279063752	0.0999258773103762	1.43413532013016	0.151533650316666	0.806885469541406
Fbxo8	651.133860359666	0.14330074218418	0.0865952162266701	1.65495518547574	0.0979335887314498	0.695819522092814
Ildr2	14.7036569536396	0.14327531844104	0.0994910333764674	1.4479915372091	0.147619417399041	0.799644479872443
Ccdc58	1005.30106162999	0.143265301548979	0.0794802673392227	1.80257393021874	0.0714551543215193	0.618518004605672
2210013O21Rik	142.92895318376	0.143138158715171	0.118217152351487	1.21091776260834	0.225926924250805	0.903446051307234
Slc2a8	137.024700273177	0.143022432911621	0.123129302201471	1.16155131146402	0.2454177690517	0.912305140291209
Gtf2a1	1087.98012066589	0.143017517015004	0.0762034379605124	1.87685438570133	0.0605380540998825	0.563968520474455
Pithd1	545.017281274636	0.142944259776441	0.0914011872503502	1.56402779475775	0.11781104116525	0.742415300552474
Cd3eap	435.582719562661	0.142910452798038	0.0949042105931789	1.50586189581131	0.132102630041304	0.774892726418975
Gmppb	334.686392309344	0.142683986425902	0.0996518731795994	1.4319017721021	0.152171935024068	0.807003119645286
Zfp867	129.424675818709	0.142585006167979	0.120248978563642	1.18582081514132	0.235693069504255	0.905442663801419
Atpif1	2140.30318367826	0.142305361457978	0.0777119236869922	1.831184104961	0.0670730683767473	0.600317531940486
Hdac2	3412.3573485305	0.142294288609243	0.0745064769941642	1.90984974875139	0.0561525617445408	0.547996919960985
Rrn3	7144.47379019455	0.142256655377102	0.07382880448254	1.92685674518843	0.0539974853556413	0.540931972942332
Gpatch1	326.792089569114	0.142212647617297	0.0996606225737853	1.42701172438249	0.153576515200608	0.808975476575166
St3gal4	115.830050485006	0.142100926206404	0.122348166042163	1.16153169740098	0.245425740499438	0.912305140291209
5430416N02Rik	304.936287560192	0.142054069327079	0.10577203114834	1.34311253069866	0.17923553867119	0.84756530040601
Proser1	61.1668382475944	0.14204736536644	0.127014036743603	1.11792407145	0.263599423299428	0.923582964089148
Fbrs	26.1050279155482	0.141926027789392	0.117417048192538	1.20858065409523	0.226823992500161	0.903446051307234
Slc35a4	417.657615616156	0.141783215650793	0.0953017735309794	1.4877939636619	0.136805238082029	0.781274525584523
Ufc1	1592.18213803762	0.141514067364317	0.0789365758789252	1.79279363305462	0.0730059279489491	0.628332745367732
Dhx8	1089.85827349278	0.14150755715709	0.0787798509078649	1.79625305521507	0.0724542802661835	0.624774226020669
Cdk2	1410.01904589937	0.141416285318338	0.0707268238408146	1.99950873061114	0.0455533381819719	0.49589524807405
Ptger2	17.7041389584138	0.141395092977225	0.107530420747554	1.31659852454547	0.187973233646584	0.859841031312265
Cdc26	565.599225682669	0.141367081504673	0.0903802680077807	1.5642180477508	0.117766370227771	0.742415300552474
Idh3b	1751.67275280704	0.141302586990097	0.0743194817990432	1.90129084362126	0.0572639277321888	0.55322501122465
Smpd2	180.735117629467	0.141262400311413	0.113826719641783	1.2411834801485	0.214537976087214	0.891542006019292
Prkx	98.246328193989	0.141252073978711	0.126697999152138	1.11522257946967	0.264755052470499	0.924413345206691
Vegfb	69.1871775515846	0.141060475249371	0.127405292408542	1.10694061191876	0.268319605713533	0.927675481596641
Slc10a1	30.6074435223751	0.141059229605947	0.119312399561504	1.18330277512942	0.236689173370427	0.905442663801419
Fam60a	1813.12705671281	0.14104580951965	0.073892862073979	1.90881027766434	0.0562865705498978	0.547996919960985
Zfp169	53.6620742658982	0.14104077061958	0.127047407082178	1.11086096102906	0.266628201590694	0.926131863348573
Tma16	713.680327473228	0.140970930283434	0.0875660096392317	1.60997234177539	0.107403894484741	0.716556416219468
Tuba1a	2432.03912746567	0.140874696023089	0.0736721332140448	1.91218897341315	0.0558519599145447	0.547580992763188
Chrac1	229.066950629149	0.14084239359464	0.110637475010535	1.27303468316129	0.203005734756994	0.880860456252037
Iqcc	193.118495756099	0.140838089253582	0.111784779529832	1.26009194224715	0.207636196703617	0.886489572580379
Nop58	11311.3401185643	0.140836906183493	0.0695275779564164	2.02563014185291	0.0428027003281879	0.48141651873006
Zfp563	84.395233533848	0.140827615397221	0.125985184320298	1.11824426058514	0.263462685609863	0.923582964089148
Mageh1	135.706112558101	0.14082303672891	0.122119136296438	1.15318627429831	0.248833936020735	0.912305140291209
Mtmr14	989.614179903304	0.140802765780273	0.0800258511623712	1.75948384721517	0.0784953614436974	0.644498234032876
Exosc9	762.973393952538	0.140620383722849	0.0841686813183603	1.67077253975197	0.0947666144590269	0.68665307755502
Cpped1	116.850935389658	0.140611822838805	0.121067719961672	1.16156652604403	0.245411585744551	0.912305140291209
Zfp830	471.522579387781	0.140434781660038	0.0923663713364435	1.52047906654623	0.128390616022536	0.76765210631733
Slu7	892.40078978056	0.140391149546565	0.0827706817066998	1.69621005499813	0.0898461069186694	0.676083854486714
Cep162	256.01904477658	0.140262394033807	0.108808793216537	1.28927102053408	0.197303882068857	0.870698465059536
Abcd3	753.67815170218	0.140241980274764	0.0852672827638667	1.64482318865835	0.10000627870288	0.699692469062196
Eif5b	1804.6546794905	0.140078632763696	0.0907135321114714	1.54419871282411	0.122540200587959	0.752778659771318
Trappc12	430.780694666133	0.139973807100872	0.0919098319983161	1.52304339084256	0.127747850060411	0.76765210631733
Camta1	201.692207325993	0.139934054152764	0.11121305358709	1.25835977506678	0.208261672383421	0.886550866055962
Ildr1	819.535601135384	0.139838479904781	0.0805218554101039	1.7367270857804	0.0824353544693319	0.657252077853249
Cops6	855.983045752903	0.139722675369661	0.0844581353172876	1.65436889061664	0.0980525833509412	0.695819522092814
Creb3l4	28.6650507157828	0.139674776759561	0.118868702353294	1.17532111768264	0.239866268954719	0.906027867474743
Nampt	3405.22598895458	0.139626137254187	0.0779317470022594	1.79164433473623	0.07318995655316	0.628472335204939
Acot13	224.101817980982	0.139599586813911	0.112611194393809	1.23959233854883	0.215126215862655	0.891943635789494
Smarca4	3148.22584484496	0.139596590241274	0.0698118388789412	1.99961574384572	0.0455417725655726	0.49589524807405
Timm9	324.803491603174	0.13959408268749	0.0997480922166097	1.39956750608187	0.161642870117287	0.822336188006561
Fam46c	20.2803624801437	0.139581667963705	0.110931429948495	1.260284210752	0.207566853751628	0.88647254543044
Atp5f1	5195.59087790948	0.139542349254515	0.0644274390411256	2.16589969311329	0.030318852775095	0.405731244330762
Hectd3	246.158155546684	0.139523505705556	0.11230925932216	1.2422458554749	0.214145865633902	0.891542006019292
Tyk2	497.675023538926	0.139509835923372	0.0991662083399735	1.40698226841029	0.159432646742021	0.818094913907347
Sf3a2	145.641490569739	0.139421030448019	0.118108417429496	1.18051327707537	0.23779613296781	0.905486141444132
Lamc1	4917.52206095578	0.13941460878564	0.0682510841914677	2.04267662855156	0.0410844598937721	0.472559084771032
Tmem209	1021.93269958956	0.139385925477813	0.0772823506356146	1.80366515558651	0.0712838151158618	0.618459982965029
Cep68	581.457669139675	0.139381755761562	0.0921141829454351	1.51314305462085	0.130243325273574	0.773138058648034
Zfp869	857.134728227393	0.139364092436172	0.0948368507227121	1.46960046627148	0.141669993928929	0.79013642995559
Zfp40	87.1863511801311	0.139175604157413	0.125305949969129	1.11069510760259	0.266699608822651	0.926142727616601
Mettl18	319.207695630256	0.139166495283788	0.101357486147716	1.37310151037587	0.169720791591785	0.833185963500173
Supt7l	361.820744892198	0.139060167978806	0.0987162411344582	1.40879551993142	0.158895640270395	0.818094913907347
Car11	23.9092682512052	0.138965132458338	0.116046308727469	1.19853339370597	0.230709430731694	0.903446051307234
Zfp639	468.891710769303	0.138925158219736	0.0909615948166604	1.52741900889684	0.126656852600868	0.764903628084671
Klf7	57.483533039344	0.138904846760707	0.127198686856619	1.09192808501053	0.274864712036449	0.93299923775335
Tsacc	54.7907324331078	0.138823845135804	0.126655857552021	1.09626138987342	0.272964400854108	0.931628047703898
Tomm70a	7317.83418357536	0.138776157361116	0.0672066134516899	2.06493238011938	0.038929398822526	0.461975822947282
Nr1h2	333.749615342758	0.138652907741799	0.103079077747011	1.34516790577028	0.178571018021569	0.84756530040601
Tmem131	886.5801611784	0.138621187986541	0.0792847179766414	1.74845154720837	0.0803858686766299	0.651623482785535
Kcnq1ot1	425.983733807053	0.13858633631031	0.0966923348887252	1.43333936653958	0.15176087701069	0.806885469541406
Wdr45	318.446643251762	0.138572157050776	0.0994797976837132	1.39309665372594	0.163590564889551	0.824419426309419
1810043G02Rik	62.6927371970816	0.138365601722933	0.127309300255708	1.08695222925415	0.277057922157568	0.935620190600991
Gapdh	9048.8710240226	0.138336001941664	0.0732710605902234	1.88800260627487	0.0590256005601723	0.55982077645239
Kif18a	1625.6901324737	0.138280356223656	0.0741732430048868	1.8643430581863	0.062273543750538	0.573220114262047
Zbed3	37.1365961551671	0.138257789773895	0.122280455373286	1.13011264498526	0.25842876215917	0.919011508372976
Mbd3	628.141773319266	0.138239291360232	0.0963172246601584	1.43521254494189	0.151226539869273	0.806885469541406
Gpx2	120.135772808626	0.138155878577805	0.121603757348708	1.13645172031645	0.255767560475255	0.915719656779735
Tnik	205.7191345016	0.137984068290898	0.109531792214871	1.25984445368	0.207725479882747	0.886550866055962
Asic1	130.364452433169	0.137883578521023	0.122577907344103	1.12499011859067	0.26059322157662	0.919568660753143
Gm20199	26.3253843926032	0.137872445999664	0.117863244867416	1.17004024980896	0.241984771610115	0.908171052090158
Cdt1	2553.38939506082	0.137840987281795	0.0676523360896696	2.03750601795254	0.0415993594941138	0.474961037187003
4833417C18Rik	31.9707410543399	0.137836120766809	0.121678334253554	1.1329161244386	0.257249477957842	0.917762209105778
Dopey2	183.129937451457	0.137827058103613	0.114748843158713	1.201289869655	0.229638778678374	0.903446051307234
Cd24a	491.213337663885	0.137776211508194	0.123131075238549	1.12026696399478	0.262600015511579	0.922685510843157
Wdr46	1011.35124750596	0.137688672308072	0.0790257235164208	1.74235319147513	0.0814466611932095	0.654667836104172
2410088K16Rik	28.0005366720498	0.137677155824028	0.113580573426874	1.21443350973917	0.22458222571887	0.902053097320331
Btbd3	183.927416925476	0.137416553156701	0.11387044927437	1.20701235089951	0.227427387503279	0.903446051307234
Mterfd3	141.309322372034	0.137411054713046	0.118022231745333	1.16453449219116	0.24420747363992	0.910258360113183
Zfp618	16.2130752644162	0.137410422664161	0.106242393515849	1.29508162020321	0.195292074618857	0.868260074303612
Btbd19	185.747204447273	0.137312518843882	0.111946714629081	1.22671307535737	0.219930451532109	0.896432530942973
Mitd1	546.638060383306	0.137308956787598	0.0877202391109054	1.56541608133265	0.117485380160441	0.741541040714854
4933404O12Rik	135.016532499691	0.137174346974788	0.122128952590407	1.12302366140397	0.261427445421704	0.920800277772006
Gm15800	245.147918204209	0.137050795888732	0.113902440659163	1.20316126236725	0.228913922141493	0.903446051307234
Aldh1a2	16.9048406266098	0.13686945613384	0.107010272793888	1.28108752199364	0.200162926173378	0.875244980856125
Mrps2	466.660865303694	0.136698494957891	0.0967592067673703	1.41294052108919	0.157673213378166	0.815732659503956
Senp1	846.258160094448	0.136664973076099	0.0799859458340123	1.70864686553288	0.0875163819615623	0.670013697345
Ripply1	48.8586397185371	0.136638107158299	0.0818738199163184	1.72734295296545	0.0841060893802133	0.660538858484409
Leng8	443.555898584668	0.13653429266306	0.107905744363149	1.26524234886677	0.205784465826666	0.884993801679138
Cyp51	1647.25604948358	0.136481685459962	0.0782984864502326	1.74311624446051	0.0813133116239426	0.654667836104172
Zfp689	73.851079031044	0.13643436255407	0.126817422454468	1.07574086610407	0.282043165349261	0.941003890570801
Ccdc175	3.60438243231613	0.136309913198661	0.0604237026493545	2.35433731835924	0.0185557639473777	0.306565629941816
Kcnh8	15.4741255670271	0.136301666028791	0.100888694902094	1.35309280101362	0.176025985217601	0.844658531295007
Elavl3	51.3751078227639	0.136276948164229	0.126918255591725	1.07418555859506	0.282739523609159	0.941724492256684
Srek1ip1	216.371685821881	0.136261190155282	0.109897863813319	1.2401119626636	0.214933984882675	0.891943635789494
Cd2ap	1166.57706602237	0.136152773089813	0.0809837588270209	1.68127349683694	0.0927098033374694	0.681862333804857
Coro7	102.168881409098	0.136052492145682	0.125225462871854	1.08634639948551	0.277325766050218	0.935620190600991
Gli3	76.0557932560469	0.13592840735071	0.126827908252655	1.07173034414761	0.283841167390851	0.943676457242889
Hdac3	1294.47982424398	0.135890009201303	0.0762868323109058	1.78132687395091	0.0748590667066668	0.634920586155662
Ythdc1	1408.54993292484	0.135881285845123	0.0790101663909878	1.71984712802559	0.0854602333800358	0.662768785344086
Arhgap23	226.635766472111	0.135865768005644	0.108701998109286	1.24997009384707	0.211310472200867	0.887238847325051
Zfand2a	228.565637532415	0.135832219047476	0.108744122327681	1.24915698403228	0.211607661800542	0.887935336595522
Phf21a	89.7560401073682	0.135770453169089	0.12607502332968	1.07716451318549	0.281406775917902	0.940576576295941
P2rx7	54.1092770665018	0.135744644212529	0.126798338654157	1.0707331772019	0.284289420529709	0.943813509382686
Hmgcr	3805.69071212926	0.135705305190983	0.0681103371462209	1.99244122621323	0.0463226678019063	0.498247901204249
Ndufs4	1116.26164068694	0.135656671039334	0.0747999911503914	1.813642970112	0.069732710410539	0.612600054409683
Zfat	150.639103585747	0.13561848001277	0.117027986918218	1.15911337629441	0.24640997418853	0.912305140291209
Wasf2	318.632329903858	0.135587079699392	0.104570606489083	1.29661708756109	0.194762970083635	0.867680632947958
Atp5d	819.156798602138	0.135559471598462	0.0857420937378775	1.5810633651699	0.113863550145802	0.73405189837341
E2f4	946.036731894966	0.135403743507826	0.0872478229396032	1.55195753809467	0.120672383999162	0.750137587793143
Mbd6	26.0051735938093	0.135394472882633	0.114067541918363	1.1876546998383	0.234969477840316	0.905442663801419
Kifap3	1521.21171390976	0.135368672334242	0.0748026608675177	1.80971741964654	0.0703396197459231	0.615539743376581
Aggf1	1760.78020851159	0.135213293955685	0.0771809068639118	1.75191572391395	0.0797883003805948	0.648830039785604
R3hdm1	315.663840137459	0.135177216156328	0.107542057766466	1.25697362076414	0.208763187843912	0.886550866055962
Ccrn4l	887.297110826132	0.135135795336514	0.090796787886775	1.48842824555331	0.136637992243463	0.781274525584523
Sesn2	1034.89153605697	0.135128990195642	0.102885704013395	1.31336516414187	0.189059930090342	0.861407084899362
Tmed2	492.219144203233	0.135090978992871	0.0979187203313432	1.37978580275315	0.167652605176089	0.830547821989946
Dcdc2a	4.62188749697861	0.135074786257348	0.0667648916150622	2.09615970103406	0.0360680264733928	0.443541895816047
Mtrr	775.667873276656	0.13496905629424	0.0809404063704023	1.66754874039481	0.0954053411614641	0.68715024917152
Atic	8549.68291080146	0.134895018457421	0.0707152522701121	1.90758996177686	0.0564442335731416	0.547996919960985
Kat8	481.06634433155	0.13485142921449	0.0893282376110808	1.5097234586753	0.131114002828254	0.77424045901717
Nde1	1127.02653495768	0.134702360285993	0.0765523407212426	1.75965461163946	0.0784663859135933	0.644498234032876
Tonsl	353.790314399794	0.13468568763937	0.0966670531231419	1.39339335781385	0.163500873198632	0.824419426309419
Slc25a12	1045.50976869121	0.134389212807227	0.100485742877681	1.33748679168172	0.181063790868312	0.849710089137516
Gm12070	5.96021548429207	0.134334105698616	0.0734560534934088	1.87264045019388	0.06111805163705	0.567423170708382
Cycs	933.454860380483	0.13428714839988	0.091320678995624	1.47054993004062	0.14141287325616	0.790001735109784
Zfp809	168.783770298631	0.134229898775636	0.114698011325507	1.17054629902839	0.241781193571527	0.908098583638778
Trmt10a	484.983628854991	0.134225978910586	0.0965930231672684	1.38972869490014	0.164611277831487	0.826652118662083
Rnf44	503.910488365842	0.134167090937263	0.0962853997019927	1.39344513329122	0.163485225612287	0.824419426309419
Btbd10	573.737397322787	0.134134664183965	0.0915855409746046	1.46467609849904	0.143009308993324	0.791423201626047
Zdbf2	1412.76744760827	0.133947107391788	0.0768131096706505	1.74381640764483	0.0811911084887914	0.654667836104172
Zbtb32	197.968803348727	0.133882658400557	0.113633235659415	1.17817005388882	0.238728818454907	0.90551389639887
Tcf20	4456.64658878608	0.133796955600784	0.0671533732818916	1.99241159766329	0.0463259158868206	0.498247901204249
Cnot10	2237.046641053	0.133630444341809	0.0670490249403713	1.99305460266973	0.0462554683267285	0.498247901204249
Usp36	210.796427904347	0.133601083175886	0.108726256579534	1.22890769648183	0.219106415481671	0.895453521836206
Hars	2691.71199321602	0.133477331743223	0.0686827826578497	1.94339840045544	0.0519680403912662	0.529470414832521
Rfx7	254.445332124719	0.133351044144187	0.104302732343935	1.27857358778218	0.201047255832494	0.877132511454469
Dffb	170.819721016575	0.133347867442533	0.114080506341702	1.16896926076697	0.242416016370069	0.908171052090158
Gemin4	1656.57753021359	0.13333550367246	0.0761617164476088	1.75072008082539	0.0799941387079387	0.649336024796218
Hsbp1	700.561392891786	0.133319238146394	0.0836304186110014	1.59418997003027	0.110893492320922	0.725686810113139
Armc8	1221.09731177305	0.133308108592823	0.0757585956087152	1.75970102926256	0.0784585112156558	0.644498234032876
Nhp2	3543.70373804398	0.133257710974058	0.0654003517188731	2.03758027802075	0.0415919260374926	0.474961037187003
Ccny	1115.9109002443	0.133242880332433	0.0819458556348015	1.62606747018476	0.10393530318433	0.706655865860777
Gabrb3	87.8023958276544	0.133191949983335	0.1269920343269	1.04892687689904	0.294211774400025	0.952431624811918
Zmat2	1146.29024718037	0.133165185747863	0.0763468116662989	1.74423526650677	0.081118074157647	0.654667836104172
Prr5	88.1309403895853	0.133093226627762	0.125940359720939	1.0567622110144	0.290620124687753	0.949107742936028
Tfpi	1115.96326148884	0.133073954003584	0.0816026008154048	1.63082094293893	0.102928107022877	0.704099955761972
Rbm48	390.187535252525	0.132992608247308	0.0963016496736065	1.38111042083923	0.167245011951368	0.830028537378195
Desi2	1719.29252405155	0.132985060250396	0.0722666499933566	1.84023906868425	0.0657331464970169	0.593216499724243
Psmb2	1541.82463314424	0.132948464004491	0.0712100283828103	1.8670273486392	0.061897768787483	0.572702139040532
Zfp1	503.521938064136	0.132707364325214	0.0939620644318601	1.41237528851746	0.15783948866354	0.815905039722659
Prorsd1	216.330384082166	0.132504451470314	0.108415901285757	1.22227504896288	0.221603631477829	0.899861679904532
Fam73b	221.702653900287	0.132434784913005	0.109739380372072	1.20681482312586	0.227503466151133	0.903446051307234
Actn1	2327.77282088432	0.132418778032419	0.0667935307459092	1.98253245198916	0.0474196790098996	0.501775781246872
Usf1	1432.19086245927	0.132368956570117	0.0882616541425814	1.49971165148732	0.133689111104247	0.777674173869863
Chm	513.052239080512	0.132349193147665	0.0983152710540487	1.34632806404221	0.178196738991286	0.84756530040601
Arc	216.152045391141	0.132225396555821	0.111558852249553	1.18536233267668	0.235874217980684	0.905442663801419
Ankzf1	546.755413777106	0.132196395334367	0.0874565526404799	1.51161228153713	0.130632525463319	0.77359979491425
Sesn1	308.739311320755	0.132131290778548	0.110228752964629	1.1989015959691	0.230566211112761	0.903446051307234
Foxh1	308.091872857547	0.132102628391671	0.103726063766756	1.27360399112286	0.202803797082179	0.880265825159257
Atg2a	545.910414488429	0.132074415073779	0.0887581925840722	1.48809836854122	0.136724953675606	0.781274525584523
Cdc42se1	1216.00521872445	0.131936354316986	0.0741457642516774	1.77945698384292	0.0751648712637539	0.634920586155662
Fbxo25	402.378928102633	0.131898981116174	0.0952096613563568	1.38538452608661	0.165934919985391	0.82823854332452
Magoh	1892.13174984487	0.131869469711108	0.0825333414630358	1.59779387651448	0.11008885789443	0.724524632935495
Amer1	329.804060797175	0.131858634946038	0.0989279395039917	1.33294545758203	0.182549703415985	0.852946667976033
Zfp97	271.257732514929	0.131844267997546	0.103260299151347	1.27693083619589	0.201626666370107	0.878599497300083
Utp14a	1917.83440400825	0.131792362260623	0.0847909531664654	1.55434264770991	0.120102705742705	0.748654917598367
Nrros	108.836509940079	0.13178459077007	0.124041047305472	1.06264750142902	0.287941836856423	0.946495154553407
Slc9a1	76.9298755400319	0.131720738216677	0.126920818997573	1.03787515534354	0.299328181585589	0.95462570012931
Cs	3149.49790995436	0.131633489010578	0.0642103766757049	2.05004816674549	0.04035973073798	0.469108594758054
Hmces	4964.27664977012	0.131503024502535	0.0712068787182645	1.84677342602171	0.0647799848083713	0.587742952468728
Slco5a1	61.7091379568494	0.13147351441949	0.127417070454128	1.03167028135337	0.302226603965962	0.958233164864068
Dpy30	1656.29346673892	0.131457663071883	0.0776965970907148	1.69197116376257	0.0906514718970146	0.678585300668381
E030024N20Rik	14.7651056192834	0.131440732970348	0.10102218424395	1.30507680530672	0.191866695942334	0.864285106035895
4930478L05Rik	9.26611367122965	0.131347541187151	0.0796082020125574	1.68775320382773	0.0914586140358954	0.67937997608372
Hells	8523.30568442103	0.131248187020918	0.0801416739351223	1.63771231884837	0.101481719614957	0.703107258237352
Liph	717.070828769789	0.131057664060676	0.0985315124768357	1.33006821893621	0.183495795583949	0.854137409576779
Hspa8	37714.0180252877	0.130960833869308	0.0644662140320157	2.03146629058564	0.0422077157238881	0.479146288975574
Cwc15	1293.17128182016	0.130935399073408	0.0808798657358691	1.61892324880709	0.10546377795201	0.712292425298557
Pif1	637.611242301776	0.130874097850606	0.0908097893786137	1.44122365149803	0.149521508587361	0.803494899158976
Lsm12	510.374887665759	0.130787351259896	0.0885207858581571	1.47756132873564	0.139525231578925	0.788625832373423
Klhl24	957.98472984082	0.130758033227413	0.0929718881428372	1.40645006188079	0.159590523560901	0.818094913907347
Pten	1400.99952104478	0.130714366867244	0.0716036732221887	1.82556732653056	0.0679154611598618	0.60406905912942
Lrrc28	170.308521806478	0.130591528588932	0.117478119166064	1.11153315308085	0.266338927892358	0.926075677501138
Ap5z1	159.934024458966	0.130533233852202	0.11577405500812	1.12758851009223	0.259493741386771	0.919011508372976
Ccnt1	430.967969433459	0.130450253351517	0.0971814394807535	1.34244111814877	0.179453010134516	0.84756530040601
Pias4	389.856266997271	0.130416813081968	0.0951627246434342	1.37050604066127	0.170528991050083	0.833833898559239
Snhg4	472.495357836383	0.130227920736284	0.0916409178119087	1.42112468809447	0.15528051395583	0.812269767007146
Zfp825	190.185222557875	0.130176267214284	0.114442626490156	1.1377462511672	0.255226454445979	0.915719656779735
D630045J12Rik	43.5033004002989	0.130148594473823	0.125627399311551	1.03637499568983	0.300027230879626	0.95462570012931
Slc18a1	15.9482878389018	0.130118251105317	0.103864322350594	1.25604469786987	0.209099764784043	0.886550866055962
Atg16l1	1423.81368053327	0.130101908281607	0.0790165945141168	1.64656215918923	0.0996480737766409	0.699692469062196
Ddx28	571.926659793287	0.130090226698902	0.0912229136505662	1.42607274999778	0.153847343627057	0.80970867239379
Nkrf	403.313597781073	0.130007870523472	0.100692136541603	1.29124973343691	0.196617094726594	0.869835053121825
Scaf8	1314.35849815333	0.130003397459683	0.0826630998666483	1.57273156872206	0.115780986822002	0.737389937823014
Insig1	1468.34006979456	0.130001175849734	0.0739964199377051	1.75686827211372	0.0789402647598355	0.645893719629538
Fbxl17	112.572855447536	0.129974844463576	0.121506318373968	1.06990750267435	0.284660945656486	0.943813509382686
Tagap	71.4936141057299	0.129847928670016	0.127048133771333	1.02218570250902	0.306693016412616	0.959851007288397
Rab37	8.8916711694727	0.129792344903157	0.0867694320510837	1.50617910093511	0.132021202918232	0.774892726418975
Pcyt1b	262.044108520387	0.129687699882653	0.109381910870903	1.18561782974402	0.235773257797461	0.905442663801419
Fbxo3	620.104924919046	0.129602684442901	0.0866150379990445	1.49641077608933	0.13454664310454	0.778493770094364
Foxr1	21.7280949150464	0.129594519516213	0.11409429262625	1.13696007831533	0.255554974941042	0.915719656779735
Akip1	213.006684540709	0.129489929844257	0.108357826018247	1.19516890207363	0.232021045981537	0.90418472240935
Fam168a	149.432580073364	0.12947971606194	0.117115717648603	1.10566126016273	0.268873163733312	0.927675481596641
Murc	18.4671399344726	0.129456937393219	0.109693732604009	1.18050730655697	0.237798506169888	0.905486141444132
Kat2b	1392.14415288084	0.129238682570156	0.0800598852249551	1.61433163308973	0.106455512196374	0.7134202408259
Sbk1	322.752116498876	0.129090211580766	0.106873109896585	1.20789219795845	0.227088731023264	0.903446051307234
Mboat2	439.173600513143	0.12899711206028	0.0937206404622	1.37644510517862	0.168683871618911	0.831694445028366
Ascl2	24.7338885576878	0.128986876928489	0.116187392087031	1.10987593754309	0.267052490704355	0.926551729854764
Mllt11	71.5795527131614	0.128841029988902	0.127237000001579	1.01261393385543	0.311244601699613	0.961602981449495
Ybx1	14800.5290452405	0.128721656835179	0.0580064829072983	2.21909371781334	0.0264803493530416	0.379682302985894
Shank1	10.6123015975366	0.128698570360286	0.0911800467221544	1.42071513585659	0.155399590488318	0.812269767007146
Brix1	1819.75123161479	0.128658839989735	0.0832682924975637	1.54512246868879	0.122316643155993	0.75227502667175
Xpnpep3	253.250713662488	0.128647036353584	0.10737816110908	1.19827380355403	0.230810441497627	0.903446051307234
Lrp11	547.426932813276	0.128596953392266	0.0949584013130116	1.35432809729898	0.175631725908528	0.844553649785154
Apoa2	114.112121507299	0.128370671067016	0.123751728953904	1.03716280550817	0.29965998907984	0.95462570012931
Csrnp3	269.568637244177	0.128332502442381	0.104120863068253	1.2326774595353	0.217696124693156	0.894353465342991
Fbln1	175.245878996766	0.128329132688112	0.124288893528655	1.0323631676641	0.301902019654897	0.95767048517283
Cdc42ep5	93.6182219660336	0.128253813154653	0.125076482651109	1.0255843866852	0.30508753006973	0.959851007288397
Sipa1l3	99.151062544336	0.128231185428729	0.126898843163078	1.01050647256819	0.312252699985744	0.961602981449495
Psmc4	4167.32304163944	0.128082472958256	0.0670672029130183	1.90977243013804	0.0561625205205118	0.547996919960985
Hdgf	6648.5499281714	0.128034330369993	0.0715863510375073	1.78852938671658	0.0736906388681144	0.63062449565117
Dapk1	431.998813405983	0.127992766089395	0.0972238161643062	1.31650907073225	0.188003235949279	0.859841031312265
2610318N02Rik	212.015550513153	0.127915718540467	0.114767888254664	1.11453062760571	0.26505161263813	0.924413345206691
1190002N15Rik	648.846003142508	0.127900646188847	0.087069629861858	1.46902773911027	0.141825265575558	0.790223055544203
Mvb12a	530.994260737399	0.127870845822532	0.0977534143636711	1.30809341269487	0.190841627472223	0.863194331688955
Sgk3	178.287154590601	0.12786820157877	0.123353469197021	1.0363770708627	0.300026263132574	0.95462570012931
Mtap7d3	28.445377357412	0.12780635188038	0.120375673005445	1.06182993930772	0.28831289545235	0.94673410226821
Ccdc167	110.423828838975	0.127747951413925	0.122003720149064	1.04717916987343	0.295016950512412	0.952843425850167
Med17	1286.25186760642	0.127604121975759	0.0821387499578022	1.5535656177138	0.120288065934403	0.749361734817162
Nrg4	49.2628507539693	0.127526738444406	0.126955786363223	1.00473756763812	0.315023233418237	0.961602981449495
Dbndd1	25.949514287128	0.127517277299499	0.118067676037757	1.08013212090555	0.280083350011308	0.939167394899992
4932438A13Rik	627.796824738373	0.127470539052218	0.0861914586876576	1.47896287273431	0.139150237930151	0.78831655640085
Brd3	582.932167466294	0.127463528233682	0.0889958087254368	1.43227615562621	0.152064804280527	0.806966746972247
Trmt10c	955.105350490133	0.127420727627498	0.0939434939778303	1.35643564876978	0.174960597220743	0.843937764416783
Trmt6	1272.59134213238	0.127418480019317	0.0894318181630036	1.42480039548438	0.154214907980995	0.811032036249452
Nes	253.768240194068	0.127336281045589	0.106879062827519	1.19150656458241	0.233454781105527	0.905442663801419
Sarnp	1093.0835756712	0.127133595905061	0.080960567382603	1.57032071327261	0.116340517702436	0.738045628637908
Mnat1	987.272599995166	0.127117844056714	0.0772789449930771	1.64495162000989	0.0999797884753022	0.699692469062196
Xrcc4	166.477798139061	0.127102652892746	0.115547021525589	1.10014118998272	0.271270609579579	0.929170340489246
Kcna7	29.1111554377479	0.127026773717819	0.119980531857766	1.05882897788347	0.289677673926809	0.948163119966998
Tmem245	555.005855124717	0.127007781728987	0.0872153893155875	1.45634493178438	0.145297290406761	0.796287857404972
Dppa2	466.715873867982	0.126985767281877	0.104823500825641	1.21156835593866	0.225677653777857	0.903446051307234
Rbm20	18.3073177697384	0.126970565032156	0.107432207146772	1.18273210278765	0.236915336993908	0.905442663801419
Zfp58	177.709293456206	0.126943476113861	0.113958970505966	1.11417493586408	0.265204145803313	0.924413345206691
Tor3a	703.5155465057	0.126940401643472	0.0877148913526653	1.44719128192525	0.147843357590467	0.800522624643426
Cdk10	417.110086205485	0.126809139957007	0.0961694639275435	1.31861584183073	0.18729757481699	0.859206855500485
Thap1	192.629417379503	0.126728650288253	0.110881211849172	1.14304240709548	0.253020984427596	0.914705925579933
Nsd1	4339.18984075166	0.126636429885404	0.0707870297941381	1.78898408230718	0.0736173791065962	0.63062449565117
Tgif1	1343.53550958848	0.126630085464533	0.07333204355976	1.72685685074216	0.0841933754226108	0.660538858484409
Idh3g	1444.31242503086	0.126617449997246	0.0711386387693101	1.77990190638358	0.0750920156635605	0.634920586155662
Zfp846	163.16704502101	0.126610116265611	0.11844477103876	1.06918435415836	0.284986607326807	0.943970291033166
Fam120aos	53.1565549125397	0.126576983423372	0.12689546511764	0.997859648564049	0.318347421130552	0.961921234175719
Dynll1	2670.83497618276	0.126509003475725	0.0734870015745607	1.72153910280331	0.0851530428679072	0.661803515945451
Ints12	527.380216182146	0.126299928416519	0.0945714255216283	1.33558807283349	0.181683950713031	0.850659685009166
Ccdc101	231.847971941843	0.126268972860933	0.108907546784497	1.15951747533725	0.246245317517424	0.912305140291209
Arfip1	680.03786241293	0.126222791924967	0.0887924910140089	1.4216545655514	0.155126555901605	0.812269767007146
Cpxm1	105.509651899648	0.126143037072924	0.123094559297683	1.02490861631079	0.305406308660638	0.959851007288397
Snx2	1233.68913573893	0.126136704586728	0.0764468129968135	1.65001843081458	0.0989391664728903	0.698120515345034
Prdm4	762.775041798713	0.126095045967328	0.0840011836895624	1.50117780422676	0.133309579210931	0.777628355163357
Abcb1a	245.259657189286	0.125956987754706	0.105869445964707	1.189845324138	0.234107191596441	0.905442663801419
Clip3	15.6434610262619	0.12594615407459	0.103688377052435	1.21565570055856	0.224116106115102	0.90178310986213
Rnf13	306.293656378582	0.125767655428885	0.116365272022608	1.0810253967423	0.27968581665459	0.939167394899992
Zbtb22	309.427727603382	0.125725699529386	0.102026054120737	1.23231853093474	0.21783012022842	0.894353465342991
Hcfc1	1956.75331149229	0.125656333134771	0.0695350111471201	1.80711226249272	0.0707447770718722	0.61746254070866
Gas5	10109.6704003423	0.125605150376991	0.0653069256722074	1.92330902046593	0.0544412524077362	0.541776337240304
Cd80	9.34270600816204	0.125594945976757	0.0886208053517618	1.42333280764825	0.154639700687669	0.811918610954958
Cacfd1	28.4546142238885	0.125465265129976	0.120097344880712	1.04490419147564	0.296067252390407	0.95295117737191
Atp5l	180.716804481186	0.12544783839516	0.114607596980068	1.09458884552685	0.273696804567684	0.931799249470373
Bche	67.6987031434842	0.12543269500676	0.12718889503863	0.986409332493789	0.323932287313198	0.962396779404283
Ankrd26	575.903547730834	0.125401704584742	0.0900825774222582	1.39217227148386	0.163870237305603	0.824699141989164
Tfrc	9531.01840292566	0.125394706568005	0.126831035249358	0.988869705545739	0.322726894238311	0.962396779404283
Unk	214.729634171481	0.125325730939044	0.108686476968265	1.15321699751335	0.248821328541851	0.912305140291209
Zbtb8os	178.680533048057	0.125297431768619	0.115427206858992	1.08548659122682	0.27770619930401	0.935620190600991
H2afj	492.376272406272	0.125253479458673	0.109436644249503	1.14446383780337	0.252431326694676	0.913060937409755
Pus3	408.974526086784	0.125228901863122	0.0987456710512331	1.26831276857474	0.204686279024378	0.88419257601486
Set	25552.4359706828	0.125197415036563	0.0616413331998945	2.03106380362238	0.0422485226787664	0.479146288975574
Dgka	534.22695828628	0.125152113136219	0.0875030121104698	1.43034215250636	0.152618842211965	0.807694879345722
Ak6	577.171814083957	0.125132042215989	0.0907981377041497	1.37816698632611	0.16815173755954	0.831694445028366
D10Wsu102e	1115.55034676033	0.125121901426314	0.0784105120235301	1.59574451204083	0.110545846290874	0.725686810113139
Spin1	1742.23996228471	0.125027194715984	0.0735772144597148	1.69927758997817	0.0892668929708704	0.674321057554544
Mthfd2l	51.7465617205029	0.124905207139045	0.127013970487821	0.983615643803035	0.325304530372818	0.962396779404283
Gabpb2	1090.98022189808	0.124904070768281	0.0763586423960252	1.63578969068616	0.101883610388323	0.704099955761972
Spint2	905.113360290939	0.124830948204131	0.0888336969027536	1.40521765179461	0.159956566718537	0.818220648100311
Tbc1d30	5.75660591973774	0.124812260671731	0.0721213881395309	1.76944633395033	0.0768194191481354	0.640789235967095
Bptf	1562.93768628791	0.124791030329418	0.078157926636747	1.5966566542864	0.110342262738152	0.725052925279713
Ylpm1	305.290723650338	0.124786709459147	0.102461921138242	1.21791357295351	0.223256817758811	0.900736941174013
1190005I06Rik	130.329653678388	0.124619363311022	0.121088258991982	1.02913792735399	0.303414865875724	0.958233164864068
Tdrd5	113.36842088545	0.124618361127918	0.124538113546864	1.00055250371031	0.317043202280814	0.961602981449495
Nubp1	470.86041104292	0.124500249314601	0.0922308616569737	1.34993640167697	0.177036383971894	0.846728318827495
Scamp3	179.827409715607	0.124492647792203	0.115707515411061	1.07596222418704	0.281944151270548	0.941003890570801
Sp2	51.1021937540014	0.124450535759227	0.126075232180584	0.986936599456385	0.323673720566893	0.962396779404283
Zfp738	291.00839556285	0.124436440904387	0.103222172550366	1.20566315094808	0.22794739871088	0.903446051307234
Setd1b	46.1974466444917	0.124388962566263	0.125764937337122	0.98862431731878	0.322846984048034	0.962396779404283
Gm20300	62.1881273428177	0.124383939195942	0.127262460977082	0.978092518198105	0.32802856790863	0.962689732566588
Tmppe	284.24001297225	0.124266903994558	0.108779986017922	1.14254523341034	0.253227455274424	0.915208420821286
Yif1a	186.222689581998	0.124247801702225	0.112606305187112	1.1035787602483	0.269775908927502	0.927799297335861
Ncan	117.396063233454	0.124247361469608	0.126420071421854	0.98271990320387	0.325745312218479	0.962406755593868
Phf14	625.494117598918	0.124214934942731	0.0866705776363913	1.43324093406817	0.151788995267217	0.806885469541406
Pet100	279.009853034866	0.124194212463575	0.10622596284752	1.16913344084168	0.242349872517183	0.908171052090158
Wdr19	251.928193970797	0.124166699785726	0.10817501355292	1.14793501207271	0.250995393156595	0.912305140291209
Letm1	596.934104189731	0.124143766179898	0.0884143165849287	1.40413682942282	0.160278108375297	0.818220648100311
Aff3	72.5876970635305	0.124073745269672	0.124811138579889	0.993932298510359	0.320255828695907	0.96217546908864
A830080D01Rik	884.831755281458	0.124033416339036	0.0864617541084895	1.43463774123327	0.151390353958904	0.806885469541406
Aldoc	274.092205636901	0.123996341684497	0.121213691617615	1.02286786144797	0.306370326829766	0.959851007288397
4833420G17Rik	507.497210952039	0.12398652798997	0.0882673501446713	1.4047335811764	0.160100516027554	0.818220648100311
Nckap5l	55.8411209404551	0.123944982448155	0.127404661005087	0.972971891454102	0.330567272368443	0.962689732566588
Gltscr1	15.3123725885915	0.123944431232354	0.103268023646797	1.20143850830385	0.229581146049813	0.903446051307234
Cit	652.794212876881	0.123934651391058	0.0913758993159377	1.35630656116517	0.175001648772636	0.843937764416783
Mme	493.773980798589	0.123881875459176	0.115605439722577	1.07440323610424	0.282641992726469	0.941724492256684
Ywhaq	3361.10782114609	0.123830582058597	0.064265120278983	1.92688414644181	0.0539940696553124	0.540931972942332
Paqr3	60.0938060152805	0.123710479573641	0.127254622486904	0.972096154099405	0.33100271526036	0.962689732566588
Ndufa5	563.917017386354	0.123520643804766	0.0897168132088715	1.37684197151949	0.168561111218866	0.831694445028366
Ubl7	129.776085428441	0.1234221560032	0.120194136026705	1.02692302652076	0.304456710646828	0.959714344228114
Rhebl1	430.927474633347	0.123407124867405	0.0966475378620947	1.27691204224078	0.201633302173522	0.878599497300083
Pcdhgc3	34.5664143432671	0.123396036612281	0.123456923569932	0.999526937898894	0.317539496371691	0.961602981449495
Nbeal2	145.237427055046	0.123393650278732	0.121333214280433	1.01694716754084	0.309178563292784	0.960741300072133
B930003M22Rik	10.2018242472933	0.123389718589435	0.0925888826217158	1.33735964945991	0.181105268924842	0.849710089137516
Rsl24d1	2365.00304921403	0.123244129282674	0.0783788248543616	1.57243735666581	0.115849156406727	0.737389937823014
Nxt1	590.997300064544	0.123158848788824	0.0916124413940448	1.34441817217992	0.178813200730777	0.84756530040601
Prph	101.797322336723	0.123145532337834	0.126457659900923	0.973573648929646	0.330268275469009	0.962689732566588
Epc2	739.513241827191	0.12314326964975	0.0868303367422061	1.41829323131628	0.156105172027858	0.814075568391336
Ptpn3	477.354428254658	0.123133660320496	0.0998357059575227	1.23332486635228	0.217454584088601	0.894353465342991
Mlx	584.328258631426	0.123029927978861	0.0867044733543033	1.41899458250304	0.155900595496473	0.813634350640305
Kmt2a	332.752845975129	0.123001806976408	0.103981561981205	1.18293639670282	0.23683435555862	0.905442663801419
Nefl	185.877399559261	0.122991613401988	0.123622849076243	0.99528734788295	0.319596529486935	0.96217546908864
Ddx24	1927.8063895811	0.122969252934821	0.0751989908637647	1.63527010041377	0.101992438557615	0.704099955761972
Ogfrl1	98.283694525116	0.122860702272446	0.124436159813322	0.987417079166196	0.323438214990683	0.962396779404283
Uxt	122.589802231593	0.12264671228892	0.121044486272542	1.01326909276507	0.310931646136529	0.961602981449495
Gm8909	4.4036232665911	0.122578146253715	0.0647509858329809	1.9610489283708	0.0498733155309057	0.515611015138114
Rabif	883.210276462432	0.12257661844336	0.080096622444562	1.53040910782826	0.12591549596463	0.762506723715577
Cdc37l1	978.383469035506	0.122534396759955	0.0815849896080439	1.50198988673298	0.13309972068808	0.777628355163357
Ext1	692.561177773339	0.122477784536363	0.0906007805194889	1.35184071353806	0.17642627668675	0.84530060649208
Gm10416	80.8933496631642	0.122332456589929	0.126308785119926	0.968437652902561	0.332825842403467	0.963560494513859
AI317395	5.23337195975078	0.122299335920271	0.0710877805595093	1.75568912842551	0.0791415041303666	0.645893719629538
Nxpe4	10.5054251831399	0.122253294787265	0.0927988911890176	1.32123626064549	0.186422599299217	0.859206855500485
Tpbg	120.170865203718	0.122250924110994	0.122207330642118	1.00052259494633	0.317057668590856	0.961602981449495
Vstm2a	15.0280827815814	0.122230021994078	0.102482527150638	1.19478441869341	0.232171269544484	0.90418472240935
C1galt1c1	83.947303721154	0.122208260714608	0.12542812520258	0.974534509695235	0.329791212981096	0.962689732566588
Cblc	78.075892581367	0.122186004611036	0.127295971002673	0.960112602737519	0.336998546313373	0.964564652172834
Commd2	533.76289156254	0.122060368104036	0.0959176444505173	1.27266554625643	0.20313674854043	0.881147060186245
Urah	295.113749423471	0.122051353024038	0.108053142615606	1.12960431733538	0.258642990996364	0.919011508372976
Samd4	15.0375799648724	0.122007880130403	0.102773613876635	1.18942079705232	0.234274121010178	0.905442663801419
Brd8	1834.71145545969	0.121956012158595	0.0747254048823409	1.63206004307654	0.102666838053101	0.704099955761972
Parp9	309.650596161526	0.121937690522983	0.105154400899121	1.15975171209691	0.246149909286768	0.912305140291209
Depdc1b	447.605813878105	0.121853579952392	0.100883022516194	1.20783646462977	0.227110172320816	0.903446051307234
Pik3r3	75.5287554885518	0.121823251073684	0.127219018847503	0.957373500720408	0.33837876870312	0.964642626878756
Uba3	2553.71815964485	0.121776307224835	0.0670907683793159	1.81511603738321	0.0695060791151177	0.612158255442481
Krba1	247.204121259725	0.121760972966408	0.105251754705366	1.15692727043436	0.247302076008962	0.912305140291209
Snapc5	217.50309479286	0.121685400639696	0.11011379183056	1.10514499849809	0.26909676498734	0.927675481596641
Tpx2	3469.63664666209	0.12160907067633	0.0658475999470519	1.84683384904049	0.0647712244488263	0.587742952468728
Hexim1	723.292314956466	0.12160447571029	0.0859815879594425	1.41432805424994	0.157265603505393	0.815368479416396
Leng9	9.8506105133618	0.121431885982924	0.0910898691720373	1.33779963003235	0.180961762532554	0.849710089137516
Uck2	2785.16358133533	0.1213725028211	0.0766344998871322	1.58378342639335	0.113243012125185	0.732364557313835
Oser1	157.845785175489	0.121269298195202	0.117010219252861	1.03641817361144	0.300007095488935	0.95462570012931
Rpa2	2278.64820573262	0.121264743699363	0.0816239034715677	1.48567245540257	0.137365779768781	0.782869511253674
Zdhhc8	189.253781762402	0.121259491088881	0.111597606475837	1.08669021344104	0.277173740543026	0.935620190600991
Ap4s1	188.139013019096	0.121242799629969	0.116590693955725	1.04008412086455	0.298300820321775	0.95462570012931
Ncoa6	109.516256978875	0.121173839163027	0.122603480908369	0.988521096722359	0.322897507572543	0.962396779404283
Gpatch3	236.603516459384	0.121138247713646	0.108234006418962	1.11921768140582	0.263047284056294	0.923331470804541
Tma7	793.771964131482	0.121110060927725	0.088759614243955	1.36450926194223	0.172407341192611	0.838785213750567
Mia	42.9681378576345	0.121080778060985	0.125340972564999	0.965842582213843	0.334122957163198	0.963889795248726
Kdm2b	822.650282643864	0.121003412347046	0.0875133851495846	1.38269909574369	0.166757149298671	0.829444067872086
Tmem191c	24.9855866751422	0.120919234006425	0.116285094322266	1.04033326614922	0.298185094037624	0.954586409140037
Tgm3	147.218674356828	0.120914019773064	0.124484966032107	0.971168913512618	0.331464171311777	0.962689732566588
D630032N06Rik	9.31246620157664	0.120777570687263	0.0854317515999146	1.42800024410031	0.153291788261752	0.808975476575166
Adss	5494.03089329789	0.120749951601147	0.074408235625672	1.62281386690632	0.104629200500128	0.709240617483123
Ckap2	2160.55960246709	0.120677854417788	0.067820686941111	1.77939121383818	0.0751756459278969	0.634920586155662
Zc3hav1	399.182339657676	0.120609868369717	0.0987499387544096	1.22148178121556	0.22190365954658	0.899861679904532
Cir1	55.0272615315869	0.12050379916468	0.127143142264578	0.947581994693934	0.343342295940699	0.966402760352696
Tmem98	56.1902795250534	0.120451996000127	0.127282335933958	0.946491737328345	0.343897834650925	0.966846137714073
Pdgfb	52.1283733992073	0.120332360288856	0.126521458187644	0.951032876245849	0.341587686983812	0.96560436650007
Hipk2	68.8024520055696	0.120297788273692	0.127300486807727	0.944884085395668	0.344718057269646	0.966967533616506
Usp28	1462.08326394542	0.120222908780336	0.0999633478494461	1.20264330871146	0.229114380686791	0.903446051307234
Axin2	59.9758410685898	0.120215033840858	0.12740027601281	0.943396856184099	0.345477950624794	0.967195649592303
Mrps36	110.828531369256	0.119838080538475	0.123087256688263	0.973873322023317	0.330119441389248	0.962689732566588
Tmem185b	424.171575456607	0.119827179002388	0.0949665513234292	1.26190390993608	0.206983364915167	0.88647254543044
Dnajc1	127.225098727944	0.11981256578215	0.119639306103318	1.00150429334444	0.316583065517001	0.961602981449495
Fam129b	1513.60978015398	0.119796270267812	0.0801566457325997	1.49451970997536	0.135039834199513	0.778775642466918
Tbc1d10b	979.472528543699	0.119750150148158	0.0938600542212137	1.27580759360138	0.202023542592253	0.878930900119913
Mrps5	1533.38227673112	0.119742219433534	0.0733998395049599	1.63138909775445	0.102808243855524	0.704099955761972
Clhc1	421.842664760038	0.119701596399851	0.094638696372826	1.26487625249324	0.205915691396296	0.884993801679138
Tmem186	352.370466100632	0.119662384647277	0.099348915007739	1.20455861457865	0.228373741418657	0.903446051307234
Brd4	182.394544388449	0.119606369175067	0.11825826017503	1.01129054555736	0.311877389793053	0.961602981449495
Bsg	2028.17868150958	0.119554961873716	0.0712227940699968	1.6786225652312	0.0932256259302734	0.682094474600398
Mrps10	404.165057766762	0.119499988363307	0.0983846671441952	1.21460796366261	0.224515650062167	0.902053097320331
Trim32	252.319584583892	0.119466018907483	0.105137602512477	1.13634975918988	0.255810213447273	0.915719656779735
Mxi1	334.321701701866	0.119419467949632	0.101346297106481	1.17834771850976	0.238658011355667	0.90551389639887
5830416P10Rik	23.2195943955692	0.119398506983493	0.115003105998331	1.03797195516385	0.299283111842696	0.95462570012931
Ulk1	490.437591847238	0.119331711729395	0.106242201766846	1.1231648046467	0.261367507247561	0.920800277772006
Rab27a	241.897880146937	0.119322899512324	0.109645967118032	1.08827407066011	0.276474133793605	0.935620190600991
Mal2	17.2848970532269	0.119249009774022	0.101691237070431	1.1762453962268	0.239496828709917	0.905814009676485
Mrps12	550.084015869863	0.119242421481519	0.0932323124991636	1.27897749318055	0.200904981672794	0.877132511454469
Mc5r	7.07797534169667	0.119221163332844	0.0803460391119864	1.4996940384769	0.133693675527629	0.777674173869863
Ctdnep1	92.0068869991082	0.119158867071752	0.126740822602725	0.939929507210312	0.347253720629282	0.967316479527337
Phyhipl	15.1629921486971	0.119156041645776	0.10322070366922	1.15566679702713	0.247817474259568	0.912305140291209
Mir1894	27.8452924439736	0.11913382031768	0.11777285971604	1.01217063895214	0.311456472111112	0.961602981449495
Eya3	605.074444308842	0.119008616114395	0.0897585426131306	1.3259395536733	0.184859720079223	0.857536676865453
Kdm5b	7049.49680529771	0.118977432021244	0.0700032349406151	1.69960107776106	0.0892059875015643	0.674321057554544
Klhl15	76.9728276184333	0.118877704400928	0.126703584270896	0.93863423802118	0.347918567830466	0.967316479527337
Trim59	872.539071702871	0.118778450786408	0.0874910062224479	1.35765901553871	0.174571907282236	0.843567278367027
Zscan10	661.875583880199	0.118736200855639	0.0871434840805964	1.36262214749775	0.173001625152302	0.840681736294019
Dnajc27	380.185660119611	0.118733019677449	0.0950891302123468	1.24870863531733	0.211771661300982	0.887935336595522
Traf3ip1	362.451482261406	0.118703896302844	0.0997889449878501	1.18954135188039	0.234226708757597	0.905442663801419
Atp6v1c1	964.601427696736	0.118658333670569	0.0841556190883437	1.4100534945818	0.158523887782426	0.818094913907347
Asxl2	739.173066161354	0.118643126390062	0.0838814412002684	1.41443181500923	0.157235154260189	0.815368479416396
1700001K19Rik	4.38864806963821	0.118636939213637	0.063299512400475	1.94391333074219	0.051905903421256	0.529470414832521
Cgnl1	265.1787199584	0.118615660877872	0.117542680903594	1.00898256955943	0.312982993656547	0.961602981449495
2410018L13Rik	13.7520758649752	0.11853826132313	0.0997923076541815	1.191395687006	0.233498285303233	0.905442663801419
Irf2bp1	255.469811570471	0.118533009131334	0.106283472042585	1.11538099546468	0.264687189939099	0.924413345206691
Gm5141	113.565612344084	0.118486213926356	0.124279562254186	0.953784672048769	0.340192649759099	0.965569709408
Memo1	588.412192787968	0.118465610032208	0.0898688225931436	1.31831363151895	0.187398679575358	0.859206855500485
Fktn	163.906504677674	0.118458620938665	0.115058816026878	1.0297458655669	0.303129318889015	0.958233164864068
Picalm	3261.1070199882	0.11841121956131	0.0651149324768358	1.81851566161463	0.0689853551811125	0.611180507953371
Rab11b	171.285690704383	0.118304750812339	0.117496921466396	1.00682422005227	0.314019253406554	0.961602981449495
Orc1	1338.08615993257	0.118303708220942	0.072896563895661	1.62291958961719	0.104606595295554	0.709240617483123
Ctdsp1	249.708450449573	0.118296926301395	0.106928595745894	1.10635217949151	0.268574115076795	0.927675481596641
Mrpl30	1207.7737781687	0.118294123098492	0.0787386680634669	1.50239481948407	0.132995173479126	0.777628355163357
Sap30bp	760.754393635949	0.118251479794404	0.0815184300820757	1.45064427710419	0.146878939283565	0.798228913435469
Cdk11b	821.470631040498	0.118206964332809	0.092268935984719	1.28109315121259	0.200160949168278	0.875244980856125
Sh3bgrl3	270.017516921715	0.11819962836168	0.103058101294403	1.14704301060888	0.251363845329984	0.912305140291209
Fam64a	396.132065121263	0.118114373020254	0.105677853302542	1.11765239095139	0.263715483627047	0.923582964089148
Zfyve1	415.828193490125	0.118072717431125	0.100169311057794	1.17870757592569	0.238514637896581	0.90551389639887
Slc38a2	3507.03758093282	0.118019821939856	0.0800791340766915	1.47378951755283	0.1405382715414	0.788672232728318
Zfand5	1135.48856774369	0.118003868338279	0.0763027794050668	1.54654840320964	0.121972179754082	0.75227502667175
4632434I11Rik	539.561444222604	0.117962448191498	0.10101723787009	1.16779643752913	0.242888885454042	0.908171052090158
Pde8a	84.4351789559638	0.117928768527807	0.126049977538246	0.935927989204136	0.34931026521618	0.968727139111075
Nlrx1	221.484337854684	0.117920255331178	0.116075452343075	1.01591516840861	0.309669785012929	0.960741300072133
Tug1	1611.15714285147	0.117811684463402	0.0743638274804284	1.58428808633085	0.113128175687378	0.732364557313835
Magi1	376.219803293095	0.117790325219981	0.100093272503063	1.1768378772649	0.239260221266547	0.905671222025445
Lrrtm2	25.386069702909	0.117776353805524	0.115235057343145	1.02302319097034	0.306296880958933	0.959851007288397
Lclat1	69.4526610563628	0.117757385241025	0.127262095393523	0.925448354140827	0.354732736427736	0.970363877207872
Ppp6r3	3075.83031630708	0.117716228471491	0.0698026697901252	1.68642665307713	0.0917136513849359	0.679783588735121
BC053749	32.9663262828753	0.117604562399951	0.122110905536007	0.963442399995073	0.335325556973421	0.964564652172834
Xrcc6	1489.48372644252	0.117599951200947	0.0735794694836123	1.59828481452236	0.109979605401642	0.724402487244086
Tjp3	218.227700381328	0.117589270554115	0.120053349004319	0.979426983009715	0.327369050136413	0.962689732566588
Slc39a10	2089.00067167342	0.11751011750172	0.0735052511049692	1.59868347810374	0.109890950548016	0.724276410706167
Mark2	291.019049445306	0.117484595460651	0.102362740521768	1.14777346524095	0.251062094096989	0.912305140291209
Rraga	265.037795907953	0.117475009414559	0.114980435084732	1.02170377526564	0.30692112374595	0.959851007288397
Sik2	54.2842221823843	0.117457973140731	0.127320745943864	0.922573692637093	0.356229410469608	0.970650635863513
Taf5l	2021.25153555929	0.117372042448398	0.0677715669213099	1.7318982388119	0.0832916823903506	0.660135869423703
Rarg	994.94134365358	0.117324040600899	0.0808396686993376	1.45133423123943	0.146686813767848	0.798228913435469
Zbtb34	243.87163849815	0.117187078292029	0.107603486796525	1.08916003620407	0.276083318793462	0.93526327075787
Plcb1	11.5264091697122	0.1171669049317	0.0932781486455627	1.26054686534089	0.207472152728547	0.88647254543044
Wdr53	251.95621093476	0.117159795838898	0.107190747058664	1.09311801112812	0.274341988950423	0.93233941483681
Tbcc	196.845323286923	0.117157992345972	0.112773994663637	1.03891137475237	0.298845955746864	0.95462570012931
Evx1	3.88318333954974	0.117156935015141	0.0621513163697943	1.95276693317827	0.0508472184173794	0.521703230418558
Rrp15	2258.25654217356	0.11715144968616	0.0756145039087446	1.54932968203405	0.121302487980438	0.750957073010799
Tchh	8.15562163091059	0.117081365059492	0.0795131195603025	1.49615834623149	0.134612396303684	0.778493770094364
Nos1	150.765028960369	0.117017016105552	0.120136899704519	0.974190276241841	0.329962071814767	0.962689732566588
Sgtb	97.6420574077896	0.116974694313107	0.123740159268911	0.945463992697561	0.344422045288526	0.966967533616506
Ddx41	1529.19286476873	0.116897975395152	0.08663716168217	1.34927058014974	0.177250071655941	0.847071330993825
Brf2	253.28100329371	0.116838801105055	0.10730356847325	1.08894276138379	0.276179127654729	0.93530815150248
Micu1	194.395017602709	0.116835310711106	0.114782028345526	1.0178377378463	0.308755074522509	0.960539869454887
Atxn2	139.429656590002	0.116799783242412	0.121453158281321	0.96167968954075	0.336210527808416	0.964564652172834
Tmem18	484.869357122949	0.116742804976448	0.101986712307715	1.144826355698	0.252281095367417	0.913004476404389
Fmr1	1975.4408721831	0.116695673729401	0.074322259624716	1.57016130903348	0.116377588279824	0.738045628637908
Ddx18	1474.71398799982	0.116682240628366	0.0836153218900056	1.3954840179249	0.162869930953057	0.82370254072894
Mrpl50	966.296489196893	0.116636199673693	0.0781270118747686	1.49292970109388	0.13545558951784	0.77984703574702
Slc35a5	149.607669306751	0.116627932860253	0.118641830648904	0.983277004619641	0.325471124502928	0.962406518589589
Pid1	131.696828883644	0.116597535753542	0.119178281199915	0.978490941559453	0.327831569341629	0.962689732566588
Tns1	266.375861017318	0.116586558172426	0.105364339378788	1.10659292416634	0.268469967924473	0.927675481596641
F2r	370.843826465752	0.11657500918993	0.101101975392506	1.15313240045568	0.248856044594455	0.912305140291209
2900060B14Rik	260.8935946986	0.116518343039367	0.120272487075857	0.968813895012172	0.332638052548161	0.963258442519908
Zfp384	266.653601783313	0.116459979595446	0.103730436303573	1.12283134084282	0.261509131952826	0.920848874820387
1810037I17Rik	567.890298406579	0.116410694910937	0.086696832941753	1.34278655027215	0.1793410996997	0.84756530040601
Tgfbrap1	132.498009579542	0.116407806051366	0.118471565109887	0.98272072247171	0.325744908890488	0.962406755593868
Dhcr24	2030.52275327232	0.116395818786017	0.074143623965454	1.56988495265006	0.11644187889156	0.738045628637908
Plp2	287.989193331538	0.116395631147337	0.104154923498498	1.1176594107601	0.263712484362049	0.923582964089148
Pank1	294.438565086319	0.116390760101831	0.101243913037887	1.14970256150602	0.250266398974107	0.912305140291209
Pes1	3393.13227404936	0.116310752356528	0.06848025383332	1.69846108690969	0.0894207710901296	0.674584726955794
Hpcal4	12.3475018443297	0.116309966113449	0.0967720408802747	1.2047736862696	0.228290680873627	0.903446051307234
Csnk2b	697.032164162065	0.116255950793342	0.0850629233319811	1.36676168965294	0.171700014529846	0.836544179986649
Rac1	1518.27589866408	0.116230238136955	0.0772831166474159	1.50399174103881	0.132583493297836	0.776159906384053
Alk	11.9473408635105	0.116131878308117	0.0938324118735727	1.2437973954147	0.213574139238271	0.891359884500896
Pvrl1	109.265423823651	0.116079612609201	0.122887429845883	0.944728150251429	0.344797681585826	0.966967533616506
Cramp1l	154.033972093329	0.116068123145681	0.116162608849088	0.999231695462714	0.317682465107326	0.961602981449495
Nab2	163.942711638941	0.116042515435752	0.117908869633906	0.984115438855962	0.325058756704348	0.962396779404283
Tbc1d1	1278.58999113638	0.116022436228159	0.0762805264972196	1.52100627058941	0.128258263738924	0.76765210631733
Dusp7	84.2804665699968	0.115875552615902	0.126314800497244	0.917374856040131	0.358946243869251	0.971318041036263
Rbbp8nl	7.32357568135371	0.115837359934429	0.0795814662923344	1.46712854726879	0.142341089683765	0.790304764826274
Grb7	500.356256132933	0.115804780581385	0.0914682834805976	1.26610856429487	0.205474216850101	0.884993801679138
Gpc3	232.855181941475	0.115717209068631	0.119012062199249	0.972218667340387	0.330941775688648	0.962689732566588
St6galnac3	24.5758492606003	0.115572120346027	0.114376625262386	1.01052922288081	0.312241805961834	0.961602981449495
Rbm25	3601.96389690795	0.115523208985336	0.0726101406328835	1.59101782933576	0.111605563329641	0.727447314273549
Tmem69	159.10849496796	0.115349776786102	0.114981913732153	1.00328921987458	0.315721335899264	0.961602981449495
Gm17762	4.04828069866034	0.115290492381729	0.0604713185377465	1.99189465231345	0.0463826178484248	0.498247901204249
Cxcl16	27.9243005248554	0.115281739250525	0.118000971170936	0.977085779376344	0.328526687339826	0.962689732566588
Ddx11	1178.11016940512	0.115281590870634	0.0769605454727424	1.49795732970259	0.134144337107403	0.777910982695519
Inip	530.914482312642	0.11521088071036	0.0892247465599407	1.29133730019401	0.1965867418706	0.869835053121825
Zfp74	227.98148275701	0.115129512472576	0.10812472324415	1.06483401705229	0.28695104845796	0.945168533580323
Actr2	3149.65738784845	0.1151287558938	0.0762120431152264	1.51064557769387	0.130878775040124	0.773984432439227
Abhd2	250.487131269432	0.11499696626312	0.107482218222207	1.06997703720227	0.284629644850398	0.943813509382686
Eif2a	3156.34543661114	0.114922275888831	0.0708545417042791	1.6219654625076	0.104810743400531	0.710116345397007
Fnip1	854.389187866529	0.114909325118409	0.0870081852491978	1.32068692259682	0.186605776299299	0.859206855500485
Drg2	1197.33777747459	0.114900528346177	0.0741494525274679	1.54960669912415	0.121235944071375	0.750957073010799
Slc1a1	41.274653644526	0.114895006552504	0.125726303225623	0.914180360680297	0.360622081960744	0.972133086654603
Tmem11	691.787216640796	0.114880874484757	0.0885620577276604	1.29718866308497	0.194566280504128	0.867680632947958
Naaladl1	28.0878475497051	0.114872123978875	0.119543923988636	0.961036745404027	0.336533692371347	0.964564652172834
Prr11	100.71390607517	0.114764081975058	0.123995637163208	0.925489004386977	0.354711600646435	0.970363877207872
Rp2h	289.680848737695	0.114719846305456	0.110667829651176	1.03682596449167	0.299816972630713	0.95462570012931
Cript	442.944889123216	0.114662682572914	0.100697473953072	1.13880611056051	0.254784032586675	0.915719656779735
Tipin	3782.73017818466	0.114639086626849	0.0729495109455165	1.57150129234173	0.116066254461957	0.737733212522015
Miat	15.254765432422	0.114631205898319	0.102902388219238	1.11684576283815	0.264060278145193	0.924032698612426
Nif3l1	1551.29986624889	0.114611821957065	0.0758975089213989	1.51012100830551	0.131012549805394	0.773984432439227
Amotl2	802.112645338203	0.114551159367416	0.0993062539567087	1.15347716230056	0.248714586069596	0.912305140291209
Cox8a	2325.52361882001	0.114446096024639	0.0678070205677344	1.68782993789544	0.0914438789089328	0.67937997608372
Arhgap21	230.453522263476	0.114424129358842	0.109416367427544	1.0458001661828	0.295653304438646	0.952889519731207
Pa2g4	2857.96542113103	0.114359818522692	0.079032967496634	1.44699056953413	0.14789956483017	0.800522624643426
Ncoa5	278.692533173734	0.114350313613525	0.105911682459535	1.07975662222206	0.280250572248719	0.939167394899992
Zfml	3400.98787497446	0.114321860259007	0.0720980622453693	1.5856650032835	0.112815321999753	0.732364557313835
Gid8	1635.20701432296	0.114308695260894	0.0707632820750724	1.61539501850274	0.106225178335306	0.7134202408259
Acot3	6.70759413599805	0.114240021697479	0.0773453195919331	1.49403529305746	0.13516639489131	0.77884323717321
Tmem125	88.3756840694481	0.114232070588751	0.125729854356797	0.908548535411845	0.363588482975516	0.972782796391264
Trmt11	588.856471134538	0.114203780404367	0.100254270498461	1.13925658757424	0.254596149574279	0.915719656779735
Pabpc1	4678.38699826065	0.114191793357434	0.0620107092977705	1.8414926425457	0.0655493977912517	0.591952084980385
Fbxo5	2286.33496909103	0.11411029117446	0.0739969672521439	1.54212164854993	0.123044035164532	0.754506913640016
Tfb2m	169.260222653358	0.114079071626476	0.114952695354965	0.992609912478422	0.320900092248577	0.962345534216161
Dido1	2005.59470652993	0.114054893062793	0.0786780982414243	1.44965535894155	0.147154650231145	0.798367214874999
Gzf1	491.157158731638	0.113990444628899	0.0896334373291083	1.27179562777498	0.203445742843903	0.881728697759821
Pex16	135.003019466022	0.113889776676541	0.118762132399523	0.959115562300676	0.337500531383291	0.964564652172834
Vps11	585.91302665705	0.113865121757176	0.0852552071964793	1.33563215309686	0.181669535363188	0.850659685009166
Imp3	707.409379782251	0.113808920491267	0.0839409871036004	1.35584065308837	0.175149873447425	0.844114713332162
Deaf1	115.583834904399	0.113803538608574	0.121650699800839	0.935644563015815	0.34945622226617	0.968871135768577
9430037G07Rik	9.05500448892218	0.113744596319054	0.0851738475651747	1.34574311232889	0.178385377410926	0.84756530040601
Zc4h2	145.958477124337	0.113624067506705	0.119219001393354	0.953259865659062	0.340458420935847	0.96560436650007
Cd34	21.5718665397684	0.113584705869342	0.112467882548256	1.00991758320637	0.312534777752711	0.961602981449495
Rfc1	3265.87551000067	0.113376203499997	0.0657271326124457	1.72497180159763	0.084532554418871	0.660937749611098
Trim27	2489.40571517111	0.113369742379596	0.0711857191770948	1.59261056454888	0.111247582059219	0.726860406094047
Ankrd13a	1276.1834376159	0.113338342569407	0.0780923165455343	1.45137652148884	0.146675043825977	0.798228913435469
Helq	400.866123160009	0.113155958571006	0.0996396966712493	1.1357928332128	0.256043277190319	0.915719656779735
Pknox1	456.1408756804	0.113150443036844	0.0914108533933063	1.237891706587	0.215756217876362	0.893047708048512
Cnn2	313.827054195316	0.113142434134338	0.107810178079676	1.04947692241175	0.29395867118737	0.952066718239134
Slc26a2	288.111565186323	0.113142019978292	0.101028011512331	1.12000657876665	0.262710958631397	0.922685510843157
Scamp2	306.04752160953	0.113110704316585	0.099945346081134	1.13179762459062	0.257719526636734	0.918047022825253
Mrpl18	1875.64753897489	0.113101929025129	0.0800154216669106	1.41352351672503	0.157501851769814	0.815402716567083
Nufip2	4379.78606766884	0.112987611613511	0.0689467658850944	1.63878178510528	0.101258713988112	0.702916846263444
Adam1a	16.7842908653175	0.112945489821298	0.107377614329507	1.05224364168165	0.292687781427354	0.951150757187876
Snap23	805.114035783014	0.112615992122473	0.0836566377970579	1.34623670246633	0.178226191983697	0.84756530040601
Dxo	238.307427628707	0.11254013058475	0.10546852774613	1.0671523442867	0.285903048177784	0.944698890495362
Ndufa10	2354.55348070254	0.112493229653369	0.0689388702625058	1.63180530435265	0.102720507556528	0.704099955761972
Car3	3.73412032613975	0.112395033229126	0.0581590875337041	2.04241612772705	0.0411102713085976	0.472559084771032
Leo1	1317.12364921309	0.112241509494333	0.0751701746387553	1.49319050809667	0.135387326026234	0.779785006462774
Zfp707	155.117292873959	0.112225288340958	0.115391704343213	0.972655021935877	0.330724786583903	0.962689732566588
Ckap4	967.905243609688	0.112196746093882	0.0970815397019718	1.15576090998799	0.247778966215204	0.912305140291209
Trim28	34599.703515811	0.11208243528784	0.0668841486709539	1.67577142912743	0.0937829724722903	0.683400567037008
Tyw1	1311.54338206541	0.112066425303626	0.0762485264496454	1.46976629635928	0.141625060244446	0.79013642995559
Ccno	4.03504038590534	0.112025879326264	0.0637539330007543	1.80477077620148	0.0711105592272161	0.618297195742281
Inpp5d	542.274142098355	0.112004964283432	0.126680864486989	0.884431039764989	0.376463573241664	0.974497241940235
Pgrmc2	353.38631956761	0.111985066539238	0.0966959344363849	1.15818986870259	0.246786561863536	0.912305140291209
Pnrc2	927.548191989676	0.111972726085591	0.0815679589399375	1.37277232537529	0.169823136715288	0.833386767874879
Paxbp1	1029.73708478212	0.111962825774345	0.081904418079783	1.36702616742569	0.17161710364481	0.836440673315917
Tagln3	60.3261901329426	0.111920745205664	0.127345137641497	0.878770598090798	0.379525671148276	0.974497241940235
Trerf1	30.3736487182104	0.1118950954129	0.119019828288226	0.940112028231735	0.347160099651723	0.967316479527337
Tbl3	2336.33235028677	0.111872464600544	0.0670051016477183	1.66962636952889	0.0949933098120919	0.686949619054144
Diap2	142.70786927374	0.111845062027735	0.118462035693444	0.94431266962382	0.345009893470829	0.967089140029069
Apobec3	614.482291644871	0.111823097959984	0.089620126477196	1.24783300135153	0.212092220447416	0.888727569873263
Tmem88	81.7964713939598	0.111790907753085	0.125936893791581	0.88774367484992	0.374678646956474	0.974497241940235
Acp1	1044.86826309209	0.111684644775115	0.0780483565828003	1.43101016462147	0.152427301986491	0.807003119645286
Ndufs8	532.08413997867	0.1115805025682	0.0925283391328228	1.20596421952549	0.227831286925046	0.903446051307234
Dap	14.5309605342903	0.111569938297509	0.0998883457764483	1.11926635524097	0.263026524661211	0.923331470804541
Sdhd	2157.0713447947	0.111569012510681	0.0797616505718038	1.39880179253664	0.161872428632963	0.822336188006561
Cachd1	35.8739230344921	0.111536220005851	0.121014098073234	0.921113762876953	0.356991035469834	0.970660837308378
Bbs2	603.534782877516	0.111533607539579	0.0847293580043322	1.31642300016762	0.18803210686509	0.859841031312265
Aplf	234.608812603835	0.111518528829807	0.106785971228605	1.04437235921115	0.296313146804448	0.95295117737191
Fkbp2	92.457019062633	0.111499735158572	0.124840758777876	0.893245227963682	0.371725862410664	0.974497241940235
Spic	46.0778319533597	0.111481498806184	0.124749735488558	0.89346356951693	0.371608973009235	0.974497241940235
Deptor	228.553305923496	0.111371888161702	0.106781820933582	1.04309927644933	0.296902315783736	0.95295117737191
1700025G04Rik	107.43281278048	0.11136751911249	0.124904939602143	0.891502027674634	0.372659904242631	0.974497241940235
Banf1	1684.625165564	0.111357323953916	0.0783765103136067	1.4207986616184	0.155375299907029	0.812269767007146
E130308A19Rik	151.198638557668	0.111278350633707	0.118428292559509	0.939793174103107	0.347323660800952	0.967316479527337
Sec11a	692.595024610863	0.111270137862589	0.0882322670545744	1.26115980234817	0.207251278097297	0.88647254543044
Yif1b	489.887731888221	0.111247257628607	0.0907375406152426	1.22607947988004	0.220168767036229	0.897076946854735
Axin1	924.302415767924	0.111239352160663	0.0826033374261406	1.34667291780215	0.178085598253267	0.84756530040601
Pam16	152.997977084548	0.111209889287078	0.115858207565324	0.959987605992175	0.33706145273465	0.964564652172834
Nacc1	2895.07153880545	0.111196921239539	0.0755065995899157	1.47267447291358	0.140838832974812	0.78906977714595
Cbx3	1307.57350155483	0.111192076582667	0.0754580081883144	1.47358470173243	0.140593442844078	0.788672232728318
Rbm12b2	216.231040372835	0.111170699321664	0.111042922758656	1.00135174666122	0.316656783758332	0.961602981449495
Sfn	752.111494136862	0.11100508881531	0.091096346432662	1.21861865693984	0.222988964465065	0.900736941174013
Ticrr	568.876399388096	0.110930929417826	0.0896742890209377	1.2370944781772	0.216052009522789	0.893660030465069
Sphk2	311.286174397959	0.110908892628937	0.102096508009228	1.08636819057271	0.277316128917741	0.935620190600991
2310061J03Rik	16.2686258532234	0.110862873601217	0.102898194123191	1.0803767501523	0.279974444829623	0.939167394899992
Med14	348.809820837287	0.11083251724915	0.0994446400122344	1.11462485787869	0.265011213503113	0.924413345206691
Fam58b	203.569115837993	0.110789045814301	0.10964375305784	1.01053991774637	0.312236684794739	0.961602981449495
Ehmt2	2921.85689433139	0.110678604565811	0.0761282708222234	1.45383871127799	0.145991028122724	0.797810005114571
Atg9a	237.997902299922	0.110678274622012	0.109637456836225	1.00948427181659	0.312742440899541	0.961602981449495
Tyro3	995.89830512209	0.110671998365925	0.0833554423369482	1.3277065254924	0.184275076976145	0.856172823391541
Sox11	592.140031184889	0.110649273438603	0.101155682887275	1.09382707717936	0.274030826155252	0.93233941483681
Epas1	223.850671837553	0.110632880396535	0.113641497091643	0.973655956054714	0.330227392914424	0.962689732566588
Esyt1	1573.38414631222	0.110579572464661	0.0739270859144852	1.4958068840811	0.134703986907363	0.778493770094364
Vsx1	2.57034938564812	0.110568304984229	0.0506826472975844	2.48036385350853	0.0131248375459805	NA
Tpi1	3757.86178967865	0.11056489410211	0.0880246294751836	1.25606165644882	0.209093616655741	0.886550866055962
Pank3	1170.21125532959	0.11055562709729	0.0882958621927307	1.25216572832556	0.210509481256333	0.886550866055962
Wdr75	6356.17791611109	0.110555200200139	0.0717403737420588	1.54105553414474	0.12330327067127	0.755329440926641
Lrrc61	59.1697474732277	0.11049038986772	0.127053018023881	0.869517991565353	0.384563871676323	0.974497241940235
Ebna1bp2	2642.80493385168	0.110450223182922	0.0781129218369891	1.41399621802693	0.157363012925468	0.815368479416396
Dusp1	124.19951891777	0.11044897575417	0.121203690276848	0.911316739835339	0.362128508756479	0.97230932976879
Zfyve21	236.589156890314	0.110442574432233	0.111863800337229	0.987325982891986	0.323482856953313	0.962396779404283
Adam11	25.2882300524794	0.110431864802904	0.116917431679416	0.944907661080468	0.344706019966573	0.966967533616506
Dazap2	309.333545243343	0.110346347219651	0.0994974692190246	1.10910908595141	0.267383125730478	0.926695503113485
Sf3b1	13821.661379566	0.110256409364541	0.0590864710247094	1.86602103793096	0.0620384221762392	0.573220114262047
Stmn3	126.766614758734	0.110230997263862	0.126345910431381	0.872782423611851	0.382781681589703	0.974497241940235
Elk4	74.6500903309755	0.110223864222778	0.126873131480505	0.86881229193877	0.38494980874024	0.974497241940235
Ddx21	9006.67175502689	0.110160840676787	0.0710162315834365	1.5512082002422	0.120851797631192	0.750221411015784
Spty2d1	276.835703047683	0.11014127236969	0.103657700955132	1.06264302564898	0.287943867355909	0.946495154553407
Ccna2	4339.64879312165	0.110123534237398	0.066805384973469	1.64843640232513	0.099263151223155	0.69876047114118
Ogfod3	49.4975363470292	0.110077796997657	0.126926913848985	0.86738625716993	0.385730409192397	0.974497241940235
Ncor2	114.236214744235	0.110048114963783	0.12741484324765	0.863460308478521	0.38788443332814	0.974497241940235
Shmt1	4515.11805405983	0.110025119699419	0.0684216767843663	1.60805404226953	0.107823343324623	0.717623075983902
Coq10b	477.465359759449	0.109981011471633	0.0942020446209309	1.16759630819825	0.242969640064046	0.908171052090158
Ccdc117	1016.4043156314	0.109828497332342	0.0784889106402906	1.39931284494391	0.161719189431253	0.822336188006561
Ppa2	830.790724784926	0.109682301233536	0.0824916830901171	1.3296719654524	0.183626375515092	0.854152317382272
Reln	11.1356735316544	0.109533337620838	0.0944199829297155	1.16199774240623	0.245236381965011	0.912305140291209
Tmem167	1063.24153972063	0.109524861209775	0.0917551429436598	1.1937354651447	0.23258146287581	0.904787825563547
Pisd-ps2	114.427911958802	0.109524585310247	0.122533388467419	0.893880759707675	0.371385693165866	0.974497241940235
Brms1l	374.348855090275	0.109524229650706	0.0974441922995504	1.12407430395872	0.260981505287815	0.920185375025715
1700028J19Rik	5.07643698287744	0.109521938571628	0.0691860028080292	1.61853503309355	0.105547343204157	0.712292425298557
Urb2	5175.03010736769	0.109505767424722	0.0619632273978846	1.76728026076615	0.0771813039383767	0.640951886161298
Mars2	460.799391283663	0.109501685843409	0.0977132793898756	1.12073916973396	0.262398903933874	0.922305968634118
Kcnq2	52.1266341145362	0.109454080821248	0.12667976789606	0.864071543618172	0.387548590060766	0.974497241940235
Mir3061	5.54925149311878	0.109352485002333	0.0685109665057879	1.63296953896048	0.102475403324901	0.704099955761972
Krtcap3	83.7028437066848	0.109235483349506	0.125747460838754	0.868691732065655	0.385015764889752	0.974497241940235
Esco1	828.396583627967	0.109200765548175	0.0826070982256474	1.3220029908864	0.186167154973976	0.858901799342519
Ppp1r8	2001.58360624366	0.109197129276008	0.0740853281381232	1.47395609671222	0.140493412338912	0.788672232728318
Blm	1390.00753953208	0.109166059159935	0.0758421437324103	1.439400045883	0.150037211378269	0.804834767830604
Map2k5	140.309617927676	0.109114574538981	0.11785279229443	0.925932010545418	0.354481314570145	0.970363877207872
Rbm33	483.116531093993	0.109110069850876	0.0960041611925811	1.13650296554715	0.255746125138166	0.915719656779735
Opa3	257.61781491008	0.109065711528547	0.106861819345977	1.02077680241107	0.307360197352263	0.959851007288397
Ythdf2	2594.09884872892	0.109034035700705	0.0757909997069647	1.43863363416841	0.150254351627019	0.804917071670177
Naa40	1043.39609066652	0.109030195423546	0.0835490883415816	1.30502966995227	0.191882744998076	0.864285106035895
Timm10b	239.571630900221	0.10897258646093	0.108377748422531	1.00556280206235	0.314625925061211	0.961602981449495
Pcyt1a	481.764624323965	0.108832977824468	0.0891632838081214	1.22066786672619	0.22221179889439	0.899861679904532
Racgap1	2257.58040023908	0.108754209343582	0.0697167562015052	1.55994853140449	0.118772044457927	0.745994183306027
Zfp142	218.789460409372	0.10873599878814	0.114628907794048	0.948570673862927	0.342839012176273	0.966385945946895
Tmem180	69.8611806092702	0.108728839521399	0.127406906015648	0.85321389225018	0.393540700786236	0.974497241940235
Med18	749.801074741655	0.108657551172464	0.0810171324516057	1.34120873533649	0.179852691023463	0.847802008505096
Sumo1	3279.31798038647	0.108579210353497	0.0740579502408916	1.46615047471405	0.14260729738073	0.790488509060982
Rfc5	2895.03857481131	0.108518477130429	0.0696199713717035	1.55873801365154	0.11905840064808	0.746206750378186
Aldh9a1	915.226269443968	0.108502028983906	0.0957428218030798	1.13323684691181	0.25711480441252	0.917658857711429
Trub1	517.097600520037	0.108415402687589	0.0907827304758502	1.19425601026944	0.232377839453146	0.904699487469137
Med6	752.973779345275	0.108388781513528	0.0930029194441624	1.16550902944577	0.243813007400852	0.909788069431956
Zfp180	419.037799388298	0.108381254276098	0.096153021527187	1.12726070934393	0.259632269248396	0.919011508372976
Hps6	116.366474847768	0.108379190714839	0.121956761888264	0.888696909262784	0.374165992603201	0.974497241940235
Mrpl42	1349.90852289686	0.108373311776045	0.0751553987802675	1.44203152929119	0.14929347922043	0.80285906296887
Gabrb2	2.54019189385803	0.108369953553039	0.0500110145149807	2.45611068100069	0.0140449892517678	NA
Ccdc120	150.061378019063	0.10830536221183	0.118060413633169	0.917495742914605	0.358882922676641	0.971318041036263
Syn3	31.3824876539341	0.108291927635767	0.12055598448873	0.898314974870589	0.369017651226416	0.974497241940235
Tspyl1	495.656876816313	0.108283150100253	0.103813493205611	1.04307829550109	0.296912032097839	0.95295117737191
Rbm34	1395.07655831859	0.108278554592855	0.0775258080250867	1.39671238832084	0.162500077335462	0.823058644129281
Ccdc18	576.75995387126	0.1082370465017	0.0929429785562246	1.16466472745351	0.244154732012003	0.910258360113183
Slc16a3	625.313475407767	0.108116556847199	0.110627626772987	0.977272048283512	0.328434487287362	0.962689732566588
Adat3	77.8398649828501	0.108082948700377	0.126907352625412	0.85157502543741	0.394450005970585	0.974497241940235
Aim1	32.4275064420263	0.108062508847232	0.121031546128796	0.893108490251773	0.371799076712018	0.974497241940235
Chaf1b	1018.64176498643	0.108045708635792	0.0758548935485102	1.42441735962214	0.154325691946316	0.811032036249452
BC003965	459.71915192944	0.10794857819428	0.0945413868692617	1.14182636597291	0.253526200590097	0.915244252713159
Ccdc59	336.779265710742	0.107924910978915	0.100850151203075	1.07018483155319	0.284536120583872	0.943813509382686
Tiprl	918.069011036936	0.107876329934921	0.0802166221536953	1.34486597940472	0.178668518426147	0.84756530040601
Wwtr1	315.262033139472	0.10771173442996	0.101095773195443	1.06556434321687	0.286620624933575	0.945168533580323
Slc19a2	1005.6475610964	0.107663848860886	0.0937476006329099	1.14844213229968	0.250786089047536	0.912305140291209
9930014A18Rik	18.2710109678266	0.107605732504823	0.108630895059818	0.990872322962259	0.321747928501521	0.962396779404283
Dusp5	46.7519577415879	0.107595697938281	0.126545365449537	0.85019629110969	0.395215963426219	0.974497241940235
Ppap2b	116.800624040389	0.107588606277202	0.121836248906414	0.883148776379541	0.377155893324966	0.974497241940235
Cacybp	7749.00881549944	0.107572742760933	0.0642543014612526	1.67417803573947	0.0940956148232431	0.684703770100622
Fam84b	224.843878251999	0.107566952267484	0.109695840605518	0.980652741781614	0.3267640159785	0.962689732566588
C330046G13Rik	56.022042337154	0.107525777482494	0.127358436235989	0.844515066366543	0.398381647844947	0.975916321359737
Usp43	55.1578044666142	0.107387455477614	0.127034543909784	0.845195930795405	0.398001453922471	0.975916321359737
Gapvd1	1647.80284735338	0.107319853536026	0.0706139738606911	1.51983989718046	0.128551219059578	0.768104791536757
Noc3l	2312.07300307081	0.10729511735859	0.0721179384861598	1.48779235682254	0.13680566196983	0.781274525584523
Ubqln2	166.428430776007	0.107243467365008	0.118451255526652	0.905350664926524	0.365279643337521	0.973479463101585
Slc35b2	339.912385795722	0.107203926949891	0.0973312664669558	1.10151074181677	0.270674431986777	0.928300378121022
Fus	370.456565065327	0.107193950452609	0.113923522718155	0.940829322833311	0.346792331492993	0.967316479527337
Orc5	1422.40599560183	0.107173932171026	0.0723272653875728	1.48182593025006	0.13838661764506	0.786045260359129
Paqr9	8.04116756256423	0.107140852173467	0.0841120677258988	1.28150004782886	0.200018083143288	0.875244980856125
Vamp1	17.9853789765288	0.107097140178647	0.108570509098587	0.98722421211729	0.323532734730952	0.962396779404283
Iqce	77.3388503935987	0.10707440202812	0.126473555579113	0.846547019326861	0.397247655328419	0.975916321359737
Cdk12	1935.4196610182	0.106978341352992	0.0729449390813997	1.46658481617659	0.14248903300089	0.790488509060982
Slc30a6	231.309506264768	0.106931848661408	0.108104192205602	0.989314834088293	0.322509128478637	0.962396779404283
Crlf2	50.7930621441997	0.106910793836556	0.127187679573677	0.840679488018513	0.400527514734575	0.976236336003553
Abt1	546.884739544827	0.10690827521467	0.0887940870021225	1.20406150030985	0.228565808983729	0.903446051307234
Acbd4	108.818114466616	0.106784447991973	0.122584936774236	0.871196625886465	0.383646801924894	0.974497241940235
Tnfrsf26	2.70300496753747	0.10673025744504	0.0529846127654051	2.11143942726271	0.0347345591795098	NA
Ptrhd1	86.9967760457413	0.10667425706946	0.125443431263069	0.850517422948901	0.395037477990214	0.974497241940235
Dppa3	152.156370993951	0.106664552838629	0.122698224886372	0.86931295701152	0.384675977752711	0.974497241940235
Scg3	8.02374586110959	0.106657843091262	0.0840659080884749	1.27597035882651	0.201965997368767	0.878930900119913
Tmub2	154.180760601372	0.106643704303911	0.116787688391137	0.913191913794064	0.361141616020742	0.972133086654603
C330007P06Rik	374.484180901447	0.106626272026004	0.0990089819792075	1.07703267546954	0.281465668179388	0.940576576295941
Zbtb45	208.05511885871	0.106616262130399	0.112855445883761	0.944908303980943	0.344705691717388	0.966967533616506
Abce1	13847.4092338481	0.106611717799144	0.0738496532974917	1.44363725014807	0.1488410409693	0.802296067850956
Mto1	628.13665972604	0.106406025856427	0.0847587879835463	1.25545595686148	0.209313286936566	0.886550866055962
Kctd20	854.546740503138	0.106397626881601	0.0887515217999379	1.19882694342351	0.230595243601453	0.903446051307234
S1pr2	516.119340465581	0.106375050879999	0.089248481474051	1.19194764611845	0.233281774175565	0.905442663801419
Cwf19l1	462.332465166416	0.106369402145239	0.0948181517175835	1.12190326755099	0.261903571220894	0.921042271205654
Cetn2	542.074290840605	0.106252464811109	0.0874935871822833	1.21447603712884	0.224565994982034	0.902053097320331
Cthrc1	7.00699474956658	0.106209145857399	0.0805216112680915	1.32733620485022	0.18439749252499	0.856172823391541
Zfp566	172.744031334416	0.105988709892296	0.116690697267017	0.908476385384492	0.36362658467421	0.972782796391264
Lias	957.543633640269	0.105928789791645	0.077558753999754	1.36582317366445	0.171994470965849	0.837377244860293
Bcl2l13	577.131300657722	0.10589581180302	0.0883571937219772	1.19851096638941	0.230718156326553	0.903446051307234
Pxmp4	44.5121504066049	0.105873800407937	0.125553863632507	0.842965939493824	0.399247493221562	0.976236336003553
Mrps31	1343.64391241256	0.105835053644621	0.0819361121251767	1.29172188598283	0.196453475329858	0.869835053121825
Gm10863	5.89686575465553	0.105833686316095	0.0738842177243116	1.45251679947095	0.146357961478752	0.798228913435469
Zic3	768.782786299927	0.105813919904485	0.0866889359485752	1.22066935075938	0.222211236776548	0.899861679904532
Tst	290.510853362204	0.105718137616489	0.102327314795134	1.03317646905535	0.301521322703252	0.957229066278988
Dph6	275.833177680008	0.105705198209276	0.105086479498084	1.0060285865013	0.314401819071595	0.961602981449495
Rassf1	255.776181636133	0.105687939363498	0.110381678056927	0.957447193488175	0.338341587772034	0.964642626878756
Ska2	472.720584774363	0.105674559189704	0.103211200247924	1.02396461955099	0.305851986425617	0.959851007288397
Nip7	3670.5813483783	0.105613186321347	0.082332978602476	1.28276608537297	0.199574039280295	0.874991781066901
Zfp131	1140.57886492925	0.105507126521747	0.0765335216966231	1.37862370639048	0.168010803454311	0.831694445028366
Rgs22	41.7436283675073	0.105466500170938	0.124707570417299	0.845973898688595	0.397567305279372	0.975916321359737
Rpusd2	489.226616100352	0.105461539562337	0.0906640744757838	1.16323314858917	0.244734920672637	0.911973753847157
Nicn1	146.689324269238	0.105425762320664	0.117604149077711	0.896558890966332	0.369954342414333	0.974497241940235
Gpd2	1489.40295394572	0.105386410376522	0.074175466853476	1.4207991768657	0.155375150074104	0.812269767007146
Fgf4	2882.95460198444	0.105353795839365	0.0734265475269455	1.43484531720804	0.151331181013296	0.806885469541406
Abcf1	3037.3363175065	0.105346729043485	0.0787375493793245	1.3379431560071	0.180914967608181	0.849710089137516
2700038G22Rik	87.6155652269334	0.105342053691636	0.125947639292815	0.836483230987082	0.402883106617722	0.976310303849097
4930548H24Rik	367.900444957201	0.105303161408046	0.0990849899596303	1.06275444996462	0.287893321047179	0.946495154553407
Gtpbp4	4787.65225176719	0.105301085250286	0.068993254249898	1.5262634891019	0.126944257546657	0.765957255054652
Cox7a2	2504.74141741401	0.105279014056888	0.0690736469557302	1.52417631827769	0.127464672128177	0.76765210631733
Gtf2e2	1470.70758311762	0.105262131135528	0.0793122442908014	1.32720925601811	0.184439471391189	0.856172823391541
Nfya	197.877754394429	0.105249045645499	0.112756411814477	0.93340825042555	0.350609222175814	0.96992580597637
Tpd52	1870.38581674808	0.105242401116173	0.0746951003098638	1.40896551697027	0.15884536478908	0.818094913907347
Znhit1	227.683859311243	0.105239753710101	0.110614129239507	0.951433067766748	0.341384580620715	0.96560436650007
Zfp414	45.4373237786597	0.105146009592186	0.125895678895136	0.835543527515935	0.40341174986861	0.976310303849097
BC016579	3.05208895922173	0.105115063051119	0.0553441763949919	1.99520734354756	0.0460202704498104	NA
H2-M5	194.867184297721	0.105110476142747	0.12356772047043	0.850855626972105	0.394849556513883	0.974497241940235
Git2	221.252249097437	0.105097533898655	0.115524104364597	0.909756700599689	0.362950834272514	0.972553361531485
Msl2	553.121024349919	0.105009163094635	0.0898877035218733	1.16829120655076	0.242689321152742	0.908171052090158
Lsm6	887.188972550615	0.104935131949688	0.0886448991563676	1.18380866779229	0.236488810295219	0.905442663801419
Galm	163.810480274794	0.104921924373524	0.11601082204896	0.904531867688864	0.365713444281604	0.973991195412464
Snrpc	932.88232983984	0.104916976911115	0.0803455667495094	1.30587402634323	0.191595400719435	0.863913095918012
Golph3l	611.5151194039	0.104903167709061	0.0855196163548131	1.22672626435662	0.219925492695467	0.896432530942973
Wdr5	3894.78160574521	0.104866973273226	0.0711995415795613	1.47287317024719	0.140785237747855	0.78906977714595
2410127L17Rik	160.454132155375	0.104856554221388	0.120623104023798	0.869403839117413	0.384626283973322	0.974497241940235
Gm14420	153.439943915653	0.104849889229753	0.118836347787483	0.882432265029021	0.377543094031324	0.974497241940235
Ttc39c	25.8213301248532	0.104808168937853	0.116916915280463	0.897038782461372	0.369698222795846	0.974497241940235
Gsk3a	276.289129275236	0.104788989046441	0.105960179441477	0.988932052903758	0.32269638689342	0.962396779404283
Vps28	577.816467463518	0.104783041468513	0.0912020387540961	1.14896485615389	0.250570472386546	0.912305140291209
Tex15	313.956739717847	0.104758779039868	0.10448119972461	1.00277636543562	0.315968774708501	0.961602981449495
Hexb	583.645976431135	0.104756753509168	0.08687475893178	1.20589513564834	0.227857926471779	0.903446051307234
Abtb1	516.222806650922	0.104754790243528	0.096461669252772	1.08603870520268	0.277461868542209	0.935620190600991
Rsu1	368.969661172358	0.104716695310029	0.0961298439818132	1.08938501971959	0.275984134619703	0.93526327075787
Zfp599	253.183200170881	0.104715507095844	0.11032544126363	0.949326974309001	0.342454338484032	0.966309683211445
Prdx1	11922.3506296874	0.104715169661227	0.0614076978577002	1.7052474112916	0.088148291016004	0.670368579059257
Zfand1	194.919261052527	0.104681720775108	0.112695406485505	0.929012868532316	0.352882417349711	0.970363877207872
Rad52	177.925369503316	0.104681494256887	0.119013782120038	0.879650155378974	0.379048859332895	0.974497241940235
Rab1b	1005.51643709705	0.104622761210095	0.076847904847486	1.36145576882296	0.173369702357248	0.840815762313421
Blcap	249.981669245734	0.104581381708079	0.106957380423882	0.977863187298221	0.328141994317346	0.962689732566588
Ndufv1	2738.15120526392	0.104573542190736	0.067755641080527	1.5434006325812	0.122733600304386	0.753340826522673
Plekhm3	257.652745590198	0.104571332169873	0.105169472949041	0.994402122854343	0.3200271350506	0.96217546908864
Tenc1	44.4761043197531	0.104558636970374	0.125108462846947	0.83536700004629	0.403511104183347	0.976310303849097
Ahdc1	498.739234083776	0.104519025431563	0.102905896408647	1.01565529551665	0.309793563238775	0.960827262054605
Cnst	390.120104850243	0.104514367507034	0.0947097639025142	1.10360667459552	0.269763794573895	0.927799297335861
Bod1l	1505.01141688105	0.104501928231996	0.0718162427269563	1.45514507830315	0.145629101789763	0.79681853032527
Eif3f	1358.57920040718	0.104481467638513	0.0742199470112424	1.40776101329344	0.159201848318552	0.818094913907347
Mpv17l	125.893898159461	0.104427254567892	0.121097600965684	0.862418095735684	0.38845748619274	0.974497241940235
Nme3	138.715326353882	0.104412947823457	0.119561243707538	0.873331964616447	0.382482162664473	0.974497241940235
Chordc1	2062.80175906721	0.104410903792176	0.0893388034974908	1.16873684084147	0.242509673979565	0.908171052090158
Spred2	102.792654870369	0.104342011663292	0.124973009084906	0.834826088604628	0.403815634637612	0.976310303849097
Rhot2	547.269163644753	0.104268687378692	0.0913568703168122	1.14140028196629	0.253703387415099	0.915464949959671
Gin1	159.464340906265	0.104171711223755	0.116333428831901	0.895619259580252	0.370456145849994	0.974497241940235
Pycard	564.99672294316	0.104157738997784	0.0907591211168185	1.1476436241554	0.251115713043198	0.912305140291209
Rnasek	76.2565803483123	0.104148530635536	0.127168434945205	0.818972810059158	0.412801926711078	0.976310303849097
Actb	40453.3792462134	0.104141510746435	0.0616033997976301	1.69051582977286	0.0909293124026481	0.678937372020868
Nfatc3	497.097294455842	0.104093929591319	0.0903383023867133	1.15232344730585	0.249188185345244	0.912305140291209
Tbc1d2	191.191700777462	0.104053962189102	0.111865661578034	0.930241232201277	0.352246197852845	0.970363877207872
Fem1a	306.129547728285	0.104015558155732	0.103833520686607	1.00182964976344	0.316425874530324	0.961602981449495
Trib1	45.3712882598263	0.104005421216751	0.126208405852392	0.823908999002699	0.409991266793495	0.976310303849097
Zc3h15	2641.03040847274	0.103978281887117	0.072864583682649	1.42702780443726	0.153571880388721	0.808975476575166
Atp6v1b2	2503.46576245681	0.103966796878356	0.0682719872878187	1.52284400939942	0.127797736523359	0.76765210631733
Hrk	137.892637856809	0.10396324072146	0.119808427498071	0.867924284988742	0.385435783392473	0.974497241940235
Tsfm	967.304321476157	0.103962063869978	0.0778012551799393	1.33629381945367	0.181453255864318	0.850277061020775
Dopey1	336.650737941535	0.103934993986537	0.104613457192555	0.993617409536975	0.320409165146154	0.96217546908864
Dnaaf3	36.5337816317024	0.103925141686229	0.121125178327297	0.85754091183152	0.391146014645227	0.974497241940235
Mctp2	63.2747868704821	0.103777940074449	0.127380791205852	0.814644125898792	0.415276044683187	0.976839213662688
Phf5a	1764.73559865964	0.103758469571759	0.0800393336480938	1.29636221589361	0.194850723087546	0.867680632947958
Renbp	555.653506298909	0.103725063152418	0.0983813717712533	1.05428960019033	0.291750348654696	0.94993007850979
Inpp5b	358.162537689573	0.103724454897487	0.0991937937264215	1.04572504365418	0.295687996796568	0.952889519731207
Dnajb6	937.910687124992	0.103676373781957	0.0793323132197302	1.30691042731513	0.191243134307903	0.863522594458187
9330159M07Rik	66.4470315575685	0.103658609339092	0.126898265423823	0.817184397096021	0.413823057792496	0.976310303849097
Ppp1r11	521.500779146427	0.103656929915295	0.0937278258678318	1.10595290418452	0.268746904405166	0.927675481596641
Med19	540.187370225432	0.103647397372452	0.0886540040120392	1.16920020197143	0.242322979836919	0.908171052090158
Ncl	29389.6707371824	0.103611898681436	0.090308704535822	1.14730859725802	0.251254102070258	0.912305140291209
Zfp955b	398.964404743603	0.103604159336553	0.097436288601059	1.06340313466242	0.287599171835527	0.946384077335538
Pef1	224.934024789682	0.103589426003413	0.108041482497415	0.958850772604795	0.337633927123414	0.964564652172834
Abcg2	1219.84793792747	0.103571705433515	0.0824736389490902	1.2558509789813	0.209170004523642	0.886550866055962
Cdc42ep1	43.7424749882067	0.10350053547593	0.122963947416483	0.841142570375548	0.400268068918264	0.976236336003553
Wdr82	3280.33012657316	0.103499760112547	0.0638411596035311	1.62121738743956	0.104971025060415	0.71051155560586
Ebf1	8.63826156705745	0.103431796618014	0.0844124755699466	1.23063670165032	0.218458772004529	0.894948590597834
Grwd1	1772.70300713153	0.103425371953595	0.0728163436709783	1.42036922760014	0.155500216641163	0.81248264195714
Mrpl51	845.83181736497	0.103366816928609	0.0834083759629512	1.23932153552166	0.21522644647147	0.891943635789494
Socs5	73.3747175927219	0.103318537045218	0.126902050643157	0.814300521799055	0.415472810875787	0.976839213662688
Zfp182	148.658123368774	0.103299185581504	0.117174119003121	0.881698505366377	0.377939869484047	0.974497241940235
Nefm	4.0550294083311	0.103292520801461	0.0616171227031016	1.73507951732136	0.0827267217364443	0.657315201188407
Cpne8	29.1407365309806	0.103237921375298	0.12048135415711	0.857397041880139	0.391225493570857	0.974497241940235
Ndufa9	2015.54093693063	0.10321774928774	0.0737263209203635	1.40002689869662	0.161505263671862	0.822010280091984
Dock11	507.819740792482	0.103140850628853	0.093909332136661	1.09835023559169	0.272051583723369	0.930188488235876
Cdo1	60.1195724641022	0.103129000362881	0.12741156933821	0.809590069737611	0.418175817270753	0.976839213662688
Morn4	71.6291743314312	0.103120466472055	0.12691393667759	0.812762225284767	0.416354397168207	0.976839213662688
Rnaseh1	501.389296071898	0.103027718200504	0.0948261588733347	1.08653349673613	0.277243029513261	0.935620190600991
Mdc1	426.231160754497	0.10300924226179	0.103069423590185	0.999444871986544	0.317579231885563	0.961602981449495
Ky	6.20267948765453	0.102947694839014	0.0739768255294271	1.40922974229257	0.158767245827132	0.818094913907347
Gtf2h5	710.460309120164	0.102944507787634	0.0927902528094726	1.1094272048245	0.267245931746356	0.926616517946721
Bola1	322.796377750576	0.102932068772755	0.105073342454767	0.979732103339476	0.327218374890852	0.962689732566588
Arhgef19	17.0365772139402	0.102929680910736	0.107105830972535	0.962493276989914	0.335801878699673	0.964564652172834
Slc25a32	468.710334708223	0.102906745366825	0.0956762275162721	1.0756603934271	0.282079166843179	0.941003890570801
Zak	168.936183105582	0.102905058751865	0.115310519569177	0.892481487277444	0.372134911213135	0.974497241940235
Zfp598	668.790589306587	0.102903485341401	0.0915390112039353	1.12415451700938	0.260947480875657	0.920185375025715
C230052I12Rik	106.886299655396	0.102888745328602	0.123221962397237	0.83521850393133	0.403594693059623	0.976310303849097
Nedd4l	185.845967009061	0.102869679963269	0.115629564790511	0.889781012740185	0.373583483793936	0.974497241940235
Pop7	234.00110053717	0.102845060077484	0.110142193818357	0.933776028959835	0.35041943706185	0.96992580597637
Zfp207	4550.29855499565	0.102843748895565	0.0677602201146129	1.51777257522425	0.129071740977324	0.769213134717232
Trim25	871.86095709104	0.102788113366681	0.0910013864436008	1.12951118315387	0.258682254662173	0.919011508372976
Btbd9	541.386521368746	0.102778501414715	0.0914051878629803	1.12442638253601	0.260832184995276	0.920137258069159
Cdk4	5210.45493646584	0.102775618774532	0.0651885151166941	1.57659531817456	0.114888670724362	0.736808477402006
Gm14139	432.709519887969	0.102750370944966	0.109797371509416	0.935966315639761	0.349290531078868	0.968727139111075
Snrpa	621.580784816533	0.102684898786677	0.0856854632907615	1.19842671892598	0.230750935826725	0.903446051307234
Pyurf	111.573522740953	0.102614841203944	0.121911844008398	0.841875383581632	0.399857710570765	0.976236336003553
Zfp532	1500.79713533657	0.102608939633874	0.0740576217448814	1.38553876575459	0.16588778741205	0.82823854332452
Nelfa	574.078081903873	0.102561757474348	0.0863215254114065	1.18816826620502	0.234767123348161	0.905442663801419
Pkp4	1667.82187181218	0.102525319825006	0.0691384159777855	1.48292531681827	0.138094254229869	0.785213345074583
Gstm7	14.2143402984429	0.102523773866549	0.0986105228859826	1.04000257973704	0.298338702133198	0.95462570012931
Btf3	5864.96412354857	0.102517363147526	0.0636692036774201	1.61016348046676	0.107362171648611	0.716556416219468
Ltv1	1140.61394877761	0.102515763286642	0.0779009458201218	1.31600896331877	0.188171034248351	0.859841031312265
Msh6	13676.9802579375	0.102474400853067	0.0663106975346978	1.54537123459718	0.122256494020969	0.75227502667175
Tsta3	543.355010338711	0.102405136044549	0.0912435922825045	1.12234107511984	0.261717447980133	0.920886428519649
Sec23ip	879.554480768022	0.10234610351984	0.0842626889242244	1.21465816817964	0.224496493469745	0.902053097320331
Dll1	16.5493834974748	0.102295260406252	0.0956386081442429	1.07128804199636	0.284039934915066	0.943676457242889
Dnajc28	46.6963696791196	0.102268607065618	0.126675805111545	0.807563604740469	0.419341845422647	0.976839213662688
Clk2	409.16749024211	0.102154351770064	0.0972239684222571	1.05070223819133	0.293395367743591	0.951150757187876
Lima1	881.834042362708	0.102142534731464	0.127375202383949	0.802001562714495	0.422552054285587	0.976839213662688
Eif4ebp2	134.451028091973	0.1021201301058	0.12383339775088	0.824534640663767	0.409635841309317	0.976310303849097
Mtmr2	1162.89054947092	0.102059861508919	0.0785313571884079	1.29964093609926	0.19372406244552	0.867218872280868
Nucks1	12424.7240008093	0.10200072157726	0.0579409369856839	1.76042965817746	0.0783349844008986	0.644498234032876
Gga3	263.124282852571	0.101994239450306	0.106802435983845	0.954982805729093	0.339586392242801	0.965525787282856
Nap1l4	2476.94442510708	0.101937954933849	0.0693013319683532	1.47095395337803	0.141303570057422	0.790001735109784
Phf6	942.946421787551	0.101914766656452	0.0778473722229083	1.30920587998682	0.190464621002345	0.863194331688955
Brd2	2819.68445856485	0.101796687953346	0.0670409083852067	1.51843254127126	0.128905393411062	0.768559453286875
Ints5	1282.61178674742	0.101788459003057	0.0724932455918106	1.40413825018061	0.160277685383329	0.818220648100311
Zfp385a	27.3144927086424	0.101786221065796	0.119122955536663	0.854191362067871	0.392998968488888	0.974497241940235
Fyn	321.984085850623	0.101758814620207	0.105331693967496	0.966087359487711	0.334000469147329	0.963889795248726
Farsb	4843.97700400809	0.101735795199613	0.0699015415622311	1.45543000275845	0.145550255377284	0.79681853032527
Mutyh	220.056283229442	0.10170342240731	0.110686452444904	0.918913094693794	0.358141030126126	0.971318041036263
Cap1	2177.39767457514	0.101691478599822	0.0680307473227027	1.49479691898361	0.134967450677507	0.778775642466918
Ndrg3	168.211665220749	0.101662414304215	0.117722591495456	0.863647972729941	0.387781302305983	0.974497241940235
Setd2	1508.2091113253	0.101657909523023	0.0718547603194774	1.41478554512894	0.157131383520224	0.815368479416396
Zfp93	115.322833898047	0.101628392654066	0.122729736789785	0.828257896758306	0.407524461551552	0.976310303849097
Luc7l3	2617.16315464688	0.101555401095095	0.0775956934769396	1.30879007587984	0.190605469531561	0.863194331688955
Thap4	690.959767261464	0.101521218751924	0.0829156726370058	1.22444974464512	0.220782613517166	0.898498460770129
Chrnb2	27.3291809793156	0.10151695662612	0.119152753762287	0.851798841393063	0.394325749540095	0.974497241940235
Zfp748	335.649940915153	0.101508008871211	0.105575050343929	0.961640884612063	0.336230026759237	0.964564652172834
Zfhx2	23.7753149059983	0.101505538767563	0.1148801563053	0.883940911120104	0.37672811103388	0.974497241940235
Ncoa7	78.2854063724302	0.101464419628169	0.126617877265086	0.801414062778842	0.422891976588346	0.976839213662688
Setd1a	293.469424460628	0.101431145644541	0.104965870601915	0.966312407468274	0.33388787934274	0.963889795248726
Zfp493	244.163171633154	0.101402330903024	0.109806045176299	0.92364838785497	0.355669412013914	0.970650635863513
Adrm1	913.816584551262	0.101322225474024	0.0775589318352597	1.30641348835193	0.191411981332769	0.863913095918012
Map3k14	35.4750460222405	0.101315523798413	0.122923812097615	0.824137715895766	0.40986131203689	0.976310303849097
Lnx1	160.250421085317	0.101216533153303	0.122339274823147	0.827654287789587	0.407866314128546	0.976310303849097
Igsf9b	253.305242160579	0.10119433640051	0.115497322285844	0.876162239130166	0.38094184136432	0.974497241940235
2510003E04Rik	316.968359136622	0.101106734539343	0.100554195708996	1.00554704621967	0.314633507611213	0.961602981449495
Snx21	19.1033269819574	0.101104896362169	0.109152422238223	0.926665298194469	0.354100340202013	0.970363877207872
Tsku	88.3282594549956	0.101084443583795	0.12734225567355	0.793601163666018	0.427427654810504	0.977643225814492
9330151L19Rik	6.7010303641233	0.101041978369221	0.078323022659893	1.30168146564093	0.193025298054215	0.865884409899472
Esf1	1918.77350857286	0.101012376528124	0.0719387657851288	1.40416783522122	0.1602688774343	0.818220648100311
Acadm	2264.96499473841	0.101010227063441	0.0743947862550927	1.35777769685611	0.174534234006515	0.843567278367027
Cdh1	3502.44924945759	0.101004560398214	0.0766341688322998	1.31801039245875	0.187500168997452	0.859206855500485
Sf3b5	951.958576677205	0.100937900447094	0.0806004903221871	1.25233037093741	0.210449506533038	0.886550866055962
A930024E05Rik	19.0136690618708	0.10093245871795	0.108995189198663	0.925657337427832	0.354624085646811	0.970363877207872
Pwwp2b	153.088684579704	0.100865307947993	0.116304793783123	0.86734788976891	0.385751424560711	0.974497241940235
Lsm7	340.527178173846	0.100845743009515	0.10351576997424	0.974177964502674	0.329968183756436	0.962689732566588
Rnf185	315.068922385437	0.100838315647457	0.100369428197102	1.00475591439021	0.315014396809276	0.961602981449495
Rapgef2	438.349514168879	0.100793851851126	0.0955246286281899	1.05520367867491	0.291332182082305	0.949454521327339
Tgif2	258.819221451622	0.100712445900535	0.106707553471723	0.943825738708925	0.345258705465462	0.967173859478712
N4bp2l2	1723.8292117383	0.100626680109487	0.0732081758386655	1.37455823995502	0.169268442752409	0.832161355850645
Rpf1	1402.32347605587	0.100582870875573	0.0815070963568748	1.23407890651667	0.217173502740506	0.894353465342991
Paox	144.55745795762	0.100561573100385	0.117686843285665	0.854617403790138	0.392762989563556	0.974497241940235
Cnksr1	28.1969665109627	0.100558370026405	0.116361413623678	0.864194146233215	0.387481247380595	0.974497241940235
Ssbp1	1278.81418867038	0.10050386127995	0.0826144172899317	1.21657032601415	0.223767738643049	0.900915882147318
Zbtb43	900.215793950852	0.100492154808407	0.0858210390023741	1.17099277821972	0.241601680004136	0.90803855804827
Tamm41	636.388124777293	0.100467849114441	0.0933300343735341	1.07647180537056	0.281716303827131	0.941003890570801
D2Wsu81e	603.676813064402	0.100461446732749	0.0895124838083525	1.12232690043531	0.261723472570278	0.920886428519649
Plekha4	60.090423654514	0.10043119685823	0.127374035283042	0.788351471229482	0.430491148341275	0.977643225814492
Glrx2	138.273832118996	0.100428984191494	0.121064446387054	0.829524296667278	0.406807794164224	0.976310303849097
G3bp2	11092.9692758572	0.100417663125866	0.0759947849742424	1.32138119183518	0.186374294092765	0.859206855500485
Asna1	3483.39238907994	0.100397245842699	0.0721412190299103	1.39167540167036	0.164020714376646	0.82476273588483
Dhx15	6886.2046523449	0.100368669995771	0.0707039361336526	1.41957001387456	0.155732900386128	0.813385083110297
Naa25	2593.79087156658	0.100304918735693	0.0645246015859398	1.55453832535986	0.120056062190621	0.748654917598367
Bglap3	4.19266936757745	0.100291560657815	0.0639333856056837	1.60743244565643	0.10795953739464	0.718177128602696
Casp2	420.874379104367	0.100288138466584	0.0950303117546116	1.0554073216329	0.291239075763538	0.949447220416816
Wdr74	1982.68806421368	0.1002557517853	0.0772068929871261	1.29854486022922	0.194100171519746	0.867680632947958
Ddhd2	634.308887597466	0.100159085694227	0.0877182154495766	1.14185618452996	0.253513803784607	0.915244252713159
Naca	9055.95090225601	0.100143247435069	0.0606460395900439	1.6512780084493	0.0986818206686929	0.697539329714298
Tssc1	610.890509618197	0.100072762470308	0.0870646808649756	1.14943499691917	0.250376656132685	0.912305140291209
Vcpip1	742.671121489074	0.100060751496693	0.0905993708548109	1.1044435392854	0.269400782777041	0.927675481596641
Zp3	51.4100978195945	0.0999138916364533	0.126749946283171	0.787986423754067	0.43070464707788	0.977643225814492
Ccnl1	911.965701543781	0.0998219716269867	0.0804188990562968	1.24129238896789	0.214497755304085	0.891542006019292
Thap11	898.242069888026	0.0998071330740626	0.077055373903173	1.29530169170853	0.195216175850764	0.868260074303612
Pex11a	20.5777684869452	0.0997900622950871	0.111798596889689	0.892757396626674	0.371987105852173	0.974497241940235
Tor1a	287.101666676314	0.0997598199860725	0.104130960435375	0.958113403266827	0.338005577510508	0.964564652172834
Tmem241	54.4895781977628	0.0997189213522244	0.127084001327456	0.784862186328702	0.432534374722919	0.977643225814492
4732471J01Rik	16.6004664518144	0.0997104852433899	0.10419989601171	0.957413176337799	0.338358750450817	0.964642626878756
Blzf1	619.035190251454	0.0996932185549073	0.0897286861298365	1.11110770741872	0.266521990705666	0.926131863348573
Atp5sl	409.913387027308	0.0996715601168959	0.0927189713626121	1.07503473011555	0.28235917951147	0.941474904349453
[truncated: 14,828 more rows]
