# Supplementary material for: Morc3 silences endogenous retroviruses by enabling Daxx-mediated histone H3.3 incorporation
Source: Nat Commun. 2021 Oct 14;12:5996. doi: 10.1038/s41467-021-26288-7 (PMC8516933; doi:10.1038/s41467-021-26288-7)
Supplement: Supplementary file 12 — Source Data [file 41467_2021_26288_MOESM12_ESM.zip › Source_data_folder/Fig4B_Statistic_H3K9me3_on_Morc3_peaks.txt]

Sample	log2.counts	Average.log2.counts	SE.log2
WT1	2.04644423089476	2.16029898760415	0.376781393008929
WT2	2.0591850450238	2.16029898760415	0.376781393008929
WT3	2.49635389741515	2.16029898760415	0.376781393008929
WT4	2.03921277708288	2.16029898760415	0.376781393008929
KO1	1.36862903885202	1.45716753298841	0.12135271992332
KO2	1.42446558155052	1.45716753298841	0.12135271992332
KO3	1.57840797856268	1.45716753298841	0.12135271992332
RES1	2.1164799962169	2.0961778326572	0.373412906828143
RES2	1.75251864756434	2.0961778326572	0.373412906828143
RES3	2.13910193204291	2.0961778326572	0.373412906828143
RES4	2.37661075480464	2.0961778326572	0.373412906828143
