# Supplementary material for: Morc3 silences endogenous retroviruses by enabling Daxx-mediated histone H3.3 incorporation
Source: Nat Commun. 2021 Oct 14;12:5996. doi: 10.1038/s41467-021-26288-7 (PMC8516933; doi:10.1038/s41467-021-26288-7)
Supplement: Supplementary file 12 — Source Data [file 41467_2021_26288_MOESM12_ESM.zip › Source_data_folder/FigS05E_ERV_annotation_ATAC_or_H3K27ac_regulated_Morc3_peaks.txt]

ERV	n
LTRIS2	81
MMERVK9C_I-int	3
MMERVK9E_I-int	3
ETnERV2-int	2
LTRIS3	2
MMETn-int	2
ERVB4_1C-LTR_Mm	1
ETnERV-int	1
IAPEY_LTR	1
IAPEY3_LTR	1
