# Supplementary material for: Morc3 silences endogenous retroviruses by enabling Daxx-mediated histone H3.3 incorporation
Source: Nat Commun. 2021 Oct 14;12:5996. doi: 10.1038/s41467-021-26288-7 (PMC8516933; doi:10.1038/s41467-021-26288-7)
Supplement: Supplementary file 12 — Source Data [file 41467_2021_26288_MOESM12_ESM.zip › Source_data_folder/Fig2C_Table_S3_Morc3_3xFLAG_ChIPseq_enrichment_on_ERVs.txt]

repeatName	baseMean	log2FoldChange	lfcSE	stat	pvalue	padj
IAPA_MM-int	17139.2562613445	2.70029820044875	0.337934163517019	8.82289385524328	1.11539063972206e-18	6.71465165112679e-16
IAPEz-int	274119.34636196	2.28023656427922	0.246690157921483	9.28804565590671	1.57147181087735e-20	1.89205206029633e-17
IAPEY_LTR	14083.7447823041	2.18744149642296	0.256131439801397	8.587599366296	8.88053089560613e-18	3.56405306610326e-15
RLTR27	23304.7139058277	2.07176536829617	0.32309961387819	6.62304961360735	3.51862854591521e-11	3.02602054948708e-09
IAPLTR4_I	28143.7904442016	2.02953431419256	0.322549673406441	6.48889910337005	8.64658447187013e-11	6.94032513608775e-09
RLTR44-int	15767.7949925525	1.99202779940005	0.257093092634691	7.78768240435332	6.82494721005334e-15	2.05430911022605e-12
RLTR46	738.181687501285	1.87715288082953	0.270824203361018	6.95553219172597	3.51233563404706e-12	3.84441100308424e-10
IAPLTR2a	12854.4781920055	1.77176554441804	0.233941080384886	7.5926074853816	3.1353120983856e-14	7.54983153291252e-12
IAPEY2_LTR	16946.82704267	1.75099095995283	0.246204813503278	7.13595053308627	9.61205759921869e-13	1.44661466868241e-10
IAPLTR2_Mm	17737.9351586061	1.72783707892675	0.241058404176761	7.18885425013975	6.53372741071636e-13	1.12380111464321e-10
IAPLTR2b	17119.0323722387	1.71323127065048	0.232041336464755	7.40064177709133	1.35527883309381e-13	2.71959285840824e-11
IAPEY3-int	72994.1784957492	1.70662189790865	0.246651535460362	6.94265749000829	3.84791586823238e-12	3.86074225445982e-10
IAPLTR3-int	43411.1023898961	1.694348134086	0.256684047315397	6.62887534339425	3.38254075021448e-11	3.02602054948708e-09
IAPLTR1_Mm	9007.54745401482	1.5740322784784	0.244047345419008	6.46757733837646	9.95865761166388e-11	7.49388985277707e-09
LTRIS2	33082.496448645	1.46129563150227	0.332451165321277	4.51674024859111	6.27988600963864e-06	0.000189024568890123
RLTR44E	1689.10383342458	1.45088150299315	0.264646000801672	5.50141194103094	3.76761775287722e-08	2.06191444293826e-06
IAPEy-int	27646.395675027	1.37348902961808	0.240550249819564	5.72275875033851	1.0480804429245e-08	6.30944426640549e-07
RLTR10-int	48882.9065286374	1.37043305934437	0.260091878621157	5.28790077271707	1.23728060972149e-07	5.95874341641869e-06
IAPLTR1a_Mm	17168.8642226929	1.34108966708588	0.263057761000162	5.11695167929088	3.10513129691022e-07	1.33520645767139e-05
ETnERV3-int	29954.2542552605	1.3313120718212	0.2289134058798	5.82554007996886	5.69281943932567e-09	3.60744979207795e-07
RLTR44B	2606.57860455848	1.31425705937525	0.188185972279059	6.98578002909514	2.83277623751407e-12	3.41066258996695e-10
RLTR44A	2794.54063656895	1.31051542055683	0.253611227035339	5.18063514565758	2.21131646452422e-07	1.02400962434121e-05
IAPEY3_LTR	5632.52854726107	1.29060354773776	0.238893018728295	5.41266118777462	6.20949151168622e-08	3.25053381742183e-06
IAPLTR2a2_Mm	25309.1063347913	1.25053889287463	0.242356042903659	5.1709423887692	2.3291637340789e-07	1.03863449475222e-05
RLTR1D2_MM	3491.282608528	1.2251178047214	0.262745965387241	4.67713797242547	2.90906534456411e-06	9.7292074301533e-05
RLTR6C_Mm	1289.96495012744	1.22502169758869	0.221287369424963	5.53926040472266	3.03751699634898e-08	1.74150974457342e-06
LTRIS3	4405.71550695387	1.22221612747375	0.332308970773716	3.75550243634661	0.00017299407816656	0.00335943338891191
LTRIS4	1663.48894243849	1.11822844300816	0.236520358841433	4.73347430673832	2.20708913446565e-06	7.8156921114607e-05
IAPEY4_I-int	18936.7613358417	1.09693285797345	0.223020186294985	4.92428516274622	8.46692911947842e-07	3.18568208120376e-05
RLTR1B	10760.3501866072	1.06004257837238	0.242788607968586	4.37378883000079	1.22108502506037e-05	0.000326708082260597
RLTR1A2_MM	5262.81858697387	1.04662797807827	0.219343682079129	4.77603018158215	1.78789570161724e-06	6.5231103780217e-05
ERVB7_1-LTR_MM	5006.45939155425	1.03178717383411	0.193081825424606	5.34612097704605	8.98591600879052e-08	4.50793453107658e-06
IAPLTR4	4356.29512688663	1.000204389717	0.24679336722982	4.05974172328892	4.91270265532858e-05	0.00111601773528596
IAPEY5_I-int	10875.4057001837	0.991946621997283	0.24809940975822	4.00556810206813	6.18686049522055e-05	0.0013543600065901
MMERVK10D3_I-int	16514.6660922666	0.982067587092138	0.208385500836845	4.71616708446317	2.4032909717828e-06	8.26732094293283e-05
MMERVK10C-int	58541.6878473907	0.969013083938884	0.228098662356554	4.25321375772796	2.1072424904884e-05	0.000507423991709606
RLTR44C	2134.49022412907	0.959393916666535	0.218929678233254	4.38509690964332	1.15934153606286e-05	0.000317238002140837
LTRIS6	1398.82614386079	0.952266904066346	0.234119231718537	4.07095237688487	4.68213216261113e-05	0.00108409367765073
ETnERV-int	19186.8339780241	0.9275717848198	0.199268257182018	4.65744888090913	3.20151884199462e-06	0.000101437596993724
IAP-d-int	16343.503441911	0.924095158878588	0.198031055239562	4.66887245990185	3.02857311391403e-06	9.85514061933106e-05
RLTR6_Mm	2430.23246377082	0.916444363872523	0.204695215598543	4.47901321770663	7.49888907145567e-06	0.000210685367070354
RLTR10E	2690.97023821185	0.905284403411391	0.211917894507547	4.27427156361231	1.91763196971513e-05	0.000491240189688728
ERVB4_1B-I_MM	20378.3336548661	0.904433423748904	0.180839654314554	5.00295804186414	5.64572323890106e-07	2.26581692654562e-05
LTRIS5	909.355894823096	0.872741331097861	0.236220253845317	3.69692411629636	0.000218227538619334	0.00399332539962033
IAPEY3C_LTR	3237.94316966229	0.868833142479278	0.24396339170487	3.56604136352331	0.000362414195035348	0.00606037070586887
RLTR1	514.859182055429	0.854707004920443	0.221394491171676	3.85992963837746	0.000113419678426768	0.00231453038687846
RLTR10D2	1789.04638039362	0.852545535365249	0.187565998971223	4.54594499330066	5.46893190551175e-06	0.000168835743954773
RLTR45	12042.5050691184	0.820801139663494	0.182055923919297	4.50985113791756	6.48731322380404e-06	0.000190505490767319
RLTR44D	1150.13935002944	0.81942335457244	0.274978066134708	2.98777395133549	0.0028101731674933	0.0359941329112972
MMETn-int	21395.2749608079	0.792390368509302	0.182260008168548	4.34890165770327	1.36821045196568e-05	0.000358114213949277
RLTR10F	4265.18889528523	0.780872484765715	0.197900418991893	3.94723755340483	7.90581052276558e-05	0.00166992909989645
RLTR10D	4067.11515747908	0.779945267932466	0.174188664874979	4.47828592951904	7.52447739536977e-06	0.000210685367070354
RMER3D2	6.22561866781482	0.738738854769249	0.33692023554666	2.19466832966714	0.0281873981242035	NA
LTRIS4A	2030.35533648277	0.711895400469308	0.212686948510207	3.3484903597182	0.000812531075379375	0.0123833849969211
RLTR13D6	13640.9193179359	0.706396820038348	0.213993893579982	3.30295917272605	0.000956703157139056	0.0143983825149428
MMERVK10D3_LTR	1368.75322041317	0.702105279992992	0.193890752764381	3.62139279554602	0.000293021226610373	0.00496897967378717
RLTR6B_Mm	4346.75899400879	0.700047962017267	0.164547749319972	4.25480176034925	2.09234307601271e-05	0.000507423991709606
RLTR13G	6072.24558433806	0.694959749166692	0.204001364403511	3.40808849321134	0.000654196751711611	0.0103638538034313
RLTR1E_MM	838.910425166341	0.686141136876658	0.202895626126412	3.38175665599456	0.000720239159954574	0.0112619214101988
RLTR9E	10433.452480956	0.683598944935931	0.179521066656753	3.80877014123279	0.000139659710052174	0.00280250484838029
IAPEY5_LTR	1316.13535248984	0.674314544157222	0.192877092568825	3.49631490647396	0.00047173163532191	0.00778034094421342
LTRIS4B	777.845325791622	0.666319159441758	0.235404761281597	2.8318927269909	0.00462733699288765	0.0562758963579467
RLTR13F	1841.65819928094	0.661565985859909	0.21166736976584	3.12655306765561	0.0017686858032159	0.0236610856341327
RLTR9D	5964.77550797645	0.661139436668125	0.179217227148259	3.68976316854792	0.000224462919368136	0.00403363216297368
RLTR16B_MM	7184.15046247782	0.651770158487894	0.157648241503137	4.13471967905645	3.55388161222187e-05	0.000838994796297085
ERVB4_2-LTR_MM	1794.81094648419	0.639571518854615	0.157745762020557	4.05438048002667	5.02673431610742e-05	0.00112077557714691
MLT1E	4009.85162793351	0.624930167640418	0.124837165987675	5.00580786295662	5.56282247430838e-07	2.26581692654562e-05
RLTR13B2	3658.22916416198	0.617301584433776	0.155376773246343	3.97313248178707	7.09335696823327e-05	0.00152507174817015
RLTR1F_Mm	774.911522994217	0.585648032112164	0.184208286360663	3.17878098458357	0.00147895794736363	0.0204674180301818
RLTR13B1	10200.3007481119	0.580529238733659	0.158493612515036	3.66315097454786	0.00024913160025189	0.00434716589425038
RLTR1D	3360.00584627652	0.563648805572072	0.173751871041178	3.24428897106174	0.00117744228044946	0.017080006092303
RLTR41C	1207.2358694912	0.560511040814366	0.222630471894821	2.51862009998658	0.0117815696432518	0.115761733294239
RLTR9D2	1575.03575464791	0.544926646259553	0.14646581884555	3.7202198600074	0.000199049422170822	0.00374461725458859
MMERGLN_LTR	2623.2137392699	0.535692728461763	0.19084221731281	2.80753569540335	0.00499221468126916	0.0599426486654872
ERVB4_1C-LTR_Mm	4317.69655896767	0.529425339947396	0.14126192401497	3.74788334095485	0.000178333158598028	0.0034081448087623
RLTR9B2	1596.95453015306	0.528539173454539	0.142985690888837	3.69613892341158	0.000218903219580516	0.00399332539962033
RLTR46A	371.170088785466	0.516978166549517	0.18526710799149	2.7896452847589	0.00527658164287775	0.0617781239773092
MURVY-LTR	7897.18075547395	0.513869723558154	0.0861375604386397	5.96556022725098	2.4379609977563e-09	1.63072502294366e-07
RLTR9A3	5041.69029129745	0.493987938826939	0.131141841512567	3.76684157752268	0.000165325835409095	0.00326315255463197
RLTR41	7988.15993022198	0.46185234355879	0.145165620926298	3.18169896099965	0.00146413918084862	0.0204674180301818
RLTR9F	2942.22533128761	0.454513343389742	0.0921630993551305	4.93136328189551	8.16577103207804e-07	3.1714801040716e-05
IAPLTR3	1703.84505296648	0.452504933657652	0.158170118724456	2.8607335585674	0.00422662100360345	0.0519270580442709
RLTR9A2	1572.76919059714	0.446019055144623	0.167750703263938	2.65883224137077	0.00784119958048348	0.0835469406628505
RLTR5_Mm	2026.87111360414	0.438554861705223	0.156331016264274	2.80520802288276	0.00502841155748688	0.0599426486654872
MMERVK9E_I-int	29786.9956944961	0.433371399088291	0.151081971795633	2.86864844042172	0.004122297128711	0.0511674818862685
MMERVK9C_I-int	31582.6550832801	0.430092956192773	0.16666354341887	2.58088770349103	0.00985466318979753	0.102284607590657
RLTR10B	2206.82913877298	0.425718104493647	0.172157109051771	2.47292686360024	0.013401156499162	0.128055495436437
IAP1-MM_I-int	7603.0206464456	0.420310980741336	0.154442589463852	2.72160815545988	0.00649651228185747	0.0731009419379102
LTRIS_Mus	8377.70471826955	0.419176520471681	0.171387772620805	2.44602329831909	0.0144441666269636	0.13481222185166
RLTR13D3A	2357.96793933557	0.411534140783448	0.119830879358045	3.43412015684299	0.000594480610580476	0.0095433954018519
RMER16-int	37763.2408878481	0.395858509569029	0.157163580390772	2.51895967390843	0.0117702136109116	0.115761733294239
ERVB7_2B-LTR_MM	3478.55335689514	0.392565129070543	0.0997741325734673	3.93443962757998	8.33910257448044e-05	0.00173108267235766
RLTR10C	12907.3034263451	0.384471844209066	0.202835753701593	1.89593281496552	0.0579689290853781	0.353408608124621
EUTREP8	210.70638485399	0.375331057766819	0.238115993548772	1.5755679870512	0.115125398676561	0.504039927296651
LTR77	177.903889432698	0.371500389322507	0.203905674548577	1.8204420037889	0.0686917207299217	0.375931053449208
RLTR13E	7262.34756726821	0.363010220375085	0.146781862545339	2.47322010587179	0.0133901645669554	0.128055495436437
RMER16B	634.465618182189	0.356848885518484	0.163044774595416	2.1882327538116	0.0286526523948938	0.228462208499683
RLTR46A2	358.134245667108	0.351297707623573	0.184514056681182	1.90375365542088	0.0569422748885515	0.353394324566062
ERVB4_1B-LTR_MM	5086.51777854808	0.348567920697647	0.136589035454925	2.55195975764156	0.0107118890484276	0.109297579782261
RLTR25A	15520.4519666608	0.345381158578731	0.113646967465436	3.03909808282044	0.00237287586276732	0.0313949729535369
RLTR13B3	3933.08264089537	0.344710756000926	0.136936567784511	2.51728962305333	0.0118261571388633	0.115761733294239
RMER21A	5885.56463710252	0.338655864506577	0.130543040409755	2.59423168123884	0.00948025793533948	0.0992541787317281
RLTR13B4	4237.00051708961	0.336788972306141	0.0998196659315396	3.37388878641245	0.000741143042984081	0.0114402079968312
ERVB7_2-LTR_MM	2421.00727036944	0.320927579054521	0.101393233222834	3.16509786547322	0.00155030796890232	0.0212110317563454
RLTR13C1	6638.51179107732	0.320140407991552	0.169363373025478	1.89039053120536	0.0587057488579104	0.353408608124621
ERVB4_2-I_MM	8407.00382037881	0.320088794868191	0.0874749517379608	3.65916767687899	0.000253035743493684	0.00435221478809137
RLTR13C3	4453.72722209686	0.317863309906439	0.134895164780884	2.35638788405485	0.0184536372743008	0.161001299117813
ORR1A0-int	10075.7341325131	0.31163494322685	0.0991353945994688	3.14351687616037	0.00166930789822287	0.0225825472973071
RLTR13D4	2870.85520959962	0.30529597853097	0.105408866292339	2.8961963272875	0.00377716013209843	0.0473718833234012
LTR86A1	505.977597128635	0.304146534682993	0.165589195217708	1.83629240998688	0.0663144217068947	0.373352570834275
RLTRETN_Mm	6866.2606919022	0.303670462327131	0.118949510691627	2.55295820462809	0.0106812312670231	0.109297579782261
LTR86A2	338.75409088902	0.302986302942707	0.209545225876181	1.44532865608591	0.148365592428972	0.559975464841638
RLTR13A1	2427.68914674359	0.302275864136361	0.122002380254282	2.47751617469386	0.0132300412048153	0.128055495436437
RLTR1C	4945.43614714905	0.294197319659911	0.106549149938153	2.76109072235418	0.00576086712337487	0.0660579430146986
UCON51	67.0081732630466	0.292648794325975	0.266849567244923	1.09483799028392	0.273587619534468	NA
ERVB7_3-LTR_MM	2049.16705493269	0.287746521709444	0.120216364705967	2.39345277214382	0.0166906299532638	0.151255094512363
ERVB4_1-I_MM	5300.62151554716	0.284258590793236	0.0936945914090203	3.03382672121131	0.00241473081752442	0.0316014772206456
RLTR9B	1602.079505116	0.28291367298862	0.129197050781692	2.18967208002817	0.0285480273444678	0.228462208499683
RLTR4_Mm	1056.98390524865	0.279550810639472	0.137746118614521	2.02932225375405	0.0424254781099525	0.305386540732496
RLTR9A3A	1311.24066269069	0.27877989716599	0.133088533497825	2.09461982179994	0.0362048017317899	0.274513818170199
RLTR6-int	22957.5496367713	0.278729387919472	0.113719158560607	2.45105503261646	0.0142438174179463	0.133980907587557
ERVB4_1-LTR_MM	303.719819380802	0.277981547382846	0.209216446525198	1.3281270795354	0.184136128925384	0.600141663248906
MLT1J2-int	189.630636650839	0.273502445340979	0.183597981997735	1.48869497301067	0.136567709366601	0.540776598361405
ERVB5_2-LTR_MM	2274.04568297744	0.272480759379662	0.0783317591616001	3.47838240440861	0.000504449720052416	0.00820753328301498
RLTR13A	2574.12175841558	0.266859796182214	0.111936668525207	2.38392681815529	0.0171290082910681	0.153905417779448
MuLV-int	4813.76402019593	0.266602453632216	0.117705267124795	2.26497958841347	0.0235139321164254	0.19524671909087
ERVB2_1A-I_MM	3420.17599738687	0.264007443243865	0.120386998162733	2.19295813834223	0.0283103952992867	0.228462208499683
RLTR50B	2322.0078268442	0.261362852613971	0.0804375780973899	3.24913251445961	0.00115757539120309	0.0169965947683966
RLTR13D	973.864738817818	0.260376800534053	0.0980613650149542	2.65496835566309	0.00793158486159108	0.0837686681873304
RLTR13A3	2892.67851109689	0.259291676273235	0.155659901700413	1.66573968031252	0.09576527496146	0.466807251229141
MER92C	316.715401149829	0.256519077685008	0.151461377930023	1.69303857228343	0.0904481253974387	0.451865323562308
RLTR13A2	1875.90771827347	0.255202878022478	0.121571495103324	2.09907925066592	0.035809915203691	0.274513818170199
RLTR9A	3922.07038517216	0.251179765196152	0.121034087595004	2.07526995799135	0.0379615221032358	0.280607129449458
RLTR13C2	10599.0585059235	0.250409311998106	0.101872222748408	2.45806329336011	0.0139688552748246	0.132429147644794
ERVB7_4-LTR_MM	1190.41571808273	0.244326195134567	0.0907583947870725	2.69182472518704	0.00710622810915102	0.0782400403783794
LTR86B2	155.862512138915	0.238475236732763	0.16690649032095	1.42805827163101	0.153275086863695	0.566077632486758
IAP1-MM_LTR	3070.44218854859	0.235032736669575	0.173808379540717	1.35230289100321	0.176278439952705	0.594384089425462
ORR1A0	11336.3983627834	0.23487647916947	0.0990083437035455	2.37228341423857	0.0176785243968504	0.156506936572117
RLTR10	32478.9371652523	0.234475795424916	0.347955830604078	0.677821350587137	0.497884972068894	0.82569353494621
RLTR19C	1838.70538135904	0.233207302950125	0.242325104925858	0.962785295091208	0.335655281712095	0.736152783180466
RMER19B	66997.2860861664	0.23242814527661	0.115874721271253	2.00587863939558	0.0448691977759857	0.3140843844319
RLTR17C_Mm	2188.36897040211	0.229755356186121	0.126604943669002	1.81468067515263	0.0695729965164037	0.379031166541855
MLTR31D_MM	3957.92519316688	0.229190666159902	0.154240055440152	1.48599949433308	0.137279254750743	0.540776598361405
LTRIS_Mm	4132.07946726985	0.228084603144274	0.138124356532796	1.65129368192579	0.0986786217716878	0.467752207138236
RLTR4_MM-int	5325.3276457008	0.2263032659611	0.108066881995199	2.09408689673768	0.0362522401071941	0.274513818170199
RMER16A3	2799.71116806131	0.225013948859746	0.120928275324239	1.86069525653055	0.0627872241029367	0.368760086926516
ERVB4_3-I_MM	1923.10688441293	0.222540830740569	0.0741557918450133	3.00086890051061	0.00269210442279333	0.0348526206993889
LTR86C	367.136599145826	0.220946688921195	0.151677015782075	1.45629477110534	0.145311150397511	0.555411508186044
MLT1E1-int	53.0866449618219	0.21595144887519	0.256854557270114	0.840406243350358	0.400680649768386	NA
RLTR23	10797.2093633651	0.210880262125289	0.0980343140370085	2.15108843003895	0.0314692205504064	0.246032087939541
RLTR20C	1641.3334591491	0.207674103217632	0.189509965422913	1.09600294523417	0.273077485576452	0.703336893287915
LTR16D2	234.262637981257	0.207239989840484	0.176736777835289	1.17234089713932	0.241060218164055	0.663151904777961
ORR1G-int	1145.58651382794	0.206963003099898	0.110592799888485	1.87125609013661	0.0613095936059885	0.363629313801035
RMER19A	20734.5284173307	0.202597441999604	0.110987305471172	1.82541647606562	0.0679382048410399	0.375218342333082
RMER6C	45051.5396644805	0.200470685925279	0.121351081262946	1.65200661664773	0.0985332020143876	0.467752207138236
RLTR10B2	8416.46628683695	0.19713339157753	0.219149421318088	0.899690021003156	0.368285235381289	0.754575245393557
LTR53-int	501.114536501321	0.196591867863125	0.149345160982465	1.31607319721326	0.188149476019176	0.601596299576855
IAPEY4_LTR	682.955031733863	0.192463259819553	0.255761535470735	0.752809073469551	0.451564653564226	0.808255691531185
RLTR26C_MM	3416.72818847393	0.191920578750598	0.122969746242984	1.56069029888719	0.118596841305782	0.508151590505912
MERV1_LTR	4392.76455707848	0.190994787382467	0.100541380611551	1.89964653943219	0.0574795204163939	0.353408608124621
MMVL30-int	8897.67172196409	0.190490050169267	0.103837513482545	1.83451132636902	0.0665781280595995	0.373352570834275
RLTR13D3	4949.58244754208	0.188665488909767	0.0950792884591568	1.98427204014264	0.0472255213608102	0.323065498400088
RLTR43A	35.2264916696706	0.183893772052331	0.316436301101273	0.579671041559582	0.562136475334129	NA
MER129	287.193880590276	0.180988284828071	0.19472174291926	0.929386426845094	0.352688859434412	0.747389890557275
Eutr18	404.939270094062	0.177331417103158	0.172901540925288	1.02572942543167	0.305019140280945	0.719740394029141
LTR40A1	534.931873313	0.177174899983294	0.114697390028325	1.54449497328036	0.122468468078537	0.513770158768499
LTR108b_Mam	79.214093233043	0.176974810400843	0.317341632765886	0.55851274305128	0.576494305326576	NA
MLT1E3-int	77.5016929445946	0.17440036080029	0.238295187352219	0.731749293477082	0.464321603503204	NA
RLTR41A2	2874.33110954126	0.174069678448359	0.117192805334207	1.48532999511152	0.137456429903248	0.540776598361405
RLTR30E_MM	2256.71574754048	0.173292714150064	0.109229217064949	1.58645305279309	0.112636573822618	0.504039927296651
RMER19B2	27349.0053022309	0.170866847715194	0.163403139916495	1.04571367901965	0.295693245339259	0.713456247271478
ERVB5_1-LTR_MM	1061.69314473162	0.170424392143878	0.138478344579926	1.2305761168936	0.218481442309166	0.641388040312656
RLTR25B	20395.0450907822	0.170108479775269	0.0922113658100861	1.84476863979704	0.0650712011434251	0.373352570834275
RLTR9A4	167.322307647783	0.167354554947631	0.183125732284821	0.913607855122222	0.360922937396256	0.754426438704051
MLT1F1-int	496.015802109557	0.167080704721954	0.117048072940976	1.42728882557321	0.153496660204138	0.566077632486758
LTR10_RN	3148.37953173786	0.164115299843642	0.104827000781716	1.56554581390937	0.117454983930694	0.506866669005574
RLTR13D5	8484.36098045424	0.162836331945772	0.0860781799471911	1.89171713513314	0.0585286790492276	0.353408608124621
RLTR13D2	4130.50294667026	0.162834005153884	0.0691986712570838	2.35310715677652	0.0186172681529404	0.161260365871513
ORR1C1	45412.4491301867	0.160731743331565	0.0833768663635023	1.92777453480032	0.053883176489371	0.341654672455093
RLTR45-int	14914.5209852675	0.16024840602661	0.145834929218041	1.0988535018402	0.271831971149134	0.703336893287915
MLT1-int	1573.55986562243	0.16005595958147	0.12385638558789	1.29221121485203	0.196284008931414	0.616145401649102
RLTR26D_MM	1794.22386118519	0.158423359705295	0.0901062700037664	1.75813357110915	0.0787247848293483	0.417168082079092
ORR1A3	26122.8254239509	0.157182454827542	0.106432142154264	1.47683563035621	0.139719703049699	0.542653298296251
RLTR9A3B	1951.73674576888	0.157016317669562	0.0956757858770733	1.64112539779389	0.100771387626955	0.475799022364133
ORR1B2	48017.8300768844	0.156128050747895	0.0934902535514315	1.6699951216307	0.0949203287997844	0.466465615816083
RMER13A	9635.60001362154	0.155123004263146	0.10604331896895	1.46282207588342	0.143516070788004	0.552055428845868
RLTR34B_MM	4410.53940208853	0.154162179244959	0.116549482421112	1.32273269682257	0.185924286039736	0.600141663248906
MamGypLTR2c	438.62680940101	0.154152591719913	0.199757342432449	0.771540237596666	0.440386781835187	0.798532658628863
LTR108d_Mam	150.616831734358	0.153408521797339	0.283447522363484	0.540816410919261	0.588634130221054	0.860888868910335
MRLTR33	3267.46114812275	0.149958226236617	0.128959639144365	1.16280348467258	0.244909243020882	0.667128345242402
RLTR26	2729.92907510818	0.149430181222922	0.0974623189341376	1.53318594640053	0.125230045932845	0.51813393574964
MURVY-int	7505.16709370739	0.148263704045711	0.0758754336576251	1.95402810174595	0.0506978938997657	0.332571126883235
RMER17A2	21833.3285951142	0.14751484744531	0.17171904781616	0.859081677127998	0.390295455458493	0.770251876341395
ORR1A4	46045.5300385593	0.147471773227585	0.0904887839163572	1.62972554371085	0.103159516200193	0.485172099629033
RLTR10A	7951.66872599081	0.146971413488487	0.219966936900073	0.66823749851576	0.503982002615131	0.828054578548428
RMER6D	17682.1834562644	0.146194804347477	0.0927274832523366	1.57660445672838	0.114886566646728	0.504039927296651
LTR80B	516.19847359316	0.145417630482202	0.14112626229001	1.03025134996963	0.302892030255077	0.719740394029141
LTR50	2959.21235698206	0.144560366856183	0.157707327335257	0.916682501509788	0.359309038165571	0.753672616639978
RLTR42	1318.84073466774	0.14325452101306	0.255242169151987	0.561488229424461	0.574464752199714	0.852100489148866
RLTR9C	1744.42850685247	0.141519262798077	0.104017863891819	1.36047830546177	0.173678613555774	0.587384973935822
RLTR20B4_MM	2843.40155308015	0.140629305455713	0.0943612774122864	1.49029062794412	0.136147835678757	0.540776598361405
RLTR20A1	894.020377674152	0.140433642683834	0.131228496806625	1.07004048038583	0.284601088080461	0.704652094320558
MLT2B5	2766.53367675059	0.138014500360987	0.111058247304913	1.24268898437534	0.213982464731281	0.63928433510156
MurERV4-int	16324.0949740761	0.136849500472079	0.102713380386532	1.33234367335728	0.182747282087248	0.600141663248906
LTR16	3969.00730024564	0.136289445866633	0.0942015562835409	1.44676643027878	0.147962351795109	0.559975464841638
RLTR20B3	6950.33150438212	0.136077153408275	0.106243699775543	1.28079756346251	0.200264780097192	0.621440193909845
LTR82B	1362.59495492977	0.135387288750856	0.127871351206643	1.05874631612525	0.289715328337077	0.706395228654095
LTR88a	214.519024245389	0.133763726492272	0.153930637735021	0.868909145064673	0.384896827132041	0.770251876341395
MLT1E2-int	218.539000289139	0.132942168859492	0.185239226465248	0.717720896164191	0.472929396284265	0.820733821829394
MLTR11B	18788.625476011	0.132528745835384	0.0988517446884626	1.34068069785229	0.180024144089914	0.599688346510759
RLTR20C1_MM	16513.9537644452	0.132523529285499	0.157953794826886	0.839018896875092	0.401458705545491	0.775507014101071
MER92B	1181.4556669683	0.1325109380072	0.10740448956401	1.23367815732719	0.217322856289018	0.641388040312656
RLTR12E	5856.41628506134	0.132201982580913	0.130129322514084	1.01594463737579	0.309655750919514	0.719740394029141
ERVB4_3-LTR_MM	870.378232908679	0.132089898069664	0.150505232197726	0.877627306589433	0.380146005492798	0.767945957404914
LTR16D1	384.658972412865	0.13143656386761	0.141829525319985	0.926647838814323	0.354109408091067	0.747389890557275
X1_LR	33.0260850456245	0.130705069020537	0.333956364760412	0.393005125812671	0.694315695529415	NA
MamGypLTR3	373.635367044999	0.13038754800029	0.176508165729867	0.738631919124277	0.460130536565754	0.812708206544639
RMER16A2	1595.36033938393	0.129741282987665	0.120358883561922	1.0779265772683	0.281066523720211	0.704652094320558
MER74C	547.527846755953	0.128498191725239	0.151024716873884	0.850729768469343	0.394919482883224	0.770251876341395
ERVB3_1-LTR_MM	1326.20941819765	0.128119373380887	0.138358263451591	0.925989344372359	0.354451517863957	0.747389890557275
EUTREP16	375.584106056455	0.125385899034967	0.224920314724421	0.557407458722575	0.577249070571563	0.852100489148866
ORR1A1	22920.1277188069	0.122533138799695	0.0986423699499675	1.24219492371399	0.214164652154339	0.63928433510156
Eutr5	445.627044451301	0.118106797960543	0.151072709475173	0.781669537875915	0.434408808421098	0.797517670661829
ORR1C2	59896.7687984601	0.11786994710593	0.089511281682533	1.31681776588602	0.187899716283286	0.601596299576855
RLTR12H	1759.54880930814	0.116844297036064	0.231979251578449	0.503799626645679	0.614402190090773	0.867221848615816
RMER3D1	1.87164416518937	0.114603930587775	0.219197419215866	0.557592035048606	0.577122996609953	NA
RLTR20B2	6003.7675484733	0.114432708587046	0.106997775602347	1.06947786274329	0.284854398720343	0.704652094320558
RLTR20A4	31237.517515104	0.113848074711321	0.175595181593427	0.64837654162073	0.516741439013004	0.828437673197945
ORR1B1	95699.1787627326	0.112972817001794	0.0861385707101417	1.3115248957481	0.189680488340959	0.604167481382314
ORR1A3-int	16230.3253974524	0.112441811028109	0.063636084083028	1.76694578259341	0.07723730866357	0.413305420581948
RNERVK23-int	1009.59745925266	0.110893049652692	0.112172388642176	0.988601656563827	0.322858075396645	0.727198193874438
LTR45	108.564491393804	0.108947035691864	0.214611547532514	0.507691656744359	0.611669600443401	0.865486828041407
LTR16B1	1564.80122865068	0.108442201985838	0.143398328448575	0.756198110081972	0.449530425734365	0.806608990438413
RLTR1B-int	9044.26534493757	0.107297924014175	0.0842862892885521	1.27301553538951	0.203012529155583	0.627049622776883
RLTR50A	447.087712943426	0.107080715807773	0.133724212213189	0.800643621113478	0.423337989979896	0.791457981266762
ORR1A2	83331.6142051966	0.105163111119269	0.089166932408404	1.17939661102509	0.238240283977671	0.660896679036509
MLTR25A	19584.9844154183	0.104995571886264	0.0883940298329413	1.18781362612337	0.234906844802117	0.657024595074811
MMTV-int	1346.24116939091	0.103653526186559	0.0880885919734531	1.17666802918926	0.239328033272357	0.660896679036509
LTR52	1082.41074556135	0.103299309116497	0.0967620569321307	1.06753865913682	0.285728666203256	0.704652094320558
RMER20B	12284.4326798552	0.102854799405156	0.0823283740308973	1.24931926493691	0.211548324417375	0.635172525183341
MER90	1269.22846546909	0.10172114293268	0.0999980152781689	1.01719435552789	0.309060980664159	0.719740394029141
RLTR43C	1954.38025679539	0.0996623865738292	0.116281350343555	0.857059768719339	0.391411853805283	0.770251876341395
MLTR32C_MM	712.13702089406	0.0995550756928416	0.150642543661615	0.660798568780677	0.508741500788675	0.828054578548428
RLTR20B1	4344.28651409016	0.0982599869033546	0.09325312333827	1.05367826829378	0.29203024171316	0.70745354330512
MER89-int	582.704089491616	0.0980163194496764	0.134157418614312	0.730528713117811	0.465067068534202	0.816240161100844
MLT2B3	9852.98806888285	0.0977656237774677	0.108019422010222	0.905069448759166	0.365428596167082	0.754575245393557
MuRRS4-int	14776.2980225881	0.0975019075268327	0.0750402420287277	1.29932505128739	0.193832400692837	0.610927252445488
EUTREP7	334.104409765887	0.0947039912954515	0.145600184661042	0.650426910835812	0.515416499077259	0.828437673197945
LTR101_Mam	902.92525132524	0.0945869955906545	0.104679382261876	0.903536858987085	0.36624103512073	0.754575245393557
MamGypLTR1d	465.595633789488	0.0936897245273318	0.11663622155823	0.80321849553485	0.421848457048231	0.791457981266762
MLT1H1-int	351.883445546482	0.0936032353315834	0.143244908570296	0.653407684660444	0.513493485951146	0.828114900056887
LTR53	1122.51065144017	0.0919195160032829	0.0916489847054351	1.00291702403745	0.3159008979564	0.723088747413509
RLTR20A	2161.67759147881	0.0909133272545598	0.148275651890944	0.613120835982201	0.539796444086962	0.847346699714083
RLTR34D_MM	3144.93096415838	0.0905837138491079	0.124948918576321	0.72496440171192	0.468473869627147	0.819829271847507
LTR105_Mam	624.777608555527	0.0902856733559861	0.116536281022654	0.774735572258688	0.438495926671878	0.798532658628863
ORR1D2	79186.1578249693	0.0891941758467966	0.0694185880310978	1.28487400570872	0.19883631590047	0.619937896088895
RLTR34C_MM	3512.42986255202	0.0885771060269524	0.0760266466535411	1.16507015990024	0.243990594455358	0.666133051528914
RLTR20C2_MM	13652.7201220951	0.0876877250294893	0.0931596274670743	0.941260541541547	0.346571358327868	0.743800205751788
MLT2B2	6929.76362137763	0.087638235453211	0.0944009280736771	0.928354499279667	0.353223712586816	0.747389890557275
MLTR18A_MM	2465.08913997819	0.0875174634766493	0.101379316840144	0.863244466467607	0.388003070123201	0.770251876341395
RLTR26B_MM	3850.53568778939	0.0870695175246707	0.131311829889296	0.663071314322686	0.507284881516666	0.828054578548428
LTR40c	1204.64070358449	0.0864158860073214	0.0882667797000829	0.979018006740638	0.327571082405455	0.731386365101459
MLT1L-int	53.6534191385712	0.0863426882601387	0.253979425410571	0.339711878206849	0.734073515677492	NA
LTR33C	981.1256657739	0.0862022885781917	0.151397114694367	0.569325406903822	0.569135327876631	0.852100489148866
MLT2F	2629.87724225146	0.0854805278211307	0.0800551148923676	1.06776604145462	0.285626059763412	0.704652094320558
RMER13B	21507.7543514515	0.0849202976556067	0.120730231345859	0.703390464028331	0.481812447656526	0.82167448580518
ORR1C1-int	9601.1249742962	0.0836976538272898	0.0781899258482416	1.07044177819966	0.284420502564097	0.704652094320558
ORR1D1	109527.374999972	0.0831279017309086	0.0709356454749138	1.17187737732464	0.24124629094082	0.663151904777961
LTR41	2104.51268258325	0.0820773678517487	0.0801684391847329	1.0238013710195	0.305929102691228	0.719740394029141
RMER13A2	12656.8285657672	0.0810153574811075	0.0714500380284051	1.1338710555937	0.256848639943193	0.681364966474066
RMER20C_Mm	10400.5913115857	0.0799585644021721	0.0982938758049809	0.813461978047172	0.41595323727998	0.784965043393568
LTR108a_Mam	184.267547794292	0.0787355579880898	0.227257798659443	0.346617092870129	0.728879002881111	0.9208033523935
MLTR31E_MM	1477.85977520395	0.0765962848966137	0.0976575791249153	0.784322752046554	0.432850752480847	0.797517670661829
MER4B-int	217.630402640937	0.0758956081302291	0.170890312547643	0.44400536873114	0.657038702375403	0.883683683191268
RLTR13D1	3024.18000143197	0.0756832279669495	0.0750726767452914	1.00811968746915	0.313397007334789	0.721472269275498
MLT1O-int	9.17559962369014	0.0754932178785025	0.301132896091183	0.25130984944088	0.801574560724593	NA
RLTR20D	5137.9688838579	0.0751302509475285	0.107935641077176	0.69605637414405	0.486393525911521	0.825476256412661
RMER19C	23329.1690927047	0.0747331781138936	0.0776242173737873	0.9627539906485	0.335670994988435	0.736152783180466
RLTR16	9549.46215676136	0.0744493585874711	0.122298437644899	0.608749983579262	0.542690170705844	0.848324836582827
MLTR11A	14642.6211283519	0.074264334949051	0.0879644396191832	0.844251371073683	0.398528953745294	0.773917516627959
MER68C	189.16544224971	0.0741364129559491	0.163492877574504	0.453458663477959	0.65021850239778	0.880610885137151
ETnERV2-int	27086.0744277407	0.0739716871635792	0.159319006700639	0.464305237559432	0.642429072038541	0.876644234989424
LTR33	6548.30332167577	0.0738154286984437	0.0741266442770796	0.995801930733497	0.319346392014534	0.726358597818941
RMER17D	11727.0588391363	0.073130914645278	0.195303523428355	0.374461445801485	0.708061035326902	0.908672650434299
LTR75	667.058788051125	0.0714467862799431	0.151653936193723	0.471085033196697	0.637580012673772	0.876644234989424
Eutr10	748.873516510658	0.0709464114791408	0.100295172251219	0.707374837966999	0.479333569334714	0.82167448580518
RLTR26_Mus	8495.31682636508	0.0703443226245024	0.120263086920911	0.584919469198343	0.558601866843496	0.852100489148866
MuRRS-int	8681.62360284224	0.0703241015029588	0.0744065807776912	0.945133331463404	0.344590810464284	0.741181028909703
RLTR48A	5164.51750669995	0.0689996409345613	0.0678580912867039	1.01681649921107	0.309240731678028	0.719740394029141
MTB_Mm	36995.2693687623	0.0683981498063109	0.099356608455626	0.688410316655976	0.491194428936435	0.825677751897969
MER54A	1563.46649877215	0.0668414387592231	0.0954578334200117	0.700215353430552	0.48379282467217	0.823884810332805
MLT1I-int	363.600025332743	0.0664972852844883	0.172105020951689	0.386323948001393	0.699256766657481	0.906461387738187
MER57E1	924.543000202067	0.065845916678761	0.100349919060734	0.656132150740358	0.511739099626767	0.828054578548428
RLTR53_Mm	2979.95701501932	0.0655971570310918	0.0727139967751819	0.902120899069325	0.36699264815295	0.754575245393557
MTA_Mm	85643.7402877438	0.0655404813547025	0.0876452134274926	0.747792867015295	0.454585105228144	0.810845135843978
RLTR30B_MM	1938.16540446196	0.0652690935102193	0.112616823712162	0.579557722645987	0.562212910151635	0.852100489148866
RLTR20B5_MM	6524.27192107384	0.0638956487409611	0.1113333546366	0.573917499135715	0.566023630812349	0.852100489148866
MER70A	994.713237421842	0.0632170839004273	0.132110424869877	0.478482862931365	0.632306568668809	0.876644234989424
MLT1G1	5180.89048185198	0.0627442174992953	0.0851163906160785	0.737152434605469	0.461029655373744	0.812708206544639
MMERGLN-int	16931.0613276016	0.0608114045834061	0.0681709489899083	0.892041867883247	0.372370491678624	0.759888257595023
RLTR20B3A_MM	5033.82162918708	0.060562152028969	0.128017183114336	0.473079929881773	0.636156155019827	0.876644234989424
RMER20A	9615.2956770464	0.0605282496724526	0.088919234379056	0.680708645815848	0.496055864559234	0.825677751897969
MER90a	2579.75266749298	0.0603064659817125	0.0857292725051444	0.703444700674954	0.481778657574892	0.82167448580518
MT2A	55035.9649200001	0.0599793056102104	0.061132792477122	0.981130777553321	0.326528254669469	0.730743529037251
ORR1E-int	14532.8101894544	0.0595987375181455	0.0581376867190154	1.0251287314001	0.305302450352406	0.719740394029141
LTR16B2	2046.37759291966	0.0594934076073527	0.128601863258634	0.462602816453676	0.643649089477285	0.876644234989424
ERVB5_1-I_MM	3704.15959501866	0.0587537618889382	0.0709663428934316	0.827905298059206	0.407724134278354	0.780444924755386
LTR16A	4709.13030797139	0.0581858786078374	0.111521927555792	0.521738675543054	0.601852292536234	0.862654952635269
RLTR46B	629.314607878968	0.0580076885979672	0.252926663954645	0.22939011448323	0.818565718841192	0.967195351748117
LTR82A	1791.91116829887	0.0561915178905019	0.112534859401724	0.499313978912955	0.617558208745264	0.870655835280208
ORR1A2-int	34947.8657885219	0.0559210500019241	0.0657282670422418	0.850790808298552	0.394885568517167	0.770251876341395
MTB	45007.073092853	0.0554607913680377	0.0989051356693495	0.560746827220902	0.574970139695911	0.852100489148866
LTR40b	2744.21794946586	0.0550648311442313	0.104770182743145	0.525565556825036	0.599190093145233	0.860888868910335
LTR91A	1323.58271035484	0.0547970921021988	0.0926246712837267	0.591589198155279	0.554125708895303	0.852100489148866
LTR33A_	2176.96139595115	0.0547201670411505	0.0992420188170441	0.551371667354726	0.581378918882917	0.856063390634556
LTR83	685.015451751498	0.0547006852485398	0.123417890480448	0.443194486445746	0.657625066560944	0.883683683191268
ORR1E	119025.910743468	0.0546900743774552	0.0708741934463303	0.771649556702882	0.440322014558289	0.798532658628863
MLT1M	903.417099395174	0.0545685578974052	0.0959998345029171	0.568426890001871	0.569745135847533	0.852100489148866
ERV3-16A3_I-int	5128.65066526013	0.0539774517380804	0.0944597120468572	0.571428091544936	0.567709491412556	0.852100489148866
MT-int	4390.66673273439	0.0532083430955849	0.0856356405956738	0.621328205591481	0.534383699189925	0.8434802160958
LTR88b	745.673915245402	0.0513797940461281	0.133434799884636	0.385034319648211	0.70021198863319	0.906461387738187
RLTR53B_Mm	735.755305018837	0.0506971205105691	0.135322852025034	0.374662689506817	0.707911343766575	0.908672650434299
LTR88c	477.957045380269	0.049847524623562	0.115540494226498	0.431416207213289	0.666165767498842	0.889356728005739
RLTR30	2241.91004281052	0.0490781460666326	0.0876968403015333	0.559625229374913	0.575735092405233	0.852100489148866
LTR16A2	1847.78116903859	0.0489948654098245	0.0857529562868995	0.571340616924981	0.567768774099165	0.852100489148866
LTR53B	374.374833314151	0.0485268095109322	0.186818601259492	0.259773830043851	0.795038238705976	0.959144328058111
MTE2a	84429.264189483	0.0482209414707702	0.0707585653159754	0.681484906153576	0.495564714266838	0.825677751897969
HERV16-int	1401.07166853801	0.0481349596062724	0.0945880393945314	0.508873699128915	0.610840756393177	0.865486828041407
RMER15	86714.7379272694	0.0475531804925017	0.0637399172827594	0.746049657301001	0.455637418632418	0.811183684424994
MERVK26-int	10901.87514994	0.046779067583533	0.0764920523318312	0.611552915324784	0.540833598351098	0.847869339081669
MamRep1527	2097.4380727527	0.0457953541803327	0.122562324488777	0.373637403809014	0.708674101958311	0.908672650434299
RMER13A1	8987.95178352263	0.0451149185830417	0.118366527523957	0.381144424883358	0.703096084559351	0.906461387738187
ORR1A1-int	16282.489443537	0.044463426331464	0.0765704726300333	0.580685017279677	0.561452761413656	0.852100489148866
MER74B	1788.3967757102	0.0441905531667618	0.0747471318447048	0.591194003605131	0.55439044005147	0.852100489148866
MamRep605	2244.38081450655	0.0440163349559463	0.07436392877095	0.591897038835718	0.553919536835179	0.852100489148866
ERVB3_1-I_MM	2151.49045220835	0.043932224509151	0.0899088957640804	0.488629311603377	0.625104157347097	0.876164616351461
MTC	154958.504696591	0.0436788798655573	0.078108872841534	0.55920456534568	0.576022117776464	0.852100489148866
MTE2b	73976.4760591293	0.0432657905916804	0.0750716435932737	0.576325991711173	0.564394857700947	0.852100489148866
LTR40a	3623.12030947345	0.0429672845461285	0.076892012728164	0.55879685619311	0.576300368281201	0.852100489148866
RLTR16C_MM	2541.46405326793	0.0405118896651426	0.149995172945914	0.270092814560777	0.787088849906801	0.954335322545608
MLT1H	10327.1088457619	0.0403071465987691	0.087109024382909	0.462719411070176	0.643565502804077	0.876644234989424
MLT1C2-int	657.624970370984	0.0401964631212233	0.132589169762347	0.303135449359259	0.761786639654188	0.942074817418682
RMER6A	41447.5457861395	0.0401567995586798	0.0819876958875666	0.489790011449055	0.624282499572623	0.876032784948063
MTD	282930.172662201	0.0399479696359795	0.0709191351175474	0.563288466952875	0.573238470178881	0.852100489148866
RLTR15	14865.7061187138	0.039175362774677	0.0548523417379972	0.714195899815578	0.475106051908671	0.821179406486848
MLT1J1	4330.54163835475	0.0378307431435723	0.0877203692528105	0.431260624161405	0.666278877625562	0.889356728005739
MER57E2	269.689845954422	0.037782336357196	0.141013238433581	0.267906935717486	0.788770954865197	0.955412705893055
MLT1F2	11868.3348110293	0.0374906346494538	0.0760253142950166	0.493133127096075	0.621918525202515	0.873733844041806
MLT1F2-int	427.734708488193	0.0361325964181469	0.145657238631247	0.248038099771353	0.804104928331335	0.961473336384255
MER34B-int	359.078003937549	0.0359325503120981	0.144112534069385	0.249359512591598	0.803082700377633	0.961473336384255
RMER12B	9850.78727637716	0.0341452203290741	0.0888433110744787	0.384329390677215	0.700734327011534	0.906461387738187
MLT1G	4365.14319375896	0.0338959431017109	0.086771497400355	0.390631019115776	0.696069993897499	0.906461387738187
MER54B	631.951246817202	0.0332061704330658	0.134491437386147	0.246888242983032	0.804994715472376	0.961473336384255
RLTR18B	6632.48508462909	0.0319492560260302	0.0791615739284997	0.403593665336794	0.686511544683233	0.902468841325357
RLTR47	1375.45392691803	0.031057219162331	0.13664963627255	0.227282767732999	0.82020387185922	0.967195351748117
MLT1A1-int	996.126092422674	0.0310196810815203	0.160543735587475	0.193196529986587	0.846805056213892	0.970079246128949
LTR72_RN	4710.119453971	0.0309052596804694	0.0908195200899327	0.340289696235736	0.733638375878007	0.9208033523935
ORR1A4-int	22152.951015133	0.02985595818801	0.0639345154042036	0.466976696405301	0.640516550847728	0.876644234989424
RLTR30D_MM	1827.35892443698	0.0298459491384193	0.0851427367877339	0.350542606485629	0.725931520642108	0.9208033523935
MLT1G1-int	328.699768239754	0.029507615600393	0.165239404863555	0.178570178590378	0.858275212112766	0.975791648143315
LTR87	937.713052296731	0.0292063169579176	0.101761443850423	0.286994608037837	0.774116448817085	0.945269984153926
RMER16_Mm	3120.73206482778	0.0287018142067627	0.0759731013563665	0.377786408701911	0.705589271084541	0.908587681696029
RLTR18	4979.86719001303	0.0285697255805778	0.0627340755891018	0.455409211894288	0.648814869234311	0.880610885137151
LTR75B	253.913823952178	0.0279080018990583	0.188039762925133	0.148392272564482	0.882033198158153	0.978427309889965
MTEb	51202.6468755994	0.0256146482119181	0.0595630495573421	0.430042020731054	0.667165074444315	0.88955343259242
LTR33A	2299.97474482021	0.0255471416990876	0.0977059210011929	0.261468518580641	0.793731223841685	0.958527977437701
RLTR17	15162.0349129217	0.0248548438827469	0.0649459315630823	0.382700237315736	0.701942038475317	0.906461387738187
RLTR14_RN	5980.74411768687	0.0245803368697471	0.0705185890960873	0.348564816992914	0.727416044978599	0.9208033523935
ERV3-16A3_LTR	1166.71650877894	0.0243040210666776	0.137429312828218	0.176841638311155	0.859632781811481	0.976236535953081
MLT2B4	9270.14608202355	0.0242548837945671	0.0812263948117199	0.298606669989936	0.765240175610856	0.942074817418682
MER110	660.32650871616	0.0237494925005623	0.117871261827884	0.20148775469251	0.840317203435776	0.968741211134484
RMER17D2	17782.7042038028	0.0236799591413187	0.203136720665013	0.11657171859633	0.907199450184046	0.979201958531393
RLTR17B_Mm	89883.7069979417	0.0232870833460744	0.192285678856414	0.121106314600125	0.903606827665785	0.979201958531393
MLT2C1	3905.15910003637	0.022868938765072	0.0769827518575488	0.297066125939774	0.766416025187911	0.942558625460924
LTR16E1	2463.07822202301	0.0222926734884658	0.0733797018416472	0.303797902615784	0.761281864738594	0.942074817418682
MLT1F-int	2806.45397837057	0.0204525971367858	0.0965377388197143	0.211857781460426	0.832217988422722	0.967705916404723
LTR67B	2397.05736306454	0.0203412205410028	0.07508298174427	0.270915997277908	0.786455640936872	0.954335322545608
HERVL74-int	589.974946266782	0.0194526577085554	0.113265660572362	0.171737661101267	0.863643776388561	0.978427309889965
LTR108c_Mam	72.8354248809455	0.0190004395508392	0.305752002785652	0.0622371186528687	0.950374003360888	NA
MER68	3671.64687582091	0.0185418537233915	0.0819148127496572	0.226354949100078	0.820925364004201	0.967195351748117
RLTR19A2	472.146607832941	0.0181264019521929	0.119284860574695	0.151958120113643	0.879219967278719	0.978427309889965
LTR55	770.217474455642	0.0178419263825099	0.110060207413671	0.162116797945034	0.87121387833083	0.978427309889965
MLT1G3	5308.5870036331	0.0178057400490639	0.0930480518091836	0.19135892194841	0.848244400850561	0.970804428349881
RMER17B2	9007.55296325358	0.0177277915579992	0.149184207983856	0.118831150665607	0.905409128870247	0.979201958531393
MER21C	13067.6557001131	0.0176102331678216	0.0642506536245382	0.27408585422177	0.784018644430018	0.953449072289524
MLT1J2	4441.0826795166	0.0168887938057298	0.112066992905858	0.150702789808852	0.880210172422799	0.978427309889965
ERVL-int	7020.16518379938	0.0165637186798067	0.0852838121183384	0.194217145136316	0.846005858594504	0.970079246128949
ERVL-B4-int	17264.9878955902	0.0161000716715233	0.0721176723424295	0.223246525364716	0.823343643510648	0.967195351748117
MLT1C-int	309.175468643692	0.0159295263977125	0.171132814590531	0.0930922575439314	0.925830268311121	0.979913246238222
RLTR30C_MM	817.610704435501	0.015270079987654	0.129333992522215	0.11806277053136	0.906017921901034	0.979201958531393
ORR1D1-int	18383.7343901567	0.014870201188211	0.0744141859428243	0.199829355163859	0.841614042231454	0.968741211134484
LTR81A	668.062659593346	0.0147307881552335	0.148761969506751	0.0990333371507492	0.921111800981448	0.979800714024757
ORR1B1-int	30981.224042361	0.0146949296883427	0.0635538495597601	0.23121952555814	0.817144261761027	0.967195351748117
MTA_Mm-int	28643.7559116468	0.014492159141558	0.0910093277064373	0.159237530209754	0.873481736251183	0.978427309889965
RLTR12B	8371.15867367252	0.014110166401881	0.0954960983890612	0.147756510202888	0.882534932342609	0.978427309889965
MTE2a-int	4039.27540936305	0.0134073807703554	0.0923109551930141	0.145239779903687	0.884521559081985	0.979150222731355
RLTR8	1522.55151560275	0.0132956397369437	0.110611990149555	0.120195003738346	0.904328675523211	0.979201958531393
MTEa	98454.9523032862	0.012884413314914	0.0679190467448223	0.189701938598557	0.849542701614377	0.97136696366924
RLTR31M	2323.80196200681	0.0122456807630326	0.106875028742392	0.114578020641676	0.908779601941847	0.979201958531393
MLTR31FA_MM	4253.07160850964	0.0122310604295922	0.0844275709924884	0.144870028805911	0.884813490308733	0.979150222731355
MT2C_Mm	17200.7001395976	0.0114239655261257	0.0939384195451573	0.121610312549699	0.903207645880023	0.979201958531393
MTB-int	10118.5102276176	0.0109618090491526	0.0992767137847882	0.110416084413463	0.91207939760666	0.979610700016431
RLTR20A3_MM	6017.54023218777	0.0109135677735192	0.0912725599760287	0.119570004737278	0.904823781965979	0.979201958531393
RLTR31A_Mm	1363.84956390624	0.0105195082751318	0.0813961508435108	0.129238302902971	0.897169089003468	0.979201958531393
MLTR18_MM	3523.98601745416	0.0104848740307446	0.0823352553140882	0.127342323450519	0.898669463684501	0.979201958531393
RMER2	14845.1457030666	0.010387795109013	0.101996480915069	0.101843971495147	0.918880522875236	0.979800714024757
LTR52-int	193.772031437648	0.0102824864999658	0.224431340905272	0.0457973017469405	0.963471809450065	0.991425978140915
MT2_Mm	10650.2978845665	0.0100821638466196	0.063363359952946	0.159116292809475	0.873577251949224	0.978427309889965
LTR16A1	2758.77372227936	0.00977736968896961	0.0972202747809274	0.100568845668219	0.919892728840616	0.979800714024757
MERV1_I-int	16421.806514698	0.00955165424074595	0.0853419015361478	0.111921634130506	0.910885542819901	0.979201958531393
LTR89	584.778090717181	0.00937170879626502	0.132761523620721	0.0705892660994984	0.943724653513658	0.983318668997269
RLTR30D2_MM	5165.36796128023	0.00913617141229661	0.080914980672173	0.11291001029369	0.910101900018649	0.979201958531393
MLT2C2	2938.44331965031	0.00884493389032855	0.0913127793641044	0.0968625417532547	0.92283555623262	0.979800714024757
RLTR43B	2.76343809383702	0.00786804622793852	0.280964623666288	0.0279609410214237	0.977693303506783	NA
MER67A	879.956959274608	0.00616398738950469	0.113387411634921	0.0543596526997364	0.956648623780293	0.98758684569148
RLTR21	19614.3236349473	0.00604031393586836	0.0897211644650475	0.0673224398183877	0.946325013020543	0.983318668997269
RodERV21-int	17088.283932771	0.00600540469320476	0.073279281559124	0.0819517481304503	0.934685083737096	0.979913246238222
MLTR18D_MM	5706.99814273778	0.00580336542627181	0.100236857920639	0.0578954127052659	0.953831937126026	0.986609666924171
MLT1J1-int	416.299169487712	0.00576622455718102	0.232473297459573	0.0247985115296278	0.980215678321833	0.997195389284506
MLT1E1A	5502.40485315898	0.00561312378221639	0.0790308168645568	0.0710238801196633	0.943378749893653	0.983318668997269
RLTR14	12774.3165178806	0.00401895210777316	0.0574890827899255	0.0699076839120378	0.944267137217373	0.983318668997269
MER34C	484.413794074989	0.00380461580729622	0.198722716769537	0.0191421008946979	0.98472774591711	0.997195389284506
RLTR12G	2052.0554912039	0.00358184217353754	0.100630409273018	0.035593789735825	0.971606260258577	0.99502053258315
ORR1F	110951.627504316	0.00315846240130917	0.0660309169020329	0.0478325235840088	0.961849716141466	0.990647611834324
MLT1E3	4985.9162939012	0.00244282936027815	0.0895501099965676	0.0272781127678296	0.978237913853003	0.997195389284506
RLTR19B	1763.46488463045	0.00234547558561919	0.108489806249858	0.0216193374296592	0.982751608098067	0.997195389284506
LTR89B	355.846447128901	0.00191636725034252	0.152359119564414	0.0125794865153223	0.989963286634705	0.998254436439015
RLTR31_Mur	3065.86821088715	0.00168811716287761	0.0831161510620576	0.0203098751971645	0.983796178144536	0.997195389284506
MLT1F	8243.20811957771	0.00144178691171299	0.0758181457783929	0.0190158499707717	0.984828461247805	0.997195389284506
RMER6BA	5819.00013071968	0.000513068200744001	0.108741545030527	0.00471757628946042	0.996235932676118	0.998889675678146
RLTR22_Mus	7701.37038702765	-0.00018771226071223	0.0772195120691579	-0.00243139034934905	0.998060033090373	0.998889675678146
ERVL-E-int	5691.17450793733	-0.000254867719046799	0.0759489196797118	-0.00335625809629707	0.997322098510419	0.998889675678146
RLTR51B_Mm	4158.19706604345	-0.000710610591243682	0.178430316916746	-0.0039837116725996	0.996821466368944	0.998889675678146
LTR16C	5790.84779541853	-0.000817274332464311	0.0781741998827798	-0.0104550472251261	0.991658231207245	0.998291396633381
LTR84b	841.084215292829	-0.00212978333852618	0.118010322610972	-0.0180485855345219	0.985600094060268	0.997195389284506
RMER16B2	2227.29847306119	-0.00239272935918492	0.0966172844790408	-0.024765451801831	0.980242048069537	0.997195389284506
MER77B	2771.34543469122	-0.00264910014792978	0.0840373617018346	-0.0315232459418791	0.974852253774464	0.997195389284506
BGLII_Mus	4706.09332264695	-0.00330317344267141	0.115519158599411	-0.0285949476419736	0.977187641635957	0.997195389284506
MER68B	1080.89499258172	-0.00444084104987849	0.116924528595362	-0.037981138081441	0.9697027208066	0.99448217704527
MLT1C	17804.3805926029	-0.00455762148684957	0.0539986217479243	-0.0844029505629743	0.932736061449306	0.979913246238222
MLT1I	7185.56498975903	-0.00501986307830683	0.0616940312912114	-0.0813674085131453	0.935149767381825	0.979913246238222
RLTR30D_RN	345.597260297361	-0.00534757307967178	0.151717454006799	-0.0352498401654387	0.971880520197495	0.99502053258315
MLT1H2	4019.59573416361	-0.00544436004676812	0.0998440440208595	-0.0545289726808846	0.956513726060668	0.98758684569148
ORR1G	21895.5503699008	-0.00556743734176596	0.0807007254255013	-0.0689892253903231	0.944998195958225	0.983318668997269
MLT1C2	33795.2764281972	-0.00562832835237867	0.0533899085991595	-0.105419710257163	0.916042776683576	0.979800714024757
MTE2b-int	6566.64195942378	-0.00685406730427454	0.0824463529601667	-0.0831338535117175	0.933745107794846	0.979913246238222
RLTR33	14134.8965342727	-0.00806897432937636	0.0596579444770864	-0.135254430678204	0.892410712970211	0.979201958531393
MamGypsy2-I	1544.22928418525	-0.00840302505295898	0.123060338885204	-0.0682834915184315	0.945559965313777	0.983318668997269
MT2B1	39950.9716752087	-0.00865589669684877	0.0553967600836577	-0.156253192292226	0.875833450206648	0.978427309889965
RLTR31B_Mm	2445.49904133767	-0.00870788942527562	0.104102761783659	-0.0836486504272397	0.933335785001711	0.979913246238222
MER92D	325.891013742557	-0.00958585541289277	0.224141486735044	-0.0427519973563953	0.965899229534297	0.991425978140915
RLTR31D_MM	22403.7981273822	-0.0097541640945872	0.106835274524785	-0.0913017955416504	0.927252791313744	0.979913246238222
LTR86B1	190.545422835748	-0.00989189195876002	0.223258214250718	-0.04428168577959	0.964679869984178	0.991425978140915
MTEb-int	6060.9361607204	-0.0102293998351165	0.0618507836705282	-0.165389194572749	0.868637658039591	0.978427309889965
MER34B	1434.00575400542	-0.0109535480764618	0.110738050962233	-0.0989142231529081	0.921206375846327	0.979800714024757
MTE-int	36089.7015427174	-0.0111070469967058	0.0544008874069661	-0.204170695591408	0.838220110528704	0.968741211134484
MER21B	8971.28211119098	-0.0113707193169192	0.08320273744297	-0.136663442531396	0.89129682697804	0.979201958531393
RLTR22_Mur	23526.6068524526	-0.0114785666368487	0.0934507889752794	-0.122830743254467	0.902241128994181	0.979201958531393
RLTR20A2B_MM	2872.8621801662	-0.0120952125412114	0.104594041335317	-0.115639574739888	0.907938197182883	0.979201958531393
EUTREP15	171.336894892234	-0.0122634690081032	0.240696592001492	-0.050976744126616	0.959344051947302	0.988912875466225
RMER21B	6729.62647597838	-0.0122896147481227	0.0892665923235221	-0.137673996062033	0.890498071801339	0.979201958531393
MER70B	1288.06458755514	-0.0128406474280352	0.103421348593669	-0.124157745471815	0.90119037753122	0.979201958531393
MLTR18B_MM	3377.84199978648	-0.0128772176295194	0.0924370283249854	-0.139308591380136	0.889206301142723	0.979201958531393
MLT1O	2547.66480949649	-0.0131185451510958	0.117200384052264	-0.111933693837193	0.910875980650594	0.979201958531393
LTR16E2	1833.75695083332	-0.0133262400813615	0.100004719377338	-0.133254515961436	0.893992097724456	0.979201958531393
MERVL_2A-int	45238.7207224561	-0.0134132513559617	0.0717848738630338	-0.186853909284442	0.851775177694719	0.972995554026984
LTR91	957.713973218171	-0.013926248457242	0.116463543538266	-0.119573537614429	0.904820983216958	0.979201958531393
MLT1A	21786.3909008777	-0.0146228893426429	0.0580087248743713	-0.252081139963847	0.800978347460401	0.961473336384255
MamGypLTR1a	617.278872338171	-0.0147839550713465	0.10632164534474	-0.139049656191461	0.889410910180198	0.979201958531393
LTR80A	542.501195635717	-0.0149847272275203	0.14616819953906	-0.10251872516901	0.918344950619962	0.979800714024757
MLT2B1	9332.06162031088	-0.0156244883103404	0.0856551769258776	-0.182411419564806	0.85525986463526	0.974692598730768
ERVB2_1-I_MM	1033.75544669974	-0.0165027091616511	0.135221500524212	-0.122041431675382	0.902866205761999	0.979201958531393
BGLII_Mur	5058.33889724277	-0.0168635198294415	0.157664597839046	-0.106961087596778	0.914819850201469	0.979800714024757
MLT1A0	47282.0148858702	-0.0170905557532287	0.0687233763845366	-0.248686621472777	0.803603198310935	0.961473336384255
LTR81	309.386016132968	-0.0172521251155147	0.19802965010637	-0.0870989404081559	0.93059286761833	0.979913246238222
ORR1C2-int	10185.4208324103	-0.0188821313421038	0.0721034932418878	-0.261876510036666	0.793416650068489	0.958527977437701
RLTR40	19441.8293055608	-0.0188940865757665	0.0912974274361501	-0.20695120257385	0.836047968119619	0.968718093611387
MLTR73	3901.30700438355	-0.0189456334810027	0.0633560952515679	-0.299034972909368	0.764913361219357	0.942074817418682
MLT1F1	7653.32377966118	-0.0194555694068821	0.0640124086212881	-0.303934600322737	0.761177716707132	0.942074817418682
MLT1H1	4649.0032496847	-0.0195551642836633	0.0645911276302179	-0.302753517636919	0.762077709371565	0.942074817418682
MLT1L	6381.91712268586	-0.0200235974357579	0.0600122583630809	-0.333658757768572	0.738637074241661	0.924448063811808
MTB_Mm-int	6590.41570641762	-0.0210643572812895	0.0941588776459519	-0.223710771847228	0.822982363644984	0.967195351748117
MLT1H-int	1854.7033948091	-0.021317799154216	0.0881111564715755	-0.241940013511946	0.808826644676561	0.964185425931267
MLTR31F_MM	3703.880014067	-0.0214829210753432	0.144696685397278	-0.148473602465279	0.8819690172227	0.978427309889965
MER31A	3629.82741180908	-0.0226528879988961	0.0646377500156569	-0.350459295292419	0.725994033114883	0.9208033523935
MER110A	805.911084983677	-0.0227193907898204	0.144987362240766	-0.156712424144567	0.875471495019555	0.978427309889965
MLTR14	35886.7618464319	-0.0230070091076511	0.0613244764485242	-0.375169110406972	0.707534701510463	0.908672650434299
MLT1B-int	846.04442285081	-0.0239497713530442	0.0973934851942785	-0.245908599131996	0.805752987052918	0.961473336384255
ORR1F-int	3381.84028824355	-0.0242454429924061	0.0849853322873491	-0.285292950231488	0.775419713435509	0.945902061779486
MERVL-int	20689.684756461	-0.0247508561497901	0.0757794876739936	-0.326617273742378	0.743957376935083	0.929840947186114
RMER12C	23787.0388780046	-0.0249581863444079	0.127309129801206	-0.196044400051742	0.844575414003475	0.970079246128949
RMER15-int	22783.1958707932	-0.0253535926072325	0.0848971778650363	-0.298639001016815	0.765215504123913	0.942074817418682
RLTR24B_MM	2693.91418318967	-0.0253669041362138	0.112811442154099	-0.224866342306445	0.822083253702488	0.967195351748117
HERVL40-int	1092.92759354784	-0.0255326479026961	0.123920689029823	-0.206031302958702	0.836766459597876	0.968718093611387
MER31B	2779.00046206899	-0.0259446784162254	0.0947629522102679	-0.273786710260985	0.784248537211384	0.953449072289524
MER34A1	1518.06868178885	-0.0264176528775683	0.0767062410859524	-0.34440296127511	0.730543262162276	0.9208033523935
MER77	3098.61274278151	-0.0272755760704542	0.0842967518739926	-0.323564333237073	0.746267894401915	0.930130998819779
RLTR49	6166.91391496732	-0.0274683528003402	0.0713199836714088	-0.385143014063977	0.700131460836432	0.906461387738187
LTR65	653.116208606476	-0.0277747810202717	0.14096725521551	-0.197048815359397	0.843789337445094	0.970079246128949
RLTR11D	3898.35853441343	-0.0280603829594907	0.0908700375085459	-0.308799390779692	0.757474132597704	0.941175289626043
MLT1E2	8635.05413970181	-0.0280715513477453	0.0665939630100537	-0.421533577085927	0.673365497927216	0.894847747797315
LTR85a	1080.86706913004	-0.0281001209156851	0.127258201439615	-0.22081135836779	0.825239319169173	0.967195351748117
LTR104_Mam	1033.21330853244	-0.0288636634394147	0.0978311597178122	-0.29503208150884	0.767969372402208	0.943505228951284
ORR1D2-int	12071.6446483173	-0.029503488079663	0.0733183811240293	-0.402402162334839	0.687388078911384	0.902468841325357
LTR79	1496.27461929881	-0.029781339555046	0.129792967220696	-0.229458839476541	0.818512308531722	0.967195351748117
MLT1E1	2924.94578079065	-0.0300660076301244	0.0769740055555682	-0.390601235880289	0.696092011975329	0.906461387738187
RMER17B	35600.5876813203	-0.0304037832314554	0.166733536989297	-0.182349576604323	0.855308394316766	0.974692598730768
MLT2D	7840.43750272465	-0.0313304198444247	0.0887509225177021	-0.353014519348933	0.724077555556387	0.9208033523935
MTD-int	22350.8273313161	-0.0317471491127513	0.0704409375311777	-0.450692222054939	0.652211388917378	0.881327174249746
RLTR19A	1031.2787675807	-0.0318786050975549	0.105732186529496	-0.301508749006051	0.763026579492898	0.942074817418682
MLT1B	40391.0648558986	-0.0321628828067337	0.0551109563053011	-0.583602670861099	0.559487662836591	0.852100489148866
RMER17A	20546.5500702613	-0.0323562454197174	0.196656113317627	-0.164530788566981	0.869313311225528	0.978427309889965
RLTR11A	21553.5770177112	-0.0329883863661629	0.0896155828761649	-0.368111184802415	0.712790331302473	0.912060794033043
MER68-int	403.369595618465	-0.0339272672501662	0.16274916808874	-0.208493113251049	0.834843959324233	0.968718093611387
MLT1D	39365.7701374841	-0.0349214614134578	0.0606333225751209	-0.575945429101967	0.564652067778468	0.852100489148866
SRV_MM-int	1566.45808849306	-0.036307663907651	0.111441981304338	-0.325797261641483	0.744577750691234	0.929840947186114
MLTR18C_MM	3726.36500097978	-0.0368800972482992	0.0883128814723661	-0.417606014075126	0.676235198934186	0.896114744514313
LTR69	379.941015492318	-0.038526696321382	0.124002556126838	-0.310691808768973	0.756034924953653	0.940357489301857
MER89	3302.46486455278	-0.03873239405033	0.0740850597988061	-0.522809464391228	0.601106852715456	0.86261340961789
RMER16	3695.74542352861	-0.0389686888918642	0.0934120535241535	-0.417173172469767	0.676551746481321	0.896114744514313
RMER4B	35516.3534235225	-0.0399377536624307	0.0787694757439211	-0.507021555994598	0.612139693817988	0.865486828041407
BGLII	20367.7512619456	-0.0402438299050965	0.200533239709144	-0.200681401639217	0.840947703208887	0.968741211134484
MER67C	3237.76229917786	-0.0404773292808944	0.0695539239208394	-0.581956038134664	0.560596292943887	0.852100489148866
LTR16B	1386.79013235581	-0.0424536454206571	0.124661548300801	-0.340542953500284	0.733447681346581	0.9208033523935
MER52-int	935.881826356681	-0.042486260789865	0.109027041063578	-0.389698380066212	0.696759594522341	0.906461387738187
MurERV4_19-int	11562.1196302733	-0.0428022966373702	0.0831307757057033	-0.514880162547988	0.606636763898333	0.864896993870526
RLTR17D_Mm	12865.1842950268	-0.0431438954593879	0.0886203929419721	-0.486838839365362	0.626372543931122	0.876541664449873
RMER6B	9776.60491384686	-0.0434398909967853	0.0898251759670531	-0.483607879336601	0.62866418177175	0.876644234989424
LTR16D	887.034300184207	-0.0439145533883516	0.0922979542315179	-0.475790429400615	0.634223688874953	0.876644234989424
RLTR31B2	7818.01511102978	-0.0440492409577442	0.0754241295909047	-0.584022466668397	0.559205196747504	0.852100489148866
MTEa-int	13177.7851317543	-0.0441049945139691	0.071276449082374	-0.618788680889628	0.536055579928812	0.843534491681162
LTR78B	1754.69734439749	-0.0453698946774776	0.0935128744963361	-0.485167916984699	0.627557238169261	0.876541664449873
RLTR48B	725.965991600691	-0.0458337702598589	0.114469801079442	-0.400423562453059	0.68884457240698	0.902468841325357
MLT1K	11641.321130538	-0.0486139381373427	0.0736721980010315	-0.659869899032114	0.509337322309876	0.828054578548428
MLTR13	1280.43434259322	-0.0487260057307554	0.0902490353029144	-0.539914803967133	0.589255788034433	0.860888868910335
RMER12	25155.7008726109	-0.0493729906368612	0.157647015370244	-0.313184630374555	0.754140394680084	0.938971080863311
RLTR11A2	21968.3444185545	-0.0494102490163954	0.0900073217967471	-0.548959554802188	0.583033206246127	0.856063390634556
MT2B2	18490.9142155688	-0.0494324213463057	0.0587403054454957	-0.841542417767301	0.40004413231225	0.775507014101071
MLT1J	13013.9724787607	-0.049565127427033	0.0846272239665529	-0.585692084471261	0.558082454313432	0.852100489148866
MLTR31C_MM	2003.37630603293	-0.0500324708559065	0.0971748817769907	-0.514867948893622	0.606645299241282	0.864896993870526
RMER17A-int	2416.90572024266	-0.0503461098767146	0.0751320296172578	-0.670101761308458	0.502792922185579	0.828054578548428
RLTR12D	4712.81798310455	-0.0516235187699984	0.0792957299049122	-0.651031338002663	0.515026257639113	0.828437673197945
MER88	326.81731242169	-0.0522953344290559	0.151998136184155	-0.344039761325573	0.730816383997228	0.9208033523935
RLTR12A	7003.52700283477	-0.0525936487123195	0.125097692262593	-0.42042411235881	0.674175656470918	0.894936593595353
MT2B	50595.2681515521	-0.0527570189636794	0.0656508676773418	-0.803600512096837	0.421627727278167	0.791457981266762
ORR1D-int	4094.87854547334	-0.056707495030691	0.067933230342374	-0.834754005519939	0.403856227443	0.775507014101071
RLTR12BD_Mm	6516.0856095659	-0.0587997571847434	0.086657626333197	-0.678532882083785	0.497433882364913	0.82569353494621
RMER5	42804.0424090709	-0.0588466053852613	0.0681685698653024	-0.863251969825084	0.387998945558496	0.770251876341395
MER74A	3781.35782233006	-0.0602552359840138	0.113650021315422	-0.530183818312784	0.595984489247219	0.860888868910335
RLTR14-int	13573.6510222194	-0.0613048974889893	0.0631239599664519	-0.971182849351738	0.331457232842209	0.733592846216947
RLTR11C_MM	7664.73010930185	-0.0614323048640843	0.15000195492776	-0.409545499263121	0.682139383671032	0.900543660021845
MTC-int	32839.6081800951	-0.0638140203556322	0.0635734851061633	-1.00378391430264	0.315482779422634	0.723088747413509
MER95	230.00088161569	-0.0639804355242109	0.184856040865838	-0.346156839835516	0.729224848707697	0.9208033523935
RLTR3_Mm	254.479029868278	-0.0646502173638443	0.190624671257002	-0.339059133415636	0.734565183631616	0.9208033523935
LTR78	3382.83689120276	-0.0648345817654733	0.187308218096794	-0.346127687000879	0.729246756744904	0.9208033523935
MLT-int	5175.55326161107	-0.0655732775700746	0.0796747231657659	-0.823018761161934	0.410497324607489	0.784447342535367
RMER6-int	4864.97345113842	-0.0666105053736595	0.118337540420371	-0.562882708079469	0.573514755755461	0.852100489148866
RLTR19-int	15752.0023253554	-0.0669230422841006	0.0855370933387605	-0.782388008352103	0.433986579028043	0.797517670661829
MER65D	443.377378761568	-0.0674811676628543	0.127314517707865	-0.530080794395629	0.596055914371104	0.860888868910335
LTR108e_Mam	168.925401404636	-0.0680491377792998	0.262935297869862	-0.258620147686682	0.795928336387772	0.959256973984862
LTR81B	892.395700074345	-0.0692008816232471	0.12945006364272	-0.534613068887332	0.59291744470076	0.860888868910335
BGLII_B2	3116.08561274252	-0.071173568552502	0.243188530468382	-0.292657036677871	0.769784312446396	0.943713448539568
RLTR20A2	2045.65076686286	-0.0718013181554982	0.0985361245082246	-0.728684301510796	0.466194797750461	0.817028437396733
RLTR47_MM	119.073778200005	-0.0728598763433279	0.224400869733598	-0.324891902757855	0.745262885410797	0.929840947186114
LTR90B	484.286764894243	-0.0730715285476097	0.130397170400537	-0.560402634164052	0.575204835292627	0.852100489148866
MER34-int	374.190846110139	-0.0732271719897034	0.190447326474027	-0.384597078817125	0.700535958731887	0.906461387738187
LTR103_Mam	285.55373953263	-0.0738204765458246	0.183692566096686	-0.401960305631511	0.687713239570833	0.902468841325357
RLTR31_Mm	1230.09821288991	-0.0741619895970758	0.0947532291109561	-0.78268694707609	0.433810969171587	0.797517670661829
LTR41B	1093.87442446379	-0.0743269356536346	0.0873596418981346	-0.850825125934057	0.39486650205421	0.770251876341395
MLT1G-int	225.222208401431	-0.074577958415284	0.16690002668759	-0.446870015535696	0.654968914621515	0.883071190598325
RLTR51A_Mm	11056.0065469459	-0.0748109481743472	0.16127146262907	-0.463876591350972	0.642736164949293	0.876644234989424
RLTR19	5852.72235857854	-0.0775352356263846	0.0783480230821935	-0.989626969682373	0.322356482709264	0.727198193874438
MLT1D-int	1035.20447178139	-0.0778582445526106	0.100600454674567	-0.773950903201659	0.438959825718984	0.798532658628863
MLT1N2	2633.97756319523	-0.0782958423727243	0.0861085645052841	-0.909272393406666	0.363206359129307	0.754575245393557
MLTR25C	7456.83193875794	-0.0793069859889989	0.121460253558445	-0.652949406833175	0.513788895633301	0.828114900056887
MamGypLTR1b	583.75668378805	-0.0793534769788519	0.150773486026764	-0.526293986924252	0.598683960267889	0.860888868910335
RNLTR23	5.95255904051802	-0.0805660766008171	0.252834797922718	-0.313787565525302	0.753682389033205	NA
RLTR28B	2686.12055508485	-0.0809368730716747	0.132602489403135	-0.610384298991956	0.541607266473071	0.847978086909723
MamRep605b	1292.08364061057	-0.0824164715477588	0.0984661620790337	-0.83700245771993	0.402591186556223	0.775507014101071
RMER3D4	2.99506365233649	-0.0826648264044426	0.208615257027565	-0.381202570544962	0.703052941856208	NA
MLT1A1	33113.5744824054	-0.0830060903683967	0.0657855516648415	-1.26176908002781	0.207031891268743	0.627565502207894
MamGypLTR4	484.494824937914	-0.0834558834018393	0.119887060152717	-0.696183352415141	0.486314011904663	0.825476256412661
LTR41C	866.41426056956	-0.0848837592721299	0.0987400868745364	-0.859689931428028	0.389959986404336	0.770251876341395
RLTR12F	424.943919202198	-0.0860956909600783	0.120017841850213	-0.717391839418715	0.473132353518739	0.820733821829394
RMER17C-int	13367.1777859692	-0.0871088170218423	0.0592861353166421	-1.46929800769809	0.141751976972681	0.547017244471499
MLTR31A_MM	2854.24146837169	-0.0872583735274933	0.097160507616481	-0.898085037019435	0.36914021556213	0.754575245393557
MamGypLTR2b	385.452755605768	-0.0880717567706274	0.189655473782998	-0.464410208211137	0.642353877740578	0.876644234989424
LTR102_Mam	1064.92061896423	-0.0882490277426715	0.147250573827766	-0.599347717078004	0.548941033982565	0.852100489148866
RLTR41B	535.525430346099	-0.0883881268327912	0.137696012712309	-0.641893924781466	0.520942059093559	0.83295383685079
BGLII_C	389.620792011457	-0.0901201639245424	0.127498176160037	-0.706831183862939	0.479671393153595	0.82167448580518
BGLII_A	1931.04407366368	-0.0919418963563027	0.174596055776143	-0.526571474013871	0.598491205770796	0.860888868910335
MER57C2	1771.75508381751	-0.0919865879264007	0.100583421525124	-0.914544864786955	0.36043061467343	0.754426438704051
MamGypLTR3a	734.666114686219	-0.0924811786429018	0.168218154880978	-0.549824184506563	0.582439969092865	0.856063390634556
RMER4A	17858.1190310474	-0.0925063353885307	0.085574235415665	-1.08100800495384	0.27969355283641	0.704652094320558
MER34A	2962.76345979993	-0.0942236275384866	0.0747454876206251	-1.26060539281333	0.207451054716563	0.627565502207894
MER92-int	1708.56330382956	-0.0945651757322189	0.14190139711858	-0.666422396467182	0.505141151056252	0.828054578548428
RLTR24	8261.24859353575	-0.0954802316363983	0.0860402817544766	-1.10972247453726	0.267118635158026	0.695602701032533
RLTR11B	7596.24625356307	-0.0964185630815927	0.101992187667299	-0.945357411599016	0.34447643712803	0.741181028909703
MLT2E	508.317411857308	-0.0986699014664754	0.192606981208648	-0.512294408109706	0.608444978246126	0.864896993870526
LTR37-int	1273.3371587429	-0.0993049062902195	0.0941200324856204	-1.05511877124651	0.291371007985321	0.707279624222431
LTR73	686.414058346578	-0.0993619840065045	0.105143064381572	-0.945033559071602	0.344641743349904	0.741181028909703
RLTR48C	1148.4159730751	-0.100779906632169	0.148051710565884	-0.680746971687936	0.496031609174295	0.825677751897969
MamGypLTR1c	596.046586440563	-0.10134030282228	0.15753764639351	-0.64323956280536	0.520068665645205	0.832663129570249
MER83A-int	2.31963691870246	-0.101886872776813	0.25889600779972	-0.378807938483856	0.704830491901778	NA
MYSERV16_I-int	28290.2804788725	-0.10446332477169	0.0850782620549893	-1.22784928289671	0.219503551271625	0.641461834298634
RMER16B3	643.170120237538	-0.105250622577778	0.138867586232301	-0.757867636119427	0.448530226726028	0.806015511907668
MER110-int	184.717494144975	-0.105528790459627	0.175702651697483	-0.600703272350785	0.548037639111367	0.852100489148866
RLTR42-int	13741.0763301629	-0.105601974716988	0.0740324439391563	-1.4264320220175	0.153743675932865	0.566077632486758
MYSERV6-int	35286.354542504	-0.105831801726054	0.0797768363893517	-1.32659778332493	0.184641769517583	0.600141663248906
MER83B-int	29.3833579384902	-0.106294844023361	0.308103065865183	-0.344824273282805	0.730226483584074	NA
MER57D	1310.05754340227	-0.107239180234218	0.102522984009361	-1.04600090954242	0.295560612458539	0.713456247271478
LTR81AB	257.865289765671	-0.107594573057871	0.145846220142804	-0.737812993948157	0.460628096070315	0.812708206544639
MLT1J-int	2679.9580207958	-0.111702752352163	0.0799817534439257	-1.39660767262059	0.162531581762875	0.576177666295745
LTR37B	1574.11718538173	-0.113375553621369	0.0961701668096379	-1.17893007325264	0.23842602150692	0.660896679036509
MER34	3103.63500738213	-0.113998223804868	0.0769310603277347	-1.48183901872805	0.13838313418104	0.540952251798611
LTR68	638.959124909486	-0.116000462291082	0.148606899722148	-0.780634660047034	0.435017400357595	0.797517670661829
RLTR31C_MM	5027.87640569917	-0.116062621033619	0.119265057045633	-0.97314767588901	0.330479911765073	0.732776820930292
MLT1H2-int	364.089818638186	-0.116099421069713	0.179003815674388	-0.648449643423178	0.516694170617468	0.828437673197945
MER67D	2286.75597989344	-0.116644453087428	0.0925017809507094	-1.26099353859384	0.20731117512438	0.627565502207894
MLTR12	2452.12514248438	-0.116873253514182	0.0885700172842919	-1.31957583197791	0.186976676345997	0.601596299576855
RMER17C	44431.6970076164	-0.124827567101247	0.18877846867755	-0.661203307930589	0.508481940160846	0.828054578548428
BGLII_B	9281.67675117605	-0.126149837775867	0.159275459777076	-0.792011299268659	0.428354087835387	0.797517670661829
MER67B	1061.3169870378	-0.136349432777846	0.0919018341556401	-1.48369802838525	0.137889049582185	0.540776598361405
ORR1B2-int	10770.4451284158	-0.13900427665774	0.104536030711184	-1.32972411823512	0.18360918534445	0.600141663248906
MYSERV-int	14410.3533786076	-0.139767424434076	0.0823415720198412	-1.6974087495202	0.0896194095316291	0.449590704483673
RMER16C	1106.4054776418	-0.140737068690059	0.0841107370838119	-1.67328991049519	0.09427023772016	0.465169533668331
LTR85b	470.433339393308	-0.142902616230455	0.181500117782526	-0.787542408397055	0.43096441312478	0.797517670661829
LTR33B	1076.93001372505	-0.145012558038895	0.139145079355179	-1.04219903959084	0.29731940824286	0.715945135048808
LTR45C	77.9858219899473	-0.147402245151599	0.224232412574417	-0.657677791642378	0.5107451958014	NA
MER70C	484.794872241903	-0.155365091864902	0.172444729926124	-0.901075052010904	0.367548416520518	0.754575245393557
MER21-int	536.950854440305	-0.156640049816654	0.147898451172189	-1.05908077367272	0.28956299522371	0.706395228654095
RLTR13D3A1	5543.96622790663	-0.157085990909703	0.0686127331719711	-2.28946769626743	0.0220521927482137	0.184380833811454
RMER10A	30233.9638352035	-0.158019941993693	0.155988984917823	-1.01299211389582	0.311063927746205	0.72045739539555
RLTR35B_MM	2763.16064418372	-0.158795963921035	0.100243785478951	-1.58412718663382	0.113164778786134	0.504039927296651
MLT1A0-int	1377.25310697224	-0.160058820023286	0.115622010295814	-1.38431085497775	0.166263291661761	0.580074107466114
MLT1E-int	53.7614560714443	-0.164103991898499	0.269536895193227	-0.608653497215752	0.542754136689093	NA
RLTR19D	371.313245848725	-0.168918969435148	0.143110558066451	-1.18044292246372	0.237824099057949	0.660896679036509
RLTR18-int	3086.56781674638	-0.169957938214914	0.120358569173648	-1.41211885163189	0.157914968860565	0.571985040308872
LTR58	34.2955811378399	-0.177635634349841	0.306905658318306	-0.580185182950067	0.561789744550637	NA
RMER17C2	18376.9387020557	-0.178560404862809	0.235261386674044	-0.758821573901077	0.447959298323488	0.806015511907668
MER73	655.024569610728	-0.18122656564531	0.147944323171107	-1.22493195236321	0.22060086030558	0.641554192772749
RMER10B	20537.5278906105	-0.183194707871154	0.200758549607697	-0.91241894834378	0.36154821854837	0.754426438704051
RLTR12B2	735.68376888513	-0.184807003279832	0.111441883000371	-1.65833150309875	0.0972505737290399	0.467752207138236
MLT1K-int	58.4586216698028	-0.185535914658325	0.270869044763253	-0.685269612142585	0.493173803670527	NA
MamGyp-int	299.005910407262	-0.186358466166555	0.170806955544359	-1.09110831097239	0.275225226257283	0.703548136759595
MamGypsy2-LTR	352.884405724471	-0.190114870719851	0.2226119832416	-0.854044261487847	0.393080465520657	0.770251876341395
MLT1N2-int	17.9517420644383	-0.19118117019314	0.351414249010114	-0.541890218619415	0.587894135452548	NA
MER57-int	638.010667157623	-0.191981276513984	0.17190263106791	-1.11687423948603	0.264048100463644	0.692622904048426
LTR81C	412.922742429467	-0.193244817499318	0.119962675495721	-1.61101119535537	0.107177282347878	0.497245498269997
LTR84a	589.562252359072	-0.204278586003845	0.10800084729651	-1.89154925267034	0.05855106278668	0.353408608124621
LTR107_Mam	369.988210835634	-0.205197228091071	0.174254839597884	-1.17779151187473	0.238879733393202	0.660896679036509
MER101B	58.9984169755854	-0.215448965547705	0.342176212845569	-0.628764951057996	0.529502948945969	NA
RMER3D-int	24731.7650827183	-0.217939383014774	0.161324490312862	-1.35087502916235	0.176735468450428	0.594384089425462
MER34C_	1383.12988757046	-0.222364184480587	0.0929231892999527	-2.39306212724864	0.0167084116031099	0.151255094512363
MLT1A-int	619.605073189375	-0.226173238231969	0.150787658548504	-1.49990793588268	0.133638252030652	0.540776598361405
LTR37A	2223.53602001546	-0.226817846981222	0.117675305983945	-1.92751400459255	0.0539156044571991	0.341654672455093
LTR85c	485.154619858739	-0.228890436325144	0.114061723168256	-2.00684733916365	0.0447659205104164	0.3140843844319
MLT1G3-int	418.099607501068	-0.231905137873301	0.115876173576256	-2.0015165613863	0.0453367508319967	0.315522820819214
RMER3D3	16.2112048936978	-0.240308331082023	0.341633848324903	-0.703193744572754	0.48193501705466	NA
MER65-int	191.233420758157	-0.254729223289548	0.185252766061086	-1.37547747991904	0.168983462803329	0.580074107466114
LTR103b_Mam	201.547745229148	-0.255396866270121	0.164887743281547	-1.54933561434997	0.121301062644545	0.513341818324045
RLTR28	19211.7595550291	-0.258445014352004	0.184564798709294	-1.40015299478336	0.161467508331657	0.576177666295745
LTR109A2	130.202413887705	-0.263336699494077	0.207694763470817	-1.26766058152058	0.204919187360215	0.627565502207894
MER70-int	273.037807273005	-0.264010933145381	0.198491254335231	-1.3299811076703	0.183524496012801	0.600141663248906
MER92A	166.450016895101	-0.272560298254713	0.200307607879948	-1.36139911483267	0.173387595699999	0.587384973935822
MLT1E1A-int	200.606853356115	-0.273496328984547	0.173541742754632	-1.57613251348885	0.114995267384772	0.504039927296651
MER76	2191.4952812023	-0.276500532715676	0.271943977937197	-1.01599916158125	0.309629785803715	0.719740394029141
MER31-int	725.781941971544	-0.298731882564419	0.147731912138203	-2.02239080411987	0.0431359943298682	0.305504336312713
RLTR12C	3407.82412999104	-0.306952390194317	0.220877934649901	-1.38930937625421	0.164738693943293	0.579957273414402
MER76-int	112.402378257988	-0.312758947056444	0.254081738206633	-1.23110503432089	0.218283582900812	0.641388040312656
MamRep1151	1693.33781376523	-0.327561570091269	0.178498350928368	-1.83500085209044	0.0665055632038246	0.373352570834275
LTR75_1	44.6018032138982	-0.328160658611842	0.290548600108	-1.13089851849771	0.25809780694117	NA
LTR90A	285.104758030256	-0.344667970282118	0.148957803929466	-2.31414899091802	0.0206595508759175	0.173944750032201
LTR106_Mam	761.787514054832	-0.351927475805092	0.128164310321881	-2.74604414720146	0.00603186462666163	0.0685128774575528
