# Supplementary material for: Morc3 silences endogenous retroviruses by enabling Daxx-mediated histone H3.3 incorporation
Source: Nat Commun. 2021 Oct 14;12:5996. doi: 10.1038/s41467-021-26288-7 (PMC8516933; doi:10.1038/s41467-021-26288-7)
Supplement: Supplementary file 12 — Source Data [file 41467_2021_26288_MOESM12_ESM.zip › Source_data_folder/FigS10A_RT-qPCR_mutants_ERVs.txt]

gene	genotype	fc	mean.fc	sd.fc
IAPEz	ATP.b	1.099597192	1.12978547566667	0.215157483076039
IAPEz	ATP.b	1.358442824	1.12978547566667	0.215157483076039
IAPEz	ATP.b	0.931316411	1.12978547566667	0.215157483076039
IAPEz	ATP.h	1.071403184	0.928882342333333	0.14985060655167
IAPEz	ATP.h	0.772645092	0.928882342333333	0.14985060655167
IAPEz	ATP.h	0.942598751	0.928882342333333	0.14985060655167
IAPEz	CW	1.067719023	1.13808241433333	0.116422852674727
IAPEz	CW	1.074062167	1.13808241433333	0.116422852674727
IAPEz	CW	1.272466053	1.13808241433333	0.116422852674727
IAPEz	dN	0.829886241	0.848759495	0.0274622004216612
IAPEz	dN	0.836127532	0.848759495	0.0274622004216612
IAPEz	dN	0.880264712	0.848759495	0.0274622004216612
IAPEz	ko	1.029348546	1.0273686295	0.170529586317444
IAPEz	ko	1.219167455	1.0273686295	0.170529586317444
IAPEz	ko	1.222445184	1.0273686295	0.170529586317444
IAPEz	ko	0.78804779	1.0273686295	0.170529586317444
IAPEz	ko	0.920187004	1.0273686295	0.170529586317444
IAPEz	ko	0.985015798	1.0273686295	0.170529586317444
IAPEz	res	0.680016261	0.825258771333333	0.12874586078737
IAPEz	res	0.870421757	0.825258771333333	0.12874586078737
IAPEz	res	0.925338296	0.825258771333333	0.12874586078737
IAPEz	SUMO	1.030582408	1.11755657833333	0.0753629077875899
IAPEz	SUMO	1.158556066	1.11755657833333	0.0753629077875899
IAPEz	SUMO	1.163531261	1.11755657833333	0.0753629077875899
IAPEz	wt	1.132330872	0.939201430333333	0.287604091155943
IAPEz	wt	1.401136122	0.939201430333333	0.287604091155943
IAPEz	wt	0.703091193	0.939201430333333	0.287604091155943
IAPEz	wt	0.707399277	0.939201430333333	0.287604091155943
IAPEz	wt	0.711639075	0.939201430333333	0.287604091155943
IAPEz	wt	0.979612043	0.939201430333333	0.287604091155943
MusD	ATP.b	0.202455486	0.320550361333333	0.121137198272673
MusD	ATP.b	0.314679226	0.320550361333333	0.121137198272673
MusD	ATP.b	0.444516372	0.320550361333333	0.121137198272673
MusD	ATP.h	0.266963734	0.279913647333333	0.0198307752351727
MusD	ATP.h	0.270033652	0.279913647333333	0.0198307752351727
MusD	ATP.h	0.302743556	0.279913647333333	0.0198307752351727
MusD	CW	0.178979391	0.364008821333333	0.184899305655588
MusD	CW	0.364269346	0.364008821333333	0.184899305655588
MusD	CW	0.548777727	0.364008821333333	0.184899305655588
MusD	dN	0.152581522	0.288250630333333	0.129048308311649
MusD	dN	0.302710231	0.288250630333333	0.129048308311649
MusD	dN	0.409460138	0.288250630333333	0.129048308311649
MusD	ko	0.128811412	0.199996930666667	0.0533572165333671
MusD	ko	0.163008793	0.199996930666667	0.0533572165333671
MusD	ko	0.170544338	0.199996930666667	0.0533572165333671
MusD	ko	0.233221027	0.199996930666667	0.0533572165333671
MusD	ko	0.238445519	0.199996930666667	0.0533572165333671
MusD	ko	0.265950495	0.199996930666667	0.0533572165333671
MusD	res	0.041243421	0.0454483803333333	0.00365402196089793
MusD	res	0.047249838	0.0454483803333333	0.00365402196089793
MusD	res	0.047851882	0.0454483803333333	0.00365402196089793
MusD	SUMO	0.407722985	0.460478709333333	0.0906785655479042
MusD	SUMO	0.408528879	0.460478709333333	0.0906785655479042
MusD	SUMO	0.565184264	0.460478709333333	0.0906785655479042
MusD	wt	0.024302749	0.0388160905	0.00811811281919528
MusD	wt	0.038166492	0.0388160905	0.00811811281919528
MusD	wt	0.038630504	0.0388160905	0.00811811281919528
MusD	wt	0.039837817	0.0388160905	0.00811811281919528
MusD	wt	0.043263542	0.0388160905	0.00811811281919528
MusD	wt	0.048695439	0.0388160905	0.00811811281919528
MervL	ATP.b	0.326157746	0.389068768666667	0.0703277652332024
MervL	ATP.b	0.376053537	0.389068768666667	0.0703277652332024
MervL	ATP.b	0.464995023	0.389068768666667	0.0703277652332024
MervL	ATP.h	0.303138502	0.338369967666667	0.0480178688337143
MervL	ATP.h	0.318907761	0.338369967666667	0.0480178688337143
MervL	ATP.h	0.39306364	0.338369967666667	0.0480178688337143
MervL	CW	0.363428677	0.402025457333333	0.0490491517946122
MervL	CW	0.385427668	0.402025457333333	0.0490491517946122
MervL	CW	0.457220027	0.402025457333333	0.0490491517946122
MervL	dN	0.350737011	0.394977419666667	0.0475422613243021
MervL	dN	0.3889488	0.394977419666667	0.0475422613243021
MervL	dN	0.445246448	0.394977419666667	0.0475422613243021
MervL	ko	0.266650455	0.376158301166667	0.0847509616494164
MervL	ko	0.321944841	0.376158301166667	0.0847509616494164
MervL	ko	0.327598121	0.376158301166667	0.0847509616494164
MervL	ko	0.398245944	0.376158301166667	0.0847509616494164
MervL	ko	0.466267452	0.376158301166667	0.0847509616494164
MervL	ko	0.476242994	0.376158301166667	0.0847509616494164
MervL	res	0.326912055	0.348853332666667	0.0348658091600341
MervL	res	0.330591115	0.348853332666667	0.0348658091600341
MervL	res	0.389056828	0.348853332666667	0.0348658091600341
MervL	SUMO	0.347108806	0.376412571	0.0256246825461014
MervL	SUMO	0.387516021	0.376412571	0.0256246825461014
MervL	SUMO	0.394612886	0.376412571	0.0256246825461014
MervL	wt	0.268674254	0.4583956515	0.156372733966011
MervL	wt	0.350515699	0.4583956515	0.156372733966011
MervL	wt	0.378522351	0.4583956515	0.156372733966011
MervL	wt	0.466607828	0.4583956515	0.156372733966011
MervL	wt	0.641399699	0.4583956515	0.156372733966011
MervL	wt	0.644654078	0.4583956515	0.156372733966011
