# Supplementary material for: Morc3 silences endogenous retroviruses by enabling Daxx-mediated histone H3.3 incorporation
Source: Nat Commun. 2021 Oct 14;12:5996. doi: 10.1038/s41467-021-26288-7 (PMC8516933; doi:10.1038/s41467-021-26288-7)
Supplement: Supplementary file 12 — Source Data [file 41467_2021_26288_MOESM12_ESM.zip › Source_data_folder/FigS07B_ATAC_ERVs_Morc3_ko_res.txt]

repeatName	mean.log2.wt	log2.fc.ko	log2.fc.res
IAPEz-int	11.6097813296652	0.829405077336341	0.0727936318492404
RLTR44-int	10.1151032367283	0.547536330352871	0.0148995657772097
ETnERV-int	11.1082602248278	0.520410040970742	0.0238398317592026
LTRIS2	13.4835372316782	0.438675197366321	0.21196235467818
IAPLTR1a_Mm	8.47136472842692	0.418486867025472	0.00648289094207222
MMETn-int	11.6883365196759	0.391873120112709	0.00707367044846663
IAPEy-int	10.0350987067745	0.377868484261981	0.0341514869628305
IAPEY3-int	11.3056694146277	0.367269892365465	0.0408588295307339
IAPLTR2a	9.11873914477839	0.331585614630715	-0.058799935930443
MMERVK9E_I-int	13.159442977194	0.296332546303342	0.0766695452153581
IAPLTR4_I	8.02197512349313	0.290837224381848	0.036673987171941
IAPLTR2_Mm	10.1539088725607	0.277564702268549	-0.0759120951735497
IAPLTR2b	9.8550508427811	0.269150970141224	0.00614677412702846
IAPLTR2a2_Mm	9.67771523649766	0.263677291518816	-0.0395126961301759
RLTR1D2_MM	9.01694318246355	0.243211749122924	0.00124486516874533
LTRIS4	7.66780488711884	0.238222016651083	0.0222213040666457
IAPEY4_I-int	9.69566983510603	0.237097244535491	0.0573103315450805
MMERVK10C-int	11.6091980286063	0.228855389909095	0.0416438773438692
IAPEY5_I-int	8.12179932797038	0.227040968726895	-0.0396303947901746
MMERVK10D3_I-int	10.7312428622082	0.219730056613979	0.0483425672386844
IAPLTR1_Mm	8.39243301222144	0.215465649860658	0.0563015251187817
LTRIS3	8.75735173786179	0.209421041642887	0.226076382562502
IAPA_MM-int	4.06339586323161	0.20854535516494	0.00986766378031234
ERVB4_1C-LTR_Mm	10.4656745186442	0.195277845483194	0.0405349622247098
RLTR45	11.6039008146996	0.191411058585354	0.0821557356821607
IAPEY_LTR	10.0734308461648	0.187135773127315	-0.0370668994074901
RLTR27	10.6738267177204	0.182748076774903	-0.0290576013186676
IAPLTR4	8.54634164479214	0.181151521097213	0.0196630213823141
MMERVK9C_I-int	13.8082673504457	0.179844744255806	0.0581872421536218
IAPLTR3-int	9.96136527099027	0.178557983084138	0.0159924727334708
ERVB4_1B-I_MM	10.4808530534906	0.175870503856364	0.0654655661522821
ETnERV2-int	12.536229002156	0.167670593989008	0.0350437143876157
ORR1G-int	6.87721320250647	0.166296139762633	0.0875633949244747
RLTR1A2_MM	9.83932987798724	0.165976143858009	0.0795335779058615
ERVB7_1-LTR_MM	10.6597727003379	0.164443577744102	0.0479224227389388
ERVB7_2-LTR_MM	11.1696626586174	0.163621202172463	-0.0366787680912175
IAPEY2_LTR	11.1757416320661	0.15401679221603	-0.0420789111362847
IAP-d-int	10.6473149634858	0.15336456008788	0.0482588677591096
ERVB3_1-I_MM	7.98614184584766	0.153129326886975	0.00862930493238068
IAPEY5_LTR	8.07560886017347	0.151753974407958	0.0541084589610215
IAPEY3_LTR	9.67986226961738	0.148825633516791	0.0225433647001392
RLTR6B_Mm	8.65854922761996	0.145296194808177	0.0853328026419309
MMERGLN-int	11.438046587118	0.138722892552989	0.0297525217872927
IAPEY3C_LTR	8.25889708549906	0.13210345458147	0.0167874264548313
RLTR9B2	11.3786885980884	0.129780886639987	-0.0384829694243916
LTR106_Mam	6.68735627744171	0.129163640100447	0.07268286210192
RLTR6-int	11.4513218024485	0.126634263761163	0.0169035180976422
RLTR1B	11.100973626692	0.123208485342486	0.0939028144896739
ERVB2_1A-I_MM	9.07846013119372	0.122722355093416	-0.00950016289979061
RMER16A3	11.3592831388305	0.113660629314294	0.0838332100637356
ERVB5_1-I_MM	9.63804255137142	0.112225623374959	0.0320186426208959
ERVB4_2-LTR_MM	7.32217508255958	0.106030525306304	0.188133974754106
RLTR41	13.3850412576866	0.105569867317255	0.202180278357991
MURVY-int	9.42948757588224	0.104746334118611	0.0196607171073531
RLTR41C	11.7368521244471	0.103919801631379	0.11414821252967
MuRRS4-int	11.3060880201149	0.103671692552107	0.00167984268932031
RLTR5_Mm	8.35936193045272	0.100881705394597	0.0359966239903127
MLT1E2-int	5.96793829673306	0.0996065021085855	0.0863460532732896
MER67A	8.65510522994092	0.0994324880110504	0.0487596453991586
RLTR6C_Mm	6.18138585776001	0.0983879464257678	0.0367241556420463
MER73	7.18787457479384	0.0976040480651221	0.0419203435751969
LTRIS4A	8.48061582506241	0.0971815325039156	-0.000573162350987033
RLTR9E	14.7941959969302	0.0969038348118119	0.00484009694068277
RLTR44A	9.21648415325964	0.095626726616608	-0.0168236204883918
RNERVK23-int	5.58321170483395	0.0938720166521696	0.00300836306769181
RLTR4_Mm	6.44170065343946	0.0938346630162741	0.101827757088372
MLT1G1-int	5.99670698818471	0.0937119862723579	0.0887980895678195
MamGypLTR2c	6.93328087732518	0.0922375676226004	0.00254468156655907
MER57E2	5.82457906534891	0.0913313361436412	0.0191934036056232
RLTR17B_Mm	13.9011054816606	0.0902130990884782	0.0216265111988285
LTRIS_Mus	10.4255167185078	0.0900491014224194	0.0470196054742829
RLTR13A2	6.61928257485193	0.0899530550830239	0.0334556385596958
ERVB7_4-LTR_MM	9.5667372157401	0.0879177305519061	-0.165153764812546
LTRIS6	7.51199963403667	0.0855679970354171	0.0831054525047472
RLTR4_MM-int	10.2128174241258	0.0855170129188991	-0.0438238968698688
RLTR13G	13.6860602576531	0.0853222232678466	-0.0125224765172192
MER21-int	6.81955531718628	0.083933632843979	0.0158406177379549
MamRep1151	6.94123889881754	0.0831757727879419	0.0140762114651753
RLTR44B	9.23383104291253	0.0825341057996543	-0.0492452318902945
RLTR10-int	11.0972900349135	0.0779523554108472	0.00155936194124884
MER89-int	6.29343216762957	0.0746789930600649	0.0848627178811032
ERVB4_1-LTR_MM	4.92787637443469	0.0744748906942787	-0.0353188683396102
RLTR13B3	9.88527218958977	0.0707489235108287	0.240111045968215
IAP1-MM_I-int	9.64301380535952	0.0702357095597268	-0.00569623482923554
RLTR45-int	10.1902208502816	0.0684196320311035	0.0718417604115338
ERVB4_3-LTR_MM	6.97443754676271	0.0678079590247531	0.0730091458799311
ERVB5_1-LTR_MM	8.04027382304272	0.067247403653429	0.0252615631320818
RLTR9A2	12.0620459155743	0.0670109471759126	-0.0587290157014131
RLTR13A	7.39391964289071	0.0660209746628153	0.0861019144419934
ERVB7_3-LTR_MM	10.5785974496219	0.0652477389591066	-0.128758806446911
MLT1I-int	5.96525076819864	0.0634914582947852	0.0660953666533759
MER76-int	4.6098386755771	0.0620850237559551	0.0212175938399568
MLT1-int	8.37118436334058	0.061930187782389	0.0440191514370945
MuRRS-int	10.6446984494246	0.0615726945640667	0.0249373288299513
MLT1A0-int	8.4135295373679	0.0615494575092601	0.0891758128984073
RMER17D	11.4439293151108	0.0611089150195987	0.0221501226906256
RLTR50A	7.27229552038992	0.058895756974918	0.0502616937739679
RLTR30D_MM	8.88555200025542	0.0588761546851551	0.0580030994626615
RLTR20A4	12.7961096183813	0.0583636570058168	0.0365564627436079
RLTR9C	10.2594276000094	0.0577935599363677	-0.102350624510628
RMER16-int	12.6099510718434	0.0575250807091425	0.0268394274987163
ERVB4_2-I_MM	10.1957796850333	0.057320971456436	0.0114986536850736
RLTR1E_MM	6.69518070289119	0.0573049272156236	0.0491918842661923
RLTR19D	6.86759513353174	0.0571092719034194	0.0577157835303268
ORR1A0	12.1402636862145	0.0567371475842062	0.139947425211266
MER68-int	6.48521692003201	0.0565791374894884	0.0156054555749598
MuLV-int	9.69958391862136	0.0558900010357899	0.0284836866944307
MER54B	8.39206883323748	0.0556585253468818	0.195156246410074
LTR78	9.40931829717886	0.0547259481988807	0.00726141685904658
MER70A	8.13838809482336	0.0528487132116595	0.0257335733351685
LTR81	6.14903043675309	0.0526583953246806	0.0971645516339548
RLTR13C1	11.0668854562573	0.0523159192399714	0.173289975951695
MLT1F1-int	7.249120613248	0.0506055617397623	-0.114724520479026
RMER6B	11.09298437906	0.0502565365455077	0.073517516464781
LTR91A	8.92614824521144	0.0493887533547372	0.0865451353779019
MER67C	9.91360680086472	0.0483621884229031	-0.00192635545308661
LTR73	8.50503010130181	0.0480533621108474	0.0933962393955436
RLTR13D5	11.04715934403	0.0480438059951975	0.248216100303454
RMER12C	11.8897984084594	0.0477345149863986	0.0241637714858562
RLTR1B-int	11.1677140368493	0.0449545625702932	-0.00412891446111274
MERV1_I-int	12.33230234256	0.0441467075855346	0.0480279515680504
MMTV-int	6.49973288077498	0.0440298965604287	-0.0475932983851237
ETnERV3-int	9.51104109311284	0.044001316375418	-0.00352618424837381
LTR69	6.33177572318784	0.0438542712825054	-0.0388369753324982
RLTR10D	9.85695158047894	0.041814457800081	-0.0365915660724401
MLT2F	9.80904683053779	0.0409697023949072	0.0142705232899445
RodERV21-int	12.2728910976999	0.0409439625530084	0.0230955387678211
BGLII	13.4950264924943	0.0406173012971163	0.115000685066612
MamRep605b	8.86925755765944	0.0403290149236479	0.0719429698525413
RLTR9D	14.1235669113086	0.039339478507598	0.0148159469451219
LTRIS4B	7.25181532146697	0.0389499217620113	-0.0362534573955617
RLTR10C	11.9817698068601	0.0387942273177142	0.0136927866268888
RLTR19B	8.6749836082356	0.0384148009576712	0.0162418271484945
RLTR1C	9.53629760532558	0.0380831833890767	0.0535224442014073
RLTR43C	8.12492270009449	0.0372306351992417	0.0620399481603897
RLTR13D	6.67283233401895	0.0371985161961863	0.111141719486713
MER65-int	5.05869006883626	0.0369130292273026	0.0256903808055817
RLTR10B2	10.4314047786791	0.0368345171440261	0.0163739248528039
MURVY-LTR	11.3053005460861	0.0365413473992504	0.0380291697127735
RLTR18B	11.1481656960635	0.0358616243354746	0.0263548154963402
LTR108b_Mam	4.12649097258421	0.0357933905679602	0.0892622002649635
RLTR13D3A	9.31849341652484	0.0350121606041682	0.09000147528835
RLTR12F	5.77777789240388	0.0349000461831546	-0.0174058592535173
MTB-int	10.427513441919	0.0348456160348256	0.0507132730229873
RLTR48C	8.28192543790042	0.0344689986827991	0.0709147187801982
RLTR20C1_MM	11.9902115475998	0.0341040361088325	0.00752042402075226
MLT2C1	10.0379901162959	0.0332512468015942	-0.0026805083897834
RLTR13D2	10.3306651807214	0.0328898145485734	0.109908762355861
LTRIS5	7.54547487881162	0.032669542192866	-0.0182414414265022
MER101B	4.39666543420456	0.0322618344905967	-0.0224434246468919
MLTR18A_MM	9.77712869532409	0.0321550663525283	0.0551564882506455
ORR1F-int	9.95458232135524	0.0307545073059998	0.0281588855157313
RLTR6_Mm	6.55496613375902	0.0306681540638074	-0.0565357658856955
RLTR20C2_MM	11.8789579106122	0.0295148386297974	0.00967107650859766
ORR1A1-int	11.5125233764335	0.0293526136211906	0.120787456735133
MER74C	7.28480463386381	0.0288530522949442	-0.0542093408966897
MLT1E-int	2.74114730749691	0.0286140086090492	0.0214616827300622
RLTR33	11.5079022691901	0.028572723005226	-0.00924321454873045
SRV_MM-int	8.38835010686941	0.0284446287879678	0.0240158642792956
RLTR40	11.5879430063595	0.0283785846719624	0.00689282493907761
LTR75B	6.95649376637524	0.028319253558748	-0.0114233811262041
MamGypLTR1c	6.91214880261536	0.0280691051210811	-0.0692451129396403
MLT1N2-int	1.96439223548244	0.0273711384475275	0.00837345547941992
MLT1C2-int	6.83248033798976	0.0268501122610658	0.0146030219504798
RLTR13D3	10.7648393574389	0.0261806466931365	0.127383808062195
MLT1N2	9.63002970271175	0.0256684468543344	-0.0130983107962734
ERV3-16A3_LTR	8.76231517818416	0.0256412239759278	-0.0116415186272292
RMER12	11.7224624496456	0.0256308408143635	0.0383245900579627
MTE2a-int	9.53795367749674	0.0246248473646329	-0.00117409327734386
ORR1A1	13.1575319396275	0.0246213103103816	0.116754830978961
MER68B	8.65879598633559	0.0244523260132947	-0.00791842015294009
MER65D	6.71563191452099	0.0244263157373954	0.0170239641845562
RMER19B	13.9352118937629	0.0243860108754177	0.00804593464236625
MLT1D-int	7.52375298005026	0.0242803514305043	0.0450847544238293
RMER12B	10.4077382515601	0.0241976518210816	-0.00964562189479423
RNLTR23	1.45753822937603	0.0241487371371505	0.0199827941730133
MamRep1527	8.35555280606875	0.0241367989200061	0.0547831260322713
MMVL30-int	10.7585467879683	0.0240434851299156	0.012122188450558
RLTR9A	12.6229904449134	0.0234211041960766	-0.0488558569003068
RLTR10D2	11.1505494103233	0.0233394396499751	0.0630135837463133
MTC-int	12.6731757020727	0.0231962838309023	-0.0027182624711255
MamGypLTR2b	6.47903428148061	0.0230603967347562	0.0386591806308996
MLT1J2	10.7890583716279	0.0230238579113653	-0.0124235679291065
RLTR25A	12.5597331362291	0.0228836468259743	0.079087071368436
LTR16E1	9.67508574668864	0.0224646584645942	-0.0183319304513994
RLTR10B	8.07182492369444	0.0222927666064816	-0.0393372919077439
LTR107_Mam	6.39434284192468	0.0213745849027474	-0.0177080424194447
MLTR12	9.30636415417053	0.0207281156830277	-0.017074865825407
MT2_Mm	9.84872583886987	0.0204917358021266	0.0132745702627304
RLTR14-int	11.532170387554	0.0201658093386516	0.0168188458121303
MTB_Mm-int	9.83373621585022	0.0197223006312228	0.0687654481016207
LTR53-int	6.4176432461942	0.0193390998724086	0.0378105518012166
MLT2B2	10.7431787520895	0.0187902061303209	-0.0136437234222289
LTR75_1	2.84780669418046	0.0186123437704402	0.0213374553450927
ORR1A0-int	10.4991596057152	0.018370549262233	0.113193414787201
LTR77	4.49662146906128	0.0182304525260273	0.0556786672262346
MER90a	9.39711248003293	0.0181322423667289	0.016062811933752
MLT1E3-int	3.43490681619536	0.0176005550508895	-0.0505692198666932
LTR16B1	9.01458861402996	0.0174853473486181	-0.0148029666545462
MTE2b-int	10.3656497826963	0.0172549581893566	-0.0221514372298888
MER54A	9.03269711579571	0.0165038373731203	-0.0135527150701744
RMER19B2	11.8237928281524	0.0164199315087377	0.0129706778232048
MER89	9.79488388286251	0.0163834227780804	-0.0172458418756083
MLTR25C	9.7015214953995	0.0163067908015453	0.0105454322502414
RLTR13E	13.8160665028015	0.0154371083916676	-0.0259195844704685
MT2B1	12.975969250395	0.0153267305449667	0.0270164310517096
MTB	13.1210137788259	0.0152741297685566	0.00287144329853994
MER68C	6.00367214857066	0.015066511575716	0.0514370691298858
RLTR20B2	10.6622796669638	0.0150020916212608	0.00921626889303973
RLTR10E	9.53599063133985	0.0148805597851993	0.0530345979975504
RMER15	14.716692090213	0.0147563851674395	0.00157298458143629
MTA_Mm	13.6240262875104	0.014482165138368	0.010742800650867
RLTR1	6.2017651511568	0.0144511023178886	0.0138425582153321
MamGypLTR4	7.27877193944867	0.014443849563988	-0.0234247038763318
RLTR10F	9.64239882252958	0.0138995058819482	-0.0102866999066951
MT2B2	12.6600735384881	0.013858108766799	0.0263431439390338
RLTR31D_MM	12.0208207979029	0.0138281455276132	0.00721331650398405
MTEa-int	11.482647654381	0.0134220843201049	0.0187462607032138
RMER19A	12.1577841637611	0.0131845508065798	0.0102476319323941
MERVL-int	11.2030496032018	0.0130503357820775	0.0330745372980576
LTR108a_Mam	5.33710318180548	0.0129707608793597	-0.03707830342388
ORR1E-int	11.4848020380734	0.0128728599538661	0.015994264006423
MLT1G1	10.5635150507085	0.0127249075856497	0.00454213389327762
ERVL-B4-int	11.0946659592583	0.0125390586904075	0.013401964683915
LTR52-int	5.50132094766984	0.0124388647049356	-0.10496541733094
MurERV4_19-int	10.5956366208989	0.0124033749398507	-0.00125762767707371
RLTRETN_Mm	12.2657184245812	0.0122401392026639	0.0148675118724988
RLTR31C_MM	10.0089757658049	0.0119088088488866	0.005868277756095
MYSERV16_I-int	11.7504444300355	0.0115327316391909	0.02252698689421
MER90	8.64183304602735	0.0114014271586278	0.0368527583409133
MLT2C2	9.26579648979802	0.0111794257426325	0.0120204112901359
MTD	16.3769784848694	0.0111164888584518	0.00634677962396069
RLTR51A_Mm	11.4132235944053	0.0110392006920641	-0.000345265079648271
MER95	5.44146024926727	0.0109696911682473	0.00773476800471773
MERVK26-int	11.6501503840366	0.010891306217685	-0.00585876115391137
RLTR48A	9.84723088245689	0.0107413556274025	0.0515395245499448
ERVB4_1-I_MM	10.3717922048769	0.010554753917738	0.0595035598583795
MER110-int	4.83422116910267	0.0105466162963692	0.0263792243829846
X1_LR	1.65958545810136	0.010152545731356	0.0116011480185878
IAPLTR3	8.18763528949173	0.0099660446520069	-0.0832721603459028
HERV16-int	8.32857466107847	0.00975689807002311	0.041390943982984
RLTR19C	8.63274466624753	0.00941045681025798	-0.0667447341768419
MT2C_Mm	11.4405172486772	0.00921842205838708	0.0248703579633514
MamGypLTR1a	7.08599029712526	0.00921047813692155	-0.0563030460656666
LTR37B	8.07794542578762	0.00905132881683635	0.0267006871920934
RLTR13B4	9.84990394087245	0.00874124180458935	0.285277578476107
MLT1I	11.1468673103193	0.00855188489537362	-0.0213963300412718
LTR85b	7.99157522440314	0.00823867023475078	0.00719629206906802
RLTR34D_MM	10.2284365396412	0.00808057820253794	0.0119281897456087
MLT1A	12.5127736442985	0.00803565601411904	0.026888604015701
MLT2B1	11.1934910816079	0.00801733973001895	-0.000405746534287488
MLT1H1	10.5745965034266	0.00786915003522282	0.0376735195405509
MLT1E	9.32219398892937	0.00780140507506566	0.0216060582691266
RMER6-int	9.45596238321192	0.00777362535279558	0.0429079804989954
ERVB2_1-I_MM	7.22259737568193	0.00759213876438025	0.046179018969335
RLTR20B1	10.4135687953304	0.00754490025362031	0.0147995585834515
LTR84b	7.85404114184284	0.00738837082473687	0.0547721998751074
RLTR1D	9.14415411913673	0.00690435246733934	-0.0371581881366705
RMER20B	12.9517656041595	0.00684644646474375	0.00809855292646411
LTR108d_Mam	5.63599591756499	0.00679962189052752	0.0177196510421247
MTA_Mm-int	11.8151542863401	0.00664524766353303	0.0160393572054502
RLTR24B_MM	9.22103504627579	0.00635804934603357	0.0906272604055314
MT2A	13.8714815238713	0.00633778405028451	-0.00150330093651263
RMER4B	12.8902760337618	0.00608918933249036	0.0147801075394351
ORR1C1	14.3982173599512	0.00587899901156241	0.0719967724591921
MYSERV6-int	12.089581113477	0.00583278324719494	0.00348799253450416
RMER6A	13.2804574391955	0.00567309762405621	0.025570266767204
MERVL_2A-int	12.9083966863008	0.00565782470629195	0.0149710128770106
LTR16B2	9.18458868154962	0.00538405557651878	-0.000545719221838326
RMER3D1	-0.570825015619555	0.00538088513083601	0.0147239130503743
MTC	15.5353974033048	0.005379096480711	0.0107140550745815
MLT1E1-int	2.95174823385837	0.00487241453212039	0.0155145582949547
MLT1A-int	7.1573306673238	0.00457149402928092	-0.0420244087479276
MLT1A1	12.9471341259776	0.00407378835078021	0.00464492661267357
HERVL40-int	7.79005733713704	0.00387865533935816	-0.0625099770798458
MamGypLTR3	8.55114896621957	0.00383408414027642	-0.0114999881069426
MLT1J	12.066243618056	0.00378867785901527	0.000544593279412808
MER34A1	8.47626937503541	0.00346516163611632	0.00639860887754473
ERV3-16A3_I-int	10.3937056530684	0.00319140456817557	0.0124966500731745
MLT1J1	10.7846667203491	0.00310962369319867	-0.0382299200443779
RMER4A	11.8388125264663	0.0031044172198218	0.0128149221049316
LTR16A1	9.80806336074679	0.0030290603048968	-0.0463969967439812
ORR1D1	15.1157837942704	0.00294659860245261	-0.00641099322474581
MLT1F1	11.383324233278	0.0024982859409608	0.0302336612759309
RLTR13D6	15.2403613989254	0.0023738861464313	-0.0135974090778141
Eutr18	7.10185582341461	0.00214842894010481	-0.0307574453088542
RLTR44E	9.72376076517376	0.00201383878137307	-0.0227964387952344
MLT1C	12.2414126940389	0.00125034742274366	-0.00430315868746334
RLTR22_Mur	11.4946748642889	0.00115399524260873	0.00753160172038214
MER52-int	8.08435300780442	0.000957666779793698	-0.00528459163066763
RLTR18	10.9946510172224	0.000955030832855641	0.0795946372266805
MER83B-int	2.30552648656018	0.000838590237176806	0.0249504093368769
ERVL-int	9.98075347360053	0.00066797900361415	0.0111744074313105
MLT1K-int	3.58206180328534	0.000535528704668664	-0.0275859173795761
RLTR13A3	7.91224401008251	0.00052607537474092	-0.0270870004897494
ORR1F	14.9642187503392	0.000304686147782007	0.00219865960878352
MLT1J1-int	6.23873941696476	0.000227888819383182	0.0990431920989847
RLTR43A	-0.428039103687292	0.000190360900765185	-0.00962259718409486
MER83A-int	-1.83469529161357	0.000107276854141913	7.34604312839782e-05
MER70C	7.10487758642358	5.48033138221271e-05	0.065972731994334
LTR40b	9.54945286540317	-5.26069095521109e-05	0.0145140906053349
ORR1A3	13.265228524235	-0.000133396609262704	0.0682583152343259
LTR108c_Mam	5.3554393385075	-0.000279616952530759	0.00358113748847888
EUTREP7	6.47610195209173	-0.000288594089975724	-0.038671380369367
ORR1A4-int	11.9576566921377	-0.00029176529229602	0.0541466627296519
RMER6D	11.8489453606142	-0.000347072371974733	0.0257460948464239
ORR1G	12.6039368963262	-0.00091903503256674	0.00286033868858304
MLT1C2	13.2958688813752	-0.0010501772338749	0.00955959317055388
MLT1E1	9.54864882706248	-0.00126157806274385	0.000648754388889117
MTE2a	14.5729037889119	-0.00127802843537417	0.0062874175768588
MLT1E2	11.1617528699147	-0.00130446876089074	0.0130309522040228
RMER17C-int	12.1578021671639	-0.00132225064913172	-0.0268016910272433
MurERV4-int	11.0792175988885	-0.00163897521014533	-0.00663194644461029
MTD-int	12.23231413137	-0.00178531557955708	-0.0189858692376923
MTEa	14.9682186773913	-0.00182922345376113	0.00248919721732399
RLTR24	11.1608965243976	-0.001948115940408	0.0304973563547239
MLT1F	11.3750082960822	-0.00222745177229022	-0.00945960064191809
RLTR22_Mus	9.93802526561232	-0.00232499619668047	-0.0401499078347047
MER77	9.97536083131967	-0.00237603304419665	-0.00737750155631289
RLTR43B	-1.83476452903951	-0.00238758424432173	6.98684210658218e-05
MLT1F2	11.823100627252	-0.00250004003073201	0.00957443376595712
MLT1L	11.1027855447633	-0.00256827917844049	-0.013918656957653
RLTR49	10.66154911507	-0.00259130250997508	0.028480724784103
LTR82A	8.60838302509289	-0.00302261969325457	-0.0276159130112035
ORR1D2	14.6987282310195	-0.00305242609584155	0.0100677731838719
MLT1A0	13.6005542270637	-0.00306743690952516	0.00476057228383731
RMER5	13.4584323694646	-0.00311602701180824	0.0232554104090301
RLTR20D	11.3586483810201	-0.00335357354399335	-0.0265247329007146
RLTR15	11.7924078133547	-0.00344177882599261	0.0242635012748185
RLTR50B	8.92817823537474	-0.00347647366113613	0.040954740319469
RMER17B	14.1794619285021	-0.00353640226570207	-0.0884333938475308
MYSERV-int	10.7921134188225	-0.00407922621821122	-0.0230492064466166
RMER17B2	12.0763308847121	-0.00430769921942264	-0.0577819998520912
RMER6BA	10.3368841446747	-0.0043188554374467	0.0161711287518322
RLTR18-int	8.98376938694799	-0.00448335680365375	-0.0185595435398405
LTR78B	9.01595755046982	-0.00462897128812401	-0.0237088659892084
MTB_Mm	13.2151489811992	-0.0047136343239611	0.0106046122430836
MTEb	13.9922473792191	-0.0048414904253189	-0.00488426576523793
ORR1A2-int	13.083382794296	-0.00486925814413119	0.0841569640638262
MER31A	10.2606329381347	-0.00495982986807775	-0.0275489660129669
RLTR9A3B	11.3643043575216	-0.00496957837927248	-0.0976566787888178
HERVL74-int	6.96440528829819	-0.00502885605829739	0.00202975308155739
MER57-int	7.6167661181368	-0.00514673189428105	0.0378053028262233
ORR1A2	15.1511007287093	-0.0051540185767962	0.0676063209843001
MLT1B	13.4391494795263	-0.00532424089651151	0.00909158736664928
MTE2b	14.4961215087333	-0.00532711833263022	-0.00695333449412239
RMER3D4	0.378222076838717	-0.00539047945580901	-0.0150891135330872
MLT1H2-int	6.55745429477141	-0.00541273361523142	0.0260068560974043
RLTR47_MM	5.33651296764254	-0.0054239862429446	-0.091901875745565
RLTR46A2	8.26928442090971	-0.00550548051675648	0.0143830361666737
ORR1B1-int	12.7217895915908	-0.00558099992901973	0.0411634043174889
ERVL-E-int	10.5347511062971	-0.00563166412634963	-0.0123191644357892
LTR88a	7.07056836997115	-0.00590412018569619	-0.0221806442940231
ORR1E	15.3003861503492	-0.006071775918846	-0.0026592395886631
RMER20A	12.2747802590813	-0.00621847271900045	0.0195423239559105
LTR84a	7.12298801153037	-0.00659974444098665	-0.0599235703936483
RLTR9F	11.2287127827118	-0.00700296070590412	-0.0718167981602296
RMER17D2	12.2211417111594	-0.00717901024771628	-0.0430799941259785
RLTR14	11.890121682284	-0.00744666921594295	-0.0146920444381546
LTR108e_Mam	5.1876970090281	-0.0075846716440422	0.0199256927472167
MLT1E1A	10.6446837637847	-0.00763018894977918	-0.0133384285069909
EUTREP8	5.76082715053589	-0.00778277881539857	0.0762447954572787
MER34-int	7.41023755271098	-0.0079011653724681	0.164810252764246
LTR40A1	6.89752527836195	-0.00795650582147456	0.0390525559602635
RMER15-int	12.7104947003127	-0.00850757329279617	-0.0287964523116386
LTR65	8.13494945999426	-0.00856500858692755	0.00991076873868124
MER68	10.1884201005811	-0.00903703095359631	-0.00890388663529862
MLTR13	8.44643011768018	-0.00912966478280985	-0.0348095218219608
MER31B	9.81424994542045	-0.00913128053024792	0.0191209622367499
LTR45C	3.95897407502758	-0.00921935767209092	-0.024303410056516
RMER17A2	12.845754852424	-0.00941530071429142	-0.0542698126566528
MamGypsy2-LTR	6.83712284133793	-0.00951427455921738	0.0435849525651921
MLTR11B	12.910104967423	-0.00973641373150791	-0.0241369037230008
MLT1L-int	3.29596425289506	-0.00983602595263067	0.0020780835243257
LTR81A	7.30471708683589	-0.0100346364199488	0.00640188684584597
RLTR47	9.24642851977942	-0.0100799198526698	0.0819896114459926
RMER16A2	9.96523324820093	-0.0103142240896705	0.150163751323481
LTR86A2	5.7928051798713	-0.0107204717590239	-0.000994197239337247
RLTR21	11.9255727968306	-0.0108693219385518	0.02441692268774
MLT1G	10.3336143011125	-0.0115020526285505	-0.0192124662452766
RLTR41A2	12.0588610680842	-0.0115425066285191	0.139470497220115
RMER2	12.3262082376681	-0.0115448206256907	-0.0222029247579236
EUTREP15	5.38744347301004	-0.0115545054395616	0.00512206515905067
RLTR26C_MM	10.5320097093004	-0.011784104812083	-0.0412093810736103
MLT1G3	10.7583478233134	-0.011839430029486	-0.0237429781856253
MLT1D	13.2998550811738	-0.0118581411839074	-0.00583995695265038
RMER6C	13.2236742179033	-0.0122187178543705	0.0353667271280713
LTR86C	7.03691817170306	-0.0123912552767003	0.0642953472027177
MLT1H	11.7359866112556	-0.0124524406181745	-0.0151007775016581
MLTR18D_MM	10.5731300923146	-0.0125008807925351	0.000177149269788401
RLTR20A1	7.18760095873912	-0.0126385146356007	-0.0455884956831838
ORR1A3-int	11.5462864030741	-0.0127310990332212	0.0168530049678051
MT2B	14.1604025055092	-0.0128745957094409	0.0125870274729554
RLTR19-int	11.8902865771786	-0.0129071616642342	-0.000962786362775248
MLTR73	10.5213741603153	-0.0130225078644362	0.0303703675744451
MER92A	5.5432736754044	-0.0131531696786817	-0.00119933711439923
LTR86B1	5.63540968985181	-0.0132356771626965	-0.0225916456579389
MLT1H1-int	5.97319901429715	-0.0135233913495183	-0.0195469589582737
MER4B-int	6.01655496628805	-0.0136091690507003	0.0333931669143679
ORR1B2-int	11.1978471577611	-0.01398241858689	0.0486479094278742
RMER3D2	0.632103429728261	-0.0140616643522957	-0.0139057367984036
MLT1G3-int	6.40838071208527	-0.0142825748048425	0.0479591730410549
LTR81C	7.33317775703301	-0.0144187129823132	0.0803998347578778
RMER3D-int	11.8438311783841	-0.0147207432053911	-0.00866767006680824
MTE-int	13.0639093967834	-0.0147774947647754	-0.00285759652445883
ORR1B1	15.271299497395	-0.014818073145193	0.0408344891745305
LTR16A2	9.50117610305582	-0.0152519819537282	-0.0325569076717098
ORR1C2	14.6415822419002	-0.015668196744631	0.0211283350489637
MER34B-int	5.51012859745791	-0.0158326281739196	-0.0183256066180837
MamGyp-int	7.17755682197275	-0.0160166319815405	-0.0382325342630203
MER88	6.99975152595924	-0.0161344664289338	-0.0377976370767286
ORR1C1-int	11.1287295001303	-0.0162477543640609	0.0531784764113823
MER34A	9.72055233286245	-0.0162805416061751	0.00315243322101999
MLT1J2-int	5.28765100862115	-0.0163649194918811	0.0152994314629566
BGLII_B2	9.74664191880042	-0.0165251767581189	-0.0151753874040033
LTR80B	6.64324825716057	-0.0167707388509992	-0.053711759217526
MLT1O-int	1.17572436424164	-0.0167978880649722	-0.0143759902546008
MLT2E	7.4434854640896	-0.0170878867574284	-0.102707933434425
LTR33A_	9.88988971796131	-0.017143517794814	-0.0186739784273673
MLTR18_MM	10.0107495218709	-0.0173063833399851	-0.00314478788733474
ORR1B2	14.54271816816	-0.0173466355149152	0.039179084986543
RLTR51B_Mm	10.6233486180791	-0.0174098459963847	-0.0605193262243695
RLTR10	10.9976694206266	-0.0179434263574958	-0.150010730729838
LTR37A	8.74686261187363	-0.0179482094636558	0.0093277448966802
ERVB7_2B-LTR_MM	11.7464945689774	-0.0182411138397445	-0.0362394465851228
ORR1A4	14.1515369059459	-0.0185072366058048	0.0486810895711844
MLT2B3	11.5062186733082	-0.0185249008618023	-0.0100181709876708
RLTR31_Mur	9.47002042541724	-0.0187549755160106	-0.055347411642467
MLT1K	12.3092784258746	-0.0189773136992546	0.00241071389605096
MLT1F-int	9.29593358856326	-0.0189996727318356	0.0188496869266483
RLTR30D2_MM	10.3501437079478	-0.0191564552450529	0.0274576517872696
RLTR31_Mm	8.66441477943864	-0.0193474337041213	-0.00156559944652024
MLT2B4	11.171584306156	-0.0194221991362031	-0.0263331731150096
MLT1O	10.1334189401412	-0.0194886565017178	-0.0396642146743051
LTR105_Mam	8.05363129958113	-0.0200246378071949	-0.0211810390269473
RLTR12BD_Mm	11.1027853788882	-0.0200420798807901	0.023186090054514
MLTR11A	12.4913255215283	-0.0200919378315305	0.00587318795152214
RLTR44D	8.90493823305458	-0.0201579580781335	-0.0104261318326753
LTR85a	7.88569245244836	-0.0202063261046499	-0.00380541016539926
RLTR13D1	10.1208185421088	-0.0203788199309862	0.00516103033802828
LTR88b	8.2750053497474	-0.0206043077714533	0.0197505340225206
MMERGLN_LTR	9.67817750268225	-0.0206797282197808	0.0459336214760562
LTR45	5.25648479350903	-0.0207050869903833	-0.0484931766792815
MamGypLTR1b	7.92741184579516	-0.020836951791499	-0.0558288564801188
RLTR42-int	11.7057337663714	-0.0209227956766966	-0.017546198672779
MLTR18B_MM	11.0255163635693	-0.0210836411614395	-0.0149168171525709
LTR89	6.96810352532679	-0.0212167561671981	0.0240641874291825
RLTR30E_MM	10.4609421150851	-0.0215953020057533	0.00238869074020975
RLTR17D_Mm	10.4679070370231	-0.0216471757302763	-0.016507870823947
MLT1E3	10.4106875666232	-0.0218164459464152	-0.013363561471504
RLTR8	8.57238970992557	-0.0221188590112238	-0.0122158402987793
RLTR26B_MM	10.6932119056089	-0.022428940598779	-0.0267912414526279
LTR81B	8.19971071661999	-0.0228546351429593	0.0618123454044248
ORR1C2-int	11.5349255591584	-0.0232750687357246	0.0255023894963067
MLTR32C_MM	8.80170186812817	-0.0233510384857105	0.0936069205169261
RMER16B3	7.6706082754229	-0.0235520121138837	0.10664148019058
RMER13A2	12.5866976794846	-0.023715387917095	-0.019122666879607
MER110A	7.36779711915725	-0.0237366066065361	-0.0349598237649573
RLTR9A3	13.3501599938713	-0.023855488751785	-0.1067526120632
LTR67B	9.90015874089807	-0.0240647616800107	-0.0151556782789619
MLT2D	10.7547429008547	-0.0241984499967938	0.00901804549456031
RMER21B	11.7647063356018	-0.0242138245376911	0.00769186145167211
RLTR16	11.9005601617954	-0.0247442860722984	-0.0174560144993787
ORR1D1-int	12.1573086117938	-0.0247958166692133	0.0085555502538508
ERVB5_2-LTR_MM	8.55656900556615	-0.0248768455617991	-0.0520883761748419
RLTR48B	8.15496580243599	-0.0249073406226117	-0.0191698329212535
RMER17A	12.2012553028062	-0.0252858442453263	-0.02249878157245
MLT1B-int	7.42495963370836	-0.0260781007511799	-0.0137123263913814
LTR37-int	8.07178459507217	-0.0263675879604381	0.0219686450174859
ORR1D-int	9.91308174052866	-0.0263820304217521	-0.0574285113381379
MLT1F2-int	6.6856862116513	-0.0267817426821226	-0.0420772262273204
MER34C_	9.10891586008344	-0.0267839991402248	0.0142210418544249
MLTR18C_MM	10.0452911091422	-0.0268413344768934	-0.0283834412057686
RLTR14_RN	10.9586034266456	-0.0269013128432789	0.00367340046933506
RLTR16C_MM	10.129890918516	-0.0269606242502434	0.000549316996066196
LTR90A	6.56844883770149	-0.0271457949638911	0.0449621469354309
MER77B	9.89481612610907	-0.0272243017652425	0.0112660492411685
RLTR30	9.88821843910791	-0.0273894979559905	-0.0241420731412969
MER21B	11.8816430886777	-0.0278025964677511	-0.000459364973250942
LTR10_RN	9.92154455289182	-0.0280639915174223	-0.0193745045159712
ERVB4_1B-LTR_MM	10.1703200393093	-0.0281122782467023	-0.092024257337437
LTR16E2	9.33004928761221	-0.0282194885882188	-0.000645106909670901
MLTR31E_MM	8.63447671832994	-0.0282721878709555	-0.0272725666570004
RMER17C2	12.5609859909421	-0.028553115694038	-0.0952708268587354
MLT1H2	10.337973720898	-0.0287005356541172	-0.00873299682617201
RLTR9A3A	11.1653997390981	-0.0287396077950266	-0.0747642696565816
MamGypLTR1d	6.45631574393334	-0.0290536861541151	0.0307278737456658
LTR83	8.06361719354903	-0.0296433426652776	-0.0228557003975958
MLTR14	14.1521002214994	-0.0298504110851212	0.01397437138524
MLT2B5	9.64251351172429	-0.0301389408538171	-0.000820846458534419
RMER17C	14.5663095766455	-0.0301511996287278	-0.0953352375576841
MERV1_LTR	11.284039028172	-0.030201384977433	0.080065202552408
LTR85c	6.88045315517823	-0.0312774813315029	-0.0239745653181682
ORR1D2-int	11.4549677679003	-0.0313620348291277	-0.0119640800830432
EUTREP16	6.54406857857235	-0.0314829612737713	-0.0515710166676957
LTR58	2.95689034521426	-0.0315704758593043	-0.00361868342000138
RLTR19A2	7.23444840373383	-0.0316014862081309	0.0341795480951834
LTR16C	10.9727058922905	-0.0323774008092794	-0.0466196926621354
RLTR19	10.5522440679065	-0.0328895053833644	0.0141657616974697
MamRep605	9.69431885866263	-0.0328896444409992	0.0650239088725559
RMER16B2	11.0106295603043	-0.0330751229687589	0.111327588074067
MLT1A1-int	7.7427951342691	-0.0338907816537768	0.0316874101344053
RLTR31B2	11.4829485108244	-0.0338957804140048	-0.00634036402969862
LTR90B	5.78526126977406	-0.034246282851238	0.0155718923909154
MER34	9.4891415702437	-0.0345384187211142	-0.00445040499272764
RLTR13D3A1	9.57694124391235	-0.0346004503077602	0.0201375608516496
LTR33	11.3558594321352	-0.0353737445954057	-0.011271063924708
MER21C	12.4549739835429	-0.0356726507069389	0.00427938300829922
RMER13A1	12.1351896166062	-0.0357846359872021	-0.0197834798381979
UCON51	5.30570547278528	-0.0358553554836956	-0.0985124997304272
MTEb-int	10.7703562965287	-0.0360035544584569	-0.00758565813602274
RMER19C	12.3086786127974	-0.0360550548566572	-0.0178293912146099
LTR82B	8.48017556032388	-0.037171371288931	-0.0277406876192607
LTR72_RN	10.728341577152	-0.0372568976178673	0.0174799816403706
RLTR26D_MM	9.90375948867905	-0.0373890314592611	-0.0305395612289079
RLTR9A4	5.42619996121924	-0.0378793081611315	-0.0421130190984247
MER110	6.85723815241932	-0.0382790835724958	0.0367237478082485
LTR16A	10.9794148794131	-0.0391904841906161	-0.00803087150299042
MER67D	9.3440445930818	-0.0393893075259193	-0.0656149586616372
MER74B	10.0513831405399	-0.0396863753885874	-0.0240688926320889
MER92D	5.96820596172709	-0.0397153904698317	0.0540186343244118
RLTR44C	10.7586432171642	-0.0402568523266833	-0.128933338907705
LTR80A	6.5316071739646	-0.0409945624296819	-0.0612021498031359
LTR41C	9.54821564521265	-0.0410359357204708	-0.0362294936746181
RLTR20A2B_MM	10.5354613428578	-0.0410986096895893	-0.0307433746572912
RLTR1F_Mm	7.39584623209648	-0.0414013399614994	0.0967811336189977
RLTR9B	11.3477588110767	-0.0414228479876968	-0.117151574254825
BGLII_A	10.587505902455	-0.0422408720662037	-0.0171901189059902
RLTR35B_MM	10.4902996128209	-0.0433608631013112	0.0155730483307579
MLT1J-int	9.57648287906979	-0.0435260685440912	-0.0310103883959414
LTR53	8.70342806773798	-0.043753280568513	-0.0862700573897612
MLT1H-int	8.40842427394148	-0.044116084787877	-0.00916382998288157
LTRIS_Mm	9.12270378897913	-0.0444852191349163	-0.0716295138399392
RLTR46B	8.39867531012461	-0.0449490441578337	-0.014134120092514
LTR50	10.5198520581225	-0.0451234064104735	-0.0219648333139748
LTR33A	9.75491281642369	-0.045238862778362	-0.0210847245759389
MER34B	8.80741091713783	-0.0454288078468945	-0.115865317770414
MER70-int	7.22887221535255	-0.0456843505247742	0.00183788813121666
LTR55	8.61615956160454	-0.0457999915841452	-0.0227354150669896
RLTR20B4_MM	10.3078079126366	-0.0460825328000336	-0.0779512048553457
ERVB3_1-LTR_MM	10.1320021497163	-0.0463202554527538	0.113482463571136
LTR53B	7.1631465487136	-0.0463823992042647	-0.0608149381766099
RLTR12E	12.1532082837294	-0.0464476092240833	0.00238867039193913
RLTR20B3A_MM	11.3620004815179	-0.0465454499797175	-0.0163680916670135
MER129	6.39971261466173	-0.0465565482737871	-0.0429905373370323
LTR33B	8.72109887090721	-0.0467629422079519	-0.0311954320569008
MER92-int	7.93393919016811	-0.0469511348728719	-0.0613192043930857
LTR16B	9.30232988831131	-0.0471375424928446	-0.0163332885911522
LTR40a	10.0427757750849	-0.0475023681861089	-0.0290569500226159
LTR33C	8.90092974292468	-0.0475633272024982	-0.0199675290282517
RLTR34B_MM	10.6598432544793	-0.0477150634847856	-0.0472010638424774
RMER21A	12.2353905023631	-0.0480513141394781	-0.0393493217516951
MLTR25A	13.8444005770563	-0.0481110603392345	0.0768642278587492
MER34C	7.68113621967747	-0.0481463770681341	0.0211850575168615
MER92C	6.69621043466219	-0.0482374605438531	-0.0613493142921744
MMERVK10D3_LTR	8.69196496689033	-0.0483391759197147	-0.0755842350215872
BGLII_B	12.2225393416719	-0.0484085612305449	-0.0121866740577818
MT-int	8.63023736392294	-0.0485274542166483	0.023071927235577
LTR91	7.96377084795495	-0.0488568061965644	-0.0238625119813074
RLTR25B	13.1863990415195	-0.048927304378978	0.0420992262673607
RLTR17	14.1956668400504	-0.0493265873561626	0.0454595271260576
MRLTR33	9.27404724308248	-0.0496122137859896	-0.0164647874788191
MLT1M	8.60816013656614	-0.0503272334092308	-0.024250500136004
MLT1G-int	5.82148030757204	-0.0503634146992891	0.0512305264208486
LTR41	10.682934090491	-0.0507991925718745	-0.0650485238971292
RLTR16B_MM	12.2397798986393	-0.0509503095616992	0.0431127470446899
LTR41B	9.86863417052316	-0.0516103008357565	-0.0450706161402898
LTR103b_Mam	5.68348225861502	-0.0518288743676045	-0.072741982663632
IAP1-MM_LTR	9.76656065754748	-0.0523041271936897	0.0440634991221174
RLTR10A	11.0256081292477	-0.0523948579173634	-0.113135618610039
BGLII_C	7.24826170470617	-0.0525014403684123	-0.0444106571078686
RMER16	10.2018953580393	-0.0526392110521829	0.149521336358962
MamGypsy2-I	8.76242917760024	-0.0526789486163199	-0.058612996464225
LTR16	10.3460643437575	-0.0528302194497901	-0.0449096040835713
MLT1C-int	5.78943705191238	-0.0533994893421159	-0.0258275758757289
MLT-int	10.5722365337544	-0.0536882002036592	-6.2530988207854e-05
LTR79	9.2280694075566	-0.0536942048751801	-0.0229862911427947
RLTR42	9.4467031119316	-0.0537090788968086	-0.0355561577155612
RLTR20B3	11.4110897660694	-0.0539712040454443	-0.046061542988312
LTR86B2	5.50253931416523	-0.054076105182757	-0.0156982999357815
BGLII_Mus	11.5706100526319	-0.0551010926280568	0.0296306587806328
MLTR31D_MM	9.56348827886583	-0.0555559012535749	-0.0266844666210559
Eutr5	6.37273567157382	-0.0557100971408619	-0.0116273275161811
RLTR30D_RN	7.55069106527614	-0.0560098893245433	0.020299847908789
RMER13B	13.5841436296175	-0.0568755971938284	-0.0622848910269145
RLTR20A3_MM	10.9828305531698	-0.0572159560446863	-0.019760260946688
RLTR20A	9.42112375896133	-0.0578996623031038	-0.0107805051087126
LTR16D	8.05835717346277	-0.0579387793488504	-0.0296429523104536
RLTR20A2	9.51590595131808	-0.0580518380657615	-0.028189941985886
RLTR46	8.23613480720645	-0.0590358702734708	-0.0669370788880297
LTR16D2	6.00021530473609	-0.0593467945361779	-0.00636912371153553
MER57D	8.68683293706867	-0.0595782039358959	-0.0485817383600917
MLTR31A_MM	9.73863183148558	-0.0597395691928124	-0.0027473354823826
RLTR17C_Mm	9.53099826478024	-0.0607701716413356	-0.0753730540310364
RMER13A	12.1479581036955	-0.0610640826726794	-0.0417709180828272
LTR89B	6.60815703808891	-0.061069941662339	0.0371008524217853
Eutr10	7.98045864440067	-0.0611365592402056	-0.054672707502486
RMER20C_Mm	12.6971484037684	-0.0614447139605296	-0.0498208036142582
RLTR31M	9.14613302011655	-0.0617520524671455	-0.0353660187150293
RLTR30C_MM	7.89526185810847	-0.0630449591000968	-0.0263852762173
MER57E1	7.75829974204327	-0.0641120021840393	-0.020269375964264
MER57C2	9.65615883772057	-0.0647274376556162	0.0427187401805647
RLTR53_Mm	10.6136995062388	-0.0648397225932875	-0.0547172480911282
LTR101_Mam	8.53165580540567	-0.065144791044812	-0.0888180811283146
LTR86A1	6.6967607467594	-0.065389482650569	-0.084688093718519
LTR40c	8.64870131868659	-0.0654620420544738	-0.0314387538786711
MER92B	9.25837464104705	-0.06601791548308	0.0486095845011647
RLTR23	12.7324788851989	-0.0666369023626086	0.0320428491126599
MER74A	10.8926177651498	-0.0667529878460602	-0.0495150849424526
RLTR11B	12.6807711317061	-0.0670941866295269	0.0213515199872703
MER76	9.00231240274765	-0.0676422424182519	-0.0557841290712826
RLTR19A	7.77649812183984	-0.0684942354905003	-0.0645287492535989
RLTR12B	11.3099219768482	-0.0687186867658198	-0.00780612798651781
RLTR53B_Mm	8.81701324278082	-0.0694788727883822	0.0391241184406148
RMER16_Mm	10.2512319015779	-0.069708088099091	0.0888499177968107
LTR16D1	7.25190730694332	-0.0701373326303187	-0.061868006308659
LTR87	8.35864545166269	-0.0704754425501761	-0.0133673526501692
MLTR31C_MM	9.94812493538774	-0.0706210619197822	-0.0356522943212205
RMER3D3	3.10507379706746	-0.0711767532236638	-0.0623514907028051
MER70B	8.761099598607	-0.0713466076557694	-0.0368631376245823
RLTR3_Mm	4.30245642077726	-0.0716184190393747	-0.0489735167764422
RLTR26_Mus	12.6436700706163	-0.0745309371194587	-0.073318952422964
RMER10B	14.022468760597	-0.0748276010605835	-0.0591278649699767
RLTR28	12.6185872144854	-0.0761819427965023	-0.0270637477930507
RLTR9D2	12.2352359831615	-0.0762377291222549	-0.0582420635904821
LTR103_Mam	7.9433574623811	-0.0765136656185561	0.00698800581611803
RMER16B	8.54054854101898	-0.0767232618791223	-0.0356462352045117
RLTR12A	11.1169808419237	-0.0780916450762579	0.00268591844768018
MER67B	8.77777143067593	-0.0791753489695335	-0.0178106815489905
RLTR13D4	10.6993728746273	-0.0792474720769611	0.138310614617309
RMER17A-int	10.241760887595	-0.0800327484919308	-0.105334303140495
RLTR20C	9.23948479520456	-0.0803148690741882	-0.0514050929582499
RLTR13B1	12.4564508092494	-0.0807486048824462	0.0558188078281532
RMER16C	8.41138053697608	-0.0823143765270569	-0.0688772007647849
RMER10A	14.8465619156382	-0.0838241710590815	-0.0418722716131086
RLTR13F	10.6200354821813	-0.086297564091991	-0.0405861004376682
RLTR20B5_MM	11.6999338651503	-0.0870266255173799	-0.0589974766113173
RLTR30B_MM	10.4232457317078	-0.0886333077204657	-0.07455580156258
RLTR31B_Mm	9.98883903773599	-0.0892141976102376	-0.0397246215669291
MLTR31FA_MM	10.2668348491157	-0.0892663611739781	-0.0358937477775036
RLTR12G	10.3528618250341	-0.0901979373883215	-0.0237897552065878
RLTR34C_MM	10.1241880214465	-0.0910728450504177	-0.0826787666016564
LTR88c	7.79917978296709	-0.0915928518196614	-0.0467449896077339
ERVB4_3-I_MM	9.10697708082277	-0.0928191349334924	-0.0274857772025481
RLTR12B2	8.83856893069425	-0.0928811147026689	-0.00160489494668781
LTR52	8.23598812542185	-0.0930693579367752	-0.04030045540574
MER31-int	7.59130930871195	-0.0940265805831055	-0.0356650901816202
RLTR12D	11.4926224744263	-0.0941372964941714	-0.0752304529509846
LTR104_Mam	8.96144728782299	-0.0951647835392162	-0.0394222652349967
MLTR31F_MM	10.2210079685038	-0.0953492449333364	-0.0375228490908714
LTR81AB	8.45600186572651	-0.0954027665569583	-0.0286747463497417
RLTR12C	10.3006520017982	-0.0980006698248843	-0.057834734184171
RLTR11A	13.1221663049482	-0.0982506770309204	-0.0753348970684371
RLTR26	11.0858021944036	-0.0993942453360184	-0.0978796461404734
MLT1E1A-int	6.05422212486515	-0.101428514905169	-0.0712779462474549
IAPEY4_LTR	9.79139118453866	-0.102146780391754	0.0041345444208627
BGLII_Mur	11.0611734033595	-0.104182574861156	-0.0654065473367975
RLTR12H	9.51837602826951	-0.10556705441631	-0.0611326617240469
MamGypLTR3a	9.4827711338168	-0.106677158488104	-0.0452643299067592
RLTR46A	8.03559157038901	-0.107581631542525	-0.0759573140813936
RLTR28B	10.3670614807243	-0.109676876403846	-0.0268554148034355
RLTR13A1	9.73655175075434	-0.11639957775262	-0.0334294095143957
RLTR11C_MM	11.830739651465	-0.118626344153226	-0.0608210628088131
LTR102_Mam	9.20446003289632	-0.122144922299336	-0.0616603412269594
LTR68	7.06674537982802	-0.125362160714049	-0.0646658130598219
RLTR11A2	13.4467077633044	-0.125472481036224	-0.0979321047470432
RLTR11D	11.175800701612	-0.127433500156233	-0.0950992648201652
RLTR13C2	11.9533514301792	-0.130158321286464	0.114029138655573
RLTR13C3	11.8438422120966	-0.133173537469533	0.0692751391447342
LTR109A2	5.17620422615603	-0.134287098540048	-0.0312794250143815
RLTR31A_Mm	9.41445023872747	-0.138928841514916	-0.107254676883025
LTR75	7.96986028379391	-0.164094205881883	-0.0850037885819148
RLTR13B2	10.9657622837715	-0.175152737269849	0.0874003622132253
RLTR41B	7.80123291257123	-0.204347364373119	-0.0683494847776558
