# Supplementary material for: Morc3 silences endogenous retroviruses by enabling Daxx-mediated histone H3.3 incorporation
Source: Nat Commun. 2021 Oct 14;12:5996. doi: 10.1038/s41467-021-26288-7 (PMC8516933; doi:10.1038/s41467-021-26288-7)
Supplement: Supplementary file 12 — Source Data [file 41467_2021_26288_MOESM12_ESM.zip › Source_data_folder/Fig2A_Annotation_statistic_Morc3_FLAG_peaks.txt]

Annotation	Number of peaks	Total size (bp)	Log2 Enrichment
3UTR	6.0	19834990	-1.733
miRNA	0.0	24854	-11.418
ncRNA	4.0	2936051	0.438
TTS	19.0	26405695	-0.483
pseudo	1.0	502464	0.985
Exon	41.0	33478124	0.284
Intron	507.0	933720660	-0.889
Intergenic	2133.0	1673583365	0.342
Promoter	22.0	28680226	-0.391
5UTR	4.0	2124691	0.904
snoRNA	0.0	19	-11.418
rRNA	0.0	5631	-11.418
Annotation	Number of peaks	Total size (bp)	Log2 Enrichment
3UTR	6.0	19834990	-1.733
Other	2.0	7961937	-2.001
RC?	0.0	10979	-11.418
RNA	0.0	114021	-11.418
miRNA	0.0	24854	-11.418
ncRNA	4.0	2936051	0.438
TTS	19.0	26405695	-0.482
LINE	145.0	543766991	-1.915
LINE?	0.0	8168	-11.418
srpRNA	0.0	43388	-11.418
SINE	22.0	196807247	-3.169
RC	0.0	65909	-11.418
tRNA	2.0	266846	2.898
DNA?	0.0	142459	-11.418
pseudo	1.0	502464	0.985
DNA	0.0	28719782	-11.418
Exon	41.0	33478124	0.285
Intron	96.0	593180973	-2.635
Intergenic	106.0	835635099	-2.986
Promoter	22.0	28680226	-0.390
5UTR	4.0	2124691	0.905
snoRNA	0.0	19	-11.418
LTR?	0.0	193287	-11.418
scRNA	0.0	604045	-11.418
CpG-Island	16.0	3320125	2.261
Low_complexity	4.0	19418514	-2.287
LTR	2220.0	313292931	2.817
Simple_repeat	21.0	57597764	-1.463
snRNA	0.0	237495	-11.418
Unknown	0.0	2416409	-11.418
SINE?	0.0	29758	-11.418
Satellite	6.0	4537622	0.395
rRNA	0.0	166488	-11.418
