# Supplementary material for: Morc3 silences endogenous retroviruses by enabling Daxx-mediated histone H3.3 incorporation
Source: Nat Commun. 2021 Oct 14;12:5996. doi: 10.1038/s41467-021-26288-7 (PMC8516933; doi:10.1038/s41467-021-26288-7)
Supplement: Supplementary file 12 — Source Data [file 41467_2021_26288_MOESM12_ESM.zip › Source_data_folder/Fig6C_Morc3_SUMO_mut_ChIP_MS.txt]

Symbol	Morc3.wt.res	Morc3.SUMO.mut.res
Morc3	1	1
Sumo1	0.87257242393436	0.894378234573597
Trim28	0.627216313561053	0.958500846965755
Sumo2	0.327339454421769	0.285482310699068
Gapdh	0.269730939989703	0.235103421263256
H3-3a	0.235253204154226	0.666307200830587
H2bc4	0.229542859972129	0.116029538589371
Npm1	0.203317343297997	0.0870458727487899
Ppia	0.136444479372074	0.231169603143204
Rps7	0.130218741709065	0.0537136229915099
Hnrnpf	0.123158572161492	0.0852162274811682
Uba52	0.121806694120975	0.344672213381896
Snrpe	0.115679524159835	0.126678864049658
Hspb1	0.111889579538193	0.0622761339807478
Eif1	0.0988582109448974	0.00188864419521429
Swi5	0.0914022914806153	0.0594330326615615
Hist1h2ah	0.0879910678659127	0.316341492942665
Rpl23a	0.0836257095907026	0.132067214185432
Cbx3	0.0531089792349407	0.0337073994978694
Rps6	0.0498407373586031	1e-05
Ddx5	0.0469461563238533	0.0694878927914732
Eno1	0.045829915624889	0.0465218230926579
Rps21	0.0449722063887743	1e-05
Hnrnpc	0.0407323047763807	0.143589516640898
Utf1	0.0405694802911093	0.0321698522852623
Rpa3	0.0387276120329949	0.0646994730007065
Rpl15	0.0380157353707472	0.0446269546558429
Hnrnpm	0.0379598535517829	0.0733766706099276
Tkt	0.0362918572839106	0.0611183462383368
Rbbp4	0.0362563983513476	0.0566501738923826
Dpy30	0.0362181796049156	0.0272704233266656
Pou5f1	0.0356595259418882	0.00935550523256083
Cfl1	0.0337453720358188	0.028572594632842
Alyref	0.0326219146592309	0.141485683104721
Hnrnpa1	0.0312331468209379	0.0884277795553375
Hspa8	0.0307688497343468	0.0420181387233481
Anp32a	0.0306244928282582	0.0801414500549121
Ddx39b	0.0294021598313979	0.0488228176756857
Ctbp2	0.0287108284026029	0.0213468053585407
Rpl13	0.0278349424217737	0.0131285324743747
Cbx1	0.0275269374941822	0.044918084083811
Rpl35a	0.0270719138188322	0.0604866375898786
Ptbp1	0.0262127837261875	0.0250447660346573
Pfdn1	0.0255657010963933	0.0201416604342808
Prpf19	0.0237612819961924	0.0286336476376163
Rpl11	0.0235673434487951	0.0428021781763917
Tubb5	0.0218975637909355	0.0280914847757727
Dnajc8	0.0216630817544898	0.00524863215393839
Eif4h	0.0211094651492028	0.0306513968712191
Rbbp7	0.0210721328182399	0.021389306029854
Ywhaq	0.020746906986592	0.0670305979864769
Pin1	0.0205550149298689	0.0369407992277672
Zfp57	0.0204235637201907	0.0202678122669833
Grwd1	0.020139163883039	0.0069522949827172
Mrps33	0.0200128904056234	0.0319369049902586
Tuba1c	0.0196373151883749	1e-05
Supt4h1b	0.0195631463652274	0.0379366832111554
Mcm3	0.0192898133269543	0.0172630375849082
Ctcf	0.0191119348823533	0.00256723705240272
Snrpd3	0.0187247060030936	0.0593171368463151
Mnat1	0.0183406352731378	0.0224829239966935
Inca1	0.0181646947445033	0.174204798199933
Snw1	0.0179269703033921	0.0094192260303929
Rpl21	0.0179202189028215	1e-05
Rpl6	0.0176351482058931	0.06650531926748
H4c1	0.0175696747585742	0.0276953849985348
Prdx1	0.0174825484859838	1e-05
Hnrnpa0	0.0173039903790083	0.00237067483975444
Hat1	0.0163110818534853	0.00910866114720493
Snrpg	0.0160888077800634	0.0151751546087494
Mbd3	0.016085734631787	0.0271472237229821
Fkbp1a	0.0156898535968535	0.0445957723377971
Hnrnpk	0.0153595206686237	0.0251489530886668
Mif	0.0152899379404034	0.0277269291218749
Ahcy	0.0149007415691804	0.0265479035226687
Hnrnpl	0.0143507115411374	0.00889214034190159
Lsm3	0.0143356564913974	0.0202813961990469
Hnrnpa2b1	0.0137863900375489	0.0150157517608945
Rpl4	0.0136224214903372	0.0371777101848841
Pgk1	0.0134697478715168	0.00736321225094703
Bola2	0.0134448753307564	0.0184494914058875
Hsp90ab1	0.0133839802023749	1e-05
Hnrnpu	0.0133551855310739	0.0273513213352404
Ruvbl1	0.0130165257839597	0.0220617610235783
Acp1	0.0127044329304325	0.0326303447586783
Rpl3	0.0125179994586787	0.0359353648797188
Srsf3	0.012402825935766	0.00754144862763222
Fau	0.0123989658123179	0.106960637212907
Nudcd2	0.012398260450209	0.0178557785245915
Ran	0.0123645963269477	0.00170033648143378
Dynll2	0.0119294573630347	0.0216874606178907
Tmsb10	0.0119256621271359	0.174730564697672
Srrt	0.0118278698708471	0.0106718571232452
Rpl36a	0.0117716157288696	0.0346545931946443
Ssrp1	0.0116609336025748	0.000605365425111544
Hdac1	0.0113970882941759	0.018639894168674
Gabpa	0.0112172585763502	0.0101833356531613
Znf219	0.011214141642209	0.01568271094875
Lsm5	0.0109317847747613	1e-05
Rps11	0.0108956886603946	0.035113836986236
Ckb	0.0108863499373517	0.0124623624721349
Rps14	0.0107499860866843	0.0267763904457915
Csnk2a1	0.0107202597707452	0.0087108998526684
Fam207a	0.010691947902295	0.0157999775333845
Ywhaz	0.0106643833694504	0.0266522098357308
Hnrnpab	0.0106487551074978	0.0307804394262516
Rpl18	0.010457163713173	1e-05
Pabpn1	0.0102816979288292	0.0180116104305245
Npm3	0.010248231560149	0.0137490566557864
Ubxn1	0.0102017786985239	0.00286718173051675
Sarnp	0.0101553386454115	0.018591745497132
Rps8	0.00996591093108472	1e-05
Hmgb2	0.00981240710161445	0.0350220151961059
Rpl17	0.00974395406649967	0.0109364343298374
Exosc4	0.00967920723818405	0.00722898041208775
Rpl12	0.00951813898116527	1e-05
Polr1c	0.00946749979878324	0.0228142108988874
Cct3	0.00931930720685279	0.00423792112173913
Khsrp	0.0091311010669284	0.0198427301890876
Ube2m	0.00912078246638163	0.0241333192545372
Ppp1r8	0.00900106050971373	0.00969551954927292
Pdap1	0.00893183030505403	0.0411642152202669
Luc7l	0.00888439299014757	0.017271988062757
Dis3	0.00883482759870358	0.00716281185810787
Rpl7	0.00866367023180551	0.0336905343709488
Csrp1	0.0084210325262463	0.0129067909240097
Cacybp	0.00838867101056766	0.0198719852383265
Psme3ip1	0.00836147869355342	0.0269387535960151
Mcm6	0.00835778269145157	0.0147155434794707
Dus3l	0.00831763313077074	0.0108436934661691
Znf281	0.00829096584163151	0.00438104083103592
Lrrn3	0.00822731574739754	1e-05
Txnl1	0.00815433630779279	0.0177646767805802
Cbx5	0.00790061390568768	0.0304160577954507
Polr2l	0.00782400093959859	1e-05
Hmgb1	0.00781869038468611	0.0177637012048198
Rnf2	0.00781826674752007	0.0103250620407749
Trmt1	0.00769297401657747	0.00326138267191675
H1-2	0.00766213889938845	0.0411864067168178
Srm	0.00763298969541502	0.0140496475541087
Cfdp1	0.00762848689912443	0.0184340498164658
Pdlim1	0.00758890629358913	0.00721970388687878
Eif4a1	0.00757900615134058	1e-05
Qrich1	0.00751947061124447	0.000986891538197691
Anp32e	0.00751416860739925	0.00777685450251522
Max	0.0072658202872056	0.0155814459392947
Tpx2	0.00722950447245027	0.0106916429139569
Zmat2	0.00714052351575369	0.0152308636626255
H2bc7	0.00710639996208402	1e-05
Cript	0.00702137234424853	0.00832126306614705
Trmt112	0.00699123761936788	0.0221074682437067
Polr2c	0.00697031348201862	0.00442429353358553
Eef2	0.00686408494512669	0.0146097591670105
Rcc2	0.00684135067094954	0.0173513385547558
Rcor2	0.00674810091542836	0.0124778331045804
Ogt	0.0067061408195445	0.00458540528443127
Septin2	0.00669461515768849	0.0025731528056491
Ldha	0.00662066954458265	0.0133791760593316
Psmb6	0.00659155980388247	0.000477677711761541
Mcm7	0.0065077629962203	0.00605413163488299
Dohh	0.00645072273780002	0.00317592009588892
Qki	0.00643770799777434	0.0222666162486847
Gtf2e2	0.00643426619418153	0.000667121092447123
Ruvbl2	0.0063288270049112	0.0131203821181987
Srsf5	0.0063093976739947	0.0136643321504485
Rpl5	0.00625471561648364	0.0092499144139922
Nfatc2ip	0.0062402486317945	0.00267634395715104
Supt16h	0.00621881912061493	0.00612518345390052
Msh6	0.00615615281068975	0.0152106093743221
Dctn5	0.00604331288845367	0.0037556639140347
Cdc73	0.0060131175050543	0.00916729381173297
Gtf2b	0.00599694318699637	1e-05
Gins4	0.0059043726562911	0.0177447457773028
Rpl19	0.00587525735729168	1e-05
Hells	0.00586562028657545	0.00270278007937561
Fubp1	0.00578858068858784	0.0121875230208815
Eny2	0.00578662251389234	0.0164559143102093
Gmps	0.00568974723645061	0.00578987341613745
Rtcb	0.00546576220593517	0.000686053742136004
Eif2s3x	0.00546304799186804	0.00893779242975672
Ik	0.00520402766082169	0.00885674924039129
Adss2	0.00516527210605932	0.00847632691399921
Crip2	0.00512558935955433	0.00213686600372817
Sub1	0.00508939207437457	0.00760617375764839
Chd4	0.00504242406883008	0.00883406917313617
Ppp1ca	0.00502000245932066	0.00927719893474273
Pfdn6	0.0049709488927167	0.00197846427900614
Stmn1	0.0049541992845205	0.00841413443708268
Eef1b	0.00485293389155621	0.00243238615570808
Rbm3	0.00478354694091164	0.0252000554482687
Aldoa	0.00473947896262317	0.0124786709214775
Gtf2f2	0.00464938023074622	0.0056776778892351
Tardbp	0.00456622127213054	0.0120014835465184
Resf1	0.00456435040831062	0.0179571752574307
Rpl24	0.00455553406154436	0.00995021772482259
Asf1b	0.00442903445013335	0.0253090627784981
Prpf4	0.00438727902920306	0.00761172281756359
Cd2bp2	0.00435280302496399	0.0155728978753558
Ppm1g	0.00432464604028063	0.00874824995799292
Gatad2a	0.00428891153017338	0.00608966793302316
Sfpq	0.0042047359143006	0.01010905875013
Ssb	0.00420055752002857	0.00213768618307235
Srsf6	0.00418198002828002	0.0186956648760028
Dppa4	0.00417993603811065	0.010962880456027
Cct2	0.00415730139353716	0.00295350200508634
Uhrf1	0.00413702472114627	0.00586207867616917
Dnmt3l	0.00413628611788727	0.0037243162968112
Rpa1	0.00410667806887715	0.00470881150402856
Brd2	0.00409030235614366	0.00746567993920237
Smarce1	0.004086123763652	0.00493239374095725
Numa1	0.00400371301888756	0.00989747845810063
Trim24	0.00399330067563719	0.0067296569754194
Ddx21	0.00397467898018862	0.00801545605035373
Cdc5l	0.0039672555377776	0.000720240128579877
Eef1d	0.00396025767380774	0.00395173797026723
Smndc1	0.00394118885434038	0.0096186951198322
Nudt5	0.00394105246808275	0.00948465170768651
Supt5h	0.00392424141163746	0.00434155657755723
Nelfe	0.00391353903191664	0.0107040913990496
Tsen34	0.00388184376774221	0.00442253588913508
Nudt21	0.00386037949943953	0.00411866532442858
Kpna2	0.00382100034621058	0.00159460543305576
Phf5a	0.00377440525399887	0.00943070397555065
Mcm5	0.00376821370614926	0.00381694025825851
Rbm17	0.00376668643855175	0.0050583011660619
Parp1	0.00374608704391556	0.00395702031152101
Ddx17	0.00368462108605825	0.0050738496557618
Nol9	0.0036210440856657	0.00322568278604163
Frg1	0.00360777987302596	0.0153818425978865
Hint1	0.00358562583127244	0.0143290330140109
Mtatp8	0.00358163083441228	0.0129634296613529
Ywhah	0.00352419379661427	1e-05
Park7	0.00344381050265435	1e-05
Myef2	0.0034311320869925	0.0081130243765865
Tbc1d12	0.00342023069955206	1e-05
Daxx	0.00341695030977363	1e-05
Akr1b1	0.00336949978841847	0.00565454398666736
Nasp	0.00336247872805348	0.00817467233542518
Rpl7a	0.00333056226569974	0.0124431211711951
Adprh	0.00327714825161004	0.0114419214053406
H1-5	0.00327624762436817	0.0198232932767923
Ppp2ca	0.00327067042647394	0.00233546887446121
Zmym2	0.00323324158103052	0.00715763251084378
Sf1	0.00321279806959635	0.00132313750742383
Sin3a	0.00320726068675803	0.00469862618016519
Arpc4	0.00320568867211248	0.00559212434939106
Nob1	0.00319214038295385	0.00217133595865542
Raver1	0.00310037573330671	0.00140489212858093
Eif4a3	0.00309399597420582	0.00421846662534247
Anln	0.00309394524814958	0.0125539205552545
Cdca7	0.0030489674923049	0.000447707987129159
Snu13	0.00304537017331611	0.0111761586214563
Sf3a3	0.00299166995445671	0.00759828810440777
Kpna1	0.00298204127187018	0.00487690366105655
Dynlrb1	0.00297086822496799	0.0155868093514379
Psme3	0.00294570772852797	0.00541810726721766
Rps4x	0.00288951956529841	0.010754587490064
Rif1	0.00287237217547126	0.00570411322025004
Armc6	0.00281306248683376	0.00210492792960328
Tubb4b	0.00280582259986531	1e-05
Sox15	0.00278387756241016	0.00187313191773266
Snrpa1	0.00277421079169499	0.00747680984446384
Ccdc97	0.00274741273988965	0.00749395821024927
Rps12	0.0027201720850191	1e-05
Rpsa	0.00271290808956097	1e-05
Cse1l	0.00271121214738531	0.00257204232927501
Kif2c	0.00269600999929379	0.00341919913779815
Eef1a1	0.00269221728141124	1e-05
Tmpo	0.00269090740254462	0.000775385895995135
Ranbp1	0.00267598681280689	0.0112015730313435
Psma5	0.00265473645426096	0.00833717432103733
Kifc1	0.0026160166161424	0.00377039741487793
Sec13	0.00260984869344055	0.00108298255714574
Cdkn2aipnl	0.00260953761785798	0.00203830844017199
Xrn2	0.00258758837745329	0.0062922302796228
Ubtf	0.00250792505617483	0.00316944609534278
Ing2	0.00247546695472502	1e-05
Pes1	0.00246163270482899	0.00041828304918133
Fam3b	0.00244741036626692	0.0117859929209333
Dnmt1	0.00243905467265894	0.00172700894171801
Rps20	0.00242711762828503	1e-05
Dda1	0.00242612277413557	0.00785920910836513
Pdcd2	0.00242314841895425	0.00229615879961473
Rpl28	0.00242099058068205	1e-05
Sdad1	0.00240291629331106	0.00553408296432574
Mat2b	0.00238619014454357	1e-05
Pus7	0.00237106811678256	0.00477435649975295
Mat2a	0.0023602244971227	1e-05
Rpl27a	0.00235487249902097	1e-05
Cct8	0.00233580180103433	0.00572745244766361
Tbcb	0.00229949042455446	0.00136609931555215
Sf3b5	0.00229450928521724	0.00630522357343725
Cotl1	0.00228565336788455	1e-05
Rps3a	0.00225965541834436	1e-05
Cdc37	0.00224533104160893	0.00320288920717985
Csrp2	0.00219083664627183	0.00217150314900359
Tra2b	0.0021545206815336	0.0103544302710606
Heatr3	0.00213727678101654	0.00608609658165158
Ppie	0.00212880869921008	0.00167908113043825
Smarcd3	0.00212195441922767	0.000668062569587992
Ing1	0.00209319303093291	1e-05
Msh2	0.00209006140161956	0.00677247019060812
Rps5	0.0020708611547296	0.00412970622491122
Tcea1	0.00205444074515162	0.00603577251971625
Mta2	0.00205370117209945	0.00205289051745303
Nsun2	0.00204226697787079	0.00415687997247599
Rpl10a	0.00203297996235806	1e-05
Chd8	0.00201893124997781	0.0017737881640552
Zbtb44	0.0020163171913888	1e-05
Aprt	0.00201313260142421	0.00864342237048073
Prpf31	0.00201242395511721	1e-05
Pmm1	0.00200133995778769	0.00768092799164704
Nup85	0.00199911407470385	0.0014131455423832
Kdm1a	0.00199903728955315	0.00233004416216318
Tcp1	0.00199029728049769	0.000550564764971041
Slc7a6os	0.00198848989587199	1e-05
Pdcl3	0.00198798062312307	0.0075208017811579
Dpf2	0.00197901494253173	0.00445802434251972
Atic	0.0019703067567495	1e-05
Vcp	0.00196875349997099	0.00534990020731488
Fbl	0.00196683765062214	0.001585123048412
Plrg1	0.0019387255292884	0.00535196938646792
Ppp1r7	0.00193064240934451	0.00454298778512412
Rack1	0.00192540280882907	1e-05
Plk1	0.00191350504875295	0.00280634642971471
Rps3	0.00189730292403388	0.00272724779920767
Cct5	0.00189711418470793	0.00335291590137579
Cwc27	0.00189708462770424	0.00102913994047209
Nutf2	0.00189305775268493	0.0123260091188323
Zpr1	0.00187377926819426	0.00466879977619993
Supt6h	0.00187333096126959	0.00076789420193323
Anp32b	0.00186724584391933	0.00704023531983311
Mfap1b	0.00186561331880648	0.00608601099949885
Hspbap1	0.00186528343932112	0.00615627691446837
Kpna3	0.00185555481591007	0.00282739955255803
Nubp2	0.00185335703163541	0.00301831179737186
Hnrnpd	0.00185162234996198	0.00599059373594639
Bop1	0.00184225326637208	0.000705525021872603
Sart1	0.00183127726811113	0.00145231784544875
Ehmt2	0.00181873255279922	0.00209100914489014
Rps17	0.00180777996069271	1e-05
Isy1	0.00178715068381079	0.00387072010068053
Ddx42	0.00175183230451684	0.00152266254245094
Snrpd1	0.00174570660116101	1e-05
Edf1	0.0017446851614342	0.00584034319219182
Smarca5	0.00174040967987703	0.00327258736695626
Cdca8	0.00173371652392903	1e-05
Rad50	0.00173200412797417	0.00042522696749454
Rcc1	0.00172182504158661	1e-05
Kif22	0.00170155035963679	0.00133813635447004
Ywhae	0.00169885995342774	0.024491157155002
Poldip3	0.00169579753297112	0.00213778446777781
Urod	0.00169528635559242	0.00232355427537989
Jade1	0.00163673364824154	0.000957265388112043
Snx3	0.00163555455088208	0.00843634378501436
Ccs	0.00162968882003907	1e-05
Cpsf2	0.00160381949314693	0.00395461011474087
Cstf1	0.00159732170545769	0.00372270987808099
Pgls	0.00159224778503391	0.00330008472005523
Atrx	0.00158943653234869	0.00102772350815725
Pcnp	0.00157732984958014	0.00149079244033332
Kdm4a	0.001576606532734	0.00272077955569956
Usp5	0.00156779827926606	1e-05
Actr5	0.00155650734220937	0.000885804106034793
Tsr1	0.00155213587905884	0.000994043681973388
Rpl31	0.00154470651262253	1e-05
Kansl3	0.00153588167177558	0.00215744383290683
Snrnp40	0.00153210102901451	0.00423615337471313
Pole3	0.0015282817077825	0.00440947221310048
Cstf2	0.00151227810639683	0.00356523388075291
LRWD1	0.00149726924449427	0.00516883124841251
Pnkp	0.00149165679937265	0.00262759773925222
Uba2	0.00146858782393048	0.000703757173176561
Smc1a	0.00146070308189396	0.00371601443818171
Ahdc1	0.00145882053693335	0.000720680228940432
Capza1	0.00145597418562251	0.00127012176068225
Rlim	0.00144323330616239	0.00164221155504869
Ppp4c	0.00144004466500904	0.007968497288645
Rpl9	0.00143963502905286	0.00147546080799884
Eif3d	0.00143245657737127	0.00214160016755963
Rps18	0.00143096832963456	0.0112893644368211
Nolc1	0.00141347971518296	0.00337345317692132
Mta3	0.00141089175306769	1e-05
Prdx4	0.00140432608968447	1e-05
Cggbp1	0.00137057353388048	0.00227084175162626
Syf2	0.0013702162022496	1e-05
Nacc1	0.00136598575653846	0.00131844313139937
Phax	0.00136122512823062	0.00300677081241986
Rps2	0.00135891358220799	0.00339469512385178
Trim33	0.00135774355174875	0.00573391968558012
Fam50a	0.00134045744817481	0.000804702326731305
Sbno1	0.00132707879971456	0.00385493975921443
Dazap1	0.00132550785002286	0.000713647692303831
Lsm2	0.00132535195127666	0.00413794732299549
Twf2	0.00132514772405298	0.00296770481850189
Csnk2a2	0.00130904557244246	0.00190017756468614
Btf3	0.00130650921534697	1e-05
Slu7	0.0013057044265554	0.00249566121250054
Ciao2b	0.00129026805338028	0.00140111417936183
Rpl8	0.00127609164527457	0.00411673768946381
Cpsf4	0.00127568722357331	0.00147670021481556
Rbm14	0.00126902713835925	0.00418005147215925
Tut1	0.00126004579889509	0.00244494133456277
Zc3hc1	0.00125760055034824	0.0027388346505732
Zc3h4	0.00124336182311184	0.00218986493407131
Ywhag	0.00123802174170393	1e-05
Kdm3b	0.00123620725846531	0.00207360386706655
Thoc1	0.00123417149925778	0.00259226008121695
Pogz	0.00123371210051919	0.000474018977914441
Klhl6	0.00122949711872347	0.00568328396413157
Rbm10	0.00122866743707245	1e-05
Xrcc6	0.00122653869952823	0.00279452227023634
Rps27l	0.0012255808282845	0.00108978946919163
Rangap1	0.00121302296786513	0.00241214001086892
Raly	0.00120457580857325	0.00373585835785321
Arid1a	0.00120269000694941	0.00309982395042831
Timeless	0.00120216315444656	0.00126066407494885
Zmym4	0.00120211570015075	0.00491513794566031
Pkm	0.00120004233927753	1e-05
Bcas2	0.00119381957690873	0.0011460168808291
Rbm39	0.00119066172282022	0.000747575179162364
Prdx6	0.00118845390437391	0.000294404949391907
Sephs1	0.00118546310895645	1e-05
Paf1	0.00117500752391951	0.00020729024261857
Eef1g	0.00116523185370543	1e-05
Mre11	0.00116249574520752	0.00113577199444945
Pphln1	0.00116129338292465	0.00341318850557793
Znhit3	0.00115950919262926	0.000412971447844826
Ajuba	0.00115778778637543	0.000229400696329578
Pola1	0.00115248367273726	0.00145510866092634
Phgdh	0.00113721979186654	0.00459141442922242
Dnaaf5	0.00113194042267749	0.000950834866802452
Otub1	0.00112499575451247	0.00048141440607748
Atp10d	0.00112349590822095	1e-05
Ddx3x	0.00111639317138075	1e-05
Ppid	0.00111458853053903	0.000937646627729743
Sfn	0.0011103144901565	0.00393419619362536
Ptma	0.0011042146297456	0.00688728695219665
Wrnip1	0.00109862891265612	0.00402809402556823
Capza2	0.00109330710141658	0.000967422619991675
Cpsf6	0.00107767367287478	1e-05
Ncl	0.00107622012994364	0.00134899643124025
Upp1	0.00107589994803141	0.000867677317392056
Pfdn2	0.0010708783256689	0.00061458521934424
Zbtb48	0.00107049711137354	0.00176235888735255
Eif3m	0.00106875933800636	1e-05
Nampt	0.00106281644724483	1e-05
Nle1	0.00105548354531245	0.000411993579816349
Znf296	0.00104764058402743	0.000335764322141838
Cnn3	0.0010401693694387	0.00464581464239195
Cpsf3	0.00102421260380256	0.00269851129208014
Esrrb	0.00101617829143849	6.6977577294983e-05
Eif6	0.00101374442186102	1e-05
Hic2	0.00100885924182381	0.00112382398773199
Pold1	0.00100673574887121	1e-05
Rnh1	0.000992903348857192	0.00446492330544246
Sart3	0.000988809903207206	0.0020779197496148
Znf710	0.000986404394992181	0.00235988422857648
Hpf1	0.000972701103266348	1e-05
Ctdp1	0.000971493424564177	0.00120777683970626
Sall4	0.000971469613044103	0.00149558802387156
Ilkap	0.000970509116144862	0.0029691589984321
Hnrnph1	0.000957191125713845	0.00238077648759712
Chaf1a	0.000943894795532811	0.000227124953355485
Rpa2	0.000936802462362303	0.00199680265183136
Memo1	0.000919604464928813	0.000454153975577244
Ddx20	0.000913909956469294	1e-05
Hk2	0.000910764958508928	0.00119018339679014
Snrnp200	0.000904847640597345	0.001289763612684
Tppp3	0.000904179436105219	0.00345396874151428
Hdlbp	0.000903366763101565	0.000681605618453054
Adsl	0.000901394300723934	0.000696795646502311
Ccnb1	0.000895167985477092	0.00175979074771705
Rnmt	0.0008883727659997	0.00106807635410475
Acat2	0.000887302320830122	1e-05
Xpot	0.000880348863709256	0.00132799986055888
Gtf2i	0.000876848472963849	0.00382360396268418
Cdk1	0.000875458285458534	0.00222851636504266
Xrcc1	0.00087422689062503	0.00071061732109037
Bub3	0.000869841933444384	0.00326177846057295
Aspscr1	0.000868766124929734	0.00168908225671949
Wdr70	0.000860574401268616	0.00130487861926022
Gsr	0.000860308788454954	0.00240945322845446
Rad51	0.000843898160588617	0.000477417275505598
Pa2g4	0.000842918752444899	0.0034717081889253
Eif2s1	0.000838180134349656	0.000493267747546869
Nono	0.000836688025332557	0.00178837300661145
Carm1	0.000830361794167078	0.00216556714646249
Glrx3	0.000828118330459113	1e-05
Serbp1	0.000826368461969996	0.0052452711970392
Hltf	0.000824476256216414	0.0019450955268183
Zcchc8	0.00082211357024969	1e-05
Arhgdia	0.000820777398140612	0.00227958104573248
Ep300	0.000819783058317246	0.000964101276188548
Rplp1	0.000819134482042838	1e-05
Ptov1	0.000819073506534618	0.000871262965005715
Esco2	0.000810304978832194	0.00190425520834453
Lasp1	0.000796033299706685	0.000781900087901111
Dhx9	0.000795802285899995	0.00139437530257234
St13	0.000795175433435104	0.00164882602172987
Cstf3	0.000793612948333564	0.000335432503443726
Capg	0.000788128341741174	0.0015451526337098
Gnl3l	0.00078619130880967	0.00221441322233872
Fabp5	0.000782597921650163	1e-05
Gtf3c1	0.000777741916338114	0.000113886244254065
Ppp6c	0.000773305056977862	1e-05
Mthfd1	0.000773055154887723	0.00237783862873277
Psmd5	0.000768511637351723	0.00140186247857117
Cad	0.000768457815510021	0.000407547433109099
Thumpd1	0.00076714523972963	0.00166781889829235
Atxn10	0.000764636429823982	0.000548486257073662
Strap	0.000763324865216974	0.000614848083681185
Morc2a	0.000761602557704705	0.000687783389255212
Tollip	0.000761175468345679	1e-05
Zscan10	0.000751776589404311	0.00455420291682875
Dnaja1	0.000750875894896446	1e-05
Adnp	0.000745896855849719	0.00156849391064764
Ddah1	0.000743743467376019	0.00196122684950475
Fscn1	0.00074370359900645	0.00192940615694823
Mcm4	0.00074357928247107	1e-05
Grhpr	0.000739760771658766	0.00243264459266286
Tcea3	0.000736468209586687	0.00135967252765498
Sirt1	0.000733792192557239	0.000606262338129213
Rad54l2	0.000726275597945375	0.00126056194369319
Smarca4	0.000724372085757421	0.000780280252666684
Prmt7	0.0007231929958123	1e-05
Abcf2	0.000721495813250852	0.000538112509757932
Ncbp3	0.000702955819483986	0.00132699033770382
Phf23	0.000695071747940948	0.000363100178392464
Ccnb2	0.000689406454963447	0.00137670360614089
Ppp1r10	0.000687266980156564	0.00200563118876211
Kpnb1	0.000678728845062802	0.00224621388402088
Polr2a	0.000677098093877256	0.001225501888188
Phf11	0.000675330004233212	0.00456371639239345
Epop	0.000673238950389113	0.000806297215098169
Prpf6	0.000671323453734096	0.000904302680813265
Prpf3	0.00067106169829866	1e-05
Psmc5	0.000670668789066027	0.000484692053146424
Cct4	0.000668931872719958	0.000282292720402808
Fignl1	0.000668003642658174	0.00299723146107974
Rad54l	0.000667665451468928	0.000381257409739425
Pcbp1	0.000660235848404297	0.000276981119066305
Cdk3	0.000658563679135655	0.000783493977093505
Sh3gl2	0.000657777785379385	0.00219651183513703
Snrpd2	0.000640795381737524	1e-05
Tuba4a	0.000638593339816972	0.000887722728709296
Srp14	0.000636780731554323	1e-05
Hnrnpul2	0.000631451238088901	0.00325780941000893
Nop53	0.000628364504081945	1e-05
Sp6	0.000622761061040457	1e-05
Cdca2	0.000622634851821898	0.00103147707369765
Fkbp4	0.00061918897981073	0.00175974623591035
Mdh1	0.000617787020284396	0.000467398693338959
Mak16	0.000613957022464867	1e-05
Kif20a	0.00061353006550572	1e-05
Irf2bp1	0.00061138129737361	0.00183056552722016
Ddb1	0.000609216826770976	9.7913710488824e-05
Got1	0.000609096427864561	0.000470142497864773
Prdx2	0.0006081871613305	0.00113270837056185
Prc1	0.000606355623675149	0.00180569219939457
Top2a	0.000603891422518845	0.00115736455165449
E2f4	0.000584827970149054	1e-05
Tle4	0.000567552594583434	1e-05
L1td1	0.000567037502822861	0.00036365094516869
Zc3h11a	0.000564906045904841	0.000869625164320238
Ppwd1	0.000558855421784254	0.00032240855192801
Son	0.000553986884810132	1e-05
Sf3b3	0.00054972937119548	0.00131743946979995
Dnajc7	0.000544199795980996	0.000227865474908675
Vars1	0.000541363767295421	0.00248716318604018
Baz2a	0.000537525173470234	0.000526064761501861
Trip12	0.000537360126132852	0.00167950333460211
Taf5	0.000536490774535742	0.000341642744239907
Exosc7	0.000535733315975209	1e-05
Nsl1	0.000534915949986103	0.000766435433819785
Cc2d1b	0.000533790202871326	0.000365573564973765
Actn4	0.000530768165861379	1e-05
Wtap	0.000530550463921118	0.00107003669484729
Ufd1	0.000529748448110238	1e-05
Naa50	0.000529105260825859	0.000585120669403648
Atf7ip	0.000528619739152209	0.00963430549226014
Pfkl	0.00052585622350423	1e-05
Lrrc40	0.000525082105808004	0.000313476590781279
Acly	0.000521148967296593	0.00129710739670816
Rdx	0.0005148681595963	0.00202097098807338
Mcmbp	0.000513873431514483	0.00183610026171676
Myh9	0.000512799384819553	1e-05
Igf2bp1	0.000511572180081944	0.00162529713300793
Tubb2b	0.000508970463518676	0.000787244357252173
Glyr1	0.000505880912809915	0.000217620084883034
Hjurp	0.000505863111383197	7.85939203615566e-05
Cops2	0.000504165488278224	1e-05
Srrm2	0.000497471389524002	0.00111004027942446
Cdc40	0.000493766161860729	0.000216588517168004
Ptpn2	0.000490862963563229	0.00201416600926778
Pnp	0.000488232041803976	0.00022437626398888
Mcm2	0.000486586564262015	0.000509075016664692
Emc8	0.000484789407641342	1e-05
Orc1	0.000479908191208171	0.00132233704533706
Thrap3	0.000475400810870026	0.00117743563602923
Kif23	0.000467833755523851	1e-05
Eftud2	0.00046621050678387	0.000967036968795924
Prpf18	0.000465834626289375	0.00299868092496834
Pspc1	0.000461828425619743	1e-05
Pml	0.000461160101907903	7.49669189468393e-05
Hmbs	0.000460079316745968	0.00183975404797977
Sde2	0.000457432043684023	0.000434684562931706
Sae1	0.000455476094316819	0.00260613478391943
Dppa2	0.000454785649161896	0.000458064498521672
Smarcc1	0.000452980048575455	0.000444597863282634
Pias2	0.00045130060797078	0.000558465771131015
Nde1	0.000447954790369281	0.000190187469740722
Tet1	0.000445931541812431	0.000279436893170135
Ect2	0.000443569332513637	1e-05
Chtop	0.00043856951836116	0.00368603732982861
Mcrs1	0.000437648793908255	1e-05
Dnajb1	0.000437427017050966	0.00107259865346984
Ino80	0.000436131384854938	1e-05
Cbr3	0.000423629810736657	0.000191157642576025
Taldo1	0.000422290814683155	0.00182898571539933
Mtrex	0.000421599625792073	0.000575840487840268
Chd1	0.000420795438630987	0.000333477270121032
Polr2b	0.000411946472627468	0.000313262196416506
Nop9	0.000408954669057162	0.000162183857377699
Vps36	0.000400036221340234	3.66700510679132e-05
Thumpd3	0.000399248464948465	0.0012800638722087
Glmn	0.000396065491202478	0.00214618186033435
Coro1c	0.000390605325805369	1e-05
Smc2	0.000389205932372301	0.00200599650708373
Tbx3	0.000386375209293649	1e-05
Crebbp	0.0003843011644747	0.000410599110367273
Larp1	0.000384269182724543	0.00180814735502559
Brd3	0.000384053687033839	0.00021924467926671
Nr0b1	0.000383172180075252	1e-05
Prpf38a	0.000378105135087387	0.00183124245790598
Gins1	0.000377440044583024	1e-05
Luc7l2	0.000375598212287331	0.000251787248983997
Cttn	0.000375503618288156	0.00148410033380115
Cct7	0.000373498589803434	0.00114793537633863
Ppp2r1a	0.000371896890158674	0.000910341513897543
Smarcad1	0.000369407830556571	1e-05
Samd1	0.000368516953712883	0.000233710458806167
Recql4	0.000362143767735982	0.00046356040042583
Bax	0.000361922259306692	0.000922085102307709
Tle3	0.00035926637618074	0.000895681397838789
Etf1	0.000358875155645143	0.00318980616232868
Ilf3	0.000357968022172018	0.000401103685862847
Pds5a	0.000347055264652592	0.000508968598204839
Csde1	0.000343291369175694	0.000866444114413281
Ddx1	0.000340893299732863	1e-05
Hspa4	0.000340291577954144	0.000198977159868291
Sfmbt2	0.000339137395978375	1e-05
Psma6	0.000337538997160354	1e-05
Gtf2e1	0.000331830429546184	0.000790691701913688
Nvl	0.000328783357673248	0.000865204975562779
Prim1	0.000326950182568419	1e-05
Plin3	0.00032231017513305	1e-05
Smc3	0.000321783101975386	0.0012557721346692
Zmym3	0.000321413378573252	1e-05
Scaf8	0.00031871823220669	0.000908464819621493
Gars1	0.000313785478208795	0.000373826071386539
Sirt6	0.000309794202535477	1e-05
Cxxc1	0.000306479216748888	1e-05
Ncapd2	0.000305467978466031	0.00192378112257721
Tcf20	0.00030267388571885	0.000419081263651138
Ctnnd1	0.000301437449540538	1e-05
Srp68	0.000300430277375085	1e-05
Mga	0.000295659150672182	1e-05
Mrpl21	0.000293916215219921	0.000169980132477471
Wdhd1	0.00029158374106276	0.000549574603767649
Rad17	0.000286215036246667	0.000791248247751283
Arap1	0.000281608715426541	0.00020855074857874
Sugt1	0.000280904444710286	0.000117195260785713
Cth	0.000279337134490854	0.0022680762596851
Myl12b	0.000275388093187962	0.000990358070114151
Pfas	0.000275348775637293	0.000438567784485013
Eloa	0.00027014316435914	0.000299229701663131
Prpf40a	0.000269749583500885	1e-05
Exosc2	0.000268937733297925	0.00669153375514979
Mtmr9	0.000265530356865309	0.0016538145861068
Ddx19a	0.000261049736165417	0.00249133320005736
Uba1	0.000254745991483299	0.00111762719470384
Ctnnbl1	0.000250595729820511	1e-05
Rbm33	0.000246137496978235	0.00113551170614559
Jmjd1c	0.000237636027702403	0.000337996384234653
Znf451	0.000236133700433573	0.000603257583395497
Shfl	0.00022812804521469	0.000405948580880346
Znf131	0.000226855112183638	1e-05
Pold2	0.000221674859062181	0.000234754999654768
Huwe1	0.00022001546632769	0.000175498014889056
Psma1	0.000217687107132308	0.000396858849648319
Ubn2	0.000215202339120118	0.000448709630772547
Pdhb	0.000213885385846591	0.000916226324196006
Fxr2	0.000207751346262332	0.00216569350979513
Exoc8	0.000205574627392207	0.00122880005432247
Wapl	0.000205123655659162	0.000215359372143731
Ess2	0.000204514917905015	1e-05
Tpi1	0.000203631235146152	1e-05
Cherp	0.000198079688899794	0.000120153311571858
Eif3j2	0.000197523296347294	1e-05
Septin7	0.000194486959870686	1e-05
Gtf3c2	0.000193045417555434	1e-05
Farsb	0.000192970131404217	0.000150236088011572
Rrs1	0.000187937927124457	0.00107591536226519
Usp15	0.000183319352558607	2.86832221104011e-05
Septin11	0.00018314187059035	8.25890401974911e-05
Zw10	0.000182694414413284	0.000308906244856193
Srpk1	0.000177280682344733	0.0017208695000964
Wdtc1	0.00017705718543228	1e-05
Elp1	0.000176756858050339	0.000683754697388516
Chd9	0.000176252465407149	0.00044067754110385
Rfc1	0.000175066036939405	0.000227047284170098
Tbl1xr1	0.000173303862080385	0.00021813791045266
Flnb	0.00017058529434237	0.000395604184261351
Kat7	0.000169949031736758	1e-05
Lrrc47	0.00016674801487611	0.000447732996268991
Fasn	0.000166426703652999	0.000763338683136727
Emsy	0.000165333334292265	0.000374139252662318
Spag7	0.000165039537135406	0.000723424728802201
Trrap	0.000162545397802811	0.000319224752822339
Nme2	0.000161614732411102	1e-05
Brca1	0.000161543817367612	1e-05
Dpysl2	0.00016146987310426	0.000177763073013219
Elp2	0.000160484775235953	0.000112610393188555
Zc3h14	0.000153685350134861	1e-05
Usp7	0.000153011354647995	1e-05
Rpap1	0.000151105550289928	0.000572058630355403
Smc6	0.000148713890740277	0.000141394496849757
Nup107	0.000148330481211202	0.000587234864799115
Seh1l	0.000147686840660488	0.00121691221322145
Kdm5a	0.000147194156446717	1e-05
Nxf1	0.000143898888326692	0.000186724593237916
Ddx39a	0.000143346138254643	0.0229462375953947
Gli2	0.000141238872354274	0.000408783113634221
Lars1	0.000140423634907551	0.000135176959990048
Setdb1	0.000140116572229419	0.00250508111219166
Glud1	0.000138966082937959	1e-05
Ncaph2	0.000138548635027009	0.000183405816023002
Exo1	0.000135775376534896	0.00050342326604008
Nisch	0.000130141375611582	0.00116142220540705
Gtf2f1	0.000126936164653101	0.00148048582115661
Tasor	0.00012028274697516	0.000668477314785687
Snd1	0.000117894915256552	0.00032426529455551
Vac14	0.000117363235883506	1e-05
Rpl10	0.000116343118717675	1e-05
Ncor1	0.000112649110761098	6.31769419216709e-05
Mcm3ap	0.000110344753479777	7.42401852074934e-05
Hcfc1	0.000109697147663068	1e-05
Impdh2	0.00010713956841029	1e-05
Rrp9	0.000107094244571919	1e-05
Kdm5b	0.000102389644398007	1e-05
Nedd4	0.000101650943439064	0.000393518899315001
Smc4	9.6326441738629e-05	1e-05
Psmc4	9.26502755185936e-05	1e-05
Pbrm1	9.20782722006833e-05	1e-05
Spg21	8.98260186462183e-05	1e-05
Prpf8	8.87109672693392e-05	1e-05
Abce1	8.70154119979053e-05	0.000704607675311082
Mapkap1	8.39232975694437e-05	1e-05
Setx	8.29834523229179e-05	4.59677542592858e-05
Psmb1	8.06016965538728e-05	1e-05
Iars1	7.79848640419841e-05	0.000692849802958655
Arid5b	7.58766151493268e-05	1e-05
Eif2s2	7.36910247780314e-05	1e-05
Tpr	7.2947621984699e-05	0.000163110049125234
Arhgap33	7.28942592564024e-05	1e-05
Pkn2	7.24531996804685e-05	0.000452999188399764
Qars1	7.15201656873305e-05	0.00110220960972393
Ccar1	6.75288236342068e-05	1e-05
Pabpc1	6.46807418546181e-05	0.000208560323439667
Ttn	6.1692707684142e-05	1e-05
Glul	6.02847749161146e-05	8.94752811607223e-05
Kmt2b	6.00438475717344e-05	0.000177531369324672
Mrps5	5.94672325639751e-05	1e-05
Obsl1	5.93111048757901e-05	0.000550564033007321
Stk33	5.65055069051846e-05	1e-05
Ubr5	5.57281153800414e-05	4.44263224756112e-05
Thoc2	5.2496771942472e-05	1e-05
Kmt2a	4.36847615940577e-05	1e-05
Tet2	4.24313038815723e-05	1e-05
Ints1	3.96110251446764e-05	0.000205996375912984
Hspd1	3.06748324006856e-05	1e-05
Acaca	2.94116134807922e-05	0.00033237873319243
Myo5a	2.29834910692633e-05	0.00032992376523325
Tln1	2.18582107017266e-05	1e-05
Fmr1	2.08396363259227e-05	1e-05
Aars1	1e-05	0.000135821432909251
Acaa2	1e-05	1e-05
Actg1	1e-05	1e-05
Aldh2	1e-05	0.000295821051508735
Antxr2	1e-05	1e-05
Arhgef1	1e-05	1e-05
Atp5f1b	1e-05	1e-05
Atp6v1a	1e-05	1e-05
Bard1	1e-05	1e-05
Borcs6	1e-05	1e-05
Caprin1	1e-05	0.000103800691222906
Carmil1	1e-05	1e-05
Cast	1e-05	1e-05
Cbln4	1e-05	1e-05
Cct6a	1e-05	1e-05
Cdv3	1e-05	1e-05
Clca4a	1e-05	1e-05
Clta	1e-05	1e-05
Cltc	1e-05	1e-05
Cox5a	1e-05	1e-05
Csk	1e-05	0.00946521408655845
Ctnna1	1e-05	1e-05
Ddx28	1e-05	1e-05
Echdc2	1e-05	1e-05
Eef1e1	1e-05	0.00321828241913352
Eif3c	1e-05	1e-05
Eif4b	1e-05	1e-05
Ell	1e-05	0.00210552464532257
Fam135a	1e-05	1e-05
Flna	1e-05	1e-05
Gdi2	1e-05	1e-05
Gga2	1e-05	1e-05
H2afv	1e-05	1e-05
Hba	1e-05	1e-05
Herc4	1e-05	0.000168297023708544
Hsdl1	1e-05	0.00788525383594495
Hsp90aa1	1e-05	1e-05
Hspa1a	1e-05	1e-05
Hspa9	1e-05	0.000467704248215925
Igbp1	1e-05	0.000447238939687888
Itga3	1e-05	1e-05
Ivns1abp	1e-05	1e-05
Kdm3a	1e-05	1e-05
Kif11	1e-05	1e-05
Lactb2	1e-05	1e-05
Map1s	1e-05	0.000113806301642627
Mdh2	1e-05	1e-05
Mrpl37	1e-05	1e-05
Mrps35	1e-05	1e-05
Nmt1	1e-05	1e-05
Odr4	1e-05	1e-05
Pcna	1e-05	1e-05
Plec	1e-05	1e-05
Ppm1b	1e-05	1e-05
Ppp1cc	1e-05	0.00625608283769236
Ppp1r12a	1e-05	1e-05
Psma4	1e-05	1e-05
Psmc3	1e-05	1e-05
Psmd2	1e-05	1e-05
Ptprf	1e-05	1e-05
Ranbp2	1e-05	1e-05
Rpl13a	1e-05	1e-05
Rpl14	1e-05	1e-05
Rpl29	1e-05	1e-05
Rpl32	1e-05	1e-05
Rpl37	1e-05	1e-05
Rps16	1e-05	1e-05
S100a8	1e-05	1e-05
Scamp3	1e-05	1e-05
Scyl2	1e-05	1e-05
Sdha	1e-05	1e-05
Shmt2	1e-05	1e-05
Slc25a5	1e-05	1e-05
Smg6	1e-05	1e-05
Snx5	1e-05	0.0107356369958688
Srrm3	1e-05	1e-05
Stk38	1e-05	1e-05
Tdh	1e-05	1e-05
Tfrc	1e-05	1e-05
Tmod3	1e-05	1e-05
Tufm	1e-05	1e-05
Txnrd1	1e-05	6.08656174907236e-05
Tyms	1e-05	1e-05
Upf1	1e-05	7.16599470687148e-05
Urgcp	1e-05	1e-05
Uty	1e-05	1e-05
Yars1	1e-05	1e-05
Znf326	1e-05	0.000114432783605264
Znf532	1e-05	1e-05
Znrd2	1e-05	0.000418438619094952
