# Supplementary material for: Morc3 silences endogenous retroviruses by enabling Daxx-mediated histone H3.3 incorporation
Source: Nat Commun. 2021 Oct 14;12:5996. doi: 10.1038/s41467-021-26288-7 (PMC8516933; doi:10.1038/s41467-021-26288-7)
Supplement: Supplementary file 12 — Source Data [file 41467_2021_26288_MOESM12_ESM.zip › Source_data_folder/Fig4E_Venn_diagramm_Morc3_peaks.txt]

Morc3.peak	H3K9me3.loss	ATAC.opening	H3K27ac.enrich
Morc3_peak_4	no	no	no
Morc3_peak_10	no	no	no
Morc3_peak_28	no	no	no
Morc3_peak_30	no	no	no
Morc3_peak_34	no	no	no
Morc3_peak_37	no	no	no
Morc3_peak_45	no	no	no
Morc3_peak_55	no	no	no
Morc3_peak_57	no	no	no
Morc3_peak_70	no	no	no
Morc3_peak_75	no	no	no
Morc3_peak_81	no	no	no
Morc3_peak_86	no	no	no
Morc3_peak_95	no	no	no
Morc3_peak_101	no	no	no
Morc3_peak_104	no	no	no
Morc3_peak_119	no	no	yes
Morc3_peak_121	no	no	no
Morc3_peak_127	no	no	no
Morc3_peak_129	no	no	no
Morc3_peak_135	no	no	no
Morc3_peak_146	no	no	no
Morc3_peak_155	no	no	no
Morc3_peak_156	no	no	no
Morc3_peak_161	no	no	no
Morc3_peak_166	no	no	no
Morc3_peak_167	no	no	no
Morc3_peak_170	no	no	no
Morc3_peak_171	no	no	no
Morc3_peak_173	no	no	no
Morc3_peak_179	no	no	no
Morc3_peak_182	no	no	no
Morc3_peak_184	no	no	no
Morc3_peak_204	no	no	no
Morc3_peak_206	no	no	no
Morc3_peak_216	no	no	no
Morc3_peak_222	no	no	no
Morc3_peak_224	no	no	no
Morc3_peak_227	no	no	no
Morc3_peak_228	no	no	no
Morc3_peak_229	no	no	no
Morc3_peak_234	no	no	no
Morc3_peak_239	no	no	no
Morc3_peak_240	no	no	no
Morc3_peak_254	no	no	no
Morc3_peak_258	no	no	no
Morc3_peak_259	no	no	no
Morc3_peak_267	no	no	no
Morc3_peak_269	no	no	no
Morc3_peak_272	no	no	no
Morc3_peak_273	no	no	no
Morc3_peak_275	no	no	no
Morc3_peak_279	no	no	no
Morc3_peak_287	no	no	no
Morc3_peak_295	no	no	no
Morc3_peak_304	no	no	no
Morc3_peak_306	no	no	no
Morc3_peak_307	no	no	no
Morc3_peak_309	no	no	no
Morc3_peak_328	no	no	no
Morc3_peak_333	no	no	no
Morc3_peak_334	no	no	yes
Morc3_peak_337	no	no	no
Morc3_peak_351	no	no	no
Morc3_peak_360	no	no	no
Morc3_peak_369	no	no	no
Morc3_peak_380	no	no	no
Morc3_peak_389	no	no	no
Morc3_peak_391	no	no	no
Morc3_peak_392	no	no	no
Morc3_peak_404	no	no	no
Morc3_peak_411	no	no	no
Morc3_peak_427	no	no	no
Morc3_peak_431	no	no	no
Morc3_peak_432	no	no	no
Morc3_peak_437	no	no	no
Morc3_peak_439	no	no	no
Morc3_peak_445	no	no	no
Morc3_peak_447	no	no	no
Morc3_peak_451	no	no	no
Morc3_peak_454	no	no	no
Morc3_peak_455	no	no	no
Morc3_peak_478	no	no	no
Morc3_peak_479	no	no	no
Morc3_peak_481	no	no	no
Morc3_peak_488	no	no	no
Morc3_peak_493	no	no	no
Morc3_peak_501	no	no	no
Morc3_peak_510	no	no	no
Morc3_peak_511	no	no	no
Morc3_peak_517	no	no	no
Morc3_peak_521	no	no	no
Morc3_peak_529	no	no	no
Morc3_peak_534	no	no	no
Morc3_peak_546	no	no	no
Morc3_peak_548	no	no	no
Morc3_peak_563	no	no	no
Morc3_peak_565	no	no	no
Morc3_peak_569	no	no	no
Morc3_peak_570	no	no	no
Morc3_peak_572	no	no	no
Morc3_peak_577	no	no	no
Morc3_peak_579	no	no	no
Morc3_peak_581	no	no	no
Morc3_peak_591	no	no	no
Morc3_peak_594	no	no	no
Morc3_peak_596	no	no	no
Morc3_peak_600	no	no	no
Morc3_peak_603	no	no	no
Morc3_peak_604	no	no	no
Morc3_peak_613	no	no	no
Morc3_peak_618	no	no	no
Morc3_peak_619	no	no	no
Morc3_peak_636	no	no	no
Morc3_peak_638	no	no	no
Morc3_peak_644	no	no	no
Morc3_peak_647	no	no	no
Morc3_peak_648	no	no	no
Morc3_peak_649	no	no	no
Morc3_peak_663	no	no	no
Morc3_peak_665	no	no	no
Morc3_peak_669	no	no	no
Morc3_peak_678	no	no	no
Morc3_peak_699	no	no	no
Morc3_peak_700	no	no	no
Morc3_peak_702	no	no	no
Morc3_peak_706	no	no	no
Morc3_peak_712	no	no	no
Morc3_peak_716	no	no	no
Morc3_peak_725	no	no	no
Morc3_peak_749	no	no	no
Morc3_peak_751	no	no	no
Morc3_peak_756	no	no	no
Morc3_peak_767	no	no	no
Morc3_peak_781	no	no	no
Morc3_peak_805	no	no	no
Morc3_peak_807	no	no	no
Morc3_peak_808	no	no	no
Morc3_peak_811	no	no	no
Morc3_peak_823	no	no	no
Morc3_peak_825	no	no	no
Morc3_peak_826	no	no	no
Morc3_peak_830	no	no	no
Morc3_peak_835	no	no	no
Morc3_peak_836	no	no	no
Morc3_peak_839	no	no	no
Morc3_peak_845	no	no	no
Morc3_peak_847	no	no	no
Morc3_peak_858	no	no	no
Morc3_peak_863	no	no	no
Morc3_peak_871	no	no	no
Morc3_peak_874	no	no	no
Morc3_peak_881	no	no	no
Morc3_peak_884	no	no	no
Morc3_peak_885	no	no	no
Morc3_peak_894	no	no	no
Morc3_peak_907	no	no	no
Morc3_peak_912	no	no	no
Morc3_peak_918	no	no	no
Morc3_peak_927	no	no	no
Morc3_peak_939	no	no	no
Morc3_peak_942	no	no	no
Morc3_peak_943	no	no	no
Morc3_peak_950	no	no	no
Morc3_peak_975	no	no	no
Morc3_peak_994	no	no	no
Morc3_peak_997	no	no	no
Morc3_peak_999	no	no	no
Morc3_peak_1000	no	no	no
Morc3_peak_1002	no	no	no
Morc3_peak_1025	no	no	no
Morc3_peak_1027	no	no	no
Morc3_peak_1033	no	no	yes
Morc3_peak_1039	no	no	no
Morc3_peak_1047	no	no	no
Morc3_peak_1048	no	no	no
Morc3_peak_1051	no	no	no
Morc3_peak_1052	no	no	no
Morc3_peak_1054	no	no	no
Morc3_peak_1056	no	no	no
Morc3_peak_1057	no	no	no
Morc3_peak_1059	no	no	no
Morc3_peak_1064	no	no	no
Morc3_peak_1066	no	no	no
Morc3_peak_1079	no	no	no
Morc3_peak_1087	no	no	no
Morc3_peak_1089	no	no	no
Morc3_peak_1110	no	no	no
Morc3_peak_1118	no	no	no
Morc3_peak_1122	no	no	no
Morc3_peak_1124	no	no	no
Morc3_peak_1125	no	no	no
Morc3_peak_1128	no	no	no
Morc3_peak_1130	no	no	no
Morc3_peak_1141	no	no	no
Morc3_peak_1158	no	no	no
Morc3_peak_1166	no	no	no
Morc3_peak_1167	no	no	no
Morc3_peak_1169	no	no	no
Morc3_peak_1196	no	no	no
Morc3_peak_1211	no	no	no
Morc3_peak_1213	no	no	no
Morc3_peak_1228	no	no	no
Morc3_peak_1230	no	no	no
Morc3_peak_1241	no	no	no
Morc3_peak_1246	no	no	no
Morc3_peak_1249	no	no	no
Morc3_peak_1253	no	no	no
Morc3_peak_1255	no	no	no
Morc3_peak_1262	no	no	no
Morc3_peak_1270	no	no	no
Morc3_peak_1280	no	no	no
Morc3_peak_1286	no	no	no
Morc3_peak_1294	no	no	no
Morc3_peak_1298	no	no	no
Morc3_peak_1314	no	no	no
Morc3_peak_1315	no	no	no
Morc3_peak_1320	no	no	no
Morc3_peak_1323	no	no	no
Morc3_peak_1337	no	no	no
Morc3_peak_1340	no	no	no
Morc3_peak_1346	no	no	no
Morc3_peak_1347	no	no	no
Morc3_peak_1348	no	no	no
Morc3_peak_1358	no	no	no
Morc3_peak_1359	no	no	no
Morc3_peak_1365	no	no	no
Morc3_peak_1376	no	no	no
Morc3_peak_1388	no	no	no
Morc3_peak_1389	no	no	no
Morc3_peak_1395	no	no	no
Morc3_peak_1400	no	no	no
Morc3_peak_1402	no	no	no
Morc3_peak_1403	no	no	no
Morc3_peak_1410	no	no	no
Morc3_peak_1411	no	no	no
Morc3_peak_1414	no	no	no
Morc3_peak_1418	no	no	no
Morc3_peak_1419	no	no	no
Morc3_peak_1423	no	no	no
Morc3_peak_1424	no	no	no
Morc3_peak_1430	no	no	no
Morc3_peak_1433	no	no	no
Morc3_peak_1434	no	no	no
Morc3_peak_1443	no	no	no
Morc3_peak_1444	no	no	no
Morc3_peak_1447	no	no	no
Morc3_peak_1456	no	no	no
Morc3_peak_1457	no	no	no
Morc3_peak_1458	no	no	no
Morc3_peak_1459	no	no	no
Morc3_peak_1462	no	no	no
Morc3_peak_1469	no	no	no
Morc3_peak_1470	no	no	no
Morc3_peak_1477	no	no	no
Morc3_peak_1479	no	no	no
Morc3_peak_1481	no	no	no
Morc3_peak_1489	no	no	yes
Morc3_peak_1495	no	no	no
Morc3_peak_1497	no	no	no
Morc3_peak_1498	no	no	no
Morc3_peak_1501	no	no	no
Morc3_peak_1503	no	no	no
Morc3_peak_1509	no	no	no
Morc3_peak_1512	no	no	no
Morc3_peak_1528	no	no	no
Morc3_peak_1529	no	no	no
Morc3_peak_1532	no	no	no
Morc3_peak_1535	no	no	no
Morc3_peak_1540	no	no	no
Morc3_peak_1542	no	no	no
Morc3_peak_1544	no	no	no
Morc3_peak_1546	no	no	no
Morc3_peak_1554	no	no	no
Morc3_peak_1560	no	no	no
Morc3_peak_1566	no	no	no
Morc3_peak_1573	no	no	no
Morc3_peak_1574	no	no	no
Morc3_peak_1579	no	no	no
Morc3_peak_1595	no	no	no
Morc3_peak_1598	no	no	no
Morc3_peak_1606	no	no	no
Morc3_peak_1613	no	no	no
Morc3_peak_1615	no	no	no
Morc3_peak_1625	no	no	no
Morc3_peak_1634	no	no	no
Morc3_peak_1646	no	no	no
Morc3_peak_1654	no	no	no
Morc3_peak_1658	no	no	no
Morc3_peak_1662	no	no	no
Morc3_peak_1702	no	no	no
Morc3_peak_1706	no	no	no
Morc3_peak_1714	no	no	no
Morc3_peak_1715	no	no	no
Morc3_peak_1721	no	no	no
Morc3_peak_1722	no	no	no
Morc3_peak_1732	no	no	no
Morc3_peak_1733	no	no	no
Morc3_peak_1737	no	no	no
Morc3_peak_1738	no	no	no
Morc3_peak_1744	no	no	no
Morc3_peak_1746	no	no	no
Morc3_peak_1747	no	no	no
Morc3_peak_1750	no	no	no
Morc3_peak_1753	no	no	no
Morc3_peak_1754	no	no	no
Morc3_peak_1758	no	no	no
Morc3_peak_1763	no	no	no
Morc3_peak_1765	no	no	no
Morc3_peak_1769	no	no	no
Morc3_peak_1779	no	no	no
Morc3_peak_1785	no	no	no
Morc3_peak_1786	no	no	no
Morc3_peak_1791	no	no	no
Morc3_peak_1798	no	no	no
Morc3_peak_1803	no	no	no
Morc3_peak_1810	no	no	no
Morc3_peak_1822	no	no	no
Morc3_peak_1824	no	no	no
Morc3_peak_1829	no	no	no
Morc3_peak_1832	no	no	no
Morc3_peak_1839	no	no	no
Morc3_peak_1842	no	no	no
Morc3_peak_1861	no	no	no
Morc3_peak_1868	no	no	no
Morc3_peak_1871	no	no	no
Morc3_peak_1875	no	no	no
Morc3_peak_1883	no	no	no
Morc3_peak_1886	no	no	yes
Morc3_peak_1894	no	no	no
Morc3_peak_1895	no	no	no
Morc3_peak_1897	no	no	no
Morc3_peak_1899	no	no	no
Morc3_peak_1900	no	no	no
Morc3_peak_1906	no	no	no
Morc3_peak_1913	no	no	no
Morc3_peak_1920	no	no	no
Morc3_peak_1924	no	no	no
Morc3_peak_1925	no	no	no
Morc3_peak_1930	no	no	no
Morc3_peak_1931	no	no	no
Morc3_peak_1939	no	no	no
Morc3_peak_1943	no	no	no
Morc3_peak_1950	no	no	no
Morc3_peak_1954	no	no	no
Morc3_peak_1962	no	no	no
Morc3_peak_1969	no	no	no
Morc3_peak_1972	no	no	no
Morc3_peak_1973	no	no	no
Morc3_peak_1975	no	no	yes
Morc3_peak_1982	no	no	no
Morc3_peak_1985	no	no	no
Morc3_peak_1999	no	no	no
Morc3_peak_2010	no	no	no
Morc3_peak_2013	no	no	no
Morc3_peak_2049	no	no	no
Morc3_peak_2057	no	no	no
Morc3_peak_2059	no	no	no
Morc3_peak_2065	no	no	no
Morc3_peak_2068	no	no	no
Morc3_peak_2071	no	no	no
Morc3_peak_2087	no	no	no
Morc3_peak_2090	no	no	no
Morc3_peak_2091	no	no	no
Morc3_peak_2092	no	no	no
Morc3_peak_2093	no	no	no
Morc3_peak_2094	no	no	no
Morc3_peak_2109	no	no	no
Morc3_peak_2111	no	no	no
Morc3_peak_2141	no	no	no
Morc3_peak_2142	no	no	no
Morc3_peak_2144	no	no	no
Morc3_peak_2154	no	no	no
Morc3_peak_2172	no	no	no
Morc3_peak_2176	no	no	no
Morc3_peak_2178	no	no	no
Morc3_peak_2184	no	no	no
Morc3_peak_2186	no	no	no
Morc3_peak_2191	no	no	no
Morc3_peak_2199	no	no	no
Morc3_peak_2203	no	no	no
Morc3_peak_2212	no	no	no
Morc3_peak_2218	no	no	no
Morc3_peak_2219	no	no	no
Morc3_peak_2223	no	no	no
Morc3_peak_2226	no	no	no
Morc3_peak_2229	no	no	no
Morc3_peak_2235	no	no	no
Morc3_peak_2242	no	no	no
Morc3_peak_2243	no	no	no
Morc3_peak_2253	no	no	no
Morc3_peak_2255	no	no	no
Morc3_peak_2258	no	no	no
Morc3_peak_2261	no	no	no
Morc3_peak_2269	no	no	no
Morc3_peak_2271	no	no	no
Morc3_peak_2272	no	no	no
Morc3_peak_2275	no	no	no
Morc3_peak_2278	no	no	no
Morc3_peak_2281	no	no	no
Morc3_peak_2283	no	no	no
Morc3_peak_2285	no	no	no
Morc3_peak_2288	no	no	no
Morc3_peak_2301	no	no	no
Morc3_peak_2302	no	no	no
Morc3_peak_2306	no	no	no
Morc3_peak_2309	no	no	no
Morc3_peak_2312	no	no	no
Morc3_peak_2314	no	no	no
Morc3_peak_2316	no	no	no
Morc3_peak_2317	no	no	no
Morc3_peak_2318	no	no	no
Morc3_peak_2322	no	no	no
Morc3_peak_2325	no	no	no
Morc3_peak_2328	no	no	no
Morc3_peak_2332	no	no	no
Morc3_peak_2337	no	no	no
Morc3_peak_2346	no	no	no
Morc3_peak_2348	no	no	no
Morc3_peak_2359	no	no	no
Morc3_peak_2363	no	no	no
Morc3_peak_2370	no	no	no
Morc3_peak_2373	no	no	no
Morc3_peak_2374	no	no	no
Morc3_peak_2376	no	no	no
Morc3_peak_2380	no	no	no
Morc3_peak_2385	no	no	no
Morc3_peak_2388	no	no	no
Morc3_peak_2389	no	no	no
Morc3_peak_2403	no	no	no
Morc3_peak_2413	no	no	no
Morc3_peak_2418	no	no	no
Morc3_peak_2420	no	no	no
Morc3_peak_2421	no	no	no
Morc3_peak_2422	no	no	no
Morc3_peak_2436	no	no	no
Morc3_peak_2447	no	no	no
Morc3_peak_2458	no	no	no
Morc3_peak_2463	no	no	no
Morc3_peak_2465	no	no	no
Morc3_peak_2468	no	no	no
Morc3_peak_2469	no	no	no
Morc3_peak_2470	no	no	no
Morc3_peak_2475	no	no	no
Morc3_peak_2476	no	no	no
Morc3_peak_2479	no	no	no
Morc3_peak_2480	no	no	no
Morc3_peak_2485	no	no	no
Morc3_peak_2487	no	no	no
Morc3_peak_2491	no	no	no
Morc3_peak_2493	no	no	no
Morc3_peak_2494	no	no	no
Morc3_peak_2495	no	no	no
Morc3_peak_2498	no	no	no
Morc3_peak_2503	no	no	no
Morc3_peak_2506	no	no	no
Morc3_peak_2513	no	no	no
Morc3_peak_2517	no	no	no
Morc3_peak_2518	no	no	no
Morc3_peak_2519	no	no	no
Morc3_peak_2524	no	no	no
Morc3_peak_2526	no	no	no
Morc3_peak_2542	no	no	no
Morc3_peak_2543	no	no	no
Morc3_peak_2544	no	no	no
Morc3_peak_2550	no	no	no
Morc3_peak_2553	no	no	no
Morc3_peak_2561	no	no	no
Morc3_peak_2562	no	no	no
Morc3_peak_2568	no	no	no
Morc3_peak_2575	no	no	no
Morc3_peak_2579	no	no	no
Morc3_peak_2584	no	no	no
Morc3_peak_2596	no	no	no
Morc3_peak_2601	no	no	no
Morc3_peak_2602	no	no	no
Morc3_peak_2605	no	no	no
Morc3_peak_2615	no	no	no
Morc3_peak_2630	no	no	no
Morc3_peak_2632	no	no	no
Morc3_peak_2634	no	no	no
Morc3_peak_2636	no	no	no
Morc3_peak_2645	no	no	no
Morc3_peak_2649	no	no	no
Morc3_peak_2652	no	no	no
Morc3_peak_2654	no	no	no
Morc3_peak_2655	no	no	no
Morc3_peak_2657	no	no	no
Morc3_peak_2668	no	no	no
Morc3_peak_2671	no	no	no
Morc3_peak_2672	no	no	no
Morc3_peak_2673	no	no	no
Morc3_peak_2677	no	no	no
Morc3_peak_2679	no	no	no
Morc3_peak_2681	no	no	no
Morc3_peak_2683	no	no	no
Morc3_peak_2699	no	no	no
Morc3_peak_2709	no	no	no
Morc3_peak_2711	no	no	no
Morc3_peak_2713	no	no	no
Morc3_peak_2717	no	no	no
Morc3_peak_2728	no	no	no
Morc3_peak_2731	no	no	no
Morc3_peak_2732	no	no	no
Morc3_peak_3	yes	no	no
Morc3_peak_14	yes	no	yes
Morc3_peak_40	yes	no	no
Morc3_peak_41	yes	no	no
Morc3_peak_48	yes	no	no
Morc3_peak_58	yes	no	no
Morc3_peak_66	yes	no	yes
Morc3_peak_80	yes	no	no
Morc3_peak_122	yes	no	no
Morc3_peak_134	yes	no	yes
Morc3_peak_183	yes	no	yes
Morc3_peak_190	yes	no	no
Morc3_peak_235	yes	no	no
Morc3_peak_245	yes	no	no
Morc3_peak_297	yes	no	no
Morc3_peak_300	yes	no	no
Morc3_peak_314	yes	no	no
Morc3_peak_329	yes	no	no
Morc3_peak_331	yes	no	no
Morc3_peak_332	yes	no	no
Morc3_peak_335	yes	no	no
Morc3_peak_336	yes	no	no
Morc3_peak_344	yes	no	no
Morc3_peak_347	yes	no	no
Morc3_peak_365	yes	yes	yes
Morc3_peak_382	yes	no	no
Morc3_peak_394	yes	no	yes
Morc3_peak_417	yes	no	no
Morc3_peak_434	yes	no	no
Morc3_peak_435	yes	no	no
Morc3_peak_457	yes	no	no
Morc3_peak_458	yes	no	no
Morc3_peak_460	yes	no	no
Morc3_peak_461	yes	no	no
Morc3_peak_462	yes	no	no
Morc3_peak_469	yes	no	no
Morc3_peak_471	yes	no	no
Morc3_peak_476	yes	no	no
Morc3_peak_491	yes	no	no
Morc3_peak_494	yes	no	yes
Morc3_peak_524	yes	no	no
Morc3_peak_526	yes	no	no
Morc3_peak_532	yes	no	no
Morc3_peak_536	yes	no	no
Morc3_peak_574	yes	no	yes
Morc3_peak_576	yes	no	no
Morc3_peak_590	yes	no	no
Morc3_peak_593	yes	no	no
Morc3_peak_598	yes	no	no
Morc3_peak_602	yes	no	no
Morc3_peak_606	yes	no	no
Morc3_peak_624	yes	no	no
Morc3_peak_633	yes	no	no
Morc3_peak_651	yes	no	no
Morc3_peak_667	yes	no	no
Morc3_peak_682	yes	no	no
Morc3_peak_685	yes	no	no
Morc3_peak_693	yes	no	no
Morc3_peak_696	yes	no	no
Morc3_peak_698	yes	no	yes
Morc3_peak_701	yes	no	no
Morc3_peak_711	yes	no	no
Morc3_peak_713	yes	no	no
Morc3_peak_714	yes	no	no
Morc3_peak_715	yes	no	no
Morc3_peak_770	yes	no	no
Morc3_peak_773	yes	no	no
Morc3_peak_787	yes	no	no
Morc3_peak_788	yes	no	no
Morc3_peak_809	yes	no	no
Morc3_peak_814	yes	no	no
Morc3_peak_818	yes	no	no
Morc3_peak_820	yes	no	no
Morc3_peak_843	yes	no	no
Morc3_peak_855	yes	no	no
Morc3_peak_872	yes	no	no
Morc3_peak_875	yes	no	yes
Morc3_peak_876	yes	no	yes
Morc3_peak_889	yes	no	yes
Morc3_peak_892	yes	no	no
Morc3_peak_893	yes	no	no
Morc3_peak_906	yes	no	no
Morc3_peak_911	yes	no	yes
Morc3_peak_914	yes	no	no
Morc3_peak_915	yes	no	no
Morc3_peak_920	yes	yes	yes
Morc3_peak_930	yes	no	no
Morc3_peak_932	yes	no	no
Morc3_peak_937	yes	no	no
Morc3_peak_941	yes	no	no
Morc3_peak_946	yes	no	no
Morc3_peak_949	yes	no	yes
Morc3_peak_961	yes	no	no
Morc3_peak_971	yes	no	no
Morc3_peak_979	yes	no	no
Morc3_peak_1003	yes	yes	yes
Morc3_peak_1012	yes	no	no
Morc3_peak_1026	yes	no	no
Morc3_peak_1043	yes	no	no
Morc3_peak_1055	yes	no	no
Morc3_peak_1070	yes	no	no
Morc3_peak_1073	yes	no	yes
Morc3_peak_1074	yes	no	no
Morc3_peak_1075	yes	no	no
Morc3_peak_1080	yes	no	no
Morc3_peak_1081	yes	no	no
Morc3_peak_1083	yes	no	no
Morc3_peak_1113	yes	no	yes
Morc3_peak_1120	yes	no	no
Morc3_peak_1126	yes	no	no
Morc3_peak_1138	yes	no	yes
Morc3_peak_1143	yes	no	no
Morc3_peak_1144	yes	no	no
Morc3_peak_1177	yes	no	no
Morc3_peak_1184	yes	no	no
Morc3_peak_1185	yes	no	yes
Morc3_peak_1186	yes	no	yes
Morc3_peak_1194	yes	no	no
Morc3_peak_1199	yes	no	no
Morc3_peak_1202	yes	no	no
Morc3_peak_1207	yes	no	yes
Morc3_peak_1215	yes	no	no
Morc3_peak_1216	yes	no	no
Morc3_peak_1218	yes	no	no
Morc3_peak_1220	yes	no	no
Morc3_peak_1221	yes	no	no
Morc3_peak_1223	yes	no	no
Morc3_peak_1224	yes	no	no
Morc3_peak_1226	yes	no	no
Morc3_peak_1252	yes	yes	yes
Morc3_peak_1289	yes	no	no
Morc3_peak_1306	yes	no	no
Morc3_peak_1307	yes	no	no
Morc3_peak_1333	yes	no	no
Morc3_peak_1350	yes	no	yes
Morc3_peak_1383	yes	no	no
Morc3_peak_1426	yes	no	yes
Morc3_peak_1445	yes	no	yes
Morc3_peak_1455	yes	no	no
Morc3_peak_1476	yes	no	no
Morc3_peak_1493	yes	no	yes
Morc3_peak_1494	yes	no	no
Morc3_peak_1507	yes	no	no
Morc3_peak_1525	yes	no	no
Morc3_peak_1533	yes	no	no
Morc3_peak_1534	yes	no	yes
Morc3_peak_1551	yes	no	no
Morc3_peak_1562	yes	no	yes
Morc3_peak_1569	yes	no	no
Morc3_peak_1583	yes	no	no
Morc3_peak_1588	yes	no	no
Morc3_peak_1589	yes	no	no
Morc3_peak_1593	yes	no	yes
Morc3_peak_1596	yes	no	no
Morc3_peak_1603	yes	no	no
Morc3_peak_1608	yes	no	no
Morc3_peak_1627	yes	no	no
Morc3_peak_1665	yes	no	no
Morc3_peak_1689	yes	no	no
Morc3_peak_1692	yes	no	no
Morc3_peak_1694	yes	no	no
Morc3_peak_1726	yes	no	no
Morc3_peak_1740	yes	no	no
Morc3_peak_1741	yes	no	yes
Morc3_peak_1745	yes	no	no
Morc3_peak_1776	yes	no	no
Morc3_peak_1783	yes	no	no
Morc3_peak_1799	yes	no	no
Morc3_peak_1820	yes	no	no
Morc3_peak_1825	yes	yes	yes
Morc3_peak_1855	yes	yes	yes
Morc3_peak_1885	yes	no	no
Morc3_peak_1892	yes	no	no
Morc3_peak_1901	yes	no	no
Morc3_peak_1903	yes	no	no
Morc3_peak_1915	yes	no	no
Morc3_peak_1921	yes	no	no
Morc3_peak_1922	yes	no	no
Morc3_peak_1923	yes	no	no
Morc3_peak_1928	yes	no	no
Morc3_peak_1929	yes	no	no
Morc3_peak_1976	yes	no	yes
Morc3_peak_1980	yes	no	no
Morc3_peak_1996	yes	no	no
Morc3_peak_2042	yes	no	no
Morc3_peak_2043	yes	no	no
Morc3_peak_2051	yes	no	no
Morc3_peak_2061	yes	no	no
Morc3_peak_2062	yes	no	no
Morc3_peak_2064	yes	no	yes
Morc3_peak_2072	yes	no	no
Morc3_peak_2073	yes	no	no
Morc3_peak_2079	yes	no	no
Morc3_peak_2083	yes	no	no
Morc3_peak_2152	yes	no	yes
Morc3_peak_2161	yes	no	no
Morc3_peak_2162	yes	no	no
Morc3_peak_2177	yes	no	no
Morc3_peak_2193	yes	no	no
Morc3_peak_2216	yes	no	no
Morc3_peak_2254	yes	yes	yes
Morc3_peak_2274	yes	no	no
Morc3_peak_2282	yes	yes	no
Morc3_peak_2287	yes	no	no
Morc3_peak_2295	yes	no	no
Morc3_peak_2326	yes	yes	yes
Morc3_peak_2330	yes	yes	yes
Morc3_peak_2353	yes	no	no
Morc3_peak_2371	yes	no	yes
Morc3_peak_2372	yes	no	no
Morc3_peak_2382	yes	no	no
Morc3_peak_2386	yes	yes	no
Morc3_peak_2387	yes	no	no
Morc3_peak_2399	yes	no	no
Morc3_peak_2407	yes	no	no
Morc3_peak_2408	yes	no	no
Morc3_peak_2409	yes	no	no
Morc3_peak_2429	yes	no	no
Morc3_peak_2440	yes	no	no
Morc3_peak_2489	yes	no	no
Morc3_peak_2492	yes	no	no
Morc3_peak_2500	yes	no	no
Morc3_peak_2515	yes	no	no
Morc3_peak_2527	yes	no	no
Morc3_peak_2530	yes	no	no
Morc3_peak_2532	yes	no	no
Morc3_peak_2585	yes	no	no
Morc3_peak_2597	yes	no	yes
Morc3_peak_2603	yes	no	no
Morc3_peak_2604	yes	no	no
Morc3_peak_2607	yes	no	no
Morc3_peak_2678	yes	no	no
Morc3_peak_2735	yes	no	no
Morc3_peak_6	yes	no	no
Morc3_peak_8	yes	no	no
Morc3_peak_9	yes	no	no
Morc3_peak_17	yes	no	no
Morc3_peak_18	yes	no	yes
Morc3_peak_19	yes	no	no
Morc3_peak_25	yes	no	no
Morc3_peak_33	yes	no	no
Morc3_peak_36	yes	no	no
Morc3_peak_49	yes	no	no
Morc3_peak_50	yes	no	no
Morc3_peak_60	yes	no	no
Morc3_peak_68	yes	no	no
Morc3_peak_69	yes	no	no
Morc3_peak_73	yes	no	no
Morc3_peak_76	yes	no	no
Morc3_peak_96	yes	no	no
Morc3_peak_97	yes	no	no
Morc3_peak_98	yes	no	no
Morc3_peak_99	yes	no	no
Morc3_peak_102	yes	no	no
Morc3_peak_106	yes	no	no
Morc3_peak_111	yes	no	no
Morc3_peak_112	yes	no	no
Morc3_peak_113	yes	no	no
Morc3_peak_117	yes	no	no
Morc3_peak_118	yes	no	no
Morc3_peak_120	yes	no	no
Morc3_peak_125	yes	no	no
Morc3_peak_126	yes	no	no
Morc3_peak_130	yes	no	no
Morc3_peak_133	yes	no	no
Morc3_peak_137	yes	no	no
Morc3_peak_139	yes	no	no
Morc3_peak_141	yes	no	no
Morc3_peak_142	yes	no	no
Morc3_peak_143	yes	no	no
Morc3_peak_150	yes	no	no
Morc3_peak_153	yes	no	yes
Morc3_peak_157	yes	no	no
Morc3_peak_159	yes	no	no
Morc3_peak_163	yes	no	no
Morc3_peak_164	yes	no	no
Morc3_peak_174	yes	no	no
Morc3_peak_176	yes	no	no
Morc3_peak_178	yes	no	no
Morc3_peak_181	yes	no	no
Morc3_peak_185	yes	no	no
Morc3_peak_198	yes	no	no
Morc3_peak_199	yes	no	yes
Morc3_peak_200	yes	no	no
Morc3_peak_201	yes	no	no
Morc3_peak_202	yes	no	no
Morc3_peak_209	yes	no	no
Morc3_peak_225	yes	no	no
Morc3_peak_230	yes	no	no
Morc3_peak_233	yes	no	no
Morc3_peak_246	yes	no	no
Morc3_peak_247	yes	no	no
Morc3_peak_248	yes	no	no
Morc3_peak_249	yes	no	no
Morc3_peak_251	yes	no	no
Morc3_peak_256	yes	no	no
Morc3_peak_274	yes	no	no
Morc3_peak_281	yes	no	no
Morc3_peak_283	yes	no	no
Morc3_peak_285	yes	no	yes
Morc3_peak_288	yes	no	no
Morc3_peak_292	yes	no	no
Morc3_peak_293	yes	no	no
Morc3_peak_305	yes	no	no
Morc3_peak_311	yes	no	no
Morc3_peak_316	yes	no	no
Morc3_peak_321	yes	no	no
Morc3_peak_323	yes	no	no
Morc3_peak_326	yes	no	no
Morc3_peak_330	yes	no	no
Morc3_peak_338	yes	no	no
Morc3_peak_340	yes	no	no
Morc3_peak_352	yes	no	no
Morc3_peak_354	yes	no	no
Morc3_peak_357	yes	no	no
Morc3_peak_359	yes	yes	yes
Morc3_peak_362	yes	no	no
Morc3_peak_366	yes	no	no
Morc3_peak_370	yes	no	no
Morc3_peak_371	yes	no	no
Morc3_peak_373	yes	no	no
Morc3_peak_384	yes	no	no
Morc3_peak_387	yes	no	no
Morc3_peak_396	yes	no	no
Morc3_peak_397	yes	no	yes
Morc3_peak_401	yes	no	no
Morc3_peak_403	yes	no	no
Morc3_peak_405	yes	no	no
Morc3_peak_407	yes	no	no
Morc3_peak_408	yes	yes	yes
Morc3_peak_409	yes	no	no
Morc3_peak_412	yes	no	no
Morc3_peak_415	yes	no	no
Morc3_peak_418	yes	no	no
Morc3_peak_421	yes	no	no
Morc3_peak_423	yes	no	no
Morc3_peak_425	yes	no	no
Morc3_peak_453	yes	no	no
Morc3_peak_464	yes	no	no
Morc3_peak_467	yes	no	no
Morc3_peak_472	yes	no	no
Morc3_peak_473	yes	no	no
Morc3_peak_477	yes	no	no
Morc3_peak_485	yes	no	no
Morc3_peak_487	yes	no	no
Morc3_peak_492	yes	no	no
Morc3_peak_497	yes	no	no
Morc3_peak_502	yes	no	yes
Morc3_peak_506	yes	no	no
Morc3_peak_508	yes	no	no
Morc3_peak_512	yes	no	no
Morc3_peak_516	yes	no	no
Morc3_peak_518	yes	no	no
Morc3_peak_527	yes	no	no
Morc3_peak_531	yes	no	no
Morc3_peak_533	yes	no	no
Morc3_peak_535	yes	no	no
Morc3_peak_545	yes	no	no
Morc3_peak_547	yes	no	no
Morc3_peak_549	yes	no	no
Morc3_peak_551	yes	no	no
Morc3_peak_553	yes	no	yes
Morc3_peak_554	yes	no	no
Morc3_peak_556	yes	no	no
Morc3_peak_557	yes	no	no
Morc3_peak_560	yes	no	no
Morc3_peak_561	yes	no	no
Morc3_peak_567	yes	no	no
Morc3_peak_571	yes	no	no
Morc3_peak_578	yes	no	no
Morc3_peak_580	yes	no	no
Morc3_peak_582	yes	no	no
Morc3_peak_592	yes	no	no
Morc3_peak_601	yes	no	no
Morc3_peak_607	yes	no	no
Morc3_peak_608	yes	no	no
Morc3_peak_614	yes	no	no
Morc3_peak_615	yes	no	no
Morc3_peak_616	yes	no	no
Morc3_peak_617	yes	no	no
Morc3_peak_620	yes	no	no
Morc3_peak_622	yes	no	no
Morc3_peak_627	yes	no	no
Morc3_peak_629	yes	no	no
Morc3_peak_632	yes	no	no
Morc3_peak_637	yes	no	no
Morc3_peak_639	yes	no	no
Morc3_peak_640	yes	no	no
Morc3_peak_642	yes	no	no
Morc3_peak_655	yes	no	no
Morc3_peak_659	yes	no	no
Morc3_peak_660	yes	no	no
Morc3_peak_688	yes	no	no
Morc3_peak_690	yes	no	no
Morc3_peak_697	yes	no	yes
Morc3_peak_704	yes	no	no
Morc3_peak_709	yes	no	no
Morc3_peak_710	yes	no	no
Morc3_peak_719	yes	no	no
Morc3_peak_720	yes	no	no
Morc3_peak_722	yes	no	no
Morc3_peak_723	yes	no	no
Morc3_peak_726	yes	no	no
Morc3_peak_727	yes	no	no
Morc3_peak_729	yes	no	no
Morc3_peak_739	yes	no	no
Morc3_peak_745	yes	no	no
Morc3_peak_746	yes	no	no
Morc3_peak_748	yes	no	no
Morc3_peak_753	yes	no	no
Morc3_peak_754	yes	no	no
Morc3_peak_758	yes	no	no
Morc3_peak_760	yes	no	no
Morc3_peak_761	yes	no	no
Morc3_peak_763	yes	no	yes
Morc3_peak_764	yes	no	no
Morc3_peak_765	yes	no	no
Morc3_peak_769	yes	no	no
Morc3_peak_777	yes	no	no
Morc3_peak_782	yes	no	no
Morc3_peak_785	yes	no	no
Morc3_peak_786	yes	no	no
Morc3_peak_789	yes	no	no
Morc3_peak_795	yes	no	no
Morc3_peak_799	yes	no	no
Morc3_peak_815	yes	no	no
Morc3_peak_817	yes	no	no
Morc3_peak_821	yes	no	no
Morc3_peak_828	yes	no	no
Morc3_peak_841	yes	no	no
Morc3_peak_851	yes	no	no
Morc3_peak_859	yes	no	yes
Morc3_peak_860	yes	no	no
Morc3_peak_864	yes	no	no
Morc3_peak_867	yes	no	no
Morc3_peak_869	yes	no	yes
Morc3_peak_880	yes	no	no
Morc3_peak_882	yes	no	no
Morc3_peak_883	yes	no	no
Morc3_peak_887	yes	no	no
Morc3_peak_888	yes	no	no
Morc3_peak_890	yes	no	no
Morc3_peak_891	yes	no	no
Morc3_peak_895	yes	no	no
Morc3_peak_898	yes	no	no
Morc3_peak_899	yes	no	no
Morc3_peak_900	yes	no	no
Morc3_peak_905	yes	no	yes
Morc3_peak_908	yes	no	no
Morc3_peak_916	yes	no	no
Morc3_peak_919	yes	no	no
Morc3_peak_921	yes	no	no
Morc3_peak_922	yes	no	no
Morc3_peak_923	yes	no	no
Morc3_peak_924	yes	no	no
Morc3_peak_925	yes	no	no
Morc3_peak_926	yes	no	no
Morc3_peak_935	yes	no	no
Morc3_peak_940	yes	no	no
Morc3_peak_956	yes	no	no
Morc3_peak_966	yes	no	no
Morc3_peak_968	yes	no	no
Morc3_peak_983	yes	no	no
Morc3_peak_985	yes	no	no
Morc3_peak_986	yes	no	no
Morc3_peak_988	yes	no	no
Morc3_peak_989	yes	no	no
Morc3_peak_991	yes	no	no
Morc3_peak_1005	yes	no	no
Morc3_peak_1007	yes	no	no
Morc3_peak_1011	yes	no	no
Morc3_peak_1018	yes	no	no
Morc3_peak_1019	yes	no	no
Morc3_peak_1020	yes	no	no
Morc3_peak_1022	yes	no	no
Morc3_peak_1024	yes	no	no
Morc3_peak_1029	yes	no	no
Morc3_peak_1031	yes	no	no
Morc3_peak_1036	yes	no	no
Morc3_peak_1038	yes	no	no
Morc3_peak_1053	yes	no	no
Morc3_peak_1062	yes	no	no
Morc3_peak_1072	yes	no	no
Morc3_peak_1088	yes	no	no
Morc3_peak_1091	yes	no	no
Morc3_peak_1092	yes	no	no
Morc3_peak_1099	yes	no	no
Morc3_peak_1101	yes	no	no
Morc3_peak_1109	yes	no	no
Morc3_peak_1114	yes	no	no
Morc3_peak_1117	yes	no	no
Morc3_peak_1123	yes	no	no
Morc3_peak_1129	yes	no	no
Morc3_peak_1132	yes	no	no
Morc3_peak_1135	yes	no	no
Morc3_peak_1142	yes	no	no
Morc3_peak_1155	yes	no	no
Morc3_peak_1157	yes	no	no
Morc3_peak_1159	yes	no	no
Morc3_peak_1164	yes	no	no
Morc3_peak_1174	yes	no	no
Morc3_peak_1175	yes	no	no
Morc3_peak_1176	yes	no	no
Morc3_peak_1182	yes	no	no
Morc3_peak_1188	yes	no	no
Morc3_peak_1191	yes	no	no
Morc3_peak_1193	yes	no	no
Morc3_peak_1197	yes	no	no
Morc3_peak_1198	yes	no	no
Morc3_peak_1203	yes	no	no
Morc3_peak_1208	yes	no	no
Morc3_peak_1210	yes	no	no
Morc3_peak_1217	yes	no	no
Morc3_peak_1219	yes	no	no
Morc3_peak_1222	yes	no	no
Morc3_peak_1225	yes	no	no
Morc3_peak_1234	yes	no	no
Morc3_peak_1248	yes	no	no
Morc3_peak_1250	yes	no	no
Morc3_peak_1256	yes	no	no
Morc3_peak_1257	yes	no	no
Morc3_peak_1258	yes	no	no
Morc3_peak_1259	yes	no	no
Morc3_peak_1261	yes	no	no
Morc3_peak_1263	yes	no	no
Morc3_peak_1266	yes	no	no
Morc3_peak_1267	yes	no	no
Morc3_peak_1268	yes	no	no
Morc3_peak_1274	yes	no	no
Morc3_peak_1277	yes	no	no
Morc3_peak_1282	yes	yes	no
Morc3_peak_1292	yes	no	yes
Morc3_peak_1293	yes	no	no
Morc3_peak_1308	yes	no	no
Morc3_peak_1309	yes	no	no
Morc3_peak_1312	yes	no	no
Morc3_peak_1317	yes	no	no
Morc3_peak_1319	yes	no	no
Morc3_peak_1322	yes	no	no
Morc3_peak_1325	yes	no	no
Morc3_peak_1334	yes	no	yes
Morc3_peak_1335	yes	no	no
Morc3_peak_1341	yes	no	no
Morc3_peak_1343	yes	no	yes
Morc3_peak_1344	yes	no	no
Morc3_peak_1356	yes	no	no
Morc3_peak_1360	yes	no	no
Morc3_peak_1361	yes	no	no
Morc3_peak_1363	yes	no	no
Morc3_peak_1368	yes	no	no
Morc3_peak_1370	yes	no	no
Morc3_peak_1378	yes	no	no
Morc3_peak_1382	yes	no	no
Morc3_peak_1386	yes	no	no
Morc3_peak_1390	yes	no	no
Morc3_peak_1391	yes	no	no
Morc3_peak_1393	yes	no	no
Morc3_peak_1412	yes	no	no
Morc3_peak_1416	yes	no	no
Morc3_peak_1431	yes	no	no
Morc3_peak_1432	yes	no	no
Morc3_peak_1435	yes	no	no
Morc3_peak_1440	yes	no	no
Morc3_peak_1449	yes	no	no
Morc3_peak_1460	yes	no	no
Morc3_peak_1461	yes	no	no
Morc3_peak_1467	yes	no	no
Morc3_peak_1471	yes	no	no
Morc3_peak_1472	yes	no	no
Morc3_peak_1483	yes	no	no
Morc3_peak_1485	yes	no	no
Morc3_peak_1488	yes	no	no
Morc3_peak_1492	yes	no	no
Morc3_peak_1511	yes	no	no
Morc3_peak_1513	yes	no	no
Morc3_peak_1514	yes	no	no
Morc3_peak_1515	yes	no	no
Morc3_peak_1518	yes	no	no
Morc3_peak_1520	yes	no	no
Morc3_peak_1522	yes	no	no
Morc3_peak_1526	yes	no	no
Morc3_peak_1527	yes	no	no
Morc3_peak_1561	yes	no	yes
Morc3_peak_1564	yes	no	no
Morc3_peak_1572	yes	no	no
Morc3_peak_1578	yes	no	no
Morc3_peak_1580	yes	no	no
Morc3_peak_1581	yes	no	no
Morc3_peak_1585	yes	no	no
Morc3_peak_1587	yes	no	no
Morc3_peak_1594	yes	no	no
Morc3_peak_1604	yes	no	no
Morc3_peak_1607	yes	no	no
Morc3_peak_1610	yes	no	no
Morc3_peak_1612	yes	no	no
Morc3_peak_1614	yes	no	no
Morc3_peak_1616	yes	no	no
Morc3_peak_1619	yes	no	no
Morc3_peak_1620	yes	no	no
Morc3_peak_1621	yes	no	no
Morc3_peak_1628	yes	no	no
Morc3_peak_1630	yes	no	no
Morc3_peak_1631	yes	no	no
Morc3_peak_1632	yes	no	no
Morc3_peak_1637	yes	no	no
Morc3_peak_1638	yes	no	no
Morc3_peak_1639	yes	no	no
Morc3_peak_1642	yes	yes	no
Morc3_peak_1643	yes	no	no
Morc3_peak_1645	yes	no	no
Morc3_peak_1647	yes	no	no
Morc3_peak_1648	yes	no	no
Morc3_peak_1651	yes	no	no
Morc3_peak_1652	yes	no	no
Morc3_peak_1653	yes	no	no
Morc3_peak_1655	yes	no	no
Morc3_peak_1659	yes	no	yes
Morc3_peak_1660	yes	no	no
Morc3_peak_1661	yes	no	no
Morc3_peak_1664	yes	no	no
Morc3_peak_1669	yes	no	no
Morc3_peak_1675	yes	no	no
Morc3_peak_1676	yes	no	no
Morc3_peak_1677	yes	no	no
Morc3_peak_1682	yes	no	no
Morc3_peak_1686	yes	no	no
Morc3_peak_1690	yes	no	no
Morc3_peak_1695	yes	no	no
Morc3_peak_1705	yes	no	no
Morc3_peak_1707	yes	no	no
Morc3_peak_1712	yes	no	no
Morc3_peak_1723	yes	no	no
Morc3_peak_1728	yes	no	no
Morc3_peak_1731	yes	no	no
Morc3_peak_1736	yes	no	no
Morc3_peak_1742	yes	no	yes
Morc3_peak_1751	yes	no	no
Morc3_peak_1755	yes	no	no
Morc3_peak_1756	yes	no	no
Morc3_peak_1760	yes	no	no
Morc3_peak_1761	yes	no	no
Morc3_peak_1766	yes	no	no
Morc3_peak_1767	yes	no	no
Morc3_peak_1768	yes	no	no
Morc3_peak_1777	yes	no	no
Morc3_peak_1778	yes	no	no
Morc3_peak_1807	yes	no	no
Morc3_peak_1813	yes	no	no
Morc3_peak_1817	yes	no	no
Morc3_peak_1818	yes	no	no
Morc3_peak_1819	yes	no	no
Morc3_peak_1823	yes	no	no
Morc3_peak_1827	yes	no	no
Morc3_peak_1833	yes	no	no
Morc3_peak_1834	yes	no	no
Morc3_peak_1848	yes	no	no
Morc3_peak_1851	yes	no	no
Morc3_peak_1858	yes	no	no
Morc3_peak_1865	yes	no	no
Morc3_peak_1872	yes	no	no
Morc3_peak_1873	yes	no	no
Morc3_peak_1881	yes	no	no
Morc3_peak_1891	yes	no	no
Morc3_peak_1898	yes	no	no
Morc3_peak_1902	yes	no	no
Morc3_peak_1908	yes	no	no
Morc3_peak_1918	yes	no	no
Morc3_peak_1919	yes	no	no
Morc3_peak_1926	yes	no	no
Morc3_peak_1932	yes	no	no
Morc3_peak_1935	yes	no	no
Morc3_peak_1941	yes	no	no
Morc3_peak_1942	yes	no	no
Morc3_peak_1951	yes	no	yes
Morc3_peak_1956	yes	no	no
Morc3_peak_1963	yes	no	yes
Morc3_peak_1964	yes	no	no
Morc3_peak_1967	yes	no	no
Morc3_peak_1970	yes	no	no
Morc3_peak_1977	yes	no	no
Morc3_peak_1978	yes	no	no
Morc3_peak_1983	yes	no	no
Morc3_peak_1987	yes	no	no
Morc3_peak_1988	yes	no	no
Morc3_peak_1990	yes	no	no
Morc3_peak_1991	yes	no	no
Morc3_peak_1994	yes	no	no
Morc3_peak_1998	yes	no	no
Morc3_peak_2003	yes	no	no
Morc3_peak_2008	yes	no	no
Morc3_peak_2009	yes	no	no
Morc3_peak_2011	yes	no	no
Morc3_peak_2014	yes	no	no
Morc3_peak_2015	yes	no	no
Morc3_peak_2017	yes	no	no
Morc3_peak_2019	yes	no	no
Morc3_peak_2028	yes	no	no
Morc3_peak_2031	yes	no	no
Morc3_peak_2037	yes	no	no
Morc3_peak_2038	yes	no	no
Morc3_peak_2041	yes	no	no
Morc3_peak_2045	yes	no	no
Morc3_peak_2046	yes	no	no
Morc3_peak_2054	yes	no	no
Morc3_peak_2056	yes	no	no
Morc3_peak_2067	yes	no	no
Morc3_peak_2069	yes	no	yes
Morc3_peak_2070	yes	no	no
Morc3_peak_2080	yes	no	no
Morc3_peak_2085	yes	no	yes
Morc3_peak_2088	yes	no	no
Morc3_peak_2089	yes	no	no
Morc3_peak_2097	yes	no	no
Morc3_peak_2098	yes	no	no
Morc3_peak_2100	yes	no	no
Morc3_peak_2102	yes	no	yes
Morc3_peak_2106	yes	no	no
Morc3_peak_2112	yes	no	no
Morc3_peak_2115	yes	no	no
Morc3_peak_2117	yes	no	no
Morc3_peak_2118	yes	no	no
Morc3_peak_2121	yes	no	no
Morc3_peak_2129	yes	no	no
Morc3_peak_2131	yes	no	no
Morc3_peak_2135	yes	no	no
Morc3_peak_2138	yes	no	no
Morc3_peak_2139	yes	no	no
Morc3_peak_2147	yes	no	no
Morc3_peak_2155	yes	no	no
Morc3_peak_2158	yes	no	no
Morc3_peak_2160	yes	no	no
Morc3_peak_2169	yes	no	no
Morc3_peak_2174	yes	no	no
Morc3_peak_2175	yes	no	no
Morc3_peak_2188	yes	no	no
Morc3_peak_2190	yes	no	no
Morc3_peak_2192	yes	no	no
Morc3_peak_2197	yes	no	no
Morc3_peak_2208	yes	no	no
Morc3_peak_2210	yes	no	no
Morc3_peak_2214	yes	no	yes
Morc3_peak_2217	yes	no	no
Morc3_peak_2220	yes	no	no
Morc3_peak_2221	yes	no	no
Morc3_peak_2222	yes	no	yes
Morc3_peak_2224	yes	no	no
Morc3_peak_2228	yes	no	no
Morc3_peak_2230	yes	no	no
Morc3_peak_2233	yes	no	no
Morc3_peak_2236	yes	no	no
Morc3_peak_2239	yes	no	no
Morc3_peak_2240	yes	no	no
Morc3_peak_2246	yes	no	no
Morc3_peak_2247	yes	no	no
Morc3_peak_2249	yes	no	no
Morc3_peak_2257	yes	no	no
Morc3_peak_2259	yes	no	no
Morc3_peak_2267	yes	no	yes
Morc3_peak_2276	yes	no	no
Morc3_peak_2279	yes	no	no
Morc3_peak_2280	yes	no	no
Morc3_peak_2284	yes	no	no
Morc3_peak_2300	yes	no	no
Morc3_peak_2303	yes	no	no
Morc3_peak_2305	yes	no	no
Morc3_peak_2310	yes	no	no
Morc3_peak_2311	yes	no	no
Morc3_peak_2313	yes	no	no
Morc3_peak_2320	yes	no	no
Morc3_peak_2327	yes	no	no
Morc3_peak_2335	yes	no	no
Morc3_peak_2336	yes	no	no
Morc3_peak_2338	yes	no	no
Morc3_peak_2339	yes	no	no
Morc3_peak_2345	yes	no	no
Morc3_peak_2351	yes	no	no
Morc3_peak_2354	yes	no	no
Morc3_peak_2361	yes	no	no
Morc3_peak_2366	yes	no	no
Morc3_peak_2368	yes	no	no
Morc3_peak_2369	yes	no	no
Morc3_peak_2375	yes	no	yes
Morc3_peak_2384	yes	no	no
Morc3_peak_2390	yes	no	no
Morc3_peak_2391	yes	no	no
Morc3_peak_2394	yes	no	no
Morc3_peak_2395	yes	no	no
Morc3_peak_2396	yes	no	no
Morc3_peak_2398	yes	no	no
Morc3_peak_2400	yes	no	no
Morc3_peak_2410	yes	no	yes
Morc3_peak_2412	yes	no	no
Morc3_peak_2416	yes	no	no
Morc3_peak_2425	yes	yes	yes
Morc3_peak_2426	yes	no	no
Morc3_peak_2428	yes	no	no
Morc3_peak_2432	yes	no	no
Morc3_peak_2434	yes	no	yes
Morc3_peak_2435	yes	no	no
Morc3_peak_2438	yes	no	no
Morc3_peak_2442	yes	no	no
Morc3_peak_2444	yes	no	no
Morc3_peak_2450	yes	no	no
Morc3_peak_2461	yes	no	no
Morc3_peak_2472	yes	no	no
Morc3_peak_2477	yes	no	no
Morc3_peak_2482	yes	no	no
Morc3_peak_2483	yes	no	no
Morc3_peak_2484	yes	no	no
Morc3_peak_2511	yes	no	no
Morc3_peak_2514	yes	no	no
Morc3_peak_2516	yes	no	no
Morc3_peak_2520	yes	no	no
Morc3_peak_2522	yes	no	no
Morc3_peak_2529	yes	no	no
Morc3_peak_2531	yes	no	no
Morc3_peak_2535	yes	no	no
Morc3_peak_2536	yes	no	no
Morc3_peak_2555	yes	no	no
Morc3_peak_2557	yes	no	no
Morc3_peak_2573	yes	no	no
Morc3_peak_2574	yes	no	no
Morc3_peak_2576	yes	no	no
Morc3_peak_2583	yes	no	no
Morc3_peak_2587	yes	no	no
Morc3_peak_2592	yes	no	no
Morc3_peak_2593	yes	no	no
Morc3_peak_2598	yes	no	no
Morc3_peak_2606	yes	no	no
Morc3_peak_2617	yes	no	no
Morc3_peak_2620	yes	no	no
Morc3_peak_2621	yes	no	no
Morc3_peak_2629	yes	no	no
Morc3_peak_2633	yes	no	no
Morc3_peak_2642	yes	no	no
Morc3_peak_2643	yes	no	no
Morc3_peak_2648	yes	no	no
Morc3_peak_2658	yes	no	no
Morc3_peak_2661	yes	no	no
Morc3_peak_2664	yes	no	no
Morc3_peak_2666	yes	no	no
Morc3_peak_2674	yes	no	no
Morc3_peak_2675	yes	no	no
Morc3_peak_2676	yes	no	no
Morc3_peak_2682	yes	no	no
Morc3_peak_2688	yes	no	no
Morc3_peak_2695	yes	no	no
Morc3_peak_2696	yes	no	no
Morc3_peak_2697	yes	no	no
Morc3_peak_2700	yes	no	no
Morc3_peak_2710	yes	no	no
Morc3_peak_2720	yes	no	no
Morc3_peak_2721	yes	no	no
Morc3_peak_2722	yes	no	no
Morc3_peak_2723	yes	no	no
Morc3_peak_2737	yes	no	no
Morc3_peak_1	yes	no	no
Morc3_peak_5	yes	no	yes
Morc3_peak_11	yes	no	no
Morc3_peak_12	yes	yes	no
Morc3_peak_13	yes	yes	yes
Morc3_peak_15	yes	no	no
Morc3_peak_22	yes	no	no
Morc3_peak_24	yes	no	no
Morc3_peak_29	yes	no	no
Morc3_peak_31	yes	no	no
Morc3_peak_32	yes	no	no
Morc3_peak_39	yes	no	no
Morc3_peak_42	yes	no	no
Morc3_peak_44	yes	no	no
Morc3_peak_47	yes	no	no
Morc3_peak_53	yes	no	no
Morc3_peak_56	yes	no	no
Morc3_peak_62	yes	no	no
Morc3_peak_63	yes	no	no
Morc3_peak_67	yes	no	no
Morc3_peak_74	yes	no	no
Morc3_peak_77	yes	no	yes
Morc3_peak_83	yes	no	no
Morc3_peak_87	yes	no	no
Morc3_peak_88	yes	no	yes
Morc3_peak_89	yes	no	no
Morc3_peak_90	yes	no	no
Morc3_peak_92	yes	no	no
Morc3_peak_100	yes	no	no
Morc3_peak_103	yes	no	no
Morc3_peak_107	yes	no	no
Morc3_peak_109	yes	no	no
Morc3_peak_116	yes	no	no
Morc3_peak_136	yes	no	no
Morc3_peak_138	yes	no	no
Morc3_peak_144	yes	no	no
Morc3_peak_147	yes	no	no
Morc3_peak_154	yes	no	no
Morc3_peak_160	yes	no	yes
Morc3_peak_165	yes	no	no
Morc3_peak_172	yes	no	no
Morc3_peak_175	yes	no	no
Morc3_peak_188	yes	no	no
Morc3_peak_195	yes	no	yes
Morc3_peak_196	yes	no	no
Morc3_peak_197	yes	no	no
Morc3_peak_203	yes	no	no
Morc3_peak_211	yes	no	no
Morc3_peak_214	yes	no	no
Morc3_peak_221	yes	no	no
Morc3_peak_226	yes	no	no
Morc3_peak_255	yes	no	no
Morc3_peak_257	yes	no	no
Morc3_peak_260	yes	no	no
Morc3_peak_263	yes	no	no
Morc3_peak_268	yes	no	no
Morc3_peak_271	yes	no	no
Morc3_peak_278	yes	no	no
Morc3_peak_286	yes	no	no
Morc3_peak_299	yes	no	no
Morc3_peak_310	yes	no	yes
Morc3_peak_312	yes	no	no
Morc3_peak_315	yes	no	no
Morc3_peak_319	yes	yes	yes
Morc3_peak_350	yes	no	no
Morc3_peak_353	yes	no	no
Morc3_peak_355	yes	no	no
Morc3_peak_368	yes	no	no
Morc3_peak_375	yes	no	no
Morc3_peak_390	yes	no	no
Morc3_peak_399	yes	no	no
Morc3_peak_400	yes	no	no
Morc3_peak_420	yes	no	no
Morc3_peak_429	yes	no	no
Morc3_peak_433	yes	no	no
Morc3_peak_440	yes	no	no
Morc3_peak_441	yes	no	no
Morc3_peak_446	yes	no	no
Morc3_peak_456	yes	no	no
Morc3_peak_459	yes	no	no
Morc3_peak_468	yes	no	no
Morc3_peak_470	yes	no	no
Morc3_peak_490	yes	no	no
Morc3_peak_503	yes	no	no
Morc3_peak_505	yes	yes	yes
Morc3_peak_509	yes	no	no
Morc3_peak_513	yes	no	no
Morc3_peak_522	yes	no	no
Morc3_peak_523	yes	no	no
Morc3_peak_537	yes	no	yes
Morc3_peak_542	yes	no	no
Morc3_peak_550	yes	no	no
Morc3_peak_552	yes	no	no
Morc3_peak_599	yes	no	no
Morc3_peak_625	yes	no	no
Morc3_peak_628	yes	no	no
Morc3_peak_653	yes	no	yes
Morc3_peak_657	yes	no	no
Morc3_peak_658	yes	no	no
Morc3_peak_662	yes	no	no
Morc3_peak_668	yes	no	no
Morc3_peak_670	yes	no	no
Morc3_peak_673	yes	no	no
Morc3_peak_676	yes	yes	yes
Morc3_peak_677	yes	no	no
Morc3_peak_684	yes	no	no
Morc3_peak_686	yes	no	yes
Morc3_peak_689	yes	no	no
Morc3_peak_691	yes	no	no
Morc3_peak_692	yes	no	no
Morc3_peak_694	yes	no	no
Morc3_peak_695	yes	no	no
Morc3_peak_728	yes	no	no
Morc3_peak_738	yes	no	no
Morc3_peak_742	yes	no	no
Morc3_peak_743	yes	no	no
Morc3_peak_750	yes	no	yes
Morc3_peak_766	yes	no	no
Morc3_peak_774	yes	no	no
Morc3_peak_779	yes	no	no
Morc3_peak_780	yes	no	no
Morc3_peak_783	yes	no	no
Morc3_peak_784	yes	no	no
Morc3_peak_790	yes	no	no
Morc3_peak_798	yes	no	yes
Morc3_peak_803	yes	no	no
Morc3_peak_822	yes	no	no
Morc3_peak_829	yes	no	yes
Morc3_peak_834	yes	no	no
Morc3_peak_848	yes	no	no
Morc3_peak_850	yes	no	no
Morc3_peak_854	yes	no	no
Morc3_peak_857	yes	yes	no
Morc3_peak_862	yes	no	yes
Morc3_peak_865	yes	no	no
Morc3_peak_886	yes	no	no
Morc3_peak_897	yes	no	no
Morc3_peak_931	yes	no	no
Morc3_peak_936	yes	no	no
Morc3_peak_938	yes	no	no
Morc3_peak_948	yes	no	no
Morc3_peak_974	yes	no	no
Morc3_peak_976	yes	no	no
Morc3_peak_996	yes	no	no
Morc3_peak_998	yes	no	no
Morc3_peak_1004	yes	no	no
Morc3_peak_1014	yes	no	no
Morc3_peak_1034	yes	no	no
Morc3_peak_1050	yes	no	no
Morc3_peak_1058	yes	no	no
Morc3_peak_1060	yes	no	yes
Morc3_peak_1065	yes	no	no
Morc3_peak_1085	yes	no	no
Morc3_peak_1090	yes	no	no
Morc3_peak_1093	yes	no	yes
Morc3_peak_1094	yes	no	no
Morc3_peak_1095	yes	no	no
Morc3_peak_1103	yes	no	yes
Morc3_peak_1112	yes	no	no
Morc3_peak_1127	yes	no	no
Morc3_peak_1140	yes	no	no
Morc3_peak_1147	yes	no	no
Morc3_peak_1151	yes	no	no
Morc3_peak_1161	yes	no	no
Morc3_peak_1163	yes	no	no
Morc3_peak_1165	yes	no	no
Morc3_peak_1171	yes	no	no
Morc3_peak_1179	yes	no	no
Morc3_peak_1180	yes	no	no
Morc3_peak_1189	yes	no	no
Morc3_peak_1209	yes	no	no
Morc3_peak_1242	yes	no	no
Morc3_peak_1244	yes	no	yes
Morc3_peak_1260	yes	no	no
Morc3_peak_1264	yes	no	yes
Morc3_peak_1265	yes	no	no
Morc3_peak_1269	yes	no	no
Morc3_peak_1278	yes	no	no
Morc3_peak_1281	yes	no	no
Morc3_peak_1283	yes	no	no
Morc3_peak_1284	yes	no	no
Morc3_peak_1291	yes	no	no
Morc3_peak_1295	yes	no	yes
Morc3_peak_1296	yes	no	no
Morc3_peak_1302	yes	no	no
Morc3_peak_1304	yes	no	no
Morc3_peak_1305	yes	no	yes
Morc3_peak_1311	yes	no	no
Morc3_peak_1316	yes	no	no
Morc3_peak_1327	yes	no	no
Morc3_peak_1331	yes	no	no
Morc3_peak_1355	yes	no	no
Morc3_peak_1367	yes	no	no
Morc3_peak_1373	yes	no	yes
Morc3_peak_1381	yes	no	yes
Morc3_peak_1385	yes	no	no
Morc3_peak_1394	yes	no	no
Morc3_peak_1398	yes	no	no
Morc3_peak_1404	yes	no	no
Morc3_peak_1406	yes	no	no
Morc3_peak_1408	yes	no	no
Morc3_peak_1409	yes	no	no
Morc3_peak_1421	yes	no	no
Morc3_peak_1428	yes	no	no
Morc3_peak_1429	yes	no	no
Morc3_peak_1436	yes	yes	no
Morc3_peak_1437	yes	no	no
Morc3_peak_1438	yes	no	no
Morc3_peak_1441	yes	no	no
Morc3_peak_1442	yes	no	no
Morc3_peak_1451	yes	no	no
Morc3_peak_1452	yes	no	no
Morc3_peak_1453	yes	yes	no
Morc3_peak_1465	yes	no	no
Morc3_peak_1468	yes	no	no
Morc3_peak_1475	yes	no	no
Morc3_peak_1478	yes	yes	no
Morc3_peak_1480	yes	no	no
Morc3_peak_1482	yes	no	no
Morc3_peak_1491	yes	no	yes
Morc3_peak_1504	yes	no	no
Morc3_peak_1505	yes	no	no
Morc3_peak_1506	yes	no	no
Morc3_peak_1510	yes	no	no
Morc3_peak_1521	yes	no	no
Morc3_peak_1556	yes	no	no
Morc3_peak_1558	yes	no	no
Morc3_peak_1559	yes	no	no
Morc3_peak_1571	yes	no	no
Morc3_peak_1591	yes	no	no
Morc3_peak_1624	yes	no	yes
Morc3_peak_1626	yes	no	no
Morc3_peak_1635	yes	no	no
Morc3_peak_1636	yes	no	no
Morc3_peak_1641	yes	no	yes
Morc3_peak_1656	yes	no	no
Morc3_peak_1657	yes	no	no
Morc3_peak_1663	yes	no	yes
Morc3_peak_1667	yes	no	no
Morc3_peak_1668	yes	no	no
Morc3_peak_1671	yes	no	no
Morc3_peak_1672	yes	no	no
Morc3_peak_1684	yes	no	no
Morc3_peak_1687	yes	no	no
Morc3_peak_1697	yes	no	no
Morc3_peak_1703	yes	no	no
Morc3_peak_1708	yes	no	no
Morc3_peak_1709	yes	no	no
Morc3_peak_1727	yes	no	no
Morc3_peak_1730	yes	no	no
Morc3_peak_1734	yes	no	no
Morc3_peak_1743	yes	no	no
Morc3_peak_1752	yes	no	no
Morc3_peak_1780	yes	no	no
Morc3_peak_1782	yes	no	yes
Morc3_peak_1784	yes	no	no
Morc3_peak_1796	yes	no	no
Morc3_peak_1804	yes	no	no
Morc3_peak_1805	yes	no	no
Morc3_peak_1826	yes	no	no
Morc3_peak_1841	yes	no	no
Morc3_peak_1845	yes	no	no
Morc3_peak_1850	yes	no	no
Morc3_peak_1854	yes	no	no
Morc3_peak_1857	yes	no	no
Morc3_peak_1863	yes	no	no
Morc3_peak_1864	yes	no	no
Morc3_peak_1866	yes	no	no
Morc3_peak_1869	yes	no	no
Morc3_peak_1877	yes	no	no
Morc3_peak_1879	yes	no	no
Morc3_peak_1880	yes	no	no
Morc3_peak_1887	yes	no	no
Morc3_peak_1890	yes	no	no
Morc3_peak_1905	yes	no	no
Morc3_peak_1927	yes	no	no
Morc3_peak_1947	yes	no	no
Morc3_peak_1948	yes	no	no
Morc3_peak_1949	yes	no	no
Morc3_peak_1952	yes	no	no
Morc3_peak_1959	yes	no	no
Morc3_peak_1960	yes	no	no
Morc3_peak_1961	yes	no	no
Morc3_peak_1974	yes	no	no
Morc3_peak_1992	yes	no	no
Morc3_peak_1993	yes	no	no
Morc3_peak_2005	yes	no	no
Morc3_peak_2006	yes	no	no
Morc3_peak_2012	yes	no	no
Morc3_peak_2026	yes	no	no
Morc3_peak_2039	yes	no	no
Morc3_peak_2047	yes	no	no
Morc3_peak_2048	yes	no	yes
Morc3_peak_2058	yes	no	no
Morc3_peak_2096	yes	no	no
Morc3_peak_2113	yes	no	no
Morc3_peak_2114	yes	no	no
Morc3_peak_2119	yes	no	no
Morc3_peak_2120	yes	no	yes
Morc3_peak_2127	yes	no	no
Morc3_peak_2134	yes	no	no
Morc3_peak_2143	yes	no	no
Morc3_peak_2145	yes	no	no
Morc3_peak_2146	yes	no	no
Morc3_peak_2153	yes	no	no
Morc3_peak_2156	yes	no	no
Morc3_peak_2168	yes	no	no
Morc3_peak_2180	yes	no	no
Morc3_peak_2182	yes	no	no
Morc3_peak_2185	yes	no	no
Morc3_peak_2189	yes	no	no
Morc3_peak_2198	yes	no	no
Morc3_peak_2202	yes	no	no
Morc3_peak_2204	yes	no	no
Morc3_peak_2206	yes	no	no
Morc3_peak_2225	yes	no	no
Morc3_peak_2232	yes	no	no
Morc3_peak_2237	yes	no	no
Morc3_peak_2238	yes	no	no
Morc3_peak_2244	yes	no	no
Morc3_peak_2251	yes	no	no
Morc3_peak_2256	yes	no	yes
Morc3_peak_2263	yes	no	no
Morc3_peak_2265	yes	no	no
Morc3_peak_2277	yes	no	no
Morc3_peak_2289	yes	no	no
Morc3_peak_2297	yes	no	no
Morc3_peak_2308	yes	no	no
Morc3_peak_2323	yes	no	no
Morc3_peak_2331	yes	yes	yes
Morc3_peak_2341	yes	no	no
Morc3_peak_2344	yes	no	no
Morc3_peak_2356	yes	no	no
Morc3_peak_2357	yes	no	no
Morc3_peak_2367	yes	no	no
Morc3_peak_2377	yes	no	no
Morc3_peak_2378	yes	no	no
Morc3_peak_2383	yes	no	yes
Morc3_peak_2393	yes	no	no
Morc3_peak_2401	yes	no	no
Morc3_peak_2404	yes	no	no
Morc3_peak_2419	yes	no	no
Morc3_peak_2446	yes	no	no
Morc3_peak_2452	yes	no	no
Morc3_peak_2454	yes	no	no
Morc3_peak_2457	yes	no	no
Morc3_peak_2467	yes	no	no
Morc3_peak_2473	yes	no	yes
Morc3_peak_2474	yes	no	yes
Morc3_peak_2502	yes	no	no
Morc3_peak_2505	yes	no	no
Morc3_peak_2508	yes	no	no
Morc3_peak_2534	yes	yes	yes
Morc3_peak_2537	yes	no	no
Morc3_peak_2540	yes	no	no
Morc3_peak_2541	yes	no	no
Morc3_peak_2548	yes	no	no
Morc3_peak_2549	yes	no	no
Morc3_peak_2551	yes	no	no
Morc3_peak_2552	yes	no	yes
Morc3_peak_2554	yes	no	no
Morc3_peak_2559	yes	no	no
Morc3_peak_2560	yes	no	no
Morc3_peak_2563	yes	no	no
Morc3_peak_2570	yes	no	no
Morc3_peak_2581	yes	no	no
Morc3_peak_2582	yes	no	no
Morc3_peak_2590	yes	no	no
Morc3_peak_2591	yes	no	no
Morc3_peak_2594	yes	no	no
Morc3_peak_2595	yes	no	no
Morc3_peak_2609	yes	no	no
Morc3_peak_2610	yes	no	no
Morc3_peak_2613	yes	no	no
Morc3_peak_2619	yes	no	no
Morc3_peak_2625	yes	no	no
Morc3_peak_2626	yes	no	no
Morc3_peak_2627	yes	no	no
Morc3_peak_2639	yes	no	no
Morc3_peak_2641	yes	no	no
Morc3_peak_2663	yes	no	no
Morc3_peak_2685	yes	no	no
Morc3_peak_2698	yes	no	no
Morc3_peak_2704	yes	no	no
Morc3_peak_2708	yes	no	no
Morc3_peak_2725	yes	no	no
Morc3_peak_2733	yes	no	no
Morc3_peak_2	yes	no	no
Morc3_peak_51	yes	no	no
Morc3_peak_52	yes	no	no
Morc3_peak_61	yes	no	no
Morc3_peak_64	yes	no	no
Morc3_peak_71	yes	no	no
Morc3_peak_72	yes	no	no
Morc3_peak_79	yes	no	no
Morc3_peak_105	yes	no	no
Morc3_peak_124	yes	no	no
Morc3_peak_128	yes	no	no
Morc3_peak_145	yes	no	no
Morc3_peak_148	yes	no	no
Morc3_peak_158	yes	no	no
Morc3_peak_162	yes	no	no
Morc3_peak_168	yes	no	no
Morc3_peak_177	yes	no	no
Morc3_peak_189	yes	no	no
Morc3_peak_191	yes	no	no
Morc3_peak_193	yes	no	no
Morc3_peak_194	yes	no	no
Morc3_peak_207	yes	no	no
Morc3_peak_213	yes	no	no
Morc3_peak_215	yes	no	no
Morc3_peak_220	yes	no	no
Morc3_peak_236	yes	no	no
Morc3_peak_238	yes	no	no
Morc3_peak_252	yes	no	no
Morc3_peak_265	yes	no	no
Morc3_peak_276	yes	no	no
Morc3_peak_280	yes	no	no
Morc3_peak_284	yes	no	no
Morc3_peak_289	yes	no	no
Morc3_peak_290	yes	no	no
Morc3_peak_291	yes	no	no
Morc3_peak_294	yes	no	no
Morc3_peak_303	yes	no	no
Morc3_peak_313	yes	no	no
Morc3_peak_317	yes	no	no
Morc3_peak_318	yes	no	no
Morc3_peak_320	yes	no	no
Morc3_peak_322	yes	no	no
Morc3_peak_327	yes	no	no
Morc3_peak_339	yes	no	no
Morc3_peak_342	yes	no	no
Morc3_peak_343	yes	no	no
Morc3_peak_345	yes	no	no
Morc3_peak_346	yes	no	no
Morc3_peak_348	yes	no	no
Morc3_peak_349	yes	no	no
Morc3_peak_356	yes	no	no
Morc3_peak_361	yes	no	no
Morc3_peak_363	yes	no	no
Morc3_peak_364	yes	no	no
Morc3_peak_367	yes	no	no
Morc3_peak_372	yes	no	no
Morc3_peak_376	yes	no	no
Morc3_peak_378	yes	no	no
Morc3_peak_379	yes	no	no
Morc3_peak_381	yes	no	no
Morc3_peak_383	yes	no	no
Morc3_peak_388	yes	no	no
Morc3_peak_402	yes	no	no
Morc3_peak_413	yes	no	no
Morc3_peak_414	yes	no	no
Morc3_peak_422	yes	no	no
Morc3_peak_424	yes	no	no
Morc3_peak_426	yes	no	no
Morc3_peak_442	yes	no	no
Morc3_peak_444	yes	no	no
Morc3_peak_448	yes	no	no
Morc3_peak_449	yes	no	no
Morc3_peak_450	yes	no	no
Morc3_peak_452	yes	no	no
Morc3_peak_463	yes	no	no
Morc3_peak_465	yes	no	no
Morc3_peak_466	yes	no	no
Morc3_peak_474	yes	no	no
Morc3_peak_482	yes	no	no
Morc3_peak_486	yes	no	no
Morc3_peak_495	yes	no	no
Morc3_peak_499	yes	no	no
Morc3_peak_515	yes	no	no
Morc3_peak_519	yes	no	no
Morc3_peak_520	yes	no	no
Morc3_peak_530	yes	no	yes
Morc3_peak_539	yes	no	no
Morc3_peak_540	yes	no	no
Morc3_peak_544	yes	no	no
Morc3_peak_562	yes	no	no
Morc3_peak_564	yes	no	no
Morc3_peak_566	yes	no	no
Morc3_peak_568	yes	no	no
Morc3_peak_573	yes	no	no
Morc3_peak_583	yes	no	no
Morc3_peak_587	yes	no	no
Morc3_peak_588	yes	no	yes
Morc3_peak_597	yes	no	no
Morc3_peak_605	yes	no	no
Morc3_peak_609	yes	no	no
Morc3_peak_610	yes	no	no
Morc3_peak_611	yes	no	no
Morc3_peak_612	yes	no	no
Morc3_peak_621	yes	no	no
Morc3_peak_630	yes	no	no
Morc3_peak_634	yes	no	no
Morc3_peak_641	yes	no	no
Morc3_peak_645	yes	no	no
Morc3_peak_646	yes	no	no
Morc3_peak_664	yes	no	no
Morc3_peak_666	yes	no	no
Morc3_peak_672	yes	no	no
Morc3_peak_674	yes	no	no
Morc3_peak_683	yes	no	no
Morc3_peak_687	yes	no	no
Morc3_peak_717	yes	no	no
Morc3_peak_718	yes	no	no
Morc3_peak_721	yes	no	no
Morc3_peak_724	yes	no	no
Morc3_peak_732	yes	no	no
Morc3_peak_735	yes	no	no
Morc3_peak_740	yes	no	no
Morc3_peak_755	yes	no	no
Morc3_peak_757	yes	no	no
Morc3_peak_771	yes	no	no
Morc3_peak_772	yes	no	no
Morc3_peak_778	yes	no	no
Morc3_peak_792	yes	no	no
Morc3_peak_793	yes	no	no
Morc3_peak_794	yes	no	no
Morc3_peak_801	yes	no	no
Morc3_peak_802	yes	no	no
Morc3_peak_804	yes	no	no
Morc3_peak_810	yes	no	no
Morc3_peak_816	yes	no	no
Morc3_peak_819	yes	no	no
Morc3_peak_842	yes	no	no
Morc3_peak_844	yes	no	no
Morc3_peak_846	yes	no	no
Morc3_peak_852	yes	no	no
Morc3_peak_853	yes	no	no
Morc3_peak_856	yes	no	no
Morc3_peak_861	yes	no	no
Morc3_peak_866	yes	no	no
Morc3_peak_868	yes	no	no
Morc3_peak_870	yes	no	no
Morc3_peak_873	yes	no	no
Morc3_peak_877	yes	no	no
Morc3_peak_878	yes	no	no
Morc3_peak_902	yes	no	no
Morc3_peak_903	yes	no	no
Morc3_peak_904	yes	no	no
Morc3_peak_910	yes	no	no
Morc3_peak_913	yes	no	yes
Morc3_peak_917	yes	no	yes
Morc3_peak_929	yes	no	no
Morc3_peak_933	yes	no	no
Morc3_peak_934	yes	no	no
Morc3_peak_945	yes	no	no
Morc3_peak_947	yes	no	no
Morc3_peak_951	yes	no	no
Morc3_peak_952	yes	no	yes
Morc3_peak_954	yes	no	no
Morc3_peak_957	yes	no	no
Morc3_peak_959	yes	no	no
Morc3_peak_960	yes	no	no
Morc3_peak_962	yes	no	no
Morc3_peak_965	yes	no	no
Morc3_peak_969	yes	no	no
Morc3_peak_972	yes	no	no
Morc3_peak_978	yes	no	no
Morc3_peak_981	yes	no	no
Morc3_peak_982	yes	no	no
Morc3_peak_992	yes	no	yes
Morc3_peak_1001	yes	no	no
Morc3_peak_1008	yes	no	no
Morc3_peak_1013	yes	no	no
Morc3_peak_1021	yes	no	no
Morc3_peak_1023	yes	no	no
Morc3_peak_1030	yes	no	no
Morc3_peak_1032	yes	no	no
Morc3_peak_1042	yes	no	no
Morc3_peak_1049	yes	no	no
Morc3_peak_1061	yes	no	no
Morc3_peak_1063	yes	no	no
Morc3_peak_1067	yes	no	no
Morc3_peak_1068	yes	no	yes
Morc3_peak_1076	yes	no	no
Morc3_peak_1078	yes	no	no
Morc3_peak_1082	yes	no	no
Morc3_peak_1084	yes	no	no
Morc3_peak_1086	yes	no	no
Morc3_peak_1096	yes	no	no
Morc3_peak_1098	yes	no	no
Morc3_peak_1100	yes	no	no
Morc3_peak_1105	yes	no	no
Morc3_peak_1106	yes	no	no
Morc3_peak_1107	yes	no	no
Morc3_peak_1108	yes	no	no
Morc3_peak_1115	yes	no	no
Morc3_peak_1116	yes	no	no
Morc3_peak_1119	yes	no	no
Morc3_peak_1121	yes	no	yes
Morc3_peak_1137	yes	no	no
Morc3_peak_1139	yes	no	no
Morc3_peak_1145	yes	no	no
Morc3_peak_1152	yes	no	no
Morc3_peak_1153	yes	no	no
Morc3_peak_1154	yes	no	no
Morc3_peak_1170	yes	no	no
Morc3_peak_1173	yes	no	no
Morc3_peak_1178	yes	no	no
Morc3_peak_1181	yes	no	no
Morc3_peak_1183	yes	no	no
Morc3_peak_1192	yes	no	no
Morc3_peak_1205	yes	no	no
Morc3_peak_1206	yes	no	no
Morc3_peak_1227	yes	no	no
Morc3_peak_1229	yes	no	no
Morc3_peak_1232	yes	no	no
Morc3_peak_1235	yes	no	no
Morc3_peak_1237	yes	no	no
Morc3_peak_1240	yes	no	no
Morc3_peak_1245	yes	no	no
Morc3_peak_1251	yes	no	no
Morc3_peak_1272	yes	no	no
Morc3_peak_1273	yes	no	no
Morc3_peak_1276	yes	no	no
Morc3_peak_1279	yes	no	no
Morc3_peak_1287	yes	no	no
Morc3_peak_1290	yes	no	no
Morc3_peak_1297	yes	no	no
Morc3_peak_1299	yes	no	no
Morc3_peak_1310	yes	no	no
Morc3_peak_1313	yes	no	no
Morc3_peak_1329	yes	no	no
Morc3_peak_1338	yes	no	no
Morc3_peak_1349	yes	no	no
Morc3_peak_1351	yes	no	no
Morc3_peak_1353	yes	no	no
Morc3_peak_1357	yes	no	no
Morc3_peak_1362	yes	no	no
Morc3_peak_1366	yes	no	no
Morc3_peak_1369	yes	no	no
Morc3_peak_1371	yes	no	no
Morc3_peak_1374	yes	no	no
Morc3_peak_1375	yes	no	no
Morc3_peak_1379	yes	no	no
Morc3_peak_1380	yes	no	no
Morc3_peak_1387	yes	no	no
Morc3_peak_1392	yes	no	no
Morc3_peak_1396	yes	no	no
[truncated: 738 more rows]
