# Supplementary material for: Morc3 silences endogenous retroviruses by enabling Daxx-mediated histone H3.3 incorporation
Source: Nat Commun. 2021 Oct 14;12:5996. doi: 10.1038/s41467-021-26288-7 (PMC8516933; doi:10.1038/s41467-021-26288-7)
Supplement: Supplementary file 12 — Source Data [file 41467_2021_26288_MOESM12_ESM.zip › Source_data_folder/Fig2B_ERVs_top10_Morc3_bound.txt]

Detailed.Annotation	Freq	Rep.Element	Rep.Family	Rep.Class
IAPEz-int|LTR|ERVK	723	IAPEz-int	ERVK	LTR
LTRIS2|LTR|ERV1	254	LTRIS2	ERV1	LTR
IAPEY3-int|LTR|ERVK	101	IAPEY3-int	ERVK	LTR
RLTR27|LTR|ERVK	85	RLTR27	ERVK	LTR
IAPEY_LTR|LTR|ERVK	82	IAPEY_LTR	ERVK	LTR
RLTR44-int|LTR|ERVK	72	RLTR44-int	ERVK	LTR
MMERVK10C-int|LTR|ERVK	70	MMERVK10C-int	ERVK	LTR
IAPEY2_LTR|LTR|ERVK	49	IAPEY2_LTR	ERVK	LTR
MMERVK10D3_I-int|LTR|ERVK	49	MMERVK10D3_I-int	ERVK	LTR
IAP-d-int|LTR|ERVK	43	IAP-d-int	ERVK	LTR
