# Supplementary material for: Morc3 silences endogenous retroviruses by enabling Daxx-mediated histone H3.3 incorporation
Source: Nat Commun. 2021 Oct 14;12:5996. doi: 10.1038/s41467-021-26288-7 (PMC8516933; doi:10.1038/s41467-021-26288-7)
Supplement: Supplementary file 12 — Source Data [file 41467_2021_26288_MOESM12_ESM.zip › Source_data_folder/Fig4C_ATAC_peak_regulation_ko_res.txt]

peakID	Chr	Start	End	mean.wt	fc.ko	fc.res	up	down	Morc3_overlap
ATAC_peak_149777	chr4	88641379	88641879	5.11408154184018	0.350426979001737	0.00296709649223293	yes	no	yes
ATAC_peak_21193	chr10	39978148	39978648	4.67267830715989	0.295301803567253	0.0420141824399201	yes	no	yes
ATAC_peak_21192	chr10	39978015	39978515	4.59549184990161	0.290364474605335	0.0576686151745972	yes	no	yes
ATAC_peak_149779	chr4	88642365	88642865	4.3695431581594	0.284170552306393	0.00800420922720582	yes	no	no
ATAC_peak_149780	chr4	88642488	88642988	4.3286963802228	0.281422287514664	0.013515001410901	yes	no	no
ATAC_peak_147918	chr4	53338918	53339418	5.5936118579801	0.278974534379105	0.0635135181796319	yes	no	no
ATAC_peak_147920	chr4	53339211	53339711	5.35425876858384	0.277892014962825	0.0728282081145065	yes	no	no
ATAC_peak_147923	chr4	53339905	53340405	4.8630169809692	0.276005723584961	0.0586593967628396	yes	no	no
ATAC_peak_147919	chr4	53339094	53339594	5.70746160951994	0.275641234624056	0.0716037259605392	yes	no	no
ATAC_peak_147924	chr4	53340047	53340547	4.94338619946187	0.275115520491434	0.0520014779494579	yes	no	no
ATAC_peak_149776	chr4	88641126	88641626	5.0187359615728	0.272348238519968	-0.00258507990516116	yes	no	yes
ATAC_peak_72138	chr14	65630326	65630826	4.03211781931859	0.269615961358744	0.127454483337671	yes	no	no
ATAC_peak_147922	chr4	53339833	53340333	5.09124505656502	0.265961240015974	0.0646289066426684	yes	no	no
ATAC_peak_123991	chr2	84810844	84811344	4.11643318842073	0.259912192289828	0.0609844152143794	yes	no	no
ATAC_peak_79246	chr15	59301688	59302188	4.95736956757493	0.258112995484402	0.0580509313344419	yes	no	no
ATAC_peak_76258	chr15	8834191	8834691	4.61524088326076	0.254855587871838	0.0904328300181004	yes	no	no
ATAC_peak_176983	chr6	34191394	34191894	4.57302654750457	0.250592046345984	0.0477158172867034	yes	no	no
ATAC_peak_98898	chr17	47349630	47350130	5.5029694914131	0.248431042675191	0.0327825123068622	yes	no	yes
ATAC_peak_72133	chr14	65626325	65626825	4.37817471434264	0.244870901830556	0.128936953286744	yes	no	no
ATAC_peak_187816	chr7	7277474	7277974	4.36375342516145	0.243680783912491	0.0391935263605715	yes	no	no
ATAC_peak_149778	chr4	88641775	88642275	4.27937921791844	0.241726306520327	-0.0228023650230143	yes	no	no
ATAC_peak_147925	chr4	53340230	53340730	4.64721615952902	0.240131238695251	0.0473211731044909	yes	no	no
ATAC_peak_79247	chr15	59301952	59302452	5.89392045896005	0.237854043092943	0.0395928528348306	yes	no	no
ATAC_peak_72132	chr14	65626215	65626715	4.35120213297408	0.23676015079834	0.108017854237867	yes	no	no
ATAC_peak_147921	chr4	53339590	53340090	5.15643689493736	0.235977477418247	0.0352402479605735	yes	no	yes
ATAC_peak_72139	chr14	65630547	65631047	3.89895677669219	0.232873946077798	0.0736589248785931	yes	no	no
ATAC_peak_72137	chr14	65630117	65630617	3.76587272082297	0.232226253313307	0.112485818827295	yes	no	no
ATAC_peak_132858	chr2	171120572	171121072	4.26844748982102	0.231938311874188	0.0166404407460626	yes	no	yes
ATAC_peak_47908	chr12	20806743	20807243	5.08412296895077	0.231422324307027	0.0308502103180388	yes	no	no
ATAC_peak_75276	chr14	119963647	119964147	4.25234393284601	0.22657624584981	0.0826441571930333	yes	no	no
ATAC_peak_79245	chr15	59301572	59302072	4.5445593176213	0.226413583014171	0.0516514966298152	yes	no	no
ATAC_peak_47907	chr12	20806642	20807142	5.28734734328014	0.225406031307596	0.0214994248886987	yes	no	no
ATAC_peak_72136	chr14	65629628	65630128	3.76442276056386	0.224611984836533	0.135095201704124	yes	no	no
ATAC_peak_182769	chr6	107059329	107059829	4.42393840247055	0.223836451346826	-0.014474371638449	yes	no	no
ATAC_peak_72134	chr14	65626434	65626934	4.33474052409596	0.223560935479309	0.119247427001963	yes	no	no
ATAC_peak_173676	chr5	143133258	143133758	3.64709544946727	0.221364337428474	0.00609215372590993	yes	no	no
ATAC_peak_75275	chr14	119963547	119964047	4.37874657650712	0.218143620857495	0.0847491851761007	yes	no	no
ATAC_peak_216094	chr8	127884578	127885078	5.21238854287557	0.217743270327003	0.0301505692038183	yes	no	no
ATAC_peak_182770	chr6	107059602	107060102	3.98477475941994	0.217458394458988	0.0308048988162199	yes	no	no
ATAC_peak_102545	chr17	87664165	87664665	5.21260332310466	0.217205249633848	0.0276279275574585	yes	no	no
ATAC_peak_185916	chr6	136468388	136468888	5.7265293445295	0.215791676537706	0.0213572373475867	yes	no	yes
ATAC_peak_61472	chr13	62390085	62390585	3.96360714420675	0.215283515961275	0.0747945659468593	yes	no	no
ATAC_peak_314	chr1	7299131	7299631	4.67589225243364	0.214129821040775	0.00957078063390365	yes	no	no
ATAC_peak_104060	chr18	20775732	20776232	4.35215616417326	0.213913532820309	0.107384363218735	yes	no	no
ATAC_peak_108799	chr18	74374487	74374987	4.68063952975454	0.213177505871566	0.0728374494843484	yes	no	no
ATAC_peak_73995	chr14	87393132	87393632	5.56582584645263	0.212045613765347	0.0937476700681069	yes	no	no
ATAC_peak_315	chr1	7299383	7299883	4.60788497120001	0.211372205683633	0.0149778432994561	yes	no	no
ATAC_peak_47909	chr12	20806846	20807346	4.85172735905768	0.211368215363704	0.0256795406501995	yes	no	no
ATAC_peak_72130	chr14	65623958	65624458	3.92123241621471	0.210650227367862	0.0829438124280456	yes	no	no
ATAC_peak_208657	chr8	78139249	78139749	3.92137149551399	0.210569198905301	0.133702025316646	yes	no	no
ATAC_peak_217149	chr9	18210631	18211131	4.31809378624457	0.210505878056831	0.0625693698489715	yes	no	no
ATAC_peak_48923	chr12	38729539	38730039	5.15690238405739	0.210185784040448	0.0451387016184469	yes	no	no
ATAC_peak_61471	chr13	62389910	62390410	3.85599826727937	0.210061635904364	0.0728393928047615	yes	no	no
ATAC_peak_104059	chr18	20775536	20776036	4.22669730290935	0.209622318974399	0.100977302539014	yes	no	no
ATAC_peak_48928	chr12	38730483	38730983	4.00569160544809	0.20913902419197	0.0256597470360577	yes	no	no
ATAC_peak_48924	chr12	38729702	38730202	5.09768619657129	0.208424482617262	0.0446193576090773	yes	no	no
ATAC_peak_108798	chr18	74374279	74374779	4.69271342278857	0.208408365376881	0.0675098672525184	yes	no	no
ATAC_peak_185915	chr6	136468232	136468732	5.32550728818964	0.207421786225992	0.029977979592406	yes	no	yes
ATAC_peak_149056	chr4	70663996	70664496	4.6091811401346	0.207250086787447	0.0296702073544969	yes	no	no
ATAC_peak_132857	chr2	171120313	171120813	4.44856829769422	0.206930911469257	0.00840718230011805	yes	no	yes
ATAC_peak_134154	chr3	7651590	7652090	4.33868021744457	0.20690476011261	0.00992962291330064	yes	no	no
ATAC_peak_149057	chr4	70664139	70664639	4.66383260979905	0.206815703203481	0.0195953575342033	yes	no	no
ATAC_peak_48929	chr12	38730714	38731214	3.98266582704059	0.206755187416151	0.0246023501311548	yes	no	no
ATAC_peak_313	chr1	7298952	7299452	4.17051409588705	0.205844472394703	0.0128100376609806	yes	no	no
ATAC_peak_65338	chr13	111532001	111532501	4.64131145974624	0.204340070709176	0.0712132094751224	no	no	no
ATAC_peak_98897	chr17	47349339	47349839	4.8024886428872	0.203432188777905	0.00491503064107095	yes	no	no
ATAC_peak_79248	chr15	59302175	59302675	6.10058489322313	0.20340021525942	0.0435299684378667	yes	no	no
ATAC_peak_123988	chr2	84809149	84809649	4.72443970131239	0.2033691162105	0.0468229342480692	yes	no	no
ATAC_peak_56430	chr13	13860888	13861388	3.95265913866489	0.202270820287232	0.0137678373582681	yes	no	no
ATAC_peak_123989	chr2	84809297	84809797	4.92678255512898	0.200697141290678	0.0401909731128644	yes	no	no
ATAC_peak_86096	chr16	9267151	9267651	4.70584292025504	0.198768417059569	0.0453693195117258	yes	no	no
ATAC_peak_48925	chr12	38729896	38730396	4.44652482584052	0.198580941957685	0.0403838855500515	yes	no	no
ATAC_peak_77286	chr15	30333906	30334406	5.00308084754272	0.198051915670442	0.00913324020831027	yes	no	no
ATAC_peak_206358	chr8	56243371	56243871	5.02762135696487	0.197924395200001	0.0514768194630697	yes	no	no
ATAC_peak_32913	chr11	28371261	28371761	3.81865507361794	0.197772037959203	0.0299314773904573	yes	no	no
ATAC_peak_206357	chr8	56243212	56243712	5.03418108966736	0.197052439699604	0.0296300543238323	yes	no	no
ATAC_peak_56431	chr13	13861054	13861554	3.74162186921421	0.196502122629668	0.0283638403983244	yes	no	no
ATAC_peak_47906	chr12	20806481	20806981	5.07372139057121	0.19641222176383	0.0060270657686703	yes	no	no
ATAC_peak_65339	chr13	111532247	111532747	4.90850772120423	0.196071615015506	0.0542424549528996	yes	no	no
ATAC_peak_185917	chr6	136468521	136469021	5.59491057667968	0.194911581856622	0.00981690528663279	yes	no	yes
ATAC_peak_216347	chr9	6736286	6736786	5.64592335146446	0.194580902057993	0.0549487062766832	yes	no	no
ATAC_peak_138446	chr3	86843201	86843701	3.82928843244372	0.194374196211338	0.0100143099576472	yes	no	no
ATAC_peak_134622	chr3	14993824	14994324	5.25135791082008	0.194192046827571	0.0231856513545748	yes	no	no
ATAC_peak_134153	chr3	7651381	7651881	4.25402315288235	0.193982436811026	0.00855041972282952	yes	no	no
ATAC_peak_134621	chr3	14993580	14994080	4.39045176157196	0.19368452279515	0.0128529400217226	yes	no	no
ATAC_peak_117099	chr2	4954235	4954735	4.65347371684686	0.193469198606306	0.0430422517475693	yes	no	no
ATAC_peak_139512	chr3	90977160	90977660	3.78248877197032	0.191725614804065	0.0358675288746511	yes	no	no
ATAC_peak_2113	chr1	35219431	35219931	3.85672425025713	0.191489908422164	0.0578172840088577	yes	no	no
ATAC_peak_218943	chr9	38643731	38644231	4.49533385731455	0.190701590904363	0.00324616106996449	yes	no	no
ATAC_peak_187817	chr7	7277766	7278266	4.40490078169139	0.190568703692766	0.0292806155609234	yes	no	yes
ATAC_peak_123986	chr2	84806406	84806906	4.9194272939926	0.190418117021948	0.0150894437484986	yes	no	no
ATAC_peak_32912	chr11	28371120	28371620	3.59905297787074	0.18958362065985	0.0453638406474817	yes	no	no
ATAC_peak_123987	chr2	84807774	84808274	3.52731598908038	0.189457981604837	0.0157280624487227	yes	no	no
ATAC_peak_69150	chr14	38320868	38321368	5.52218058727342	0.188887412682709	0.0744082692196311	yes	no	no
ATAC_peak_31914	chr11	15221795	15222295	4.84458538417546	0.18878801142521	0.022712930151568	yes	no	no
ATAC_peak_151359	chr4	111218840	111219340	4.12343404840837	0.188244442396692	0.000787682405815928	yes	no	no
ATAC_peak_44985	chr11	115219252	115219752	4.55547942257416	0.18820270860686	0.0345220428186751	yes	no	no
ATAC_peak_208624	chr8	78012893	78013393	5.40763974563726	0.1879582682936	0.000904354862525713	yes	no	no
ATAC_peak_72131	chr14	65624417	65624917	4.11479645459617	0.18791108330713	0.0980286221098427	yes	no	no
ATAC_peak_90193	chr16	45349394	45349894	5.75332645057004	0.18755125874693	0.00584856462114242	yes	no	no
ATAC_peak_56715	chr13	19137334	19137834	4.26368838482471	0.187497352077369	0.0736126087095012	yes	no	no
ATAC_peak_208658	chr8	78139488	78139988	3.76951058039146	0.187329381541655	0.11573139182198	yes	no	no
ATAC_peak_30102	chr10	127829036	127829536	3.71096440723524	0.186184470659891	0.0357460485225393	yes	no	no
ATAC_peak_208625	chr8	78013084	78013584	5.70679852565928	0.186183897837219	-0.0219814461251912	yes	no	yes
ATAC_peak_48926	chr12	38730046	38730546	4.17700689383577	0.186174125835081	0.0374400270072522	yes	no	no
ATAC_peak_136276	chr3	45104360	45104860	4.44510011822035	0.186089554626291	0.0394878117346886	yes	no	no
ATAC_peak_56714	chr13	19137209	19137709	4.25803781498786	0.186084565938323	0.0963437662351168	yes	no	no
ATAC_peak_206359	chr8	56243606	56244106	4.07581271131557	0.185851741902143	0.0706019578557136	yes	no	yes
ATAC_peak_90194	chr16	45349551	45350051	5.75658241368957	0.18573819305743	0.0152043169074572	yes	no	no
ATAC_peak_48927	chr12	38730204	38730704	4.07300387880828	0.185600250072564	0.0179453152741273	yes	no	no
ATAC_peak_134155	chr3	7651850	7652350	3.84177479595789	0.185579081007753	0.0332078076588461	yes	no	no
ATAC_peak_191872	chr7	44291310	44291810	4.99693491704335	0.184845842081765	0.0671156493992954	yes	no	yes
ATAC_peak_216725	chr9	12685340	12685840	4.01319072617178	0.184793129964864	0.00630929152589334	yes	no	no
ATAC_peak_138444	chr3	86841524	86842024	3.72291386710894	0.184684226445874	0.00519433778300344	yes	no	no
ATAC_peak_218944	chr9	38643817	38644317	4.48545492286667	0.184609823040221	0.00322721654974642	yes	no	no
ATAC_peak_155746	chr4	135463825	135464325	3.27398496153151	0.184464337853529	0.000523704523877956	yes	no	no
ATAC_peak_66728	chr14	14348112	14348612	4.62975147333332	0.184352837394306	0.0752491452802898	yes	no	no
ATAC_peak_69416	chr14	45632764	45633264	3.39719564198334	0.18427391538074	0.072689592306241	yes	no	no
ATAC_peak_48431	chr12	30061650	30062150	4.69572772156615	0.184027351830766	0.0576590384951575	yes	no	no
ATAC_peak_191837	chr7	44179715	44180215	3.92567154144697	0.183472507020905	0.0340828164315483	yes	no	yes
ATAC_peak_69149	chr14	38320565	38321065	4.81941517888114	0.183287285817476	0.0713770864092282	yes	no	no
ATAC_peak_312	chr1	7297771	7298271	4.14899177629147	0.182906643654948	0.0131496394944091	yes	no	no
ATAC_peak_216724	chr9	12685117	12685617	3.91877045129174	0.182303944685611	0.00312051448878425	yes	no	no
ATAC_peak_48338	chr12	28671841	28672341	4.10823066556969	0.18195184104201	0.152089496185319	yes	no	no
ATAC_peak_117098	chr2	4954064	4954564	4.57754437937052	0.181810172515482	0.0377775662225628	yes	no	no
ATAC_peak_69148	chr14	38320264	38320764	4.04482307675135	0.181643546532906	0.0635648559485664	yes	no	no
ATAC_peak_114230	chr19	39647358	39647858	3.62727078489074	0.181492234593279	0.00640381970494118	yes	no	yes
ATAC_peak_159286	chr4	153862069	153862569	4.07074957145671	0.181313788283576	0.0176902997821174	yes	no	no
ATAC_peak_104061	chr18	20776035	20776535	4.36635896342804	0.181005136075988	0.0605493967341769	yes	no	no
ATAC_peak_5789	chr1	73880654	73881154	4.95131565246805	0.180871750242759	0.0424001137074695	yes	no	no
ATAC_peak_182768	chr6	107059029	107059529	5.46265486876356	0.180424219253128	0.0188477000459276	yes	no	no
ATAC_peak_173675	chr5	143132970	143133470	3.59076400987872	0.179752927789679	-0.0135398343660987	yes	no	no
ATAC_peak_216093	chr8	127884419	127884919	5.0916085856909	0.179728374759113	0.0216704079956452	yes	no	no
ATAC_peak_147874	chr4	53115268	53115768	4.12378092518967	0.179614241586017	0.0360213574458022	yes	no	no
ATAC_peak_217144	chr9	18079004	18079504	4.72920662378469	0.179568146470303	0.0789091588435016	yes	no	no
ATAC_peak_178419	chr6	51640913	51641413	4.02848790464231	0.179486095221515	0.200315114245762	yes	no	no
ATAC_peak_138447	chr3	86843337	86843837	3.96002303529639	0.179290937416033	0.0030888115289676	yes	no	no
ATAC_peak_117896	chr2	17982728	17983228	5.03252001577267	0.179277213772274	0.0469834186483167	yes	no	no
ATAC_peak_115938	chr19	51742136	51742636	4.23892798426616	0.179258888899984	0.0482267222411126	yes	no	no
ATAC_peak_217145	chr9	18079116	18079616	4.62117558384553	0.178619543801413	0.062166588637324	yes	no	no
ATAC_peak_181267	chr6	88691325	88691825	4.548815035499	0.178421730249608	0.0574675901057747	yes	no	no
ATAC_peak_48432	chr12	30061969	30062469	4.81089328263384	0.178022239582273	0.0632013473419851	yes	no	no
ATAC_peak_103078	chr18	4581204	4581704	3.78193453554896	0.177955380223885	0.0440836133907104	yes	no	no
ATAC_peak_48434	chr12	30062182	30062682	4.55742547058204	0.177918538676576	0.0617407942480125	yes	no	no
ATAC_peak_178420	chr6	51641052	51641552	4.07249946651611	0.177762251326872	0.21054125381167	yes	no	no
ATAC_peak_98896	chr17	47348924	47349424	3.50479131197395	0.177572672453967	0.00252785191495356	yes	no	no
ATAC_peak_2112	chr1	35219295	35219795	3.77141663202488	0.177533605606913	0.0567238390879361	yes	no	no
ATAC_peak_187103	chr6	149364832	149365332	3.2448718522222	0.177483552739736	0.0151036775912461	yes	no	no
ATAC_peak_69772	chr14	48328743	48329243	3.90740741386871	0.17733933194721	0.0654791942809612	yes	no	no
ATAC_peak_45576	chr11	116889789	116890289	4.25262153626495	0.177088189849707	0.118911669374928	yes	no	no
ATAC_peak_216352	chr9	6823860	6824360	5.19388989406801	0.176967614864628	0.0546871001978832	yes	no	no
ATAC_peak_69437	chr14	45734709	45735209	5.11065053400482	0.176862181179185	0.0397543698070024	yes	no	yes
ATAC_peak_1127	chr1	16867044	16867544	4.50470544209021	0.176809801899845	0.0502938784106689	yes	no	no
ATAC_peak_186089	chr6	137630321	137630821	4.18361476242696	0.17662029724243	-0.00373493776819431	yes	no	no
ATAC_peak_231656	chrX	103252710	103253210	3.86003190762917	0.176194262430697	0.0183857928582732	yes	no	no
ATAC_peak_75935	chr15	5157392	5157892	4.33254540914583	0.175990644687091	0.117706908150773	yes	no	no
ATAC_peak_89794	chr16	38444977	38445477	4.71464559923156	0.175811082393361	0.0964028949943439	yes	no	no
ATAC_peak_208626	chr8	78013218	78013718	5.42570824603334	0.17554869745033	-0.019576958222426	yes	no	yes
ATAC_peak_69438	chr14	45734906	45735406	5.04672442619837	0.175466102165399	0.0165857274765291	yes	no	yes
ATAC_peak_182767	chr6	107058858	107059358	5.56779831975495	0.17523478459856	0.0146899727916508	yes	no	no
ATAC_peak_44987	chr11	115221983	115222483	3.06236282640577	0.174829816784877	-0.012157069673447	yes	no	no
ATAC_peak_98062	chr17	41222067	41222567	3.84099947910598	0.174773179199439	0.0103533369804207	yes	no	no
ATAC_peak_118275	chr2	20991353	20991853	4.36872163348507	0.174770898101285	0.0208108075665903	yes	no	yes
ATAC_peak_2116	chr1	35220684	35221184	4.60087202260713	0.174546608269656	0.0308281172587242	yes	no	no
ATAC_peak_276	chr1	7068514	7069014	4.90291328602933	0.174390422573293	0.041532896262119	yes	no	yes
ATAC_peak_77285	chr15	30333578	30334078	5.04255518604247	0.17402001174421	-0.0106556337807905	yes	no	no
ATAC_peak_30103	chr10	127829253	127829753	3.60538017025149	0.173919365015135	0.0285562521720271	yes	no	yes
ATAC_peak_123990	chr2	84809443	84809943	4.65656056564722	0.173818651704049	0.0263521320713388	yes	no	no
ATAC_peak_186110	chr6	137722466	137722966	3.70613711808827	0.173665300835077	0.0337150672141055	yes	no	no
ATAC_peak_159887	chr5	3251179	3251679	2.96390747373199	0.17352969819847	0.0120636274555122	yes	no	no
ATAC_peak_76255	chr15	8832047	8832547	5.20674635071037	0.173516601091326	0.0614900454926845	yes	no	no
ATAC_peak_216726	chr9	12685651	12686151	3.00684621533068	0.173466208742595	0.014335987037631	yes	no	no
ATAC_peak_56716	chr13	19137923	19138423	5.38402785770225	0.173054079853271	0.0928687054759643	yes	no	no
ATAC_peak_76256	chr15	8832175	8832675	4.7668267018663	0.172994734977965	0.0404289539875545	yes	no	no
ATAC_peak_102548	chr17	87665090	87665590	4.23196009730752	0.172895632561341	0.0156091037317835	yes	no	no
ATAC_peak_210409	chr8	88939170	88939670	4.44354159239213	0.172720810113693	0.134828133914515	yes	no	no
ATAC_peak_77284	chr15	30333289	30333789	4.47007379530147	0.172521009836371	0.00115933378934717	yes	no	no
ATAC_peak_118276	chr2	20991559	20992059	4.55676950554737	0.172138133057788	0.0285637784410558	yes	no	yes
ATAC_peak_70691	chr14	55184846	55185346	4.88843018521165	0.17212575499021	0.0757068608046058	yes	no	no
ATAC_peak_140925	chr3	102206232	102206732	4.44396547811865	0.171862247428693	0.1351354294486	yes	no	no
ATAC_peak_19499	chr10	14966682	14967182	4.36472232410108	0.171578012847091	0.0697698736975367	yes	no	no
ATAC_peak_32914	chr11	28371434	28371934	3.49332708193605	0.171361299113405	0.00699836111637185	yes	no	no
ATAC_peak_216354	chr9	6832541	6833041	4.76806497662655	0.171267153117294	0.0599475835998258	yes	no	no
ATAC_peak_48433	chr12	30062066	30062566	4.60882394125768	0.17099511628401	0.0673395704917831	yes	no	no
ATAC_peak_56429	chr13	13860782	13861282	3.79940635464773	0.170949739126613	-0.00909822529057438	yes	no	no
ATAC_peak_4391	chr1	58761427	58761927	6.19195026212016	0.1704714088734	0.0477037635729706	yes	no	no
ATAC_peak_8980	chr1	108546012	108546512	3.91219687741942	0.170430878274996	0.0646317856124064	yes	no	no
ATAC_peak_138445	chr3	86842280	86842780	4.15285856990962	0.170399130546021	0.0362555922082361	yes	no	no
ATAC_peak_68121	chr14	27629556	27630056	5.64380848749892	0.170280476526693	0.174789169339231	yes	no	no
ATAC_peak_136279	chr3	45118076	45118576	3.71269787289233	0.170274033019975	0.0492804442702239	yes	no	no
ATAC_peak_155745	chr4	135463314	135463814	3.46991815665096	0.170166868630159	0.00848352994589941	yes	no	no
ATAC_peak_66727	chr14	14347928	14348428	4.76696971079343	0.17009370497096	0.0674227640192954	yes	no	no
ATAC_peak_102549	chr17	87665289	87665789	4.32336429051142	0.169702042516526	0.0149103927189267	yes	no	no
ATAC_peak_8981	chr1	108546239	108546739	4.12251368507394	0.169360793533474	0.0540506990808693	yes	no	no
ATAC_peak_107745	chr18	62814403	62814903	4.24799212173257	0.168997410590351	0.00192787648125021	yes	no	no
ATAC_peak_62657	chr13	75822460	75822960	2.9703690594071	0.168608077891636	0.0708112180309169	yes	no	no
ATAC_peak_231655	chrX	103252458	103252958	3.6889800882024	0.168603164652285	0.0385861312677505	yes	no	no
ATAC_peak_121248	chr2	39270794	39271294	4.50778057771221	0.168298269257534	0.0328086887380865	yes	no	no
ATAC_peak_186098	chr6	137659925	137660425	4.42518052740383	0.167970884509625	0.0699931191342038	yes	no	no
ATAC_peak_105316	chr18	35629632	35630132	4.61694581851289	0.167838253116924	-0.0419038875741121	yes	no	no
ATAC_peak_29126	chr10	120160402	120160902	3.59350839868306	0.167804273715048	-0.00897530538422435	yes	no	no
ATAC_peak_176981	chr6	34189533	34190033	4.8005439617861	0.167799091657363	0.0446043206377151	yes	no	no
ATAC_peak_31913	chr11	15221636	15222136	4.48758751634142	0.167627618335963	0.0266851461344462	yes	no	no
ATAC_peak_76253	chr15	8831570	8832070	3.90007883144336	0.167537715986147	0.0583611672105087	yes	no	no
ATAC_peak_9075	chr1	112779630	112780130	5.21047322850285	0.167533190027314	0.0387586018582021	yes	no	no
ATAC_peak_2114	chr1	35219959	35220459	3.74002451891808	0.167478075881918	0.0406222550554616	yes	no	no
ATAC_peak_29129	chr10	120162614	120163114	4.02233968180926	0.166775789116233	0.0129678430635394	yes	no	no
ATAC_peak_163683	chr5	57587009	57587509	4.80686023644407	0.166692096496496	0.00503320453850024	yes	no	no
ATAC_peak_37841	chr11	74140399	74140899	4.19308168283636	0.166495964409009	0.0837830991503087	yes	no	no
ATAC_peak_68120	chr14	27629407	27629907	5.6455189303535	0.166435313596323	0.181258143364194	yes	no	no
ATAC_peak_147903	chr4	53232430	53232930	4.07167325204073	0.16639065943459	0.0454699268727558	yes	no	no
ATAC_peak_163682	chr5	57586884	57587384	4.78222629760478	0.166351908320407	0.00992750301923286	yes	no	no
ATAC_peak_151360	chr4	111219018	111219518	4.01925476114571	0.16607402707311	0.000931517080813644	yes	no	no
ATAC_peak_29132	chr10	120166061	120166561	3.95245244921984	0.165884819853583	0.0164406900346679	yes	no	no
ATAC_peak_275	chr1	7068376	7068876	4.59235713420938	0.165790489926695	0.0155834300342483	yes	no	yes
ATAC_peak_44986	chr11	115219606	115220106	3.69705168257107	0.165700691731633	0.0126239438316204	yes	no	no
ATAC_peak_104062	chr18	20776314	20776814	4.26119142440761	0.165456140858218	0.0697357226463748	yes	no	no
ATAC_peak_29134	chr10	120171695	120172195	4.6362595202626	0.165289910095287	0.0354376338606753	yes	no	no
ATAC_peak_109350	chr18	77415450	77415950	3.71562623669214	0.165184571629229	0.00586156095880209	yes	no	yes
ATAC_peak_199855	chr7	132034589	132035089	3.81863054251364	0.165086460653446	0.0458214899759483	yes	no	no
ATAC_peak_274	chr1	7060717	7061217	3.9565265281589	0.164892115352976	0.00286138537967771	yes	no	yes
ATAC_peak_151362	chr4	111219590	111220090	3.38328339007434	0.164812137094118	0.0136102145354284	yes	no	no
ATAC_peak_179992	chr6	72929845	72930345	5.09175304947083	0.164758817930176	0.0130549382613975	yes	no	no
ATAC_peak_83173	chr15	91286305	91286805	3.33819716114593	0.16416105846624	0.0273713550561712	yes	no	no
ATAC_peak_147902	chr4	53227875	53228375	5.4730663103462	0.164042147013798	0.0709439795945133	yes	no	no
ATAC_peak_103017	chr18	3593607	3594107	4.03435190256717	0.163966715137166	0.0561964829199887	yes	no	yes
ATAC_peak_159287	chr4	153862413	153862913	3.88369365925185	0.163951856352123	-0.00469215169420228	yes	no	no
ATAC_peak_121247	chr2	39270715	39271215	4.32278532746119	0.163935241773232	0.0260287887125657	yes	no	no
ATAC_peak_216351	chr9	6823520	6824020	4.80664020752353	0.163924778393125	0.0348355393299821	yes	no	no
ATAC_peak_227379	chr9	113112648	113113148	5.38659317155007	0.163866338167536	0.0551420936682217	yes	no	no
ATAC_peak_10243	chr1	130246124	130246624	4.35810317794253	0.16376326578126	-0.00432862822248666	yes	no	no
ATAC_peak_201311	chr7	143636674	143637174	5.10040392710985	0.163540784051678	0.0322756310240658	yes	no	no
ATAC_peak_66320	chr14	8679930	8680430	4.43983887923476	0.163480523754579	-0.00461428812796032	yes	no	no
ATAC_peak_15841	chr1	173868563	173869063	4.21476074923235	0.16331360074998	0.0364599060823935	yes	no	no
ATAC_peak_216353	chr9	6832351	6832851	4.37287460030178	0.163264005804271	0.0689691035285125	yes	no	no
ATAC_peak_176092	chr6	24342060	24342560	4.63887280317533	0.163044049911296	0.0386275489513419	yes	no	no
ATAC_peak_186099	chr6	137660040	137660540	4.34974263317138	0.163012137357289	0.0560505589569085	yes	no	no
ATAC_peak_206356	chr8	56243058	56243558	4.68802384468864	0.162628352888558	0.0174387552768337	yes	no	no
ATAC_peak_78546	chr15	45689904	45690404	4.27611322630361	0.162481172957438	0.022705220999799	yes	no	no
ATAC_peak_70692	chr14	55184953	55185453	4.45663271721184	0.162433626554587	0.0406236223540829	yes	no	no
ATAC_peak_134623	chr3	14994004	14994504	5.10482564693366	0.162358278309197	0.0146345526070105	yes	no	no
ATAC_peak_216170	chr8	129115650	129116150	4.92667336953985	0.162037292833894	0.0172480630284207	yes	no	yes
ATAC_peak_50145	chr12	65232695	65233195	4.38050569468126	0.162008906955667	0.0124023583259947	yes	no	yes
ATAC_peak_8688	chr1	102263070	102263570	4.10801270933185	0.161635366105323	0.00654572971952712	yes	no	no
ATAC_peak_134152	chr3	7651234	7651734	3.67675894285069	0.16149200208494	0.0047614572435125	yes	no	no
ATAC_peak_176982	chr6	34189671	34190171	4.6837882903152	0.160747676320433	0.0334238843668904	yes	no	no
ATAC_peak_121249	chr2	39270955	39271455	4.60231862891034	0.160658465238756	0.0292478856707321	yes	no	no
ATAC_peak_186109	chr6	137722163	137722663	3.53877386856699	0.16049027798973	-0.000987679978379169	yes	no	no
ATAC_peak_174908	chr5	149653792	149654292	3.92964904142587	0.160446764883403	0.0219615841424267	yes	no	no
ATAC_peak_90196	chr16	45351065	45351565	4.09837321098953	0.160354131721722	0.01839237080443	yes	no	no
ATAC_peak_12593	chr1	150652690	150653190	3.46417454577237	0.16021090916498	0.0280340346321343	yes	no	no
ATAC_peak_181268	chr6	88691586	88692086	4.15445681368328	0.160208553747856	0.0376357634239764	yes	no	no
ATAC_peak_19225	chr10	11262186	11262686	3.78257580400807	0.160163263428935	0.0315766547026958	yes	no	yes
ATAC_peak_12594	chr1	150652872	150653372	3.32473029982993	0.160077560578759	0.00265670294947895	yes	no	no
ATAC_peak_35	chr1	3982004	3982504	3.695806691625	0.160039297051037	0.00381925395135582	yes	no	no
ATAC_peak_102547	chr17	87664942	87665442	4.13059919584855	0.160038233124449	0.000716942004540706	yes	no	no
ATAC_peak_230880	chrX	75673006	75673506	4.02654074940507	0.159899988669516	-0.011308982804868	yes	no	no
ATAC_peak_134151	chr3	7651162	7651662	3.5727047354579	0.159546539912535	0.00838674826384464	yes	no	no
ATAC_peak_98063	chr17	41222205	41222705	3.77807140225343	0.159265018811861	0.0103436163006831	yes	no	no
ATAC_peak_187839	chr7	11813895	11814395	4.64295226585122	0.159203010063797	0.0305287864375488	yes	no	no
ATAC_peak_119564	chr2	30130009	30130509	4.05408712678997	0.158653857071297	0.0757664334583544	yes	no	no
ATAC_peak_1128	chr1	16867344	16867844	4.02892199257531	0.158536087637648	0.0204416226652695	yes	no	no
ATAC_peak_53034	chr12	90975319	90975819	4.80790876066479	0.158482661277524	-0.0136421557182161	yes	no	no
ATAC_peak_201310	chr7	143636538	143637038	4.87397666062183	0.158417962765302	0.0413210918160456	yes	no	no
ATAC_peak_217142	chr9	18078396	18078896	4.61418867560162	0.158221640275602	0.0442144221111409	yes	no	no
ATAC_peak_29133	chr10	120171302	120171802	6.11546137897517	0.158107668406006	0.0468802185445233	yes	no	no
ATAC_peak_65128	chr13	109237889	109238389	4.31883835414592	0.157820127059601	0.168570202693148	yes	no	no
ATAC_peak_1285	chr1	20774514	20775014	3.92811758964373	0.157726781696164	0.0163354059090743	yes	no	no
ATAC_peak_76257	chr15	8832305	8832805	4.38709260748838	0.157521805710518	0.0304787320861115	yes	no	no
ATAC_peak_187838	chr7	11813742	11814242	4.77954079784325	0.157447881770207	0.0101454332187219	yes	no	no
ATAC_peak_92908	chr17	4196772	4197272	4.09727020178733	0.157371780558425	0.137308274868736	yes	no	no
ATAC_peak_124109	chr2	88743401	88743901	4.33757267508467	0.15734221968685	-0.0243859820491261	yes	no	no
ATAC_peak_53035	chr12	90975737	90976237	3.90635329825499	0.157299823613377	0.0120385933203417	yes	no	no
ATAC_peak_186097	chr6	137659717	137660217	4.13191586260533	0.157172626853624	0.0638549219792374	yes	no	no
ATAC_peak_151050	chr4	108154975	108155475	3.35916228537877	0.157117472639573	0.0172378050534791	yes	no	no
ATAC_peak_147901	chr4	53227720	53228220	5.38654075477902	0.15682274674312	0.0720300918325695	yes	no	no
ATAC_peak_174909	chr5	149653904	149654404	4.13956372530972	0.156753286726213	0.0217911755470005	yes	no	no
ATAC_peak_53037	chr12	90976297	90976797	3.97729339153394	0.156696246042177	-0.019209211802377	yes	no	yes
ATAC_peak_586	chr1	10880227	10880727	5.53845220265239	0.156635152101162	0.0724498056753256	yes	no	no
ATAC_peak_90197	chr16	45356572	45357072	3.68837314275937	0.156419913728359	0.046352255939487	yes	no	no
ATAC_peak_65129	chr13	109238157	109238657	4.08877283511759	0.156328703284749	0.185656416017869	no	no	no
ATAC_peak_65340	chr13	111532542	111533042	4.04867871152311	0.155848169621722	0.0376667863373352	yes	no	no
ATAC_peak_101787	chr17	81256125	81256625	5.88441173486017	0.155822824522236	0.0122088028687256	yes	no	yes
ATAC_peak_199856	chr7	132034724	132035224	3.651229575682	0.155759101369018	0.0360733713207265	yes	no	no
ATAC_peak_70693	chr14	55185040	55185540	4.08510395626634	0.155727543087992	0.0375892362029252	yes	no	no
ATAC_peak_45575	chr11	116889690	116890190	4.30955206941039	0.155658589583069	0.111043594887849	yes	no	no
ATAC_peak_15842	chr1	173868755	173869255	4.13707568454864	0.155422696771446	0.0378851313263158	yes	no	no
ATAC_peak_14346	chr1	163731903	163732403	4.82079000533947	0.155410692520445	0.0165412507146273	yes	no	no
ATAC_peak_208656	chr8	78138854	78139354	3.66223010199109	0.155385510492363	0.0976886231323785	yes	no	no
ATAC_peak_145262	chr4	10760189	10760689	3.36643482916036	0.155195517669807	-0.0141545574220111	no	no	no
ATAC_peak_19169	chr10	9497037	9497537	3.6586639477547	0.155132670814148	0.0419804474134442	yes	no	no
ATAC_peak_60184	chr13	53140260	53140760	4.31330462170828	0.155041483208953	0.0220530515646123	yes	no	no
ATAC_peak_163625	chr5	53673469	53673969	4.57459954646843	0.155004369934239	-0.0189588868538435	yes	no	no
ATAC_peak_199303	chr7	127611470	127611970	3.93021442925993	0.154944015339414	0.0276847542253683	yes	no	yes
ATAC_peak_2105	chr1	35115376	35115876	4.8854012263116	0.15480089420219	0.0067511743046993	no	no	no
ATAC_peak_76254	chr15	8831856	8832356	5.05812776317442	0.154490932798247	0.0555977162072553	yes	no	yes
ATAC_peak_138079	chr3	83879260	83879760	3.4529611597929	0.154450924811921	0.0518284434817767	yes	no	no
ATAC_peak_176093	chr6	24342414	24342914	5.21704483112108	0.15443848239087	0.0541302386958644	yes	no	no
ATAC_peak_203699	chr8	24412094	24412594	5.14073768108095	0.154397307193058	0.1813300913181	yes	no	no
ATAC_peak_34	chr1	3981844	3982344	3.79276456685922	0.154297130115062	0.00301674114544288	yes	no	no
ATAC_peak_37840	chr11	74140207	74140707	3.95085836772629	0.154274967775295	0.0806978421549554	yes	no	no
ATAC_peak_151363	chr4	111219775	111220275	3.07765824533433	0.1541871615505	0.0104084101265631	yes	no	no
ATAC_peak_89795	chr16	38447344	38447844	4.58044888880477	0.15413274394967	0.0375304657417813	yes	no	no
ATAC_peak_203697	chr8	24406929	24407429	4.59813668989926	0.153930396083949	0.118527286326654	yes	no	no
ATAC_peak_218703	chr9	36494797	36495297	3.71319940214207	0.153790840439817	0.00674305398004879	yes	no	no
ATAC_peak_9076	chr1	112779925	112780425	4.71323434727623	0.153756471023686	0.0431936427344383	yes	no	no
ATAC_peak_86067	chr16	9132693	9133193	5.69405563521653	0.153728451571555	-0.0226572183922783	yes	no	no
ATAC_peak_159889	chr5	3257079	3257579	3.72831983247693	0.15349214334584	-0.031354017718428	yes	no	no
ATAC_peak_10242	chr1	130245508	130246008	3.19401828589905	0.153470863363856	0.0318984133712768	yes	no	no
ATAC_peak_138078	chr3	83879076	83879576	3.68784533990501	0.153314220740293	0.0524449302654903	yes	no	no
ATAC_peak_16183	chr1	178301250	178301750	4.25630995719248	0.153218902676951	0.0193848255600903	yes	no	yes
ATAC_peak_29131	chr10	120165070	120165570	3.66233599420308	0.153105956572715	0.01168424108708	yes	no	no
ATAC_peak_117100	chr2	4954424	4954924	4.03158350574605	0.153048351116569	0.0499293188955226	yes	no	no
ATAC_peak_32797	chr11	24951103	24951603	5.0629096753318	0.153038497377613	0.00752667112324182	yes	no	no
ATAC_peak_172569	chr5	136935880	136936380	4.74397751989591	0.152972076933628	0.0967019577133453	yes	no	no
ATAC_peak_5788	chr1	73880419	73880919	4.43705466579403	0.152729578059169	0.0517296999747336	yes	no	no
ATAC_peak_75934	chr15	5157221	5157721	4.0345857355203	0.152630841460257	0.109210836470525	yes	no	no
ATAC_peak_101786	chr17	81256001	81256501	5.88184210031424	0.152549962041078	0.00857274471216628	yes	no	yes
ATAC_peak_78545	chr15	45689377	45689877	4.69918530903407	0.152402446528765	-0.00825372219163561	yes	no	no
ATAC_peak_201312	chr7	143636786	143637286	4.82916731978678	0.152225926817744	0.0180470068799955	yes	no	no
ATAC_peak_216171	chr8	129115854	129116354	5.07247983076796	0.151949687225187	0.010786242130288	yes	no	no
ATAC_peak_76354	chr15	10465273	10465773	4.21629725548198	0.151637018901749	-0.0141459634248604	yes	no	no
ATAC_peak_178211	chr6	49415912	49416412	3.63154108444056	0.151625373129705	0.0180192670713054	yes	no	no
ATAC_peak_29128	chr10	120162271	120162771	3.55370158274358	0.151590975008213	0.0151451030380551	yes	no	no
ATAC_peak_181266	chr6	88691171	88691671	4.06833069716132	0.151411806586915	0.0544457656170957	yes	no	no
ATAC_peak_585	chr1	10879864	10880364	5.44273030267146	0.151203623628341	0.0565371078410429	yes	no	no
ATAC_peak_89792	chr16	38443705	38444205	5.2831948359175	0.151185782036281	0.108027728812685	yes	no	no
ATAC_peak_2228	chr1	36042466	36042966	4.23879467233823	0.150954407447118	-0.00221594601367628	no	no	no
ATAC_peak_117957	chr2	18461107	18461607	2.98998288764886	0.150872280132264	0.0499510386807556	no	no	no
ATAC_peak_81976	chr15	82733170	82733670	3.64664282532711	0.150666472284769	0.0199927462585355	no	no	no
ATAC_peak_88648	chr16	31235105	31235605	4.53409256116875	0.150591203446596	0.140419789030847	yes	no	no
ATAC_peak_50144	chr12	65232561	65233061	4.35178379440636	0.150476751423815	0.00543867518285164	yes	no	yes
ATAC_peak_71854	chr14	63636500	63637000	4.18853728184014	0.150412411673523	0.0710256490342422	yes	no	no
ATAC_peak_19168	chr10	9496914	9497414	3.58735730106297	0.150400222561864	0.0420125853892224	yes	no	no
ATAC_peak_90198	chr16	45399975	45400475	4.3974491843598	0.150183747048248	-0.00451827757734989	no	no	no
ATAC_peak_187362	chr7	4249589	4250089	3.39206704794677	0.150127908644545	0.0245199316967384	yes	no	no
ATAC_peak_56713	chr13	19137051	19137551	3.93593298786908	0.149959438040011	0.0920049420594371	yes	no	no
ATAC_peak_15521	chr1	171899682	171900182	4.84375264783666	0.149727534849828	0.0494192669963697	yes	no	no
ATAC_peak_29137	chr10	120192883	120193383	3.31718672437103	0.149673208567861	-0.00185885623534855	no	no	no
ATAC_peak_210410	chr8	88939333	88939833	4.39121834879008	0.149657772983779	0.111666480937255	yes	no	no
ATAC_peak_18999	chr10	7288071	7288571	4.15146805077232	0.149613054643764	0.00330399798205953	no	no	no
ATAC_peak_147926	chr4	53353640	53354140	4.44161019606192	0.149551689280834	0.0325530984162009	yes	no	no
ATAC_peak_129737	chr2	154242172	154242672	3.83043338124183	0.149491353011735	0.0280529067380209	yes	no	no
ATAC_peak_2227	chr1	36042294	36042794	4.31598443553897	0.149362968991408	0.0134398278950177	no	no	no
ATAC_peak_175280	chr6	4923779	4924279	3.59272800133466	0.149238459306444	0.0225785504649513	yes	no	yes
ATAC_peak_110780	chr19	5406772	5407272	4.6069018112054	0.149129721248524	0.0658583349104841	yes	no	no
ATAC_peak_1284	chr1	20774247	20774747	4.12873503700254	0.148564630396615	0.0191946394403357	no	no	no
ATAC_peak_90189	chr16	45334184	45334684	4.26714490885745	0.148551273854498	-0.0279631481220965	no	no	no
ATAC_peak_216355	chr9	6832787	6833287	4.86294536254638	0.148524242921232	0.0334111615974002	yes	no	no
ATAC_peak_132645	chr2	170009608	170010108	3.99120338452258	0.148522428377088	0.126172885046493	yes	no	no
ATAC_peak_73883	chr14	84123249	84123749	3.06185971647294	0.148437700949123	0.00763531132706428	no	no	no
ATAC_peak_129899	chr2	154905792	154906292	4.13663774472278	0.148313368255854	0.0199680072661902	yes	no	no
ATAC_peak_65341	chr13	111534042	111534542	4.94085051558142	0.148143811250583	0.0483940039348239	yes	no	no
ATAC_peak_53036	chr12	90975917	90976417	3.97966413478318	0.148113124446719	0.00915191337079819	no	no	no
ATAC_peak_32900	chr11	28035481	28035981	4.64989511887013	0.148030500797336	0.0350869191290617	no	no	no
ATAC_peak_173980	chr5	144638284	144638784	3.34743616992299	0.148024426875316	-0.000203460321686014	no	no	no
ATAC_peak_19224	chr10	11262005	11262505	3.36232644342846	0.147875226684504	0.0392942968104919	yes	no	yes
ATAC_peak_147881	chr4	53152258	53152758	3.590448036901	0.147870067147968	0.00134231173894095	no	no	no
ATAC_peak_74691	chr14	105015896	105016396	3.79631612627082	0.14784090244111	0.0384862702709071	yes	no	no
ATAC_peak_34797	chr11	52512014	52512514	5.22962970339348	0.147731694911097	0.0531190315358341	yes	no	no
ATAC_peak_134727	chr3	17913774	17914274	4.84585006439221	0.147731369082499	-0.0310108449442105	yes	no	no
ATAC_peak_153796	chr4	127812066	127812566	4.39197257149048	0.147613858735817	0.0527529414413753	yes	no	yes
ATAC_peak_103016	chr18	3593277	3593777	3.97996451722566	0.14759375679677	0.0497534469041323	yes	no	yes
ATAC_peak_229159	chrX	9517498	9517998	3.79959543053272	0.147485878268251	0.0558635775991083	yes	no	no
ATAC_peak_28198	chr10	110911239	110911739	3.68929577980705	0.147462514731441	-0.00969486545708945	no	no	no
ATAC_peak_44983	chr11	115212160	115212660	4.14756855156026	0.147413750530009	-0.00112237881756591	yes	no	no
ATAC_peak_47920	chr12	20894941	20895441	2.95688585198004	0.147364917383158	0.0153831555296028	no	no	no
ATAC_peak_216356	chr9	6832940	6833440	4.56993637229767	0.147310445181983	0.0458013245233173	yes	no	no
ATAC_peak_231657	chrX	103252933	103253433	3.68489296339969	0.147259939669658	-0.00566498132665392	no	no	no
ATAC_peak_76355	chr15	10465412	10465912	4.20697702545675	0.147198856599059	-0.0108143252151138	no	no	no
ATAC_peak_134648	chr3	15255600	15256100	5.64800156360969	0.147003124471852	-0.00105245609475773	yes	no	yes
ATAC_peak_203700	chr8	24412381	24412881	4.2360915434623	0.146902618232699	0.162549741568455	yes	no	no
ATAC_peak_208661	chr8	78148611	78149111	3.33225228813131	0.146807995087094	0.0652222734660642	yes	no	no
ATAC_peak_15520	chr1	171899548	171900048	4.85170146677005	0.146761324278481	0.0423594475277936	yes	no	no
ATAC_peak_86717	chr16	15523718	15524218	4.98690562618272	0.146693866552162	0.0452391931006219	yes	no	no
ATAC_peak_191623	chr7	42680420	42680920	2.93869510781527	0.146680756323862	0.0340251411631903	no	no	no
ATAC_peak_14136	chr1	161183892	161184392	3.9375287014547	0.146582560552602	0.0608286121868358	no	no	no
ATAC_peak_41937	chr11	98066775	98067275	4.44818068431451	0.146414429460935	0.151174169637842	yes	no	no
ATAC_peak_207286	chr8	69171031	69171531	4.08877799950433	0.146355006086287	0.153332618233751	yes	no	no
ATAC_peak_210408	chr8	88938968	88939468	3.88929292321346	0.146245032985547	0.0969981550320201	yes	no	no
ATAC_peak_189372	chr7	25535758	25536258	3.62436045227573	0.146026650619817	0.0297649318100769	yes	no	no
ATAC_peak_136278	chr3	45117853	45118353	3.8811735523021	0.145988971279333	0.0196958815271473	no	no	no
ATAC_peak_139707	chr3	94674812	94675312	4.40806925753627	0.14573193325324	0.028511143260977	yes	no	no
ATAC_peak_191621	chr7	42679872	42680372	4.20605953595489	0.145505090641068	0.0290477672463147	yes	no	yes
ATAC_peak_96939	chr17	32563293	32563793	3.82640249028432	0.145405818517993	0.00879680763033741	no	no	no
ATAC_peak_189512	chr7	26700028	26700528	4.14783201031424	0.145336994171378	0.0447675087544636	yes	no	no
ATAC_peak_34796	chr11	52511885	52512385	5.69759201226771	0.145132901185872	0.0395375472434813	yes	no	no
ATAC_peak_28197	chr10	110911146	110911646	3.62864574047869	0.145118174594681	-0.00302424121265813	no	no	no
ATAC_peak_216169	chr8	129115472	129115972	4.46353367943913	0.145041802007679	0.0171070695391529	yes	no	yes
ATAC_peak_2107	chr1	35115674	35116174	4.98106466896456	0.14499103617719	-0.0123953187024622	no	no	no
ATAC_peak_134649	chr3	15255730	15256230	5.58956924342614	0.144808788241283	0.00949477495358533	yes	no	no
ATAC_peak_56153	chr13	9568730	9569230	3.32916459731432	0.144750369648292	0.143929814317979	yes	no	no
ATAC_peak_66319	chr14	8679760	8680260	4.341625771991	0.144596526915459	-0.00298846732235979	no	no	no
ATAC_peak_69436	chr14	45734520	45735020	4.18528637646525	0.144310089259055	0.0554278558389936	yes	no	yes
ATAC_peak_88649	chr16	31235312	31235812	4.65860328685702	0.144236708003984	0.126167783752873	yes	no	no
ATAC_peak_174910	chr5	149654315	149654815	4.82977973212447	0.144226007132995	0.0441474829930205	yes	no	no
ATAC_peak_29127	chr10	120161672	120162172	3.60706951375704	0.14416960466355	0.0084131089205956	no	no	no
ATAC_peak_147906	chr4	53238592	53239092	3.4112523294351	0.144033956800339	0.002843763568885	no	no	no
ATAC_peak_110779	chr19	5406590	5407090	4.49143849697821	0.143882151054578	0.0695895199892056	yes	no	no
ATAC_peak_147905	chr4	53238503	53239003	3.08456340060526	0.143800251413886	-0.00122836493395886	no	no	no
ATAC_peak_69439	chr14	45738117	45738617	4.90065237054038	0.143714150574874	-0.0231331864547751	yes	no	no
ATAC_peak_3744	chr1	52279259	52279759	4.60192588247499	0.143594240062503	0.125598980791302	yes	no	no
ATAC_peak_69118	chr14	37154320	37154820	4.18325890125932	0.143396056987352	0.0378014822556913	yes	no	no
ATAC_peak_78544	chr15	45689134	45689634	4.08792873309604	0.142995299272345	0.0094324362053152	no	no	no
ATAC_peak_92907	chr17	4196625	4197125	3.89028578423954	0.142951249327153	0.132293046001037	yes	no	no
ATAC_peak_193883	chr7	70239005	70239505	3.43927840510558	0.142923598527887	0.0256969882578549	no	no	no
ATAC_peak_132644	chr2	170009491	170009991	3.73607010659528	0.142919721987648	0.123614910212818	yes	no	no
ATAC_peak_232026	chrX	114974421	114974921	4.39087579659012	0.142901591083646	0.0794494656144193	yes	no	no
ATAC_peak_104954	chr18	34092610	34093110	5.44272068581081	0.142646502374754	0.0644636677904456	yes	no	no
ATAC_peak_155744	chr4	135462819	135463319	3.25351568879682	0.142576155810672	-0.00385974382385133	no	no	no
ATAC_peak_2106	chr1	35115477	35115977	5.12968022576488	0.142567242057755	-0.0157849948679847	no	no	no
ATAC_peak_117956	chr2	18460847	18461347	3.48463231784757	0.14250504043821	0.0299747527785934	no	no	no
ATAC_peak_203698	chr8	24411906	24412406	4.98991156111685	0.14249859870644	0.171910594266361	yes	no	no
ATAC_peak_65350	chr13	111549845	111550345	3.90479708090103	0.142438535579171	0.0657314875478774	no	no	no
ATAC_peak_843	chr1	13506810	13507310	3.23520848748373	0.142250857704891	-0.0048681980800197	no	no	no
ATAC_peak_66987	chr14	18540072	18540572	3.99793447284642	0.14221612179832	0.043032156782695	yes	no	no
ATAC_peak_47831	chr12	17835221	17835721	5.01057245977858	0.142180097089985	0.0269652882558159	yes	no	no
ATAC_peak_216686	chr9	11106210	11106710	5.00184389906759	0.142147202040183	0.104063046223158	yes	no	no
ATAC_peak_197852	chr7	114574272	114574772	4.07141191199622	0.141968183471026	0.0227241445709215	yes	no	no
ATAC_peak_69441	chr14	45740669	45741169	4.11750703254484	0.14194748163796	0.0135153298532031	no	no	no
ATAC_peak_111740	chr19	9511880	9512380	5.15754504233186	0.141891719956344	0.0309176174197273	yes	no	no
ATAC_peak_105317	chr18	35629997	35630497	4.07602727307209	0.141822484147139	0.00886329479327481	no	no	no
ATAC_peak_655	chr1	12025804	12026304	6.09431923860888	0.141570995614853	0.0264292349039879	yes	no	no
ATAC_peak_53031	chr12	90873228	90873728	4.60949796395548	0.141568185486268	0.0173192172125361	yes	no	no
ATAC_peak_177849	chr6	47294342	47294842	5.35062249355548	0.141535796874798	0.0466123175754143	yes	no	no
ATAC_peak_129900	chr2	154906025	154906525	4.00189036998542	0.141313047929067	0.0261685830151967	no	no	no
ATAC_peak_191622	chr7	42680110	42680610	3.46885919814221	0.141258101752314	0.0409920508375374	yes	no	yes
ATAC_peak_179993	chr6	72930102	72930602	4.82750573833126	0.141226380739345	-0.0175586886800392	yes	no	no
ATAC_peak_103079	chr18	4581448	4581948	3.24975857084759	0.141148281120784	0.0482404969488848	yes	no	no
ATAC_peak_175279	chr6	4923538	4924038	3.50337125877996	0.141033039601008	0.00393033184876731	no	no	no
ATAC_peak_41936	chr11	98066686	98067186	4.24477409006981	0.140934833110971	0.146907906057207	yes	no	no
ATAC_peak_147880	chr4	53152162	53152662	3.52543777791625	0.140866154821005	-0.00157439066043499	no	no	no
ATAC_peak_3821	chr1	52938971	52939471	4.12619994566646	0.140793937285407	0.0055750439577545	no	no	no
ATAC_peak_187840	chr7	11814253	11814753	3.47165818756534	0.140780135382239	0.0237153618231912	no	no	no
ATAC_peak_144977	chr4	4549820	4550320	4.18211498403062	0.140724185858211	0.0338285656198236	yes	no	no
ATAC_peak_159888	chr5	3256882	3257382	3.41558946234038	0.140682283031467	-0.0226966738841008	no	no	no
ATAC_peak_20520	chr10	26958460	26958960	6.03082233685443	0.140379593284921	0.0100955499914804	yes	no	no
ATAC_peak_93489	chr17	10150048	10150548	5.25292512584129	0.140163698830314	0.0810696331421544	yes	no	no
ATAC_peak_229385	chrX	13236081	13236581	2.70416456413694	0.140093330964524	0.103152715072901	no	no	no
ATAC_peak_60183	chr13	53140090	53140590	4.13783111804123	0.13981673736196	0.016949523838942	no	no	no
ATAC_peak_193051	chr7	53937498	53937998	3.72534338679716	0.139763830982365	0.0160507271959199	no	no	no
ATAC_peak_138263	chr3	84770690	84771190	3.19630176612241	0.139623685636424	0.12136505564095	yes	no	no
ATAC_peak_206231	chr8	51598780	51599280	3.4460256371126	0.139383715909056	0.0187739880767334	no	no	no
ATAC_peak_140916	chr3	102193569	102194069	4.88363561613865	0.139360061577262	0.0792265401781732	no	no	no
ATAC_peak_123635	chr2	77274222	77274722	3.88414267284567	0.139356641638709	0.162315693250866	yes	no	no
ATAC_peak_104349	chr18	24392860	24393360	3.92603664835679	0.139346617209911	0.0585157979742769	no	no	no
ATAC_peak_20521	chr10	26958723	26959223	5.36244813967167	0.139216745881386	0.00136013356499431	yes	no	no
ATAC_peak_76356	chr15	10466068	10466568	3.45301774942328	0.138852086161187	0.0135109615326117	no	no	no
ATAC_peak_177296	chr6	37833652	37834152	4.37480037677918	0.138771163364845	0.0383252124176247	no	no	no
ATAC_peak_193242	chr7	62026653	62027153	4.58016810053973	0.138360328188355	-0.0297717390571767	no	no	no
ATAC_peak_140959	chr3	102717562	102718062	4.56612491639791	0.138121409241686	0.0223603100569167	no	no	no
ATAC_peak_102550	chr17	87665401	87665901	4.17934160979502	0.138049030585192	0.011827273868796	no	no	no
ATAC_peak_232027	chrX	114974545	114975045	4.87105000125838	0.1377634743683	0.0616388999790539	yes	no	no
ATAC_peak_19485	chr10	14583346	14583846	5.43087253328792	0.13774404375021	0.0928266232239128	yes	no	no
ATAC_peak_218702	chr9	36494386	36494886	3.95640776789588	0.137642633406968	0.00994497805419903	no	no	no
ATAC_peak_126843	chr2	125106456	125106956	4.41597497297455	0.137631944137156	0.0175688391712631	no	no	no
ATAC_peak_51866	chr12	81459846	81460346	3.32916961033715	0.137583658294313	0.027517282775841	no	no	no
ATAC_peak_31915	chr11	15222194	15222694	3.61810587020161	0.137283228324012	0.0405205715761865	no	no	no
ATAC_peak_89793	chr16	38443977	38444477	5.12818367382502	0.137258588682304	0.104557136342775	yes	no	no
ATAC_peak_147917	chr4	53327535	53328035	5.16246919121059	0.137200894945584	0.0180526108005388	yes	no	no
ATAC_peak_123636	chr2	77274436	77274936	3.65290790422647	0.137151198803779	0.142779448722011	yes	no	no
ATAC_peak_69258	chr14	41189671	41190171	5.52856071392515	0.13700358150162	0.0751075179302401	yes	no	no
ATAC_peak_171354	chr5	129657804	129658304	3.31576368432049	0.136961202019214	0.0234334518250184	no	no	no
ATAC_peak_173678	chr5	143134548	143135048	3.09865611373453	0.136749692234035	-0.0144627149098715	no	no	no
ATAC_peak_142896	chr3	129341075	129341575	4.62485976031886	0.136717952658965	0.0174410874843758	no	no	no
ATAC_peak_90190	chr16	45334274	45334774	4.28349540614756	0.136546361896605	-0.0400924179098952	no	no	no
ATAC_peak_63725	chr13	95569236	95569736	5.37821122365032	0.136275110689249	0.0777566428722856	yes	no	yes
ATAC_peak_87430	chr16	20478111	20478611	4.17943719872638	0.136240207721732	0.108068034337393	yes	no	no
ATAC_peak_229158	chrX	9517400	9517900	3.69212016885955	0.136166939522951	0.0469472881461515	no	no	no
ATAC_peak_81975	chr15	82732939	82733439	3.64330132775722	0.136073870476331	0.021656692260854	no	no	no
ATAC_peak_224869	chr9	92520249	92520749	3.05308837117614	0.136023836737841	0.0227228949508644	no	no	no
ATAC_peak_104956	chr18	34093151	34093651	6.26925167281592	0.136004319435253	0.0405236176551668	yes	no	no
ATAC_peak_135018	chr3	22559548	22560048	4.36998521207873	0.135955402570624	0.00164181121454467	no	no	no
ATAC_peak_26482	chr10	85210049	85210549	4.16413461345624	0.135838012430514	0.061479276393618	no	no	no
ATAC_peak_5071	chr1	64060572	64061072	4.00117010677484	0.13577666280848	0.149769687142328	yes	no	no
ATAC_peak_201914	chr8	4707577	4708077	4.00460235050916	0.135644101448493	0.000988530253245161	no	no	no
ATAC_peak_104955	chr18	34092896	34093396	6.50079107288814	0.135619995097789	0.0567145558091149	yes	no	no
ATAC_peak_191620	chr7	42679583	42680083	5.12561880133274	0.13559336010153	0.0266839335207725	yes	no	no
ATAC_peak_61493	chr13	62815781	62816281	4.57891206647177	0.135408756028037	0.0760113852265862	no	no	no
ATAC_peak_44942	chr11	114955247	114955747	3.60027866815859	0.135370349662925	0.0243517797830036	no	no	no
ATAC_peak_92909	chr17	4196973	4197473	3.67190112982166	0.135359478318684	0.13619314122057	no	no	no
ATAC_peak_66322	chr14	8680591	8681091	2.98437237679353	0.135202109514911	-0.013726156540938	no	no	no
ATAC_peak_129738	chr2	154242284	154242784	3.57166255576696	0.13508459324757	0.0147074949200869	no	no	no
ATAC_peak_75282	chr14	119999860	120000360	2.87019473802914	0.134852117069218	0.0295758837993009	no	no	no
ATAC_peak_94016	chr17	15639109	15639609	4.13005768941011	0.134830391282149	0.0612586440228547	no	no	no
ATAC_peak_69440	chr14	45740544	45741044	4.10942172889877	0.134664083084743	0.00180015721752791	no	no	no
ATAC_peak_66412	chr14	11288188	11288688	3.6726476089815	0.134647147185843	0.0340917365222667	no	no	no
ATAC_peak_166785	chr5	104854308	104854808	3.6028850010059	0.134609877709933	0.0318685252124822	no	no	no
ATAC_peak_23484	chr10	63182236	63182736	5.58975534507501	0.134601649846895	0.0516283964587532	no	no	no
ATAC_peak_200103	chr7	133847120	133847620	4.79149095964571	0.134596023099891	-0.0281859977025348	no	no	no
ATAC_peak_232065	chrX	118999646	119000146	2.15829228545874	0.134314787118873	0.0280266111193311	no	no	no
ATAC_peak_134726	chr3	17913601	17914101	4.69250972155616	0.13419383456508	-0.031173687859107	no	no	no
ATAC_peak_212174	chr8	106442657	106443157	5.23343956681093	0.134170211499858	0.0235399499974767	yes	no	no
ATAC_peak_44941	chr11	114955151	114955651	3.68919695104676	0.134142350362621	0.0232599037295186	no	no	no
ATAC_peak_204218	chr8	27241687	27242187	4.0603018892179	0.134077938108571	0.0983052295434048	no	no	no
ATAC_peak_104057	chr18	20774032	20774532	4.04825355842466	0.134044751726737	0.0776723972234226	no	no	no
ATAC_peak_844	chr1	13507330	13507830	3.48750069002756	0.134037569548823	0.0169115875585731	no	no	no
ATAC_peak_66321	chr14	8680249	8680749	3.41777626336199	0.133920958482252	-0.0314029224936662	no	no	no
ATAC_peak_216638	chr9	9394638	9395138	4.21117441490123	0.1338993116891	0.0942488881799541	no	no	no
ATAC_peak_33147	chr11	31133617	31134117	3.67404910437448	0.13380569528184	0.0180565717071349	no	no	no
ATAC_peak_14345	chr1	163731630	163732130	4.59426057908536	0.133721869611827	0.0271390896021802	no	no	no
ATAC_peak_117004	chr2	3948212	3948712	5.23563671835564	0.133621100886555	0.0118817729021586	yes	no	no
ATAC_peak_3566	chr1	49885746	49886246	3.97715004253305	0.133510841354294	0.0147994481203609	no	no	no
ATAC_peak_216468	chr9	7891747	7892247	3.11465019216107	0.133406182050489	0.0616837247105382	no	no	no
ATAC_peak_139514	chr3	90977865	90978365	4.41765622073815	0.133341714104725	0.00324823700087427	no	no	no
ATAC_peak_72140	chr14	65630873	65631373	2.99142373057318	0.133274933165851	0.0423603809793805	no	no	no
ATAC_peak_104348	chr18	24392753	24393253	3.94508624518045	0.133241077340533	0.0551183820198118	no	no	no
ATAC_peak_181979	chr6	94180802	94181302	3.81274646531816	0.133202365279911	0.0235663131729704	no	no	no
ATAC_peak_134067	chr3	4137960	4138460	4.06842031077493	0.133186639904349	-0.0294058783180823	no	no	no
ATAC_peak_99605	chr17	54483871	54484371	4.27071478985921	0.133166761036963	-0.020441435878344	no	no	no
ATAC_peak_69257	chr14	41189467	41189967	5.77798438730705	0.133088863109762	0.0655223600543079	yes	no	no
ATAC_peak_83741	chr15	97332507	97333007	5.35322066778866	0.13307901510333	0.0400828804026414	yes	no	no
ATAC_peak_2229	chr1	36042724	36043224	2.7550910077474	0.133054755275972	0.00767669312442344	no	no	no
ATAC_peak_5072	chr1	64060684	64061184	3.91270418549804	0.132910066186255	0.146888947108116	yes	no	no
ATAC_peak_134066	chr3	4137765	4138265	3.44478795286815	0.132782008817781	-0.00772678313201103	no	no	no
ATAC_peak_117799	chr2	16029760	16030260	3.52285633058183	0.132689212394474	0.0128233893051249	no	no	no
ATAC_peak_53032	chr12	90873366	90873866	4.56560582767685	0.132626326974971	0.0180994599150815	no	no	no
ATAC_peak_19486	chr10	14583487	14583987	5.2446567432968	0.132572677161268	0.0898683691988317	yes	no	yes
ATAC_peak_146763	chr4	41173349	41173849	4.00129315943006	0.13254463359525	0.137148154391424	no	no	no
ATAC_peak_148098	chr4	55134666	55135166	5.5923179668277	0.132486854451275	0.0692512954444492	yes	no	yes
ATAC_peak_1129	chr1	16868331	16868831	4.04611941763846	0.132437294506871	0.00967917779234295	no	no	no
ATAC_peak_115936	chr19	51740015	51740515	4.54931534452809	0.132435900610586	-0.0131592695337009	no	no	no
ATAC_peak_19483	chr10	14583124	14583624	4.78821982003803	0.132401759434954	0.0808740610137428	yes	no	no
ATAC_peak_137234	chr3	64170935	64171435	3.24988619467285	0.132401486194953	-0.0168598259994254	no	no	no
ATAC_peak_119567	chr2	30131430	30131930	4.55519091308554	0.132351810754248	0.0462182802367319	no	no	no
ATAC_peak_231918	chrX	107456710	107457210	3.68024459492185	0.132316488348338	-0.0050188438348923	no	no	no
ATAC_peak_121592	chr2	51447545	51448045	5.33702616107596	0.13220056551354	0.0162795998249546	yes	no	no
ATAC_peak_110781	chr19	5406858	5407358	4.63534493740856	0.132012550785727	0.0714279200185918	no	no	no
ATAC_peak_14137	chr1	161184070	161184570	3.99294236555529	0.13189970464018	0.046668272921338	no	no	no
ATAC_peak_6405	chr1	77454959	77455459	4.59048005189466	0.131898211122296	0.00530274832956894	no	no	no
ATAC_peak_147915	chr4	53326923	53327423	4.18623288589047	0.131875220731462	0.0284507763878003	no	no	no
ATAC_peak_147899	chr4	53219285	53219785	4.22730991290625	0.131833262371348	0.0360157255211519	no	no	no
ATAC_peak_8693	chr1	102303365	102303865	4.19947367732685	0.131777942187859	-0.00240446560529275	no	no	no
ATAC_peak_217150	chr9	18210998	18211498	3.36428195598533	0.13177658372327	0.0404203089512518	no	no	no
ATAC_peak_61473	chr13	62390618	62391118	2.81290362276418	0.131747994813088	0.0492510017569247	no	no	no
ATAC_peak_224713	chr9	89607297	89607797	3.95505781708586	0.131702420799313	0.0541595956521074	no	no	no
ATAC_peak_76175	chr15	8233951	8234451	3.94991706933271	0.131700697909102	0.043646344776486	no	no	no
ATAC_peak_216685	chr9	11106112	11106612	4.85854291012133	0.131655819233936	0.0958115196489019	no	no	no
ATAC_peak_175341	chr6	5325056	5325556	5.44285416582713	0.131584938534047	-0.0589062362850963	yes	no	no
ATAC_peak_108793	chr18	74331181	74331681	4.18734547478216	0.131454870053525	0.00872934772230479	no	no	no
ATAC_peak_6142	chr1	75214352	75214852	5.05413840576603	0.131428342181675	0.100894985447394	yes	no	no
ATAC_peak_86055	chr16	9016371	9016871	4.32482618797217	0.131424191583725	0.00574481394002835	no	no	no
ATAC_peak_90192	chr16	45348747	45349247	2.61231088060538	0.131421943802725	0.0290685311037221	no	no	no
ATAC_peak_12853	chr1	152414296	152414796	4.74472923004915	0.131350446442732	0.00726989477298315	no	no	no
ATAC_peak_186106	chr6	137708647	137709147	3.46674277038376	0.131285911955411	0.0145440003644848	no	no	no
ATAC_peak_20516	chr10	26936185	26936685	3.96108343024694	0.131144134538921	0.0403464970981439	no	no	no
ATAC_peak_111245	chr19	6820438	6820938	4.83999679383424	0.131142682250146	0.105515005822965	yes	no	no
ATAC_peak_163457	chr5	52515942	52516442	3.64137592041002	0.131066514566649	0.00235451970277114	no	no	no
ATAC_peak_19226	chr10	11262291	11262791	3.6816082063698	0.131063879682871	0.031933396849888	no	no	no
ATAC_peak_8694	chr1	102303562	102304062	4.4940716463713	0.130989695226163	-0.026764431270055	no	no	no
ATAC_peak_79003	chr15	57314289	57314789	3.48343990276069	0.130967323317034	0.00706129023221599	no	no	no
ATAC_peak_232028	chrX	114974712	114975212	5.44083319245287	0.13095304399504	0.0453927372045749	yes	no	no
ATAC_peak_179073	chr6	58906742	58907242	3.60284494571297	0.130940244088698	0.000146736509559208	no	no	no
ATAC_peak_118948	chr2	26686252	26686752	3.86876671131076	0.130929647029271	0.01986791523229	no	no	no
ATAC_peak_76800	chr15	14123738	14124238	3.49288463046975	0.130922035916891	0.0173058307274027	no	no	no
ATAC_peak_20515	chr10	26936029	26936529	3.87469205807022	0.130914532388975	0.0353179887177487	no	no	no
ATAC_peak_63200	chr13	90454282	90454782	3.81191792335279	0.130895687953791	0.0354681477909102	no	no	no
ATAC_peak_147916	chr4	53327378	53327878	5.33575641958496	0.130875121857734	0.0190506279648519	yes	no	no
ATAC_peak_34795	chr11	52511606	52512106	5.87814786359996	0.130871250897532	0.0332436964591851	yes	no	no
ATAC_peak_116123	chr19	53596995	53597495	5.48899997247935	0.130851190970928	0.0151860644571381	yes	no	yes
ATAC_peak_20766	chr10	32957515	32958015	3.96128394664464	0.130790049704378	0.0110266837947026	no	no	no
ATAC_peak_128231	chr2	138515479	138515979	4.5511206957029	0.130647070408263	0.00336184777845557	no	no	no
ATAC_peak_110782	chr19	5407086	5407586	4.33697915072148	0.13041956943265	0.084602229147868	no	no	no
ATAC_peak_213453	chr8	114399138	114399638	5.59925873721704	0.130258963951483	0.0881867883470549	yes	no	no
ATAC_peak_103015	chr18	3593075	3593575	3.53798889101577	0.130170211211281	0.0389935478196968	no	no	no
ATAC_peak_48430	chr12	30061375	30061875	3.9738394850462	0.130126872191904	0.0349027859055863	no	no	no
ATAC_peak_151361	chr4	111219468	111219968	2.98932477699603	0.13009963400114	0.0104958982992239	no	no	no
ATAC_peak_9897	chr1	125533433	125533933	4.06602251021922	0.130004938462878	0.0752583538428603	no	no	no
ATAC_peak_118167	chr2	20525988	20526488	5.61893127726464	0.129999158777991	0.0783454836980574	yes	no	no
ATAC_peak_178076	chr6	48895946	48896446	4.14839905624243	0.129994555786104	0.0180469171292715	no	no	no
ATAC_peak_144978	chr4	4550010	4550510	4.85293612789729	0.129892613400164	0.015216422996587	no	no	no
ATAC_peak_29502	chr10	122045501	122046001	4.068185520829	0.129871604610413	0.0108725005054436	no	no	no
ATAC_peak_148434	chr4	57851632	57852132	4.16818568078188	0.129825578291455	0.0267638281757298	no	no	no
ATAC_peak_121591	chr2	51447192	51447692	4.26149209007056	0.129749956907491	0.0568107413953121	no	no	no
ATAC_peak_175281	chr6	4923984	4924484	3.44424204568608	0.129722070358531	0.0103520597992627	no	no	no
ATAC_peak_135017	chr3	22559410	22559910	4.34563959665324	0.129651826650568	-0.00418012280591948	no	no	no
ATAC_peak_216357	chr9	6834341	6834841	4.67307269395207	0.129615139550671	0.00456120887594216	no	no	no
ATAC_peak_9262	chr1	118516194	118516694	5.45383840522676	0.129609990146433	0.113877083968789	yes	no	no
ATAC_peak_153795	chr4	127811884	127812384	4.2831774214036	0.129560548109999	0.0454628979537859	no	no	no
ATAC_peak_66357	chr14	9669913	9670413	3.82835911810724	0.129480462155701	0.0814067662332054	no	no	no
ATAC_peak_116122	chr19	53596771	53597271	4.9364327704419	0.129412170160974	0.016231666353848	no	no	no
ATAC_peak_20517	chr10	26939484	26939984	3.15997016119945	0.129387137743499	0.0574080411164618	no	no	no
ATAC_peak_70690	chr14	55184601	55185101	5.48244980922903	0.12930549636896	0.0702406511042014	yes	no	no
ATAC_peak_20901	chr10	35771451	35771951	3.24061570689907	0.129261683882758	0.0268395386296534	no	no	no
ATAC_peak_147904	chr4	53235825	53236325	4.17585168193005	0.129214398319361	0.0304556422323225	no	no	no
ATAC_peak_19484	chr10	14583244	14583744	5.16040081690547	0.12895706990794	0.0770795485035227	yes	no	no
ATAC_peak_66985	chr14	18538694	18539194	3.74921185765039	0.128946318859693	-0.0263827963478016	no	no	no
ATAC_peak_111527	chr19	8497832	8498332	3.24994119011541	0.128940558322994	0.0534851051045618	no	no	no
ATAC_peak_139706	chr3	94674621	94675121	4.04055802803199	0.128903706872151	0.0166891907935961	no	no	no
ATAC_peak_2117	chr1	35221139	35221639	3.44883787280911	0.128869939296241	-0.00807130844904469	no	no	no
ATAC_peak_40105	chr11	87758092	87758592	4.28181124717168	0.1288428969634	-0.015768023060986	no	no	no
ATAC_peak_77803	chr15	36759353	36759853	4.47437820204672	0.128626101507588	0.0615345822930886	no	no	no
ATAC_peak_191836	chr7	44179224	44179724	3.34684344666854	0.128518194600789	0.0319383017692296	no	no	no
ATAC_peak_63726	chr13	95569335	95569835	5.32566603492896	0.12847452340026	0.0752416704617337	yes	no	yes
ATAC_peak_216688	chr9	11107230	11107730	5.31049178395427	0.12845704090956	0.0851491309789056	yes	no	no
ATAC_peak_1632	chr1	30413776	30414276	4.48243326407462	0.128442053731448	0.00714431815578966	no	no	no
ATAC_peak_86070	chr16	9138803	9139303	3.98274269918738	0.128438413300875	0.0276695678030567	no	no	no
ATAC_peak_69146	chr14	38319028	38319528	3.853012604838	0.12831871174969	0.0556306130505748	no	no	no
ATAC_peak_20176	chr10	22548866	22549366	3.27598320259972	0.128310240909834	-0.00854750848961824	no	no	no
ATAC_peak_30433	chr10	128784075	128784575	2.88136055362465	0.128303816801128	0.00750785479417868	no	no	no
ATAC_peak_38431	chr11	76705163	76705663	3.53009024013124	0.128197914983085	0.163795829418962	no	no	no
ATAC_peak_216689	chr9	11107551	11108051	4.50333173429618	0.128188602286622	0.0864538224712911	no	no	no
ATAC_peak_86069	chr16	9138522	9139022	4.09520446421888	0.128072941614626	0.0252991847681859	no	no	no
ATAC_peak_11749	chr1	135769203	135769703	3.79708383903671	0.128012900488411	0.111618980112407	no	no	no
ATAC_peak_189373	chr7	25535930	25536430	3.45388650124716	0.128008654827898	0.0256002092044626	no	no	no
ATAC_peak_147875	chr4	53115787	53116287	4.62875974164751	0.1279993766374	-0.0111806143535685	no	no	no
ATAC_peak_8689	chr1	102263421	102263921	4.1327708883941	0.127930448961943	0.0253608817088703	no	no	no
ATAC_peak_15225	chr1	170913560	170914060	3.10499092403772	0.127861730054833	0.0665075726345446	no	no	no
ATAC_peak_147928	chr4	53376861	53377361	4.14599652292541	0.127849601650326	0.0217156055671766	no	no	no
ATAC_peak_175609	chr6	8810371	8810871	2.96605999620845	0.127830996048372	0.021774193240496	no	no	no
ATAC_peak_193052	chr7	53937709	53938209	3.53747731219664	0.127793008018483	0.0221639406830176	no	no	no
ATAC_peak_213452	chr8	114398194	114398694	4.17973667514617	0.127787119767435	0.0878462452257019	no	no	no
ATAC_peak_140960	chr3	102717832	102718332	5.29197029958746	0.127700023681601	0.0244446412854351	no	no	no
ATAC_peak_75317	chr14	120313410	120313910	4.07707014900414	0.127656085729791	0.0347996648619912	no	no	no
ATAC_peak_119153	chr2	28430701	28431201	3.45559280723673	0.127639655756198	0.0290062108862464	no	no	no
ATAC_peak_161941	chr5	31315068	31315568	3.212144219891	0.127529641228911	0.0501484883516866	no	no	no
ATAC_peak_69147	chr14	38319264	38319764	3.82966846357457	0.127510787753318	0.0831403221603971	no	no	no
ATAC_peak_20765	chr10	32957333	32957833	3.91965944064229	0.127484645759035	0.00255641310580999	no	no	no
ATAC_peak_168828	chr5	115840838	115841338	5.25399003937921	0.127456680752429	0.115345050663582	yes	no	no
ATAC_peak_192729	chr7	48522604	48523104	3.22648972772023	0.127411690194959	0.00122425639047205	no	no	no
ATAC_peak_63724	chr13	95569106	95569606	5.11077412735736	0.127410749219179	0.0793942535439994	yes	no	yes
ATAC_peak_980	chr1	15172799	15173299	2.59349344376598	0.127275080213069	0.00629827380806844	no	no	no
ATAC_peak_83742	chr15	97332636	97333136	5.26762866687748	0.127251567402612	0.0377101972541869	no	no	no
ATAC_peak_178421	chr6	51641201	51641701	3.74855028211191	0.12721404475318	0.159891846859921	no	no	no
ATAC_peak_166900	chr5	105859313	105859813	5.10422649320696	0.127208200954673	0.0676778725276069	no	no	no
ATAC_peak_99611	chr17	55114408	55114908	2.71722275049872	0.127175350473133	0.00670675683890258	no	no	no
ATAC_peak_2115	chr1	35220382	35220882	4.32201742120917	0.127118333604728	0.00468250666017066	no	no	no
ATAC_peak_63201	chr13	90454384	90454884	4.43341305243947	0.127081266416351	0.0500751554640409	no	no	no
ATAC_peak_213451	chr8	114398056	114398556	3.78473110962701	0.127012055394599	0.0844754309681581	no	no	no
ATAC_peak_191839	chr7	44180757	44181257	3.13348786552268	0.1270053436161	-0.0149911753881701	no	no	no
ATAC_peak_115937	chr19	51740939	51741439	4.03431489176351	0.12676377010978	0.0124051515473652	no	no	no
ATAC_peak_93491	chr17	10150857	10151357	4.0141706218817	0.126623254843404	0.0265875426154558	no	no	no
ATAC_peak_208659	chr8	78147145	78147645	3.96077228478488	0.126572663079599	-0.00274753751275905	no	no	no
ATAC_peak_232030	chrX	114975218	114975718	5.22658903870631	0.126561596826878	0.0182111972135776	no	no	no
ATAC_peak_1631	chr1	30413650	30414150	4.48447988432741	0.126547052511312	-0.00506100139300555	no	no	no
ATAC_peak_4392	chr1	58761830	58762330	4.55220344412391	0.126512431445269	0.0413901413591157	no	no	no
ATAC_peak_88228	chr16	28813277	28813777	4.47637634836087	0.126284486170331	0.00641914127296914	no	no	no
ATAC_peak_102546	chr17	87664821	87665321	3.93771608904435	0.12628164601049	-0.00953544127723131	no	no	no
ATAC_peak_33606	chr11	35925495	35925995	4.84461487294818	0.126057001375166	-0.0162156670971319	no	no	no
ATAC_peak_179994	chr6	72931489	72931989	4.48204811328981	0.126029747093818	0.0850601839093535	no	no	no
ATAC_peak_66777	chr14	15034858	15035358	3.46675596993921	0.12584833330007	0.0486397871944135	no	no	no
ATAC_peak_64829	chr13	104916802	104917302	3.82105043311902	0.125760861903943	0.0471034855394808	no	no	no
ATAC_peak_208357	chr8	72990343	72990843	4.97799611628763	0.125749617680596	0.045140103311976	no	no	no
ATAC_peak_101439	chr17	78953177	78953677	2.58524442322503	0.125702368930273	0.0642413536426393	no	no	no
ATAC_peak_137148	chr3	61912880	61913380	4.41988017508329	0.125676989551266	0.0498310192038889	no	no	no
ATAC_peak_4393	chr1	58762443	58762943	4.3084363738234	0.125673529687014	0.00389422856172519	no	no	no
ATAC_peak_132646	chr2	170009831	170010331	3.71339579961873	0.125656586466996	0.127789028653715	no	no	no
ATAC_peak_144304	chr3	149052429	149052929	4.18384937819792	0.125630137961054	0.0304436943958353	no	no	no
ATAC_peak_213454	chr8	114399369	114399869	5.61651045561606	0.125581883150185	0.0793884336098918	yes	no	no
ATAC_peak_134158	chr3	7667939	7668439	4.03757916475574	0.125564724467251	0.0161928509164615	no	no	no
ATAC_peak_16184	chr1	178301637	178302137	3.43911536118759	0.125532896415785	0.0107463585431126	no	no	no
ATAC_peak_208616	chr8	77919744	77920244	3.68028231566417	0.125530877004287	0.0150731493769132	no	no	no
ATAC_peak_137149	chr3	61913103	61913603	4.97082108120212	0.125487964882449	0.035026208205456	no	no	no
ATAC_peak_90188	chr16	45333861	45334361	3.72335977520852	0.125417905841887	-0.0126023936986785	no	no	no
ATAC_peak_160221	chr5	9096211	9096711	2.50725334656382	0.125397181883306	0.0119125914951086	no	no	no
ATAC_peak_296	chr1	7129756	7130256	3.86151370437716	0.125388734164429	0.0435314628045458	no	no	no
ATAC_peak_1630	chr1	30413292	30413792	4.0570586466643	0.12522362167531	0.0126877808365433	no	no	no
ATAC_peak_16488	chr1	179820284	179820784	3.10659917751085	0.125208381277589	0.00925084193199614	no	no	no
ATAC_peak_63202	chr13	90454553	90455053	4.58205274730832	0.125142718599839	0.0471672729478625	no	no	no
ATAC_peak_15879	chr1	174522151	174522651	4.20591281329901	0.125142424340631	0.0275624715036029	no	no	no
ATAC_peak_93711	chr17	12251893	12252393	2.68776217421762	0.124990303744665	0.00312596183402039	no	no	no
ATAC_peak_12854	chr1	152414537	152415037	5.0863501676306	0.124883745671074	0.0290169864012586	no	no	no
ATAC_peak_66323	chr14	8680791	8681291	2.85328083618631	0.124881047197876	-0.00488981481810859	no	no	no
ATAC_peak_29130	chr10	120164235	120164735	4.04626499314507	0.124786308519528	-0.00337694047602125	no	no	no
ATAC_peak_197853	chr7	114574508	114575008	3.91724339629399	0.124725961458842	0.0408688882361739	no	no	no
ATAC_peak_134041	chr2	181959697	181960197	2.40764743822798	0.124678061670628	0.0232750819610807	no	no	no
ATAC_peak_76851	chr15	17094891	17095391	3.09156054554736	0.124639952572816	0.0277088279024361	no	no	no
ATAC_peak_44943	chr11	114955320	114955820	3.56828894968578	0.124620117590541	0.0176516760342992	no	no	no
ATAC_peak_12271	chr1	139844046	139844546	4.04483028275982	0.124522399826397	0.0869985783282549	no	no	no
ATAC_peak_150048	chr4	96184764	96185264	3.24312639230935	0.124441698453166	-0.00619579585298675	no	no	no
ATAC_peak_20767	chr10	32958250	32958750	3.42432368612211	0.124393376890361	0.0174535894612372	no	no	no
ATAC_peak_204217	chr8	27241374	27241874	4.38504622501486	0.124377967172783	0.0586440697824164	no	no	no
ATAC_peak_106788	chr18	49526808	49527308	2.52511086665428	0.124255817545061	0.00931175098890901	no	no	no
ATAC_peak_106789	chr18	49527001	49527501	2.52511086665428	0.124255817545061	0.00931175098890901	no	no	no
ATAC_peak_66726	chr14	14347145	14347645	5.12176437653064	0.124234598079259	0.0352467583647346	no	no	no
ATAC_peak_69774	chr14	48330871	48331371	4.30010384152243	0.1242335867651	0.0516097989399399	no	no	no
ATAC_peak_134157	chr3	7667761	7668261	4.00584085786739	0.124162595098556	0.015708326975808	no	no	no
ATAC_peak_9001	chr1	109329036	109329536	2.66469456037998	0.124144544181405	0.0175531769492052	no	no	no
ATAC_peak_69679	chr14	47574658	47575158	5.05986547812163	0.124050701251492	0.043834911559613	no	no	no
ATAC_peak_196971	chr7	107337360	107337860	3.0781590862295	0.123987327814903	0.0108425599136349	no	no	no
ATAC_peak_176089	chr6	24197723	24198223	3.4313562716401	0.12387506303796	0.0248948578340978	no	no	no
ATAC_peak_115902	chr19	49242528	49243028	5.02265987908305	0.123818566795556	0.0697236293443215	no	no	no
ATAC_peak_117865	chr2	17892557	17893057	3.16004806305046	0.123762266620053	0.0169006178559866	no	no	no
ATAC_peak_162084	chr5	32711309	32711809	3.84617403701208	0.123579402461268	-0.0115508306097978	no	no	no
ATAC_peak_114235	chr19	39889963	39890463	5.10855399241577	0.123539280487877	0.0338045221064165	no	no	no
ATAC_peak_104583	chr18	29949967	29950467	3.77900370110059	0.123504185162841	0.0571706048895989	no	no	no
ATAC_peak_584	chr1	10878132	10878632	5.66636692231316	0.123475390533523	0.0461945751078935	yes	no	no
ATAC_peak_69256	chr14	41188858	41189358	3.74757117490471	0.123469520444016	0.0212325715752115	no	no	no
ATAC_peak_210030	chr8	86798909	86799409	3.50661294188816	0.123434238754918	-0.00762869249903733	no	no	no
ATAC_peak_166786	chr5	104854438	104854938	3.62439451996088	0.12342152521849	0.0233881069440012	no	no	no
ATAC_peak_191838	chr7	44180568	44181068	3.02674727452268	0.123410418104714	-0.0154869746943299	no	no	no
ATAC_peak_86095	chr16	9264680	9265180	4.93347799936714	0.123393144903804	0.0741314442098017	no	no	no
ATAC_peak_216350	chr9	6823280	6823780	3.93843820200123	0.123358745887718	0.0161520487349257	no	no	no
ATAC_peak_72589	chr14	69800998	69801498	4.53067428007173	0.123347403865083	0.157661124456544	no	no	no
ATAC_peak_41938	chr11	98066929	98067429	4.5661852443421	0.123223682897051	0.122182735644804	no	no	no
ATAC_peak_212175	chr8	106442908	106443408	4.79484009226622	0.12321473804978	0.0336756436529403	no	no	no
ATAC_peak_61492	chr13	62815582	62816082	4.50694260422088	0.123151030104426	0.0624153275206644	no	no	no
ATAC_peak_147347	chr4	45381127	45381627	3.73631953976793	0.123077173145967	0.0265710943796166	no	no	no
ATAC_peak_1286	chr1	20775108	20775608	3.97219293290494	0.123050792995702	0.00151361826454979	no	no	no
ATAC_peak_76852	chr15	17094984	17095484	3.04675339895924	0.122932161057409	0.0279806886218204	no	no	no
ATAC_peak_75972	chr15	6030256	6030756	5.52250041225624	0.122877500130872	0.0533417921373307	yes	no	no
ATAC_peak_193241	chr7	62026496	62026996	4.33570902869465	0.122876457235485	-0.0234586959051541	no	no	no
ATAC_peak_18290	chr1	191933203	191933703	5.55050184382095	0.122863120073504	0.0364704593213514	no	no	no
ATAC_peak_64828	chr13	104916708	104917208	3.76535966293369	0.122689932238521	0.0416082563305995	no	no	no
ATAC_peak_134770	chr3	18696874	18697374	3.93960411434755	0.122521706357457	0.110930207466424	no	no	no
ATAC_peak_118168	chr2	20526219	20526719	5.56007669662768	0.122494538155288	0.0763789777969783	yes	no	no
ATAC_peak_139513	chr3	90977740	90978240	4.36876615621659	0.122472468748808	0.00945611414425995	no	no	no
ATAC_peak_845	chr1	13507522	13508022	3.3467246302952	0.122387126823219	0.00573761647283482	no	no	no
ATAC_peak_134769	chr3	18695613	18696113	4.43675965429041	0.12235633092503	0.0858172503727322	no	no	no
ATAC_peak_2104	chr1	35115264	35115764	4.71069769156898	0.122343066507404	-0.00570599322768808	no	no	no
ATAC_peak_9261	chr1	118515997	118516497	5.29246096061665	0.12229112711514	0.121259938645675	no	no	no
ATAC_peak_118166	chr2	20525850	20526350	5.0163847736866	0.122235353872929	0.0857479976761781	no	no	no
ATAC_peak_210702	chr8	91355868	91356368	3.8289338519645	0.122196583142489	0.0984773180468035	no	no	no
ATAC_peak_186105	chr6	137706995	137707495	2.8138479351968	0.122150506199705	0.0331963845736577	no	no	no
ATAC_peak_135914	chr3	36095294	36095794	4.62109640837676	0.122123612940499	0.0377931553529076	no	no	no
ATAC_peak_582	chr1	10877445	10877945	4.35061639634208	0.122074362551131	0.0428818015298224	no	no	no
ATAC_peak_175751	chr6	14453139	14453639	3.37885964178722	0.122045438222863	0.00973782539205273	no	no	no
ATAC_peak_187102	chr6	149364367	149364867	2.69458117868908	0.121980163451679	0.00120172247652165	no	no	no
ATAC_peak_167637	chr5	111669082	111669582	3.52736874282899	0.121866238759999	0.0307979812725705	no	no	no
ATAC_peak_109115	chr18	75881340	75881840	4.09693377595244	0.121865931471577	0.157401726691156	no	no	no
ATAC_peak_216172	chr8	129116037	129116537	4.40317897298742	0.121827213414409	0.00504737089947761	no	no	no
ATAC_peak_203472	chr8	22838553	22839053	4.63990231872305	0.121768649280325	0.0596022911772991	no	no	no
ATAC_peak_223066	chr9	69458248	69458748	3.9245249095502	0.121740596466624	0.068839530131593	no	no	no
ATAC_peak_66356	chr14	9669758	9670258	4.09652087752029	0.121667913172258	0.0885513723480846	no	no	no
ATAC_peak_31423	chr11	6852747	6853247	2.89560753272356	0.121610566812465	0.000647346570736871	no	no	no
ATAC_peak_103647	chr18	12503722	12504222	4.72326602756902	0.121506548459773	0.0211324358155619	no	no	no
ATAC_peak_218942	chr9	38643314	38643814	3.30936838920071	0.121464522880865	0.015985007093869	no	no	no
ATAC_peak_217197	chr9	20071228	20071728	3.27504131830675	0.121456708856523	0.0234346199044293	no	no	no
ATAC_peak_20768	chr10	32958576	32959076	3.59748747049076	0.121408411909195	0.0213011069468649	no	no	no
ATAC_peak_146764	chr4	41173536	41174036	3.9896772816101	0.121361397770166	0.130595605264825	no	no	no
ATAC_peak_104063	chr18	20777151	20777651	4.16180233257462	0.121346976993124	0.0496987940260561	no	no	no
ATAC_peak_184129	chr6	120884306	120884806	3.58835548153646	0.12129776618104	0.156578987688856	no	no	no
ATAC_peak_151659	chr4	116206392	116206892	4.35979051861748	0.121215154776123	0.125367669073931	no	no	no
ATAC_peak_173679	chr5	143134924	143135424	3.01557839705997	0.121124667461757	0.023283344323218	no	no	no
ATAC_peak_29503	chr10	122045744	122046244	4.75289537409771	0.121120226042267	-0.00415338542795149	no	no	no
ATAC_peak_87431	chr16	20478424	20478924	5.23166935497972	0.120981841130153	0.0883882314226787	no	no	no
ATAC_peak_128746	chr2	146503861	146504361	3.69873532960563	0.120909704606029	0.112667726985807	no	no	no
ATAC_peak_277	chr1	7068725	7069225	4.65179301269843	0.120871902126505	0.0315510076577793	no	no	no
ATAC_peak_38430	chr11	76705046	76705546	3.62746678023373	0.12077749204059	0.144676537058165	no	no	no
ATAC_peak_108794	chr18	74337614	74338114	2.47869738709426	0.120744474913517	0.0132783175711687	no	no	no
ATAC_peak_185914	chr6	136465904	136466404	5.30505491497284	0.12069470027037	0.0485216140573637	no	no	no
ATAC_peak_216690	chr9	11107769	11108269	4.52016645508132	0.120578803267053	0.0853948092524439	no	no	no
ATAC_peak_63690	chr13	95513083	95513583	3.97337353016806	0.120576564100655	0.0204782262051267	no	no	no
ATAC_peak_198080	chr7	116992310	116992810	4.75482029215347	0.120561524194702	0.0387397628988135	no	no	no
ATAC_peak_204761	chr8	34286490	34286990	3.44453044093553	0.120527122844475	0.0415627966525733	no	no	no
ATAC_peak_61494	chr13	62815964	62816464	4.10344118402486	0.120417850654797	0.0732968646939343	no	no	no
ATAC_peak_217143	chr9	18078747	18079247	3.7183179829037	0.120378099195241	0.0687472908915971	no	no	no
ATAC_peak_198079	chr7	116992073	116992573	5.0756800782744	0.120354551539627	0.0317410532845287	no	no	no
ATAC_peak_184695	chr6	124955194	124955694	4.51222574105373	0.120278074122116	0.0959457600274022	no	no	no
ATAC_peak_118207	chr2	20668924	20669424	5.67711480434149	0.120254098293908	0.0645483419617283	yes	no	no
ATAC_peak_179074	chr6	58906918	58907418	3.32333939932784	0.120129325726155	-0.0128738217787624	no	no	no
ATAC_peak_87809	chr16	22402829	22403329	5.1874293873844	0.120106744751409	0.0819476607590341	no	no	no
ATAC_peak_102431	chr17	87133777	87134277	4.98314779949154	0.120047404905397	-0.0386180712812156	no	no	no
ATAC_peak_232029	chrX	114974879	114975379	5.38908875178137	0.119942207128008	0.0419437302283702	no	no	no
ATAC_peak_135915	chr3	36095449	36095949	4.6506098123119	0.119877385867219	0.0323537176765718	no	no	no
ATAC_peak_186341	chr6	141595973	141596473	3.77663076691005	0.119825739922389	0.044451770020784	no	no	no
ATAC_peak_30510	chr10	130005341	130005841	4.72149159736386	0.119814441046908	0.0543955126726701	no	no	no
ATAC_peak_51865	chr12	81458883	81459383	2.90335429658291	0.119674630863647	0.0385368825258036	no	no	no
ATAC_peak_190256	chr7	29212049	29212549	4.30280484133187	0.11964686606208	-0.0747609720440894	no	no	no
ATAC_peak_166530	chr5	103160294	103160794	5.00849485368582	0.119641329430686	0.0888189720396279	no	no	no
ATAC_peak_178179	chr6	49274643	49275143	4.6038355811688	0.119612408244324	0.0242614685399425	no	no	no
ATAC_peak_216315	chr9	5534142	5534642	3.53899669863007	0.119323770425514	-0.0174878029356692	no	no	no
ATAC_peak_66411	chr14	11287866	11288366	3.98569636506098	0.119313090455056	0.0228275267128221	no	no	no
ATAC_peak_208171	chr8	72220404	72220904	4.1580115767552	0.119296341821278	0.0760191715014636	no	no	no
ATAC_peak_212173	chr8	106442499	106442999	5.04085662656797	0.119191096773838	0.0139467619477547	no	no	no
ATAC_peak_57712	chr13	27966009	27966509	4.457769362079	0.119108772327723	0.0372421181291693	no	no	no
ATAC_peak_72590	chr14	69801271	69801771	4.49262834379532	0.119098133957533	0.141801169605055	no	no	no
ATAC_peak_231654	chrX	103250556	103251056	2.50184335407543	0.119071307337464	0.0112851341189221	no	no	no
ATAC_peak_117866	chr2	17892663	17893163	2.98308649341631	0.119028428260526	-0.000974298647245186	no	no	no
ATAC_peak_56837	chr13	20369974	20370474	3.2053337363094	0.119022724590524	0.105527003669968	no	no	no
ATAC_peak_203880	chr8	25335095	25335595	2.61812420188354	0.118984498191574	0.0562718148122777	no	no	no
ATAC_peak_69419	chr14	45642104	45642604	3.57805308308988	0.118960749558356	0.0090966082263757	no	no	no
ATAC_peak_134303	chr3	9101197	9101697	4.46192857181091	0.118891420419908	0.0397328840741032	no	no	no
ATAC_peak_54607	chr12	109822322	109822822	1.23779402007832	0.118851290034201	0.00091637164628221	no	no	no
ATAC_peak_157890	chr4	147417045	147417545	4.97052772183087	0.118833481005452	0.0314512209888607	no	no	no
ATAC_peak_19126	chr10	8639350	8639850	3.01477405668197	0.118766106490043	0.0503080282870694	no	no	no
ATAC_peak_69773	chr14	48329866	48330366	3.29632570126382	0.118690365266383	0.0372830918148563	no	no	no
ATAC_peak_78428	chr15	41904937	41905437	4.02003837843923	0.118678807034729	0.0102870713008339	no	no	no
ATAC_peak_3551	chr1	48673250	48673750	2.23148043240877	0.118592179636373	-0.00472176505554029	no	no	no
ATAC_peak_145894	chr4	23622096	23622596	5.49184907484868	0.118587940252099	0.0476213970473417	no	no	no
ATAC_peak_216639	chr9	9452663	9453163	2.94678299156156	0.118475152256703	0.0322031201130865	no	no	no
ATAC_peak_208662	chr8	78148844	78149344	3.62277891603438	0.11846485786331	0.0488678349226625	no	no	no
ATAC_peak_119566	chr2	30131232	30131732	4.82381790252067	0.118411525025547	0.0598704982532714	no	no	no
ATAC_peak_138566	chr3	87498186	87498686	3.44699353373388	0.118364210543117	0.0545713534149248	no	no	no
ATAC_peak_65337	chr13	111531743	111532243	3.55723806427891	0.118347124964579	0.016616590071412	no	no	no
ATAC_peak_69420	chr14	45642228	45642728	3.40605328810688	0.11831726416575	0.0142620936274938	no	no	no
ATAC_peak_979	chr1	15172596	15173096	3.15027301017479	0.118294586709078	0.0157533205945624	no	no	no
ATAC_peak_137647	chr3	70150985	70151485	3.85119998393189	0.118288524994911	0.0260965611752703	no	no	no
ATAC_peak_177847	chr6	47286130	47286630	3.74509175981198	0.118092702790194	0.0319115326407089	no	no	no
ATAC_peak_179072	chr6	58906629	58907129	3.35103188542659	0.117985109251601	0.00743834061048729	no	no	no
ATAC_peak_182443	chr6	99946359	99946859	5.11638873873494	0.11790907192112	0.138634173100553	no	no	no
ATAC_peak_70193	chr14	52052784	52053284	4.08339943525571	0.11787479956587	0.0450599762591139	no	no	no
ATAC_peak_103555	chr18	11916517	11917017	3.88553750030747	0.117821909571288	0.126237355896616	no	no	no
ATAC_peak_50656	chr12	72050874	72051374	3.8485133441172	0.117778762117489	0.00211712806119288	no	no	no
ATAC_peak_50174	chr12	65683514	65684014	1.47921523651469	0.117705198774178	0.00807934894504054	no	no	no
ATAC_peak_167636	chr5	111669001	111669501	3.49028734730926	0.117695408224372	0.0245665920385406	no	no	no
ATAC_peak_99604	chr17	54483722	54484222	4.21600338542073	0.117683942635893	-0.0258243405601705	no	no	no
ATAC_peak_666	chr1	12592248	12592748	2.98393178074209	0.11759652609215	0.00174792826190018	no	no	no
ATAC_peak_224260	chr9	80049191	80049691	3.02951057807183	0.117557775432932	0.0118673628696001	no	no	no
ATAC_peak_86068	chr16	9133061	9133561	4.65727729703375	0.117491793299611	-0.0364647083646893	no	no	no
ATAC_peak_151051	chr4	108155298	108155798	2.69334146304904	0.117468399911747	0.00747053078560673	no	no	no
ATAC_peak_104957	chr18	34093655	34094155	4.59937828773943	0.117464183731029	-0.0169619463102047	no	no	no
ATAC_peak_49323	chr12	51554993	51555493	4.045838299712	0.117384366686008	0.0143525123939721	no	no	no
ATAC_peak_184694	chr6	124955010	124955510	4.34968013675519	0.117357894914532	0.101770492203236	no	no	no
ATAC_peak_189375	chr7	25575595	25576095	3.58085956670589	0.117307543696886	-0.0222098935580331	no	no	no
ATAC_peak_91132	chr16	75979419	75979919	4.36094323862954	0.117288913423368	-0.000246576619515914	no	no	no
ATAC_peak_105315	chr18	35629439	35629939	4.39346315460859	0.117263223914868	-0.0488154344028112	no	no	no
ATAC_peak_56006	chr13	7169193	7169693	3.56159156645857	0.117205047399401	0.0340629648441622	no	no	no
ATAC_peak_186104	chr6	137669836	137670336	5.20356534476951	0.117195421063857	0.0730936062949174	no	no	no
ATAC_peak_6404	chr1	77453786	77454286	5.86815030118815	0.117059730148407	0.0487384338732765	no	no	no
ATAC_peak_66299	chr14	8550767	8551267	4.43676324559517	0.117017916320522	0.0657772744754717	no	no	no
ATAC_peak_189530	chr7	27012469	27012969	2.31700641390425	0.116875674967794	0.010831350268303	no	no	no
ATAC_peak_163458	chr5	52516091	52516591	3.68195749533371	0.116838622546447	-0.0070429658296345	no	no	no
ATAC_peak_8690	chr1	102263817	102264317	3.4187154526505	0.116766631583762	0.0273509605813827	no	no	no
ATAC_peak_72135	chr14	65629160	65629660	3.35535774861867	0.116748921482733	0.0837641573166956	no	no	no
ATAC_peak_60094	chr13	52355890	52356390	3.27817483581825	0.116746874877706	0.0281530481037067	no	no	no
ATAC_peak_119574	chr2	30152581	30153081	3.93536865496228	0.116641320522077	0.0635689648985437	no	no	no
ATAC_peak_47848	chr12	18231205	18231705	2.71792176282761	0.116607204117298	0.0520532411969915	no	no	no
ATAC_peak_229848	chrX	38589714	38590214	4.53447025163016	0.116527965573588	0.00280121157000093	no	no	no
ATAC_peak_187361	chr7	4249318	4249818	3.00116629924874	0.116508345207853	0.00861192376112976	no	no	no
ATAC_peak_71798	chr14	63441312	63441812	4.37648363407593	0.116504934288037	0.152831540283937	no	no	no
ATAC_peak_3567	chr1	49885913	49886413	4.05357107309734	0.116475806088299	0.000927856225097855	no	no	no
ATAC_peak_186107	chr6	137708974	137709474	3.09975100746486	0.116466163827204	-0.0261935501350415	no	no	no
ATAC_peak_60093	chr13	52355756	52356256	3.29280192302114	0.116463098350747	0.0280995842388231	no	no	no
ATAC_peak_147927	chr4	53354930	53355430	4.43009324589925	0.116459324104084	0.0167268329383301	no	no	no
ATAC_peak_32455	chr11	21874915	21875415	3.35866285411142	0.116276933977892	0.0475011611470829	no	no	no
ATAC_peak_83606	chr15	96582740	96583240	2.11538890485687	0.116255645779701	0.0181218545757706	no	no	no
ATAC_peak_26441	chr10	85048141	85048641	3.69036923710906	0.116243403898021	-0.0167076668884882	no	no	no
ATAC_peak_186108	chr6	137713105	137713605	3.85943475155992	0.116229295779676	-0.0244383643034211	no	no	no
ATAC_peak_198104	chr7	117418949	117419449	3.55525488049328	0.116121291671769	0.0394240160537028	no	no	no
ATAC_peak_185464	chr6	133512030	133512530	3.28907239293206	0.116048839859124	0.0402361438643948	no	no	no
ATAC_peak_209270	chr8	83757621	83758121	3.26630725342822	0.116035243740341	0.00624923983739133	no	no	no
ATAC_peak_56007	chr13	7169325	7169825	3.62455110851582	0.11601814761651	0.0497126786134769	no	no	no
ATAC_peak_114234	chr19	39889811	39890311	4.86108578867549	0.115974879960218	0.0375722922152602	no	no	no
ATAC_peak_70192	chr14	52052567	52053067	3.85181985528798	0.115970614804864	0.0295001382051951	no	no	no
ATAC_peak_187836	chr7	11590352	11590852	3.43985742251238	0.115857122465124	0.0422698987853455	no	no	no
ATAC_peak_141876	chr3	112436920	112437420	2.9020410060167	0.115791758254529	0.0177471429905103	no	no	no
ATAC_peak_216358	chr9	6834447	6834947	4.68135977783439	0.115761381236774	-0.00267470178813057	no	no	no
ATAC_peak_134768	chr3	18695351	18695851	4.79686122597413	0.115657425338301	0.0849210291207116	no	no	no
ATAC_peak_172495	chr5	136608824	136609324	4.9484259368719	0.115617373167498	-0.0126078244549166	no	no	no
ATAC_peak_47776	chr12	17459224	17459724	3.03520421272874	0.115554999003005	0.0174926225249589	no	no	no
ATAC_peak_70689	chr14	55184374	55184874	5.17759318208024	0.115540241016243	0.0785788019382179	no	no	no
ATAC_peak_219482	chr9	43699864	43700364	3.84558782036538	0.115461099215794	0.101854885984102	no	no	no
ATAC_peak_216637	chr9	9394167	9394667	5.22045963553112	0.115442306121417	0.081889530819512	no	no	no
ATAC_peak_16164	chr1	178201156	178201656	3.58520063073014	0.115429417967431	0.0352171589575068	no	no	no
ATAC_peak_69117	chr14	37153760	37154260	3.24269440839285	0.115420061471868	0.089701660274977	no	no	no
ATAC_peak_149775	chr4	88640866	88641366	4.17956445541801	0.11541022046005	-0.013553206652326	no	no	no
ATAC_peak_216425	chr9	7776668	7777168	2.9544298694109	0.115243779266264	0.0427808456116868	no	no	no
ATAC_peak_134773	chr3	18697658	18698158	3.82963340452757	0.115177274118973	0.121856967587573	no	no	no
ATAC_peak_186100	chr6	137661650	137662150	3.73454267996184	0.115017739350078	0.0414199781715076	no	no	no
ATAC_peak_1283	chr1	20773911	20774411	4.03863716829245	0.11498535761577	-0.00819681496107639	no	no	no
ATAC_peak_207087	chr8	66631867	66632367	2.74216567681689	0.114956473452378	0.00747312575135075	no	no	no
ATAC_peak_148436	chr4	57852590	57853090	3.33212663236633	0.114902608646028	-0.0133007652382066	no	no	no
ATAC_peak_121593	chr2	51447894	51448394	5.54465735275983	0.114882875726406	0.0467152707077054	no	no	no
ATAC_peak_173327	chr5	140668705	140669205	3.13269136658118	0.11480621537167	0.0203401862354526	no	no	no
ATAC_peak_140961	chr3	102718119	102718619	4.50563649835722	0.114715139254303	0.0119336915365499	no	no	no
ATAC_peak_167349	chr5	110131518	110132018	5.08996227716971	0.114653823693418	0.0129255889211583	no	no	no
ATAC_peak_41939	chr11	98067241	98067741	4.64296684669143	0.114589706659544	0.118465262902461	no	no	no
ATAC_peak_188009	chr7	14119766	14120266	4.67150410517225	0.114546435755762	0.0239192421334619	no	no	no
ATAC_peak_169545	chr5	119720886	119721386	5.12000604913132	0.11454121375923	0.0485941549052743	no	no	no
ATAC_peak_144571	chr3	153458519	153459019	4.39432730932322	0.114518434849064	0.105272966465096	no	no	no
ATAC_peak_56009	chr13	7170001	7170501	4.3175838910703	0.11447664878861	0.0337513040869001	no	no	no
ATAC_peak_132856	chr2	171119999	171120499	3.41011372188669	0.114476282617768	0.0303725770777233	no	no	no
ATAC_peak_56010	chr13	7175742	7176242	3.46757465311354	0.114450104152805	0.0550862059735289	no	no	no
ATAC_peak_20489	chr10	26517008	26517508	3.50969051837861	0.114359238551932	0.0520119013175213	no	no	no
ATAC_peak_147895	chr4	53211592	53212092	2.69278221107217	0.114267665053527	0.0275609186686428	no	no	no
ATAC_peak_75316	chr14	120313215	120313715	4.53606105347734	0.114263706649323	0.0499765579290198	no	no	no
ATAC_peak_107733	chr18	62707961	62708461	3.02693677374871	0.114256613544586	0.0373659221344092	no	no	no
ATAC_peak_227830	chr9	115862728	115863228	3.67417826912651	0.11424025773672	0.0279500231538826	no	no	no
ATAC_peak_190257	chr7	29212339	29212839	4.22348784128275	0.114058778300766	-0.0770494398621391	no	no	no
ATAC_peak_137239	chr3	64249803	64250303	1.98995094211913	0.114018764917089	-0.012225868475103	no	no	no
ATAC_peak_9088	chr1	113681932	113682432	0.0591349433666323	0.113950489131919	0.00455188686725916	no	no	no
ATAC_peak_173429	chr5	142188655	142189155	2.99026352733344	0.113941852141938	-0.00319138329914439	no	no	no
ATAC_peak_29501	chr10	122044816	122045316	4.48899830745135	0.113872368265015	0.017918270881198	no	no	no
ATAC_peak_180074	chr6	75643527	75644027	4.39884667712146	0.113819548157414	0.049435207392911	no	no	no
ATAC_peak_136277	chr3	45117265	45117765	3.49396346226382	0.113806502552431	0.0385356786372191	no	no	no
ATAC_peak_230477	chrX	61727846	61728346	4.88725056672902	0.113790813962286	0.0131536111058845	no	no	no
ATAC_peak_201318	chr7	143666600	143667100	4.53429201800457	0.113735541494948	-0.0616983844953805	no	no	no
ATAC_peak_172570	chr5	136936255	136936755	4.22525879180876	0.11365368816662	0.0365356313462722	no	no	no
ATAC_peak_145476	chr4	12025652	12026152	3.71376380453668	0.113604186133915	0.00608483307735038	no	no	no
ATAC_peak_189511	chr7	26694923	26695423	2.79345432590533	0.11355640757156	0.0025947880326391	no	no	no
ATAC_peak_104058	chr18	20774882	20775382	3.95031836924517	0.113537997480176	0.0497411761998892	no	no	no
ATAC_peak_193243	chr7	62026863	62027363	4.34116188403534	0.113496820870113	-0.0416085509308777	no	no	no
ATAC_peak_204216	chr8	27240770	27241270	5.41394084223437	0.113427296396781	0.0494322200153281	no	no	no
ATAC_peak_158771	chr4	150825455	150825955	4.28887018406163	0.113382129863025	-0.00772837070522526	no	no	no
ATAC_peak_103879	chr18	15943864	15944364	2.87398131453566	0.113329652329698	0.0085634072329534	no	no	no
ATAC_peak_197067	chr7	108190454	108190954	3.20433351066114	0.113262086209232	0.0234361216603418	no	no	no
ATAC_peak_182444	chr6	99946574	99947074	5.32223297842039	0.113202602232337	0.116547995936279	no	no	no
ATAC_peak_156590	chr4	138794261	138794761	5.63029776967427	0.113134479668925	0.0541961531331127	no	no	no
ATAC_peak_69433	chr14	45714295	45714795	5.06118127429544	0.113122616215327	0.0532470818709512	no	no	no
ATAC_peak_3563	chr1	49884905	49885405	2.25891680353939	0.113044123076633	0.00156119855917139	no	no	no
ATAC_peak_203881	chr8	25335732	25336232	3.68670017623139	0.112978029578128	0.016829774250593	no	no	no
ATAC_peak_166784	chr5	104854192	104854692	3.26678890723598	0.112957749629016	0.0303661462392653	no	no	no
ATAC_peak_86716	chr16	15523473	15523973	4.48517588476949	0.112941034427728	0.0236939032782118	no	no	no
ATAC_peak_197854	chr7	114574694	114575194	3.54044487992861	0.112923866701085	0.0313340075400103	no	no	no
ATAC_peak_47721	chr12	17165997	17166497	4.28012019963405	0.112915969512198	0.0206848255574607	no	no	no
ATAC_peak_19502	chr10	14968044	14968544	3.70936233092841	0.112903976056653	-0.000561524726811942	no	no	no
ATAC_peak_3323	chr1	43687570	43688070	3.29112115361714	0.112860197139408	-0.0241392122203838	no	no	no
ATAC_peak_77499	chr15	34192079	34192579	4.80408312663278	0.112851260523979	-0.0205418055292345	no	no	no
ATAC_peak_174215	chr5	146676449	146676949	3.81661598443283	0.112843027655915	0.0889084470561151	no	no	no
ATAC_peak_134068	chr3	4138096	4138596	3.70502781325813	0.112829344016924	-0.036430882095443	no	no	no
ATAC_peak_69769	chr14	48211613	48212113	3.16605481912926	0.112768303297909	0.0399404681848042	no	no	no
ATAC_peak_31424	chr11	6853269	6853769	4.27939392524809	0.112746383181886	0.0189034863346972	no	no	no
ATAC_peak_207088	chr8	66631995	66632495	3.01440151924363	0.112713523517915	0.00202577685892654	no	no	no
ATAC_peak_52702	chr12	86673463	86673963	3.8202278155277	0.112693636653617	0.143898107489652	no	no	no
ATAC_peak_17862	chr1	189390244	189390744	2.56861045494379	0.112679305294484	-0.00434548588710581	no	no	no
ATAC_peak_33109	chr11	30761350	30761850	4.2043788778023	0.112653842361353	-0.0365281325360322	no	no	no
ATAC_peak_231979	chrX	112479559	112480059	3.94332508158087	0.112628356133446	-0.00474820563424351	no	no	no
ATAC_peak_147907	chr4	53238832	53239332	3.43874327277719	0.112590831344104	-0.0156467509210554	no	no	no
ATAC_peak_147909	chr4	53285032	53285532	4.1789694684813	0.112482602981698	-0.0411913565754072	no	no	no
ATAC_peak_123912	chr2	84589147	84589647	3.57423678140438	0.112408591074233	-0.0061463016543675	no	no	no
ATAC_peak_36070	chr11	61296435	61296935	5.95130104714379	0.112277589353011	0.0607852474887127	yes	no	no
ATAC_peak_77806	chr15	36760488	36760988	5.15228708627962	0.112274340513372	0.0492179552016252	no	no	no
ATAC_peak_179303	chr6	65851303	65851803	2.82769625205898	0.112256460258152	0.0823187629365025	no	no	no
ATAC_peak_230959	chrX	78956178	78956678	3.36433396937168	0.112211153633977	0.00319414076533872	no	no	no
ATAC_peak_45577	chr11	116893584	116894084	4.80040219567957	0.112166027016644	0.0619693264229367	no	no	no
ATAC_peak_204762	chr8	34286787	34287287	3.65649746863575	0.11213330376235	0.0406398658399637	no	no	no
ATAC_peak_30434	chr10	128784233	128784733	2.809872207272	0.112111600342311	0.00230439032155411	no	no	no
ATAC_peak_147911	chr4	53292528	53293028	3.53514162831399	0.112001670554756	0.00652997042482115	no	no	no
ATAC_peak_129892	chr2	154875915	154876415	3.04331297997029	0.11199113040455	0.067301857015741	no	no	no
ATAC_peak_175608	chr6	8810069	8810569	3.87663505426107	0.111879125370896	0.0113600694233362	no	no	no
ATAC_peak_47910	chr12	20807485	20807985	3.49763196667535	0.11166893279709	0.0016480823654927	no	no	no
ATAC_peak_161942	chr5	31315331	31315831	2.97977599450283	0.111660877397068	0.0370463682653493	no	no	no
ATAC_peak_56008	chr13	7169632	7170132	3.74999827764081	0.111652347433078	0.0344223278636719	no	no	no
ATAC_peak_157906	chr4	147548888	147549388	0.822043164153824	0.111650637719844	0.0301557629017702	no	no	no
ATAC_peak_152467	chr4	119642838	119643338	4.27014208356257	0.11161518582136	0.0462561147190018	no	no	no
ATAC_peak_137675	chr3	73456340	73456840	2.51537778384956	0.111583844901559	-0.0180007859623206	no	no	no
ATAC_peak_66988	chr14	18540318	18540818	3.46875818963747	0.111583809662116	0.0184834614228102	no	no	no
ATAC_peak_138074	chr3	83871849	83872349	3.8377662362436	0.111571564831365	0.0498720969190744	no	no	no
ATAC_peak_93488	chr17	10149823	10150323	4.70650340838562	0.11148263307749	0.0398923717773774	no	no	no
ATAC_peak_230960	chrX	78956271	78956771	3.36673920637645	0.111424034478722	-0.00120920995419573	no	no	no
ATAC_peak_90195	chr16	45349901	45350401	3.27331945670042	0.111395123313815	0.0356214246367611	no	no	no
ATAC_peak_112709	chr19	23087499	23087999	6.20209420963693	0.111379314909957	0.0479332038893024	no	no	no
ATAC_peak_147886	chr4	53160105	53160605	4.17964591331288	0.111342711163614	0.0561609727670805	no	no	no
ATAC_peak_216635	chr9	9393338	9393838	3.94891942132	0.111273932391925	0.0753948247572827	no	no	no
ATAC_peak_65723	chr13	113842291	113842791	3.67023043338491	0.111205184202434	0.0757667347606221	no	no	no
ATAC_peak_75973	chr15	6030436	6030936	5.36841946880055	0.111038872215917	0.0409587246957565	no	no	no
ATAC_peak_231916	chrX	107456058	107456558	2.25735254029898	0.110992174880779	0.0241338951445923	no	no	no
ATAC_peak_199987	chr7	133041756	133042256	3.68823728972976	0.110936397275882	0.0013544096401513	no	no	no
ATAC_peak_42076	chr11	98666745	98667245	3.3099694407967	0.110908800952848	0.0989928363008001	no	no	no
ATAC_peak_147910	chr4	53285147	53285647	4.10998860619344	0.110862042618972	-0.0310885419835637	no	no	no
ATAC_peak_47722	chr12	17166156	17166656	3.89573118054843	0.110847107462903	0.0217188403103748	no	no	no
ATAC_peak_7924	chr1	90892113	90892613	2.58428898201207	0.110842208042704	0.061412599691302	no	no	no
ATAC_peak_175752	chr6	14453275	14453775	3.76114102092744	0.110840822153808	0.0207606906233236	no	no	no
ATAC_peak_173326	chr5	140667812	140668312	3.31385896052856	0.110762330745051	0.0153152118872027	no	no	no
ATAC_peak_134635	chr3	15056634	15057134	4.36871321623581	0.110749465127434	0.0246547318690119	no	no	no
ATAC_peak_201939	chr8	5384723	5385223	5.02297728086515	0.110744818678842	0.019931911954207	no	no	no
ATAC_peak_297	chr1	7129867	7130367	3.74771671697298	0.11070113217184	0.0458311292605966	no	no	no
ATAC_peak_55833	chr13	4560534	4561034	4.66235288242394	0.11065235645766	0.0604708773301749	no	no	no
ATAC_peak_33202	chr11	31982524	31983024	4.64046598665049	0.110631866755602	0.0264262845976965	no	no	no
ATAC_peak_232031	chrX	114975380	114975880	5.17610104479295	0.110619062966927	0.017292214674222	no	no	no
ATAC_peak_216385	chr9	7305483	7305983	3.1321917640334	0.110513257986022	0.0218631607883727	no	no	no
ATAC_peak_69180	chr14	40454650	40455150	2.09909193080264	0.110503645427639	0.0175078229655682	no	no	no
ATAC_peak_112296	chr19	15950127	15950627	4.96148547749911	0.11047324710839	0.110011189825354	no	no	no
ATAC_peak_184130	chr6	120885175	120885675	2.74515197612868	0.110463104582676	0.0933743251256523	no	no	no
ATAC_peak_47849	chr12	18231904	18232404	3.20180337001672	0.11046202577065	-0.0104067144023533	no	no	no
ATAC_peak_201573	chr7	145222152	145222652	4.90652469727758	0.110408572979668	0.0367141159186739	no	no	no
ATAC_peak_201940	chr8	5384854	5385354	5.04665939064889	0.110393474758932	0.0148997987148033	no	no	no
ATAC_peak_65994	chr13	118494918	118495418	4.16520988045613	0.110373980236859	0.184118138575167	no	no	no
ATAC_peak_85899	chr16	8554659	8555159	3.52242110909344	0.110370708458497	0.0460416593946123	no	no	no
ATAC_peak_33110	chr11	30761849	30762349	4.08498875830607	0.110286963618067	0.0158276133617616	no	no	no
ATAC_peak_138076	chr3	83872730	83873230	3.99968782298358	0.110234166591148	0.0274656370559351	no	no	no
ATAC_peak_178178	chr6	49274358	49274858	4.80723947247135	0.110166321512577	0.0248716328297936	no	no	no
ATAC_peak_61884	chr13	66213768	66214268	4.25632026463427	0.110100267867988	0.0294338339741936	no	no	no
ATAC_peak_69119	chr14	37154862	37155362	1.91687171407566	0.110079413027619	-0.0113992447254762	no	no	no
ATAC_peak_145545	chr4	13806516	13807016	5.14241873150773	0.110069572419089	0.0740090736242003	no	no	no
ATAC_peak_30098	chr10	127785787	127786287	2.37972932871759	0.11006639164809	0.00676708218530395	no	no	no
ATAC_peak_182609	chr6	100645583	100646083	5.04550327320385	0.110060420109228	0.05812691794539	no	no	no
ATAC_peak_147912	chr4	53315310	53315810	3.57573779008582	0.110007358671911	0.00468309400108558	no	no	no
ATAC_peak_103280	chr18	7614267	7614767	3.76468650242866	0.109984893275254	0.0248207650974613	no	no	no
ATAC_peak_72196	chr14	65996613	65997113	2.51099318187959	0.109940844564512	0.0446472503271565	no	no	no
ATAC_peak_96732	chr17	31775878	31776378	4.5213401896126	0.109935095963736	-0.00116214097227842	no	no	no
ATAC_peak_103649	chr18	12508259	12508759	3.60392622116641	0.109931535489308	0.0877147222628761	no	no	no
ATAC_peak_206578	chr8	60639867	60640367	3.95008459736347	0.109800236415988	0.0514899141801517	no	no	no
ATAC_peak_71318	chr14	59929069	59929569	4.49892457239924	0.109799645884549	0.0755429321965419	no	no	no
ATAC_peak_136991	chr3	58570863	58571363	4.53445124424735	0.109792379437935	0.0518741782483426	no	no	no
ATAC_peak_202952	chr8	15036149	15036649	5.63349839839667	0.109778122266056	0.0205211843493856	no	no	no
ATAC_peak_86217	chr16	10468147	10468647	4.89928600378595	0.10977525970479	0.0671324911668451	no	no	no
ATAC_peak_208649	chr8	78120909	78121409	3.32546859399464	0.109740924591854	0.0112923621889084	no	no	no
ATAC_peak_32902	chr11	28041671	28042171	2.81086593485073	0.109671808110232	0.0306889835701051	no	no	no
ATAC_peak_108795	chr18	74338518	74339018	3.2548185602816	0.109654484022323	0.0225120494477814	no	no	no
ATAC_peak_145884	chr4	23193358	23193858	4.23100196490701	0.10960935006366	-0.00403656388810516	no	no	no
ATAC_peak_111739	chr19	9511526	9512026	3.47200837498783	0.109606299979067	-0.00261285554571381	no	no	no
ATAC_peak_201913	chr8	4707390	4707890	3.87225174763014	0.109600730214615	-0.0109020927520412	no	no	no
ATAC_peak_134636	chr3	15056806	15057306	4.19485920913517	0.109583326018634	0.0305569885444889	no	no	no
ATAC_peak_48905	chr12	37659385	37659885	3.64186586296437	0.109574169419254	0.00758703610965757	no	no	no
ATAC_peak_19170	chr10	9529326	9529826	3.89155104776952	0.109549405717897	0.044976427590606	no	no	no
ATAC_peak_87432	chr16	20479262	20479762	3.71542162689547	0.109468866230557	0.083442747840905	no	no	no
ATAC_peak_216988	chr9	15227160	15227660	3.61709836462872	0.109465161850376	0.0232909801419333	no	no	no
ATAC_peak_109611	chr18	80193831	80194331	5.14167238684018	0.109418223710254	0.0306675001065701	no	no	no
ATAC_peak_137145	chr3	61834586	61835086	2.88658064541408	0.109395189339117	0.00143897076102038	no	no	no
ATAC_peak_123154	chr2	73012589	73013089	3.61853170463895	0.109312146275773	-0.0175179310240371	no	no	no
ATAC_peak_3822	chr1	52939219	52939719	3.66996667669555	0.109237176455044	0.010620119456299	no	no	no
ATAC_peak_134670	chr3	16259133	16259633	3.0866387064989	0.109143634891003	0.0165945935456934	no	no	no
ATAC_peak_134199	chr3	8510091	8510591	6.45506376404061	0.109131584829356	-0.0331578091857833	no	no	no
ATAC_peak_69732	chr14	47857247	47857747	4.91930246132634	0.109121534259376	0.112116534252969	no	no	no
ATAC_peak_121594	chr2	51448095	51448595	5.73420591826477	0.109078725316211	0.0465757401938346	no	no	no
ATAC_peak_104135	chr18	21066436	21066936	3.94708805213582	0.109045503075276	0.0291431744663273	no	no	no
ATAC_peak_147348	chr4	45382091	45382591	3.02598655791669	0.109030874316483	-0.00607432835505736	no	no	no
ATAC_peak_91131	chr16	75979263	75979763	4.47939927262794	0.109026717692933	0.00130135304130215	no	no	no
ATAC_peak_197851	chr7	114574112	114574612	3.6026791151501	0.109012939149312	0.0308693653489247	no	no	no
ATAC_peak_52701	chr12	86673293	86673793	3.75679840358804	0.109010206950645	0.144097028956666	no	no	no
ATAC_peak_3565	chr1	49885365	49885865	3.57962403747531	0.108990527438995	0.0353862002715874	no	no	no
ATAC_peak_90202	chr16	45413417	45413917	3.43601718523698	0.108874188127441	-0.0073010456721592	no	no	no
ATAC_peak_215752	chr8	125700846	125701346	4.79264990781483	0.10881970638156	0.049489535213327	no	no	no
ATAC_peak_138080	chr3	83895658	83896158	4.31349856893906	0.108785741474694	-0.00692044929337432	no	no	no
ATAC_peak_182782	chr6	107229898	107230398	3.84630644204719	0.108698781314825	0.0213178777038695	no	no	no
ATAC_peak_140365	chr3	97139227	97139727	2.97744047188521	0.108698524827414	0.0186304301736524	no	no	no
ATAC_peak_57713	chr13	27966291	27966791	2.93415978409808	0.108696747019904	0.0315263245370331	no	no	no
ATAC_peak_73011	chr14	73573995	73574495	3.9729126165073	0.108677552823685	0.108229156487877	no	no	no
ATAC_peak_86840	chr16	16664944	16665444	3.14619437438282	0.108633302496524	0.0367057782724631	no	no	no
ATAC_peak_86121	chr16	9737035	9737535	3.32159816851135	0.108599359982324	0.012085003229549	no	no	no
ATAC_peak_216384	chr9	7305352	7305852	3.08731694766996	0.108595332473904	0.0191222485040373	no	no	no
ATAC_peak_139515	chr3	90978106	90978606	2.97220661695567	0.108557480486844	0.00311419204437493	no	no	no
ATAC_peak_94176	chr17	18518549	18519049	4.56004451486154	0.10845663405797	0.0565489950210951	no	no	no
ATAC_peak_231980	chrX	112479643	112480143	3.90355040278631	0.108430163085357	-0.00486573013853743	no	no	no
ATAC_peak_167638	chr5	111669776	111670276	3.124919646269	0.108427219890932	0.0382664076083697	no	no	no
ATAC_peak_203473	chr8	22838780	22839280	4.30186099844594	0.108418120124711	0.0467831394672786	no	no	no
ATAC_peak_223916	chr9	76695485	76695985	4.50427122365452	0.108370536133689	-0.0328356483082978	no	no	no
ATAC_peak_204214	chr8	27240161	27240661	6.55256472040418	0.108339103353564	0.038219661632485	yes	no	yes
ATAC_peak_216319	chr9	5557631	5558131	3.8310087303549	0.108320583876234	0.0417618275170684	no	no	no
ATAC_peak_47333	chr12	9278605	9279105	4.70319156751411	0.108290186679833	0.0742034949976714	no	no	no
ATAC_peak_178181	chr6	49275133	49275633	4.54996612478259	0.108288827360797	0.0675829719622135	no	no	no
ATAC_peak_134669	chr3	16258991	16259491	3.2876219127489	0.10825236067052	-0.00488883266895268	no	no	no
ATAC_peak_134772	chr3	18697570	18698070	4.00970613671249	0.108232840299653	0.10812004435599	no	no	no
ATAC_peak_138558	chr3	87409426	87409926	4.16280279672653	0.108180518970825	0.0649479836425471	no	no	no
ATAC_peak_230476	chrX	61727461	61727961	4.57161176381538	0.108169487974037	-0.0187848194618952	no	no	no
ATAC_peak_86075	chr16	9149667	9150167	5.92919436355907	0.108115615557345	0.065388440838964	yes	no	no
ATAC_peak_193282	chr7	62713469	62713969	1.79186985873938	0.108082538132434	0.0205117944237504	no	no	no
ATAC_peak_173185	chr5	140016858	140017358	5.51608202995721	0.108045748914362	-0.00666393789970898	no	no	no
ATAC_peak_39100	chr11	79975315	79975815	4.47655309770851	0.108013682433391	0.0722177806770524	no	no	no
ATAC_peak_56717	chr13	19177557	19178057	4.3900553994888	0.107989871361374	0.0756749478929803	no	no	no
ATAC_peak_33204	chr11	31999491	31999991	4.15611508262335	0.10785173783477	0.0538962239171172	no	no	no
ATAC_peak_140364	chr3	97139012	97139512	2.96243741089691	0.107814083997646	-0.00302451077585286	no	no	no
ATAC_peak_138073	chr3	83871653	83872153	3.71125820658977	0.107779365086047	0.0406889881897114	no	no	no
ATAC_peak_103878	chr18	15943751	15944251	2.96536854764771	0.107632857519895	0.00943562079138429	no	no	no
ATAC_peak_103648	chr18	12503847	12504347	4.75769250444489	0.107554371849797	0.00977889113754346	no	no	no
ATAC_peak_118209	chr2	20669352	20669852	6.30740730220468	0.10748765611351	0.0729537338763388	yes	no	no
ATAC_peak_134774	chr3	18698012	18698512	4.1650278072194	0.107482561507832	0.0943721272895273	no	no	no
ATAC_peak_57663	chr13	25052563	25053063	3.31481538000118	0.107417161041454	0.05922695971032	no	no	no
ATAC_peak_3538	chr1	47445987	47446487	3.45751721131049	0.107347258264113	0.0850099539826817	no	no	no
ATAC_peak_134063	chr3	3961094	3961594	4.05108866570157	0.107306084141207	-0.0165029457738589	no	no	no
ATAC_peak_209300	chr8	83818195	83818695	4.39827633268203	0.107249827707319	0.113097925459527	no	no	no
ATAC_peak_50655	chr12	72050757	72051257	3.85353609067582	0.10718709484975	0.001506472416767	no	no	no
ATAC_peak_16163	chr1	178200985	178201485	3.64078240389235	0.107183701901153	0.0162791062620459	no	no	no
ATAC_peak_218216	chr9	30252878	30253378	3.64999431825344	0.107176884961148	0.107016500342635	no	no	no
ATAC_peak_134198	chr3	8510006	8510506	6.22150146514942	0.10708472318119	-0.0263314815126103	no	no	no
ATAC_peak_162440	chr5	35013952	35014452	3.52319157472227	0.106967129610395	0.140797528659246	no	no	no
ATAC_peak_146429	chr4	35006490	35006990	4.17833330038149	0.106931984035142	0.105275423333055	no	no	no
ATAC_peak_147405	chr4	45730993	45731493	3.28190863200209	0.106911563933526	0.00200697541013971	no	no	no
ATAC_peak_19482	chr10	14582622	14583122	3.19090749430466	0.106851177766066	0.0501058478807401	no	no	no
ATAC_peak_138077	chr3	83872888	83873388	4.0343152977363	0.106781653071852	0.0244454029219729	no	no	no
ATAC_peak_231917	chrX	107456321	107456821	2.53621295348155	0.106750178749533	0.0353727556926093	no	no	no
ATAC_peak_222289	chr9	63965645	63966145	3.42589300654069	0.10674323178409	0.103087419704133	no	no	no
ATAC_peak_86838	chr16	16664318	16664818	3.36562072949987	0.106720551894425	0.0273040953013434	no	no	no
ATAC_peak_157891	chr4	147417166	147417666	5.20037178065595	0.106643641548419	0.0207860701079347	no	no	no
ATAC_peak_50153	chr12	65347235	65347735	4.99388416472672	0.106560626540328	0.0408829296001386	no	no	no
ATAC_peak_217135	chr9	17940507	17941007	4.31687826437499	0.106553170042428	0.0450724028281138	no	no	no
ATAC_peak_8691	chr1	102264462	102264962	4.46937419518869	0.106505550452644	0.0202515858347509	no	no	no
ATAC_peak_124953	chr2	102138230	102138730	4.0795368806703	0.106370438470093	0.112572641886589	no	no	no
ATAC_peak_177284	chr6	37740935	37741435	4.39517466611075	0.10631594453844	0.0479083695993946	no	no	no
ATAC_peak_37349	chr11	70367593	70368093	2.50228980247694	0.106303130301007	0.0176302437617914	no	no	no
ATAC_peak_147877	chr4	53145694	53146194	2.5364024479445	0.106302720185125	0.0446975520661012	no	no	no
ATAC_peak_17126	chr1	182500502	182501002	3.95636038051129	0.10628124231181	0.0341074226066887	no	no	no
ATAC_peak_215748	chr8	125699333	125699833	6.12319068047067	0.106246801674802	0.06847459339914	no	no	no
ATAC_peak_118208	chr2	20669102	20669602	6.13539820241983	0.106233743197474	0.0714935951260803	yes	no	no
ATAC_peak_208358	chr8	72990569	72991069	4.68702128527818	0.106216318164428	0.0406025626205312	no	no	no
ATAC_peak_136990	chr3	58570748	58571248	4.53596021604535	0.106190333990708	0.0509918107507841	no	no	no
ATAC_peak_88414	chr16	30083652	30084152	5.06065060705915	0.106170228732755	0.0839048091350605	no	no	no
ATAC_peak_104056	chr18	20773339	20773839	4.3715466001379	0.106070502005873	0.0699621755331909	no	no	no
ATAC_peak_134539	chr3	12215981	12216481	4.87259020824922	0.106064330465867	0.0483013423910951	no	no	no
ATAC_peak_86094	chr16	9260887	9261387	3.74398308973346	0.10604884068184	0.00700643116236622	no	no	no
ATAC_peak_65343	chr13	111536418	111536918	4.63987026350748	0.106023923635326	0.0436690052957415	no	no	no
ATAC_peak_216687	chr9	11106443	11106943	4.42154234091488	0.10601806797242	0.0731345185544045	no	no	no
ATAC_peak_224870	chr9	92520612	92521112	3.27386495900276	0.106008532365335	-0.0177472925116002	no	no	no
ATAC_peak_72228	chr14	66187339	66187839	4.89776708862121	0.106005982600233	0.00201119976270488	no	no	no
ATAC_peak_29125	chr10	120135884	120136384	3.41183070682165	0.105929589829585	0.0308312683217538	no	no	no
ATAC_peak_86072	chr16	9139347	9139847	4.60449334858726	0.105897507450425	-0.0139961361654139	no	no	no
ATAC_peak_190255	chr7	29211824	29212324	4.81398785336252	0.10589451458488	-0.0798371669456255	no	no	no
ATAC_peak_163804	chr5	64012836	64013336	3.86350345801573	0.105880431022027	0.0306445694397337	no	no	no
ATAC_peak_145417	chr4	11462496	11462996	2.95618755576708	0.105848035417049	0.0166099043235887	no	no	no
ATAC_peak_71319	chr14	59929160	59929660	4.0037481484269	0.105707050812399	0.0784007641189184	no	no	no
ATAC_peak_185921	chr6	136470847	136471347	5.59241699135198	0.105683995658926	0.0105913033711216	no	no	no
ATAC_peak_66725	chr14	14346973	14347473	5.07879668260253	0.105640497889672	0.0320787320401679	no	no	no
ATAC_peak_125270	chr2	104885836	104886336	3.68076732970414	0.105639418716443	-0.0185997524719049	no	no	no
ATAC_peak_173981	chr5	144638548	144639048	3.79182852364923	0.105554298671632	-0.00571275660411292	no	no	no
ATAC_peak_30509	chr10	130005065	130005565	4.57300152638434	0.105454864467039	0.0326708234916568	no	no	no
ATAC_peak_104255	chr18	23849355	23849855	1.90009601907752	0.105453818184085	0.0350272686773441	no	no	no
ATAC_peak_70866	chr14	55873336	55873836	4.01262322461474	0.105397246272083	0.102140642234775	no	no	no
ATAC_peak_8999	chr1	109327966	109328466	3.82900131627663	0.105380241476653	0.00818870875429661	no	no	no
ATAC_peak_104129	chr18	21042683	21043183	2.64940862164314	0.105289394142575	0.0335112575721426	no	no	no
ATAC_peak_125842	chr2	116544261	116544761	1.54418439014913	0.105247104718784	0.0305206722455908	no	no	no
ATAC_peak_162069	chr5	32584671	32585171	2.40680941054085	0.105235497296848	0.0399004039937798	no	no	no
ATAC_peak_150047	chr4	96184328	96184828	3.80450190612353	0.105222550461459	-0.003238374630045	no	no	no
ATAC_peak_88229	chr16	28813569	28814069	3.90280702606262	0.105188502001094	0.00342911019800425	no	no	no
ATAC_peak_50152	chr12	65347136	65347636	4.99896883396085	0.105175240157664	0.0343073597904283	no	no	no
ATAC_peak_40063	chr11	87599377	87599877	4.30124156563093	0.105158280897911	0.0688070068588865	no	no	no
ATAC_peak_3496	chr1	46649904	46650404	3.97767815667527	0.105156814663588	0.0614752391844577	no	no	no
ATAC_peak_12579	chr1	150481010	150481510	2.98068364346144	0.10506720087675	0.0558712698930938	no	no	no
ATAC_peak_207247	chr8	69018755	69019255	4.12702151082143	0.105047255498644	0.0243520484502798	no	no	no
ATAC_peak_3527	chr1	47070683	47071183	1.18675646726823	0.10504471318376	0.00946109199036895	no	no	no
ATAC_peak_66300	chr14	8550978	8551478	4.45854863438808	0.105041663744436	0.0324333760763816	no	no	no
ATAC_peak_134697	chr3	17058318	17058818	2.83566972633041	0.105010122046705	-0.00131449123500398	no	no	no
ATAC_peak_43624	chr11	104978023	104978523	4.75969246373566	0.10499535572146	0.0355743284205161	no	no	no
ATAC_peak_66986	chr14	18539009	18539509	3.71246033046186	0.104953765442053	0.0318382549038329	no	no	no
ATAC_peak_16487	chr1	179820001	179820501	2.85958984772171	0.104944670220671	0.0156096994667621	no	no	no
ATAC_peak_169544	chr5	119720689	119721189	5.35860369309114	0.104931835237698	0.0484130254230337	no	no	no
ATAC_peak_63116	chr13	88199437	88199937	3.60935491522957	0.104930160479095	0.0303169522954754	no	no	no
ATAC_peak_149420	chr4	83414173	83414673	6.25474794029823	0.104923639640831	0.0283095497520897	yes	no	no
ATAC_peak_34002	chr11	45963951	45964451	3.57379151604071	0.104917364540882	-0.0240160859751566	no	no	no
ATAC_peak_66305	chr14	8609179	8609679	2.96502271000491	0.104842212994297	0.0123880822968282	no	no	no
ATAC_peak_18964	chr10	6417627	6418127	2.48895238064927	0.104819515349446	0.0332778166537903	no	no	no
ATAC_peak_649	chr1	11588240	11588740	3.23863087475516	0.104810267264224	-0.00205486469394714	no	no	no
ATAC_peak_103389	chr18	9587425	9587925	3.54696864069789	0.104787313608146	0.0423336986592215	no	no	no
ATAC_peak_13025	chr1	153076894	153077394	4.52999575316585	0.104767463238434	-0.0602644427829244	no	no	no
ATAC_peak_75268	chr14	119687769	119688269	4.28525761601564	0.104727136968147	0.0423908048656422	no	no	no
ATAC_peak_156591	chr4	138794671	138795171	4.40871685771575	0.104689808131823	0.0543096530943391	no	no	no
ATAC_peak_17364	chr1	184782080	184782580	3.1233827915731	0.104622036850347	0.0797232511197916	no	no	no
ATAC_peak_138184	chr3	84324378	84324878	3.44032493757532	0.104605038638741	0.0130564100976829	no	no	no
ATAC_peak_126844	chr2	125106874	125107374	3.71161441780139	0.104603461114861	0.0302406016268588	no	no	no
ATAC_peak_52330	chr12	84754602	84755102	2.84071091024866	0.104566054736461	0.06208248509762	no	no	no
ATAC_peak_75876	chr15	4005075	4005575	3.05882302385344	0.104555820341481	-0.0365484752607628	no	no	no
ATAC_peak_87904	chr16	22941773	22942273	4.4706418149952	0.104534146616613	0.078699344871421	no	no	no
ATAC_peak_86839	chr16	16664529	16665029	3.53563873356736	0.104521050654744	0.0304822145090225	no	no	no
ATAC_peak_94175	chr17	18518443	18518943	4.65313526792402	0.104505181775324	0.0553691383245386	no	no	no
ATAC_peak_10295	chr1	130778235	130778735	3.64409667038695	0.104453686676618	0.066725873534781	no	no	no
ATAC_peak_36071	chr11	61296616	61297116	5.86742373585237	0.104436729874663	0.0540748213866973	no	no	no
ATAC_peak_215746	chr8	125693068	125693568	5.85852229148624	0.104391841226425	0.0136773192904631	no	no	no
ATAC_peak_3910	chr1	54147454	54147954	3.43379855893842	0.104252303384028	0.111758034158884	no	no	no
ATAC_peak_159195	chr4	152881615	152882115	3.46517657862173	0.104233994915831	0.0101297850058816	no	no	no
ATAC_peak_175201	chr6	3874773	3875273	3.88605532300226	0.104228597241672	0.06338715923642	no	no	no
ATAC_peak_112710	chr19	23087671	23088171	6.11765866398567	0.104212947913435	0.0395195610782876	no	no	no
ATAC_peak_2230	chr1	36043781	36044281	2.72651239723382	0.104186583746819	0.0156774869786073	no	no	no
ATAC_peak_32456	chr11	21875054	21875554	3.54338756281915	0.104173694937916	0.0470446355130518	no	no	no
ATAC_peak_75904	chr15	5029240	5029740	4.4413525185102	0.104168203998884	0.0170729693647049	no	no	no
ATAC_peak_177283	chr6	37740814	37741314	4.0669598010874	0.104155117116177	0.0279884431872556	no	no	no
ATAC_peak_231097	chrX	89023821	89024321	3.52323027761822	0.104128376110984	0.0401096423015416	no	no	no
ATAC_peak_138075	chr3	83872162	83872662	2.78442863284328	0.104106339069583	0.0439354147232369	no	no	no
ATAC_peak_191765	chr7	43646865	43647365	4.5422943282293	0.104104895777471	0.0791006880637261	no	no	no
ATAC_peak_137646	chr3	70150728	70151228	3.28576870409723	0.104104565047289	0.0240024307493373	no	no	no
ATAC_peak_174524	chr5	147953140	147953640	3.43249040966616	0.104064675387559	0.0558873865334715	no	no	no
ATAC_peak_216636	chr9	9393953	9394453	4.90482497560266	0.104059548917661	0.0819670247932796	no	no	no
ATAC_peak_201917	chr8	4708317	4708817	5.38144174263946	0.104046974679727	0.00151726050165492	no	no	no
ATAC_peak_52139	chr12	83998160	83998660	3.14390808742432	0.104040989246098	0.00242452399274441	no	no	no
ATAC_peak_48908	chr12	37660102	37660602	4.2996682833482	0.104040088021636	0.017476645403597	no	no	no
ATAC_peak_147913	chr4	53315565	53316065	3.83615213683238	0.104026073800161	-0.0120730076439852	no	no	no
ATAC_peak_107732	chr18	62707869	62708369	3.01899829850857	0.103996257099133	0.0329629263695456	no	no	no
ATAC_peak_147000	chr4	43404600	43405100	4.83277902379897	0.10395471560394	0.0203532981211744	no	no	no
ATAC_peak_9896	chr1	125533188	125533688	4.56381540089908	0.103942245433146	0.0620740453814103	no	no	no
ATAC_peak_160300	chr5	12872491	12872991	5.29696496926586	0.103879229215905	0.00761567105728318	no	no	no
ATAC_peak_139708	chr3	94675031	94675531	3.51673114456141	0.103875954345393	0.0266473048306637	no	no	no
ATAC_peak_116081	chr19	53452352	53452852	4.40325814164321	0.103875542198297	0.0675313537330785	no	no	no
ATAC_peak_182608	chr6	100645397	100645897	4.63311606746608	0.103863771161428	0.0321418004909392	no	no	no
ATAC_peak_201317	chr7	143666406	143666906	4.35694984891007	0.103853817692917	-0.0345614396971032	no	no	no
ATAC_peak_57218	chr13	22307769	22308269	2.83545519981888	0.10384456387122	0.0469692571882702	no	no	no
ATAC_peak_47911	chr12	20813812	20814312	4.18795788511803	0.103841054172902	0.034183721259492	no	no	no
ATAC_peak_134542	chr3	12411792	12412292	2.24822396399923	0.103813839053065	-0.00280360523554923	no	no	no
ATAC_peak_117803	chr2	16032775	16033275	5.58517450279735	0.103778516161153	0.0262461801572449	no	no	no
ATAC_peak_217146	chr9	18090392	18090892	2.8598995537603	0.103776651105154	0.0288945671120701	no	no	no
ATAC_peak_203252	chr8	21006783	21007283	2.9671838157842	0.103770180539075	0.0474799904779998	no	no	no
ATAC_peak_144305	chr3	149052723	149053223	3.77446492590905	0.103724614135644	0.017644809774999	no	no	no
ATAC_peak_140917	chr3	102194400	102194900	4.46821050620963	0.103717450653309	0.0689200182666155	no	no	no
ATAC_peak_88701	chr16	31389186	31389686	2.29036239457103	0.103667222083513	0.0125549853473526	no	no	no
ATAC_peak_13022	chr1	153076299	153076799	4.4535194377573	0.103642777715756	-0.0230326654176587	no	no	no
ATAC_peak_76352	chr15	10454242	10454742	2.50231237880441	0.103576454474667	0.0291435291505009	no	no	no
ATAC_peak_44984	chr11	115215104	115215604	3.95715821870796	0.103521203415366	-0.0378318032500071	no	no	no
ATAC_peak_19645	chr10	18334577	18335077	4.0277131322317	0.103511962551832	-0.000894364132586341	no	no	no
ATAC_peak_62613	chr13	75460421	75460921	4.03778724662468	0.103396261877825	0.0694494139353586	no	no	no
ATAC_peak_216318	chr9	5557437	5557937	3.55522001777079	0.103300459527041	0.0505447876337172	no	no	no
ATAC_peak_90183	chr16	45282998	45283498	4.41114739930942	0.103293415476317	-0.0444587541879564	no	no	no
ATAC_peak_72125	chr14	65588006	65588506	3.1905541919743	0.103251076014013	0.129382384111365	no	no	no
ATAC_peak_121595	chr2	51448326	51448826	5.01867301023086	0.103236228480936	0.047264417648905	no	no	no
ATAC_peak_216958	chr9	15028999	15029499	4.79636980523929	0.10321864201809	0.0543570057151451	no	no	no
ATAC_peak_187100	chr6	149356941	149357441	3.83601853178393	0.103095672916095	0.0295850677176985	no	no	no
ATAC_peak_90199	chr16	45408317	45408817	4.8818558901174	0.102994887849743	0.0131629998091538	no	no	no
ATAC_peak_138458	chr3	86884414	86884914	5.36058343600631	0.102980353706232	-0.0176565041136025	no	no	no
ATAC_peak_20881	chr10	34887499	34887999	5.29355234097096	0.102979433687944	0.0329019678840032	no	no	no
ATAC_peak_69151	chr14	38325523	38326023	3.63667432983456	0.10297185926303	-0.00208381759333603	no	no	no
ATAC_peak_147900	chr4	53226380	53226880	3.96713091847394	0.10291772677205	0.00256477584510198	no	no	no
ATAC_peak_187089	chr6	149193538	149194038	4.64880130698165	0.102898859504615	0.028903336303111	no	no	no
ATAC_peak_119642	chr2	30396274	30396774	4.30040420887965	0.102865465352286	0.00492562114534146	no	no	no
ATAC_peak_226582	chr9	107865110	107865610	2.38295368496915	0.102795569206737	0.0482022427899817	no	no	no
ATAC_peak_93490	chr17	10150308	10150808	4.72602324054599	0.10278555710746	0.0752130215104653	no	no	no
ATAC_peak_12576	chr1	150479410	150479910	3.6499131833058	0.102737188104526	0.0193763345679142	no	no	no
ATAC_peak_148100	chr4	55135861	55136361	3.23229216896541	0.102693022478572	0.0777102078828878	no	no	no
ATAC_peak_48907	chr12	37659964	37660464	4.71643857972988	0.10269132151481	0.0170575465848786	no	no	no
ATAC_peak_111526	chr19	8497149	8497649	3.05624621810265	0.102664841155803	0.0300211544955263	no	no	no
ATAC_peak_12852	chr1	152414186	152414686	3.80773603749534	0.102625188069535	0.0241107587783334	no	no	no
ATAC_peak_216634	chr9	9393064	9393564	3.45238321349704	0.102570677649645	0.0413460713625647	no	no	no
ATAC_peak_81728	chr15	81562514	81563014	4.13809970307938	0.102548258039887	0.09223205909287	no	no	no
ATAC_peak_216391	chr9	7390320	7390820	3.75821323604473	0.102539663794117	0.0242512511815174	no	no	no
ATAC_peak_62612	chr13	75460289	75460789	4.10659885134327	0.102529488802084	0.0816566407281658	no	no	no
ATAC_peak_65204	chr13	109693210	109693710	1.5633913820825	0.102473362678637	0.0619902288443819	no	no	no
ATAC_peak_176972	chr6	34171651	34172151	3.64471638630261	0.102436138663161	-0.00235674052199032	no	no	no
ATAC_peak_173184	chr5	140016620	140017120	4.97156730495842	0.102351763108848	0.00330726529560833	no	no	no
ATAC_peak_24212	chr10	70842130	70842630	3.94594102062362	0.102294785382161	0.0522034645863671	no	no	no
ATAC_peak_33452	chr11	33959201	33959701	3.32284208865788	0.102246984404445	0.118074764350108	no	no	no
ATAC_peak_93187	chr17	6736815	6737315	4.84751013222537	0.102239160622942	0.0173352773140306	no	no	no
ATAC_peak_8317	chr1	93206360	93206860	4.73304498807757	0.102219032598533	-0.0343291139297699	no	no	no
ATAC_peak_19171	chr10	9529412	9529912	3.90051662800425	0.102192974121333	0.0451330771141219	no	no	no
ATAC_peak_122017	chr2	59378009	59378509	3.95527701218956	0.102157525868952	0.041728069523786	no	no	no
ATAC_peak_3564	chr1	49885272	49885772	3.55484513197826	0.102131411459498	0.0355018498732246	no	no	no
ATAC_peak_1130	chr1	16868673	16869173	3.47271984153752	0.102092886182156	-0.0297376754357002	no	no	no
ATAC_peak_176984	chr6	34193664	34194164	4.2501078803235	0.102030929880296	0.00791440246916709	no	no	no
ATAC_peak_87570	chr16	20990570	20991070	3.65048361418752	0.10201770873934	0.0121679713766595	no	no	no
ATAC_peak_103984	chr18	20289716	20290216	3.84565928884237	0.101946412556226	0.0191818604326791	no	no	no
ATAC_peak_99610	chr17	55040260	55040760	3.36477826030754	0.101922479665409	0.0513861014537171	no	no	no
ATAC_peak_61885	chr13	66214068	66214568	3.06775344517725	0.101919913085014	0.0407579156590988	no	no	no
ATAC_peak_53082	chr12	91646976	91647476	3.39688422664466	0.101878317315834	0.123981001682441	no	no	no
ATAC_peak_210033	chr8	86810587	86811087	3.36553999793856	0.101871554808545	-0.00593133480837864	no	no	no
ATAC_peak_95405	chr17	27241046	27241546	4.08484114608132	0.101844306768881	0.0291330986715267	no	no	no
ATAC_peak_178182	chr6	49275303	49275803	4.39506539889452	0.101828350169348	0.0527515781639137	no	no	no
ATAC_peak_75281	chr14	119999502	120000002	2.83471459350288	0.101801992303736	0.0206703870684845	no	no	no
ATAC_peak_166775	chr5	104716722	104717222	3.75717143235292	0.101769507087433	-0.00290926350189593	no	no	no
ATAC_peak_160007	chr5	4333196	4333696	2.61797224147141	0.101739929627044	0.0412887123712572	no	no	no
ATAC_peak_152262	chr4	118711475	118711975	4.82314431037905	0.101660741350927	0.0196778723224509	no	no	no
ATAC_peak_201309	chr7	143636228	143636728	2.90450098468178	0.101651807536964	0.0224799649525637	no	no	no
ATAC_peak_8998	chr1	109327402	109327902	4.53805496668476	0.10159116989153	0.00625603353855944	no	no	no
ATAC_peak_103983	chr18	20289556	20290056	4.00039097691594	0.101569255016986	0.0226721547081603	no	no	no
ATAC_peak_15880	chr1	174522400	174522900	4.77139796263471	0.101560741426123	0.00106988663695585	no	no	no
ATAC_peak_177298	chr6	37837093	37837593	3.26475033889431	0.101509768171558	0.0404398247728621	no	no	no
ATAC_peak_215747	chr8	125693323	125693823	5.26467958838843	0.101488156770156	0.00745535430263017	no	no	no
ATAC_peak_134633	chr3	15055404	15055904	2.74280893003704	0.10138627524092	0.0327466226368442	no	no	no
ATAC_peak_52142	chr12	84028059	84028559	3.89174031122102	0.10131473512395	-0.00436006653000305	no	no	no
ATAC_peak_126842	chr2	125105539	125106039	3.37494930494216	0.10131078069175	0.0213456035981535	no	no	no
ATAC_peak_87810	chr16	22405612	22406112	4.46808974102382	0.101199539079385	0.0589834970288059	no	no	no
ATAC_peak_134196	chr3	8508984	8509484	5.3483034335246	0.101182265809136	-0.060717135373015	no	no	no
ATAC_peak_232431	chrX	139323698	139324198	3.42494303163265	0.101181564440772	0.0295697429186488	no	no	no
ATAC_peak_66629	chr14	13349432	13349932	4.11516694420673	0.101176068691149	0.0591057501313132	no	no	no
ATAC_peak_203717	chr8	24441739	24442239	4.40690624541966	0.101159106167192	0.00181575791166852	no	no	no
ATAC_peak_49813	chr12	56136792	56137292	3.06679142396044	0.101156292462157	0.0106002800973933	no	no	no
ATAC_peak_19487	chr10	14584217	14584717	2.39994253037664	0.101138762000208	0.0712030043359635	no	no	no
ATAC_peak_73241	chr14	76069592	76070092	2.94504516657705	0.10108651154352	0.0449568722416864	no	no	no
ATAC_peak_110778	chr19	5406340	5406840	3.82178662270952	0.101060806355696	0.0337536685932351	no	no	no
ATAC_peak_230996	chrX	82288279	82288779	2.91004873762028	0.101050801814256	-0.000840290565733207	no	no	no
ATAC_peak_169547	chr5	119721501	119722001	3.8889007833071	0.101007362455045	0.0110399730484142	no	no	no
ATAC_peak_134161	chr3	7682938	7683438	4.81358038999837	0.100965544929084	0.0413022653577655	no	no	no
ATAC_peak_148435	chr4	57852452	57852952	3.56625341033282	0.100943932073171	-0.00972960242459713	no	no	no
ATAC_peak_140366	chr3	97139611	97140111	2.81078044351679	0.100914538664217	0.00509028824662781	no	no	no
ATAC_peak_135514	chr3	31596259	31596759	3.21901920476972	0.100906287924388	0.039209883780131	no	no	no
ATAC_peak_80015	chr15	74539913	74540413	5.45818776298636	0.100895213107021	-0.0692584205071894	no	no	no
ATAC_peak_70968	chr14	56834530	56835030	3.81107500841724	0.100823767475246	0.0429840833485026	no	no	no
ATAC_peak_114237	chr19	39901655	39902155	3.3817925232043	0.100815100987633	0.0222879132325129	no	no	no
ATAC_peak_187647	chr7	5900063	5900563	2.95208311630496	0.100810675665496	-0.0199283216083982	no	no	no
ATAC_peak_90917	chr16	64889451	64889951	4.25505078384555	0.100797806254247	0.0377468647584453	no	no	no
ATAC_peak_76262	chr15	8845845	8846345	3.03841442922024	0.100787980556701	-0.00076816406789621	no	no	no
ATAC_peak_180061	chr6	73759160	73759660	5.27420018145397	0.100721190967235	-0.0200283224438245	no	no	no
ATAC_peak_125163	chr2	104143428	104143928	3.09331927554938	0.100676774374406	0.0992143422324885	no	no	no
ATAC_peak_105689	chr18	36816476	36816976	4.11265924067229	0.100644135382504	-0.0194145266010524	no	no	no
ATAC_peak_145703	chr4	19156683	19157183	3.57490849392125	0.100606479999246	0.0162852402867087	no	no	no
ATAC_peak_227719	chr9	115034013	115034513	4.66937487763964	0.100605957464544	0.0518404320680288	no	no	no
ATAC_peak_175278	chr6	4923128	4923628	2.75831413741133	0.100603286884142	-0.00790880259358853	no	no	no
ATAC_peak_20427	chr10	25434623	25435123	3.86665048607704	0.100595110110079	0.0270337075832494	no	no	no
ATAC_peak_47777	chr12	17459793	17460293	2.92758675584803	0.100513284173512	0.0217705729775128	no	no	no
ATAC_peak_201954	chr8	5859583	5860083	3.91091041387689	0.100457721191912	0.00650962431118973	no	no	no
ATAC_peak_186651	chr6	145078911	145079411	4.2568215245975	0.100392539106728	0.0751870600988342	no	no	no
ATAC_peak_207854	chr8	71028481	71028981	2.90618926150618	0.100328821319317	-0.0164312411542667	no	no	no
ATAC_peak_178092	chr6	49022607	49023107	4.7077513292999	0.100326277816602	0.111668050227801	no	no	no
ATAC_peak_173622	chr5	142923415	142923915	4.8481810642874	0.10031981237842	0.049445959586276	no	no	no
ATAC_peak_110783	chr19	5407382	5407882	3.27174278533063	0.10031882286855	0.092258253716827	no	no	no
ATAC_peak_55835	chr13	4566553	4567053	3.45783966545953	0.100250013025151	-0.0102167041213461	no	no	no
ATAC_peak_21202	chr10	40062697	40063197	2.8612970876423	0.100219229060524	0.0295342901294909	no	no	no
ATAC_peak_194930	chr7	81152242	81152742	4.82095269743674	0.100171278509533	0.0543244657908305	no	no	no
ATAC_peak_169602	chr5	120207621	120208121	2.48450976478482	0.100165103441985	0.0397479996063056	no	no	no
ATAC_peak_202399	chr8	11874234	11874734	2.64608469024807	0.100161814341298	0.0508943317642239	no	no	no
ATAC_peak_229490	chrX	18360233	18360733	2.64424078121159	0.100122792922095	-0.0177972024159024	no	no	no
ATAC_peak_161943	chr5	31316371	31316871	3.61987380791684	0.100108641310347	-0.0127424752085519	no	no	no
ATAC_peak_117871	chr2	17900220	17900720	4.33179319059513	0.100072703536399	-0.00138358724979478	no	no	no
ATAC_peak_173623	chr5	142923681	142924181	5.10411258989228	0.100052768792053	0.0510917846194693	no	no	no
ATAC_peak_142412	chr3	121865030	121865530	3.39436823130257	0.100034551475722	0.0166652587673102	no	no	no
ATAC_peak_66989	chr14	18546608	18547108	1.3397426839589	0.0999950469333079	0.0284453628900874	no	no	no
ATAC_peak_147052	chr4	43541137	43541637	2.4917966268252	0.0999713202264854	-0.00306336447384661	no	no	no
ATAC_peak_145261	chr4	10759366	10759866	3.5252930209372	0.0999574210270847	0.0171519827138164	no	no	no
ATAC_peak_145254	chr4	10748798	10749298	3.43248463617381	0.099949309455259	0.0795550544147451	no	no	no
ATAC_peak_71859	chr14	63638290	63638790	6.19841317233809	0.0998790449133044	0.0490759414800965	no	no	no
ATAC_peak_86811	chr16	16325848	16326348	3.00372565954309	0.0998586939485458	0.0406966192434034	no	no	no
ATAC_peak_232104	chrX	127406744	127407244	3.2928176037212	0.0998321606302435	0.00965470271190024	no	no	no
ATAC_peak_150049	chr4	96189261	96189761	3.90193119473228	0.0997859154230361	-0.0148960900433846	no	no	no
ATAC_peak_173991	chr5	144680184	144680684	3.24448017121632	0.0997736579580811	0.0600224343988785	no	no	no
ATAC_peak_169546	chr5	119721134	119721634	4.35834777896351	0.0997632955035455	-0.000633394318103364	no	no	no
ATAC_peak_2803	chr1	38862139	38862639	3.449040286982	0.0997600568025401	0.0364306794974566	no	no	no
ATAC_peak_153072	chr4	124639624	124640124	4.28646695354807	0.0997560012718039	0.0939350788748231	no	no	no
ATAC_peak_224258	chr9	80044045	80044545	3.81814913509147	0.0996865277305083	0.0543078988938811	no	no	no
ATAC_peak_159450	chr4	154730295	154730795	4.42487241227706	0.099670051679322	0.104267953605407	no	no	no
ATAC_peak_107199	chr18	56886434	56886934	3.99681195920048	0.0996390788786951	0.113248543595093	no	no	no
ATAC_peak_174067	chr5	145058970	145059470	4.74406139461844	0.0996257949412091	0.0638037106618743	no	no	no
ATAC_peak_62378	chr13	73432442	73432942	4.12382767919933	0.0996081964256397	0.0184087917905165	no	no	no
ATAC_peak_194849	chr7	80845820	80846320	4.85497997275934	0.0995689984171825	0.0552614096827385	no	no	no
ATAC_peak_36073	chr11	61297326	61297826	4.99680816858699	0.0995520665930215	0.0744457223104282	no	no	no
ATAC_peak_160776	chr5	22560814	22561314	2.93432094501653	0.0995468742829817	0.065893376389536	no	no	no
ATAC_peak_98014	chr17	38125277	38125777	4.19832743148053	0.0995312858775499	0.0519129274669764	no	no	no
ATAC_peak_194850	chr7	80845958	80846458	4.87406726431585	0.0994704182813264	0.0628633255922242	no	no	no
ATAC_peak_204215	chr8	27240404	27240904	6.76769668291509	0.0994683591664975	0.0302071184574019	yes	no	no
ATAC_peak_146009	chr4	28321126	28321626	1.79422822662218	0.0994241903770313	-0.000113828543700054	no	no	no
ATAC_peak_190882	chr7	31526698	31527198	3.24492944452072	0.0994116536784326	0.00863522860093	no	no	no
ATAC_peak_141408	chr3	106250888	106251388	4.63253935304114	0.0993410084433116	-0.0416725494291332	no	no	no
ATAC_peak_65972	chr13	118067930	118068430	4.11785543229666	0.0992551262792515	0.0204885443013666	no	no	no
ATAC_peak_100204	chr17	63498973	63499473	4.10389125643059	0.0991493084323683	0.0688499417091175	no	no	no
ATAC_peak_146513	chr4	39669100	39669600	3.15968206796862	0.0991333817895384	0.0292746188041665	no	no	no
ATAC_peak_184271	chr6	121578100	121578600	2.53492024012335	0.0991273637426272	0.00719903143821027	no	no	no
ATAC_peak_138457	chr3	86884182	86884682	4.81322110800558	0.0991248315339313	-0.00164151022244009	no	no	no
ATAC_peak_219479	chr9	43697963	43698463	5.87980802891603	0.0991218167705154	0.0792999373902553	no	no	no
ATAC_peak_121772	chr2	53098060	53098560	3.20191161403397	0.0991122136116176	0.119786235616282	no	no	no
ATAC_peak_44933	chr11	114873367	114873867	4.95808881214529	0.0991066105619083	0.116465679642791	no	no	no
ATAC_peak_41933	chr11	98066102	98066602	4.50488933599776	0.0991006564426123	0.13137360683919	no	no	no
ATAC_peak_218751	chr9	36887077	36887577	3.19777522790621	0.0990712719217601	0.0638223954510589	no	no	no
ATAC_peak_231659	chrX	103267238	103267738	2.94142190871446	0.0990259042401726	0.0621401386690218	no	no	no
ATAC_peak_104619	chr18	30375681	30376181	3.67830562791394	0.0989740521657097	0.00342319875321105	no	no	no
ATAC_peak_138563	chr3	87478196	87478696	2.09212304304043	0.0989683494203696	0.0630086160891837	no	no	no
ATAC_peak_60090	chr13	52325573	52326073	4.41092491625424	0.0989575385179354	0.0358624430969469	no	no	no
ATAC_peak_144979	chr4	4550192	4550692	4.61585976994666	0.0989453785728218	0.00866295737634969	no	no	no
ATAC_peak_134200	chr3	8510223	8510723	6.32280146735289	0.0989283968073197	-0.0395853645585761	no	no	no
ATAC_peak_49812	chr12	56136722	56137222	3.17859515779763	0.0988671609789551	0.0137355514762953	no	no	no
ATAC_peak_200276	chr7	136220593	136221093	3.5091770717902	0.0988180481178455	0.0472267341024543	no	no	no
ATAC_peak_45578	chr11	116893830	116894330	5.10559345362531	0.098812127424946	0.0591508711632079	no	no	no
ATAC_peak_152466	chr4	119642673	119643173	4.39936870422851	0.0987676371705513	0.0367391028843355	no	no	no
ATAC_peak_175650	chr6	10543952	10544452	3.84215611535887	0.0987624460230133	0.031560706121801	no	no	no
ATAC_peak_117870	chr2	17900063	17900563	4.48092659395743	0.098757490784172	0.0174572014425584	no	no	no
ATAC_peak_189529	chr7	27012033	27012533	2.61978229780579	0.0987547578620402	0.0291469309129887	no	no	no
ATAC_peak_207245	chr8	69016469	69016969	5.66184835623209	0.098752478500481	0.0145708281926693	no	no	no
ATAC_peak_213612	chr8	116682581	116683081	4.14611319464526	0.0986886223931588	0.0227929960038817	no	no	no
ATAC_peak_81727	chr15	81562384	81562884	4.04448932212571	0.0986482393754787	0.089966742729986	no	no	no
ATAC_peak_48906	chr12	37659807	37660307	4.52318690588809	0.0986416790588741	0.0105617767114282	no	no	no
ATAC_peak_208615	chr8	77919511	77920011	3.59806336480102	0.0986177250053044	-0.0140076920616237	no	no	no
ATAC_peak_144572	chr3	153458870	153459370	3.55214946193915	0.098592734099782	0.118856226493738	no	no	no
ATAC_peak_232105	chrX	127406990	127407490	3.51021970362473	0.0985793397693046	-0.000687904357568055	no	no	no
ATAC_peak_206230	chr8	51598549	51599049	3.24139340768764	0.0985792860678346	0.000975409623711364	no	no	no
ATAC_peak_185913	chr6	136465744	136466244	5.1911490832033	0.0985714318382697	0.0421139643135943	no	no	no
ATAC_peak_182740	chr6	106358522	106359022	4.09551970537989	0.0985711415838214	0.0292423792795371	no	no	no
ATAC_peak_232110	chrX	127644039	127644539	3.69882341834512	0.0985472424937342	0.0243991376437762	no	no	no
ATAC_peak_208642	chr8	78098356	78098856	5.50614560679399	0.0984982037657474	0.0639426253116256	no	no	no
ATAC_peak_71857	chr14	63637554	63638054	3.78526965441148	0.0984651288195161	0.0560201955773346	no	no	no
ATAC_peak_49767	chr12	55552048	55552548	2.06226706815788	0.0984632017838424	0.0246417549689103	no	no	no
ATAC_peak_215481	chr8	124459567	124460067	3.98145304762272	0.0984619940585143	-0.0294781283857023	no	no	no
ATAC_peak_178557	chr6	52322240	52322740	3.13618505114279	0.0984518684805769	0.0240862165942818	no	no	no
ATAC_peak_79104	chr15	58241981	58242481	2.89498447982624	0.098323122880461	0.0573032005569232	no	no	no
ATAC_peak_30100	chr10	127818729	127819229	2.96707452283784	0.0982879215005643	0.0101536967234351	no	no	no
ATAC_peak_90187	chr16	45333654	45334154	3.50424067776254	0.0982721861697747	0.00161857824330075	no	no	no
ATAC_peak_189509	chr7	26693959	26694459	2.84233634643322	0.0982453432254407	0.00914078485889734	no	no	no
ATAC_peak_111246	chr19	6820742	6821242	4.79658750864499	0.0982193145694171	0.0809033985027705	no	no	no
ATAC_peak_10247	chr1	130278038	130278538	2.65135339586491	0.0981337352362055	0.0562871425496985	no	no	no
ATAC_peak_175636	chr6	9643828	9644328	3.07455243853551	0.0981102861095549	0.0121468538090338	no	no	no
ATAC_peak_71661	chr14	62662931	62663431	2.70554815815839	0.0981039183377613	0.0678264962844569	no	no	no
ATAC_peak_175637	chr6	9643959	9644459	2.97338637545212	0.0980887696945561	0.025817371729314	no	no	no
ATAC_peak_137741	chr3	77561552	77562052	2.74529062377209	0.0980802559627462	0.0124632031994081	no	no	no
ATAC_peak_151415	chr4	112160641	112161141	2.98201084388252	0.098043106059109	0.020984189111042	no	no	no
ATAC_peak_19500	chr10	14967584	14968084	4.51959698278773	0.0979863639022339	-0.024829830647751	no	no	no
ATAC_peak_91746	chr16	90433476	90433976	5.42063290003441	0.0979754527004636	0.0222762097830597	no	no	no
ATAC_peak_142389	chr3	121754611	121755111	4.00613024389236	0.0979471224227817	-0.00188844436137724	no	no	no
ATAC_peak_137150	chr3	61913224	61913724	4.61900368251796	0.097939362736121	0.0238916790335322	no	no	no
ATAC_peak_110777	chr19	5405916	5406416	3.15778464642204	0.0979059876884268	0.0226561784946257	no	no	no
ATAC_peak_5115	chr1	64498335	64498835	4.32854824936855	0.097887323326851	-0.00555272141482274	no	no	no
ATAC_peak_181425	chr6	89867258	89867758	3.51685198949968	0.0978183901257107	0.0108444168260909	no	no	no
ATAC_peak_172702	chr5	137417165	137417665	2.95617468182012	0.0978009736572985	0.111286268811636	no	no	no
ATAC_peak_216362	chr9	6866205	6866705	3.27669795992289	0.0977530206548535	0.0208441213926214	no	no	no
ATAC_peak_202953	chr8	15036355	15036855	5.69696748342858	0.0977403553889281	0.0100167034661948	no	no	no
ATAC_peak_156118	chr4	136713584	136714084	4.37598507717392	0.0977233641260889	0.0689307379480926	no	no	no
ATAC_peak_76692	chr15	12656201	12656701	5.14452073267456	0.097714313472088	0.0950680579619107	no	no	no
ATAC_peak_201916	chr8	4708135	4708635	5.04926568965844	0.0977015982940516	-0.00212558762460177	no	no	no
ATAC_peak_32689	chr11	23505084	23505584	3.48070084439705	0.0976536066523159	0.019317564282486	no	no	no
ATAC_peak_185363	chr6	129086291	129086791	4.08788167790727	0.0976516008676581	0.0556649026172983	no	no	no
ATAC_peak_93484	chr17	10079733	10080233	5.53559340215982	0.0976347260498314	0.0643087236263233	no	no	no
ATAC_peak_138557	chr3	87409345	87409845	4.51904127101013	0.097620602205087	0.0659527549957873	no	no	no
ATAC_peak_118962	chr2	26886192	26886692	3.45102231069953	0.0976095049491384	0.0174870425220741	no	no	no
ATAC_peak_204763	chr8	34286905	34287405	3.59098304842907	0.0975726026327963	0.0253402652420623	no	no	no
ATAC_peak_53129	chr12	93135808	93136308	1.90867435862714	0.0975493633916706	0.0211933978300082	no	no	no
ATAC_peak_58260	chr13	35188995	35189495	4.11726330803671	0.0975120751582257	0.0839211831492817	no	no	no
ATAC_peak_134304	chr3	9101370	9101870	4.53948610026887	0.0974561681517024	0.020030066655271	no	no	no
ATAC_peak_223024	chr9	68798353	68798853	5.13072771887149	0.0974450613330244	0.00413289145257213	no	no	no
ATAC_peak_134156	chr3	7666687	7667187	2.89316392145914	0.097443047218195	0.0208066207032175	no	no	no
ATAC_peak_96148	chr17	29378684	29379184	2.16598259946752	0.0973961767472872	0.00819480321987692	no	no	no
ATAC_peak_72200	chr14	66027813	66028313	4.46554469361803	0.0973839422277475	0.148964290668333	no	no	no
ATAC_peak_182765	chr6	107052001	107052501	4.95575720141085	0.0973673982588986	0.0668573268361126	no	no	no
ATAC_peak_219956	chr9	45676445	45676945	3.33310167846945	0.0973623442117593	0.0810063196466546	no	no	no
ATAC_peak_226524	chr9	107642261	107642761	4.11564268772609	0.0973332908626955	0.0681676276421267	no	no	no
ATAC_peak_86064	chr16	9094153	9094653	4.57201437223116	0.0973324895779507	-0.0467080439735055	no	no	no
ATAC_peak_33451	chr11	33959077	33959577	3.45764343364953	0.0972890657795246	0.111516923399571	no	no	no
ATAC_peak_122544	chr2	68283225	68283725	2.60628287212481	0.0972858127448982	0.0434892703342953	no	no	no
ATAC_peak_74915	chr14	114349335	114349835	3.48523947941548	0.097268582476207	0.00917789506627474	no	no	no
ATAC_peak_203053	chr8	17888339	17888839	4.93025210610739	0.097254840855171	0.0485362557914714	no	no	no
ATAC_peak_41681	chr11	97523713	97524213	3.44363893597541	0.0972487560797457	0.0454010102211863	no	no	no
ATAC_peak_55402	chr12	114067126	114067626	4.52712701035938	0.0972404038483149	0.0510126111537423	no	no	no
ATAC_peak_10111	chr1	128089726	128090226	2.32527759169716	0.0972236325930617	0.0128401873720219	no	no	no
ATAC_peak_103592	chr18	12159514	12160014	5.16115982078879	0.097213397408461	-0.0449105110587844	no	no	no
ATAC_peak_103556	chr18	11916773	11917273	4.13735894763225	0.0971996780563963	0.113318011697532	no	no	no
ATAC_peak_148699	chr4	62024482	62024982	3.86150855126071	0.0971825735012986	-0.0111889182595861	no	no	no
ATAC_peak_29136	chr10	120192477	120192977	3.74909024490368	0.0971800570935117	-0.0131090314637929	no	no	no
ATAC_peak_231452	chrX	100802017	100802517	3.40161513626963	0.097165143314075	-0.0162144342934352	no	no	no
ATAC_peak_107826	chr18	63847015	63847515	2.4789528497683	0.0971589101263365	0.0679081161149397	no	no	no
ATAC_peak_148340	chr4	57305649	57306149	4.3644183157852	0.0971573758759195	0.0935485747963061	no	no	no
ATAC_peak_147914	chr4	53321261	53321761	3.36627487712266	0.0971446549256419	0.0517439715169633	no	no	no
ATAC_peak_8982	chr1	108548313	108548813	4.32012155585772	0.0971031906687992	0.0208630530351947	no	no	no
ATAC_peak_16336	chr1	179254490	179254990	2.96075864236697	0.0970512928309399	0.0445348024403749	no	no	no
ATAC_peak_102489	chr17	87461063	87461563	3.80739974053339	0.0970278360091508	0.0809500956563318	no	no	no
ATAC_peak_201315	chr7	143661314	143661814	4.4030892202189	0.0970085718615508	-0.00843885720656577	no	no	no
ATAC_peak_228871	chr9	124441721	124442221	3.68744763674421	0.0969845333693812	0.0214396117574529	no	no	no
ATAC_peak_87550	chr16	20803194	20803694	3.69695703267482	0.0969817923243831	0.050218276551155	no	no	no
ATAC_peak_137648	chr3	70151219	70151719	3.64114222787375	0.0969237208142058	0.0278231041650479	no	no	no
ATAC_peak_6409	chr1	77460530	77461030	4.51828710296702	0.0969044723002851	0.00833529172251969	no	no	no
ATAC_peak_57219	chr13	22308007	22308507	2.65803662914431	0.0968822357787747	0.0414477532916592	no	no	no
ATAC_peak_145704	chr4	19156879	19157379	3.67456586505378	0.0968813650057162	0.00906259865154803	no	no	no
ATAC_peak_24782	chr10	77145913	77146413	5.08234452958318	0.0968578817810937	0.0147455184765713	no	no	no
ATAC_peak_134673	chr3	16325775	16326275	3.49471450546941	0.0967596997525022	0.0129563237161429	no	no	no
ATAC_peak_188010	chr7	14120401	14120901	4.31947753474555	0.0967429930014998	0.018021342817921	no	no	no
ATAC_peak_229849	chrX	38589877	38590377	4.40268078708885	0.0967148038423082	0.00960377941799831	no	no	no
ATAC_peak_68902	chr14	34371675	34372175	3.79293459339907	0.0967007914379584	0.0691901537285917	no	no	no
ATAC_peak_230990	chrX	81147754	81148254	3.65513164520091	0.0966384604619257	0.0294084796314503	no	no	no
ATAC_peak_186103	chr6	137669498	137669998	6.15018258092307	0.0966183773018646	0.0434967910002066	no	no	no
ATAC_peak_103643	chr18	12454824	12455324	4.16489453888244	0.0965721846526197	0.0415284776434126	no	no	no
ATAC_peak_145477	chr4	12025776	12026276	3.45013164468488	0.0965714871601428	-0.0032820894282848	no	no	no
ATAC_peak_193665	chr7	66377123	66377623	4.35733084448462	0.09656048934587	0.0121239194404216	no	no	no
ATAC_peak_19501	chr10	14967850	14968350	4.35719323651887	0.0965353002349155	-0.0180768514935145	no	no	no
ATAC_peak_159194	chr4	152881498	152881998	3.57946523499709	0.0965166922091985	0.00241696813629243	no	no	no
ATAC_peak_155747	chr4	135466874	135467374	2.95076264253023	0.0965021400755709	0.0240495587433764	no	no	no
ATAC_peak_86429	chr16	12779089	12779589	4.14506662694213	0.0964934741455295	-0.00187021693104729	no	no	no
ATAC_peak_167711	chr5	112127037	112127537	5.00792457916578	0.0964481195817309	0.0212138956038265	no	no	no
ATAC_peak_103961	chr18	19757822	19758322	3.47230061851057	0.0964415181590288	0.0041471076687818	no	no	no
ATAC_peak_213604	chr8	116670514	116671014	5.73995032254331	0.0964134597631111	0.0930832273911526	no	no	no
ATAC_peak_120337	chr2	32703039	32703539	4.70609842689194	0.0963722411823973	0.0666629294482086	no	no	no
ATAC_peak_104130	chr18	21043384	21043884	2.12864949893239	0.096369782420134	0.0014910326093645	no	no	no
ATAC_peak_180075	chr6	75643760	75644260	4.89165673337229	0.0963367219841303	0.0586102288280083	no	no	no
ATAC_peak_210805	chr8	92469310	92469810	3.22922086803654	0.0963304692119806	0.122439561011986	no	no	no
ATAC_peak_181978	chr6	94180378	94180878	4.48275796265954	0.0962957732825173	-0.0430302130506831	no	no	no
ATAC_peak_73789	chr14	79527667	79528167	4.72677598827093	0.0962897886875947	0.020038902956548	no	no	no
ATAC_peak_208660	chr8	78147995	78148495	4.0629565452621	0.0962757800339299	0.0238682050620417	no	no	no
ATAC_peak_12272	chr1	139844241	139844741	3.82031135036599	0.0962372054423828	0.0787682389523425	no	no	no
ATAC_peak_14135	chr1	161183674	161184174	3.52147678252093	0.0962161487142171	0.0495022475098067	no	no	no
ATAC_peak_9895	chr1	125533099	125533599	4.45180375947328	0.0961999126359016	0.0529785941897586	no	no	no
ATAC_peak_35613	chr11	59218329	59218829	5.00943482196472	0.0961948758629989	-0.00513404507559584	no	no	no
ATAC_peak_41935	chr11	98066545	98067045	4.19393011211237	0.0961634519018506	0.122922655894713	no	no	no
ATAC_peak_63689	chr13	95512967	95513467	4.54345208962843	0.0961421799446821	0.0204854378202459	no	no	no
ATAC_peak_218066	chr9	26868335	26868835	3.40812431319811	0.0961343385534286	0.0175577040271182	no	no	no
ATAC_peak_122335	chr2	62001447	62001947	4.2254154615943	0.0960860615194766	0.0514574323044976	no	no	no
ATAC_peak_77899	chr15	37045853	37046353	4.60195289474437	0.0959989151278499	0.116995090359512	no	no	no
ATAC_peak_2871	chr1	39244877	39245377	3.62569309169195	0.09598056873533	0.0710059875847466	no	no	no
ATAC_peak_116455	chr19	56655320	56655820	3.13698611710858	0.095948748722223	0.102586686213	no	no	no
ATAC_peak_26207	chr10	83441192	83441692	2.6341422759036	0.0959042168102566	-0.00482656536268763	no	no	no
ATAC_peak_119932	chr2	31206925	31207425	3.38067006206492	0.0958890254124511	0.0829575648481945	no	no	no
ATAC_peak_69771	chr14	48230502	48231002	4.07369466039062	0.0958074834114195	0.0622901484853977	no	no	no
ATAC_peak_186083	chr6	137558821	137559321	3.62559955160639	0.0957963403309661	0.0673802064853866	no	no	no
ATAC_peak_166787	chr5	104854567	104855067	3.47302927209295	0.0957955221160522	0.0105457984399483	no	no	no
ATAC_peak_93712	chr17	12252251	12252751	2.60934512882384	0.0957688563758283	-0.00730009432490205	no	no	no
ATAC_peak_117895	chr2	17982379	17982879	4.03019743479464	0.0957629022770895	0.0208505994164318	no	no	no
ATAC_peak_188012	chr7	14320883	14321383	4.42084308931781	0.095686297075901	0.0133268118084129	no	no	no
ATAC_peak_174552	chr5	148175934	148176434	4.58957785189442	0.0956670773381046	0.0254911405128026	no	no	no
ATAC_peak_170565	chr5	124317531	124318031	4.50872919876423	0.0956631829584096	0.0370679114230703	no	no	no
ATAC_peak_62380	chr13	73457171	73457671	4.48593951264533	0.0956541474709098	0.0700560278129114	no	no	no
ATAC_peak_95404	chr17	27240726	27241226	4.24342670107549	0.0956406671289109	0.0569669911071427	no	no	no
ATAC_peak_47905	chr12	20805368	20805868	3.25506953975763	0.095637366936667	0.0106113426956542	no	no	no
ATAC_peak_79002	chr15	57314030	57314530	2.58069391278223	0.0956096715979504	0.0184610620918349	no	no	no
ATAC_peak_73589	chr14	78207440	78207940	3.82733196925853	0.0955633296485645	0.0753270878522356	no	no	no
ATAC_peak_293	chr1	7125030	7125530	3.82624170319821	0.0955514987873391	0.0407122751749767	no	no	no
ATAC_peak_219174	chr9	41173976	41174476	3.02302670655496	0.0955365841789633	0.0878776791116735	no	no	no
ATAC_peak_148840	chr4	62917008	62917508	3.31069661011645	0.095503580195654	-0.0176080048346572	no	no	no
ATAC_peak_180066	chr6	74820657	74821157	4.01596510171887	0.0955004584934478	0.0420607132966496	no	no	no
ATAC_peak_66355	chr14	9669658	9670158	3.90110430810721	0.0954989210442228	0.0938718803726145	no	no	no
ATAC_peak_211266	chr8	95337381	95337881	3.33808656218396	0.0953642359521978	0.0282527227414548	no	no	no
ATAC_peak_206596	chr8	60737663	60738163	4.59740379542832	0.0953063461129132	0.0212152881902608	no	no	no
ATAC_peak_213590	chr8	116611415	116611915	3.41886096899917	0.0952679038998812	0.067318327033227	no	no	no
ATAC_peak_94174	chr17	18518344	18518844	4.68816454223426	0.0952671996647882	0.0345566991928935	no	no	no
ATAC_peak_162741	chr5	36778766	36779266	4.13406662466323	0.0952307947590125	0.042514598806567	no	no	no
ATAC_peak_199019	chr7	126664019	126664519	2.29049400063029	0.0952040677276624	0.0207373421700352	no	no	no
ATAC_peak_78431	chr15	41905825	41906325	4.16221546579572	0.0951448183028931	-0.00271121583167876	no	no	no
ATAC_peak_119082	chr2	27545980	27546480	3.67939231914928	0.0951437641107267	0.0302123218950956	no	no	no
ATAC_peak_156119	chr4	136713767	136714267	4.79516330073495	0.0951405793270092	0.0683689353728346	no	no	no
ATAC_peak_216929	chr9	14858733	14859233	5.02090120043354	0.0951261385275368	0.0424576267635325	no	no	no
ATAC_peak_160423	chr5	16995825	16996325	2.31951029168376	0.095040990718514	0.0572852172301538	no	no	no
ATAC_peak_15895	chr1	174609494	174609994	5.32602671701326	0.0949991150404387	-0.029936351873509	no	no	no
ATAC_peak_173677	chr5	143134142	143134642	2.544656726413	0.0949927220258138	0.0251812087462924	no	no	no
ATAC_peak_118415	chr2	23907294	23907794	3.81269639762589	0.0949529858225857	0.00270688178702424	no	no	no
ATAC_peak_47720	chr12	17165755	17166255	3.92655182622405	0.0949379101639508	0.0325971561804777	no	no	no
ATAC_peak_21138	chr10	39594658	39595158	5.07162333389095	0.0949149859860278	-0.00760491859429813	no	no	no
ATAC_peak_50954	chr12	74816145	74816645	4.10320039362567	0.094903333698577	0.00554641286602481	no	no	no
ATAC_peak_137074	chr3	59539817	59540317	3.95115632692035	0.0948798133160408	0.0104877921250906	no	no	no
ATAC_peak_194251	chr7	77771671	77772171	3.12065644180658	0.0948221586882175	0.0937690768676184	no	no	no
ATAC_peak_82426	chr15	84724144	84724644	4.79239635253059	0.0948159645105262	0.0378870726233046	no	no	no
ATAC_peak_12834	chr1	152252796	152253296	2.57715586026847	0.0947922444087364	0.114283032394431	no	no	no
ATAC_peak_69680	chr14	47576591	47577091	5.33264444491206	0.0947915376750574	0.0887700772069113	no	no	no
ATAC_peak_37838	chr11	74139552	74140052	3.45093890602307	0.0947882889508232	0.0416553427245546	no	no	no
ATAC_peak_25065	chr10	78441424	78441924	5.07174128892534	0.0947667613583459	0.0348923933676411	no	no	no
ATAC_peak_216770	chr9	13697344	13697844	4.406644047181	0.094749897364913	0.0642095562115791	no	no	no
ATAC_peak_134197	chr3	8509275	8509775	5.80235753153915	0.0947445745306543	-0.0413433464793861	no	no	no
ATAC_peak_69266	chr14	43126397	43126897	2.3651418815793	0.0947356697026977	0.0115436919467769	no	no	no
ATAC_peak_32688	chr11	23504766	23505266	4.4310254458628	0.0947146946919522	0.0850869655219665	no	no	no
ATAC_peak_192780	chr7	49245313	49245813	5.15181389845311	0.0946441044933621	0.130313619128001	no	no	no
ATAC_peak_118206	chr2	20667766	20668266	4.91756439023082	0.0946408568577683	0.0746940371592557	no	no	no
ATAC_peak_66628	chr14	13349142	13349642	5.02969351627635	0.0946362983887469	0.0509065500419026	no	no	no
ATAC_peak_217195	chr9	20070095	20070595	4.3416937739363	0.0946219225408787	0.0178096418015262	no	no	no
ATAC_peak_19646	chr10	18334823	18335323	4.22761026825317	0.0946054779959687	-0.00663801234815496	no	no	no
ATAC_peak_172508	chr5	136702148	136702648	5.13362671152679	0.094536403392434	-0.0374437159077496	no	no	no
ATAC_peak_24784	chr10	77146843	77147343	4.54761903533923	0.0944949952332666	-0.019251172763765	no	no	no
ATAC_peak_160277	chr5	12137805	12138305	4.30964110018895	0.0944482845977189	0.0172087444292732	no	no	no
ATAC_peak_89562	chr16	36487223	36487723	3.97068102696677	0.0944300890452691	0.0315392341346408	no	no	no
ATAC_peak_116231	chr19	54308177	54308677	4.15200065605091	0.0944246715979072	0.0248117705326611	no	no	no
ATAC_peak_93485	chr17	10080030	10080530	4.82920811464138	0.0943899957245049	0.0776967302274064	no	no	no
ATAC_peak_119239	chr2	28702559	28703059	3.53055400768219	0.0943536127635849	0.16492642932795	no	no	no
ATAC_peak_37839	chr11	74139831	74140331	3.59385795669544	0.0943517463118199	0.00418003872178336	no	no	no
ATAC_peak_84384	chr15	99691898	99692398	3.7855431923074	0.0943350430417201	0.0644975543023807	no	no	no
ATAC_peak_145212	chr4	9723815	9724315	3.61054918204013	0.0943264533444057	0.00262126682379331	no	no	no
ATAC_peak_208653	chr8	78129561	78130061	3.53062340434576	0.0943251562549403	0.0245737445131817	no	no	no
ATAC_peak_8502	chr1	95499146	95499646	3.33803309047155	0.0942999621746811	-0.00766278001387521	no	no	no
ATAC_peak_137137	chr3	61478872	61479372	3.48477264729687	0.0942993337502916	0.0545707591854919	no	no	no
ATAC_peak_169285	chr5	118351202	118351702	4.69080629211624	0.0942753711616814	0.0109446598176135	no	no	no
ATAC_peak_63068	chr13	85911742	85912242	3.52182402733331	0.0942558687688684	0.0708666960688116	no	no	no
ATAC_peak_186086	chr6	137604416	137604916	3.35046230727212	0.094211873880355	0.0403737285212413	no	no	no
ATAC_peak_191764	chr7	43646584	43647084	3.71597437665628	0.0942058222658335	0.0718484103810526	no	no	no
ATAC_peak_105020	chr18	34359817	34360317	2.30884138643209	0.0941807849750415	0.0317278036649143	no	no	no
ATAC_peak_80177	chr15	75646473	75646973	4.32882036321555	0.0941373969703378	0.045720081621753	no	no	no
ATAC_peak_215727	chr8	125585853	125586353	3.87033526409063	0.0940990515916796	0.0419057134018688	no	no	no
ATAC_peak_107736	chr18	62709052	62709552	3.92929061190091	0.0940858698461673	-0.0100987763035054	no	no	no
ATAC_peak_11851	chr1	136228921	136229421	4.61621886426171	0.0940839901854785	0.0552455058692661	no	no	no
ATAC_peak_181423	chr6	89859737	89860237	3.82839613208915	0.0940683983244236	0.0232204616098485	no	no	no
ATAC_peak_24288	chr10	71381247	71381747	4.05681494129867	0.094051503342919	-0.0340695340461877	no	no	no
ATAC_peak_20450	chr10	25887185	25887685	3.926105746532	0.0940418252327952	-0.0104529395502782	no	no	no
ATAC_peak_189510	chr7	26694558	26695058	2.99850991900994	0.0940384014852532	-0.00670092878243448	no	no	no
ATAC_peak_80178	chr15	75646677	75647177	4.05019667085226	0.0939866699823706	0.0255239956726519	no	no	no
ATAC_peak_182781	chr6	107229537	107230037	3.03415846909827	0.0939326995763319	0.0248179381173231	no	no	no
ATAC_peak_66326	chr14	8709381	8709881	4.05453433182797	0.0939180277741942	0.0556846342664961	no	no	no
ATAC_peak_34943	chr11	53674951	53675451	2.77538113184966	0.0939142208842416	0.0393831791323139	no	no	no
ATAC_peak_122011	chr2	59327324	59327824	3.11837136640952	0.0939050037752576	-0.00371163216795669	no	no	no
ATAC_peak_113365	chr19	29663635	29664135	3.88311446120888	0.093898881297309	-0.0234860261914295	no	no	no
ATAC_peak_207330	chr8	69414278	69414778	4.28919188345587	0.0938619882329697	0.0355658611929292	no	no	no
ATAC_peak_25066	chr10	78441705	78442205	5.12646266121047	0.0938601771773644	0.0206613579607792	no	no	no
ATAC_peak_70848	chr14	55831100	55831600	4.93691310793446	0.0938572926140998	0.138139281041845	no	no	no
ATAC_peak_76260	chr15	8842027	8842527	3.8640153077661	0.0938519538818204	0.0120649907914165	no	no	no
ATAC_peak_116220	chr19	54107080	54107580	3.69196848037276	0.0938385532679867	0.0440877383381365	no	no	no
ATAC_peak_215751	chr8	125700534	125701034	6.26992331183691	0.0938320342489283	0.0621992503821766	no	no	no
ATAC_peak_148101	chr4	55136173	55136673	4.45682815883873	0.0938292571068685	0.0433453580905912	no	no	no
ATAC_peak_69179	chr14	40449786	40450286	3.94213579838924	0.0938244647920402	0.057844653405951	no	no	no
ATAC_peak_134672	chr3	16325658	16326158	3.54570169050539	0.0938189214941837	-0.00582129830719588	no	no	no
ATAC_peak_147746	chr4	48622474	48622974	4.30941023608647	0.0938011833428677	0.0734746246538868	no	no	no
ATAC_peak_6403	chr1	77453605	77454105	5.73051298357481	0.0937603122774077	0.0379703661491519	no	no	no
ATAC_peak_87807	chr16	22400165	22400665	4.97599418929975	0.0937459361783638	0.0968756620676241	no	no	no
ATAC_peak_138443	chr3	86839497	86839997	3.5769813827775	0.0937131483611472	0.00532276100675468	no	no	no
ATAC_peak_184270	chr6	121578016	121578516	2.45907584777484	0.0936929473920285	-0.00328498108981138	no	no	no
ATAC_peak_74756	chr14	105676337	105676837	2.58092196340798	0.0936301953228934	0.129069077947845	no	no	no
ATAC_peak_217196	chr9	20070280	20070780	4.31622901267147	0.093618467492641	0.0139695169545682	no	no	no
ATAC_peak_76801	chr15	14124443	14124943	3.00816619857435	0.0936122395149436	-0.00789769929008327	no	no	no
ATAC_peak_86215	chr16	10467300	10467800	3.91323508531318	0.0936058128721675	0.0678356251673159	no	no	no
ATAC_peak_226212	chr9	106249739	106250239	2.24819163676791	0.0935861383984752	0.0547547438772097	no	no	no
ATAC_peak_189357	chr7	25430323	25430823	4.0244191836285	0.0935660709841726	0.0656839824865168	no	no	no
ATAC_peak_168410	chr5	114718832	114719332	2.74826806951394	0.0935354470334896	0.0338716260888462	no	no	no
ATAC_peak_207246	chr8	69016742	69017242	4.9690014133443	0.0934797310307978	-0.0143219730881074	no	no	no
ATAC_peak_208438	chr8	74971585	74972085	4.83492830612474	0.0934322668576155	0.0235888377256918	no	no	no
ATAC_peak_107738	chr18	62756102	62756602	3.4674146867778	0.0934241920633677	0.0604840919038094	no	no	no
ATAC_peak_77804	chr15	36759763	36760263	4.85263511429506	0.0934172498671984	0.0587285705313224	no	no	no
ATAC_peak_10244	chr1	130247070	130247570	2.49277311047582	0.0934099110532149	0.000554661920409802	no	no	no
ATAC_peak_229668	chrX	31238536	31239036	1.70112621624997	0.0934033368715543	0.00859183520656619	no	no	no
ATAC_peak_190540	chr7	30210953	30211453	3.93015530291321	0.0933853478768385	0.0335477962729999	no	no	no
ATAC_peak_186102	chr6	137669233	137669733	6.02260127443633	0.093364620500163	0.0506591842510486	no	no	no
ATAC_peak_6410	chr1	77460722	77461222	4.70489941004577	0.0933471272237334	0.0366350726835691	no	no	no
ATAC_peak_45719	chr11	117287721	117288221	3.81030422296352	0.0933261074531681	-0.00523434898398437	no	no	no
ATAC_peak_112708	chr19	23087287	23087787	5.37454605981891	0.0933125277505314	0.0388996106746617	no	no	no
ATAC_peak_160768	chr5	22425651	22426151	3.89115341435032	0.0932983547390985	0.020084783386699	no	no	no
ATAC_peak_181426	chr6	89867873	89868373	3.46130125879019	0.0932858887143171	0.0227094731607303	no	no	no
ATAC_peak_138556	chr3	87409122	87409622	4.16026647177015	0.0932791067176997	0.0467660469538196	no	no	no
ATAC_peak_141409	chr3	106251010	106251510	4.4769210676638	0.0932394823060396	-0.0335279697082756	no	no	no
ATAC_peak_86071	chr16	9139031	9139531	4.06298127261817	0.0932245226739011	0.00949185946463915	no	no	no
ATAC_peak_171504	chr5	130218211	130218711	4.68942104038996	0.0931916228865839	0.11049217482066	no	no	no
ATAC_peak_76241	chr15	8727422	8727922	3.71519403094614	0.0931850913961495	0.0496394395551955	no	no	no
ATAC_peak_69729	chr14	47856300	47856800	5.51966784089198	0.0931692448240092	0.0948761510318747	no	no	no
ATAC_peak_85177	chr15	102734982	102735482	4.31716252004999	0.0931601024204875	0.0268276086022295	no	no	no
ATAC_peak_69434	chr14	45714802	45715302	3.79055251910283	0.0931070066117538	0.0426306775874771	no	no	no
ATAC_peak_23585	chr10	65033346	65033846	3.88692052230627	0.093081669594748	0.0778996038042464	no	no	no
ATAC_peak_230991	chrX	81148141	81148641	4.83412825345071	0.0930666002234729	0.040993278204133	no	no	no
ATAC_peak_149573	chr4	85283106	85283606	4.55496953762649	0.0930444295749483	-0.0400714848870649	no	no	no
ATAC_peak_109945	chr18	82933388	82933888	4.85564213124067	0.0930319517756128	0.0200643574991598	no	no	no
ATAC_peak_166899	chr5	105858956	105859456	4.1254374103843	0.0930174066335963	0.0704746330954295	no	no	no
ATAC_peak_76250	chr15	8817568	8818068	4.09034940947065	0.0929894662438319	0.0335202575446905	no	no	no
ATAC_peak_16178	chr1	178283919	178284419	5.15964170302985	0.0929476200691203	0.0536362251437724	no	no	no
ATAC_peak_223023	chr9	68798086	68798586	5.12366980047672	0.0929427419252152	0.0239648672820361	no	no	no
ATAC_peak_138368	chr3	86025217	86025717	3.48936008717643	0.0929345274569479	0.0867527156687203	no	no	no
ATAC_peak_36072	chr11	61297135	61297635	5.02978711908049	0.0929330862251117	0.0689149440533728	no	no	no
ATAC_peak_202936	chr8	14996102	14996602	4.90694566461146	0.0928904433308788	-0.0834408262756552	no	no	no
ATAC_peak_2124	chr1	35243339	35243839	2.76068496497831	0.0928700369729203	0.0619356440137529	no	no	no
ATAC_peak_2226	chr1	36041937	36042437	3.14061579907801	0.0928586688950826	0.0108137415216521	no	no	no
ATAC_peak_216316	chr9	5534868	5535368	2.4265622635592	0.0928474608508212	0.0240724867828779	no	no	no
ATAC_peak_90545	chr16	55787401	55787901	3.30306168841171	0.0928425723351929	0.0296729900535867	no	no	no
ATAC_peak_124555	chr2	92669651	92670151	3.48540726187472	0.0928310983835106	0.0262663396825527	no	no	no
ATAC_peak_138462	chr3	86905710	86906210	3.59020297076802	0.0927938590892456	0.0339270572533092	no	no	no
ATAC_peak_225008	chr9	95653505	95654005	2.44773324719551	0.0927624439422408	0.033271468100382	no	no	no
ATAC_peak_70893	chr14	56007953	56008453	2.60459014764239	0.0927441295758388	0.00663501333047318	no	no	no
ATAC_peak_206054	chr8	48177762	48178262	4.66443781017725	0.0927229417337412	0.0576224086193902	no	no	no
ATAC_peak_135019	chr3	22560480	22560980	3.15400064632518	0.0926867428621285	0.0218743152172163	no	no	no
ATAC_peak_13056	chr1	153140813	153141313	4.85551822441734	0.0926694645737563	0.0999066859698395	no	no	no
ATAC_peak_69178	chr14	40449547	40450047	4.21349485384539	0.0926674730201801	0.0659305782607102	no	no	no
ATAC_peak_223025	chr9	68798604	68799104	4.48858912585001	0.0926653094797812	0.0240659286832409	no	no	no
ATAC_peak_205581	chr8	45062271	45062771	3.96378277312263	0.0926540427714409	0.0809664685066436	no	no	no
ATAC_peak_145255	chr4	10749193	10749693	3.60063164985091	0.0926366633744828	0.0703600160409721	no	no	no
ATAC_peak_10245	chr1	130253294	130253794	3.7421914404378	0.0926194419255543	0.0091466268873365	no	no	no
ATAC_peak_138469	chr3	86916591	86917091	3.62157919310331	0.0926177296366495	-0.0121116041901703	no	no	no
ATAC_peak_43623	chr11	104977846	104978346	4.72933081911365	0.0926044291362882	0.0286783889505358	no	no	no
ATAC_peak_125494	chr2	108843991	108844491	5.3816097574105	0.0926038187770443	0.00398020456657591	no	no	no
ATAC_peak_57225	chr13	22706771	22707271	3.60971831975202	0.0926003689377558	0.0317885094452187	no	no	no
ATAC_peak_217967	chr9	24714045	24714545	2.25834509343809	0.0925940797718889	0.00973452643850682	no	no	no
ATAC_peak_138081	chr3	83895779	83896279	4.36817953680769	0.092591081823678	-0.0243704195167819	no	no	no
ATAC_peak_1287	chr1	20775296	20775796	4.15809864687803	0.0925853090481002	-0.00384814859306377	no	no	no
ATAC_peak_125271	chr2	104886074	104886574	3.98883898103313	0.0925828976512686	-0.0279772053239035	no	no	no
ATAC_peak_127104	chr2	127396776	127397276	3.06289623312516	0.0925677561074539	0.098793749551733	no	no	no
ATAC_peak_144438	chr3	152300886	152301386	3.04402695208567	0.0925676616833203	0.0808125533074372	no	no	no
ATAC_peak_123155	chr2	73012754	73013254	3.37395748507311	0.0925631632504411	-0.00902696390032781	no	no	no
ATAC_peak_68281	chr14	30493604	30494104	2.34192337393271	0.0925443409022753	0.076591231949381	no	no	no
ATAC_peak_215749	chr8	125699520	125700020	6.18893646246616	0.0925360917872449	0.0718506791900474	no	no	no
ATAC_peak_67792	chr14	25651415	25651915	3.03717164370169	0.0925312727139777	0.043942807524656	no	no	no
ATAC_peak_47234	chr12	8589539	8590039	3.57840990120274	0.0925225805146863	-0.0350440048001595	no	no	no
ATAC_peak_14438	chr1	164375292	164375792	5.07854937220586	0.0924795458508481	0.0921908624117386	no	no	no
ATAC_peak_66231	chr14	8140989	8141489	3.88798153068988	0.0924703868519407	0.0420923229372251	no	no	no
ATAC_peak_173660	chr5	143048176	143048676	2.95016620368759	0.0924478964807093	0.0343462415686411	no	no	no
ATAC_peak_215745	chr8	125692831	125693331	5.25979763241428	0.0924174384264806	0.0179364830202367	no	no	no
ATAC_peak_18115	chr1	191164384	191164884	2.05275846846168	0.0924087538132955	0.0551443363357933	no	no	no
ATAC_peak_203113	chr8	18648798	18649298	3.40353927526027	0.0923722420177958	0.07961808611909	no	no	no
ATAC_peak_151905	chr4	117278422	117278922	3.42257303143883	0.0923674733519613	0.0762065922283467	no	no	no
ATAC_peak_148687	chr4	59991708	59992208	3.14680426520404	0.0923395420783797	-0.00349978795622851	no	no	no
ATAC_peak_195769	chr7	96203817	96204317	4.55303449052011	0.0923377253703296	-0.0103108496915674	no	no	no
ATAC_peak_2843	chr1	39123419	39123919	4.81850674927835	0.0923278562787783	0.101133217101832	no	no	no
ATAC_peak_112713	chr19	23093507	23094007	4.96824639233976	0.0923134571223305	0.0637869768682373	no	no	no
ATAC_peak_224259	chr9	80044285	80044785	3.56894767223349	0.0922713791210837	0.0376477560241846	no	no	no
ATAC_peak_190292	chr7	29287966	29288466	4.93264804885343	0.0922669595465071	-0.0374290869586283	no	no	no
ATAC_peak_134632	chr3	15054775	15055275	3.00952405016811	0.0922104837396927	0.0127431268829962	no	no	no
ATAC_peak_206595	chr8	60737524	60738024	4.63256725580226	0.0921775847160509	0.0205326933079912	no	no	no
ATAC_peak_102967	chr18	3212193	3212693	2.59441257644485	0.0921716683676436	-0.00621368426515265	no	no	no
ATAC_peak_72142	chr14	65666181	65666681	4.60243362737996	0.0921685267824595	0.0509820228691517	no	no	no
ATAC_peak_41934	chr11	98066211	98066711	4.5865885088949	0.0921612917147429	0.13954663436157	no	no	no
ATAC_peak_101501	chr17	79653086	79653586	3.14803549600108	0.0921611130949104	0.00388220982178228	no	no	no
ATAC_peak_97441	chr17	35061303	35061803	5.21037907920985	0.0921605294455306	0.0321712083696678	no	no	no
ATAC_peak_42295	chr11	99493371	99493871	3.98495675263415	0.0921370006593118	0.108609192023946	no	no	no
ATAC_peak_216330	chr9	6002430	6002930	3.4739197286142	0.0921263655311858	0.0197022958132601	no	no	no
ATAC_peak_197815	chr7	114171232	114171732	5.17901301061241	0.0921227903570094	0.0777754879790218	no	no	no
ATAC_peak_93188	chr17	6739205	6739705	3.89972312996344	0.0921198313837293	0.0549951674705544	no	no	no
ATAC_peak_173862	chr5	144098171	144098671	4.34422402019547	0.0920990040142494	0.0114521193534928	no	no	no
ATAC_peak_73507	chr14	77418238	77418738	3.79109782040544	0.0920971955108259	0.0630808125624598	no	no	no
ATAC_peak_48686	chr12	33165869	33166369	3.03051041167307	0.0920425017216377	0.0232789611787233	no	no	no
ATAC_peak_127771	chr2	131830717	131831217	3.34488831643007	0.0920220264751984	0.0341514318963951	no	no	no
ATAC_peak_87808	chr16	22402534	22403034	5.89323036660052	0.0920121640919348	0.0439545879614949	no	no	no
ATAC_peak_172922	chr5	138693851	138694351	5.31507506824051	0.0920064978116743	0.037696920361496	no	no	no
ATAC_peak_174143	chr5	145302348	145302848	4.33812333690752	0.091973399096508	0.0109940901157474	no	no	no
ATAC_peak_32514	chr11	22588767	22589267	3.66714980957634	0.0919481666035364	0.0752905755696393	no	no	no
ATAC_peak_216359	chr9	6834905	6835405	3.97809828798346	0.0919178228277931	0.0247372361041936	no	no	no
ATAC_peak_96782	chr17	31890507	31891007	3.68394569971463	0.0918626611881936	0.084688100079058	no	no	no
ATAC_peak_216892	chr9	14676099	14676599	4.84890023084674	0.0918350071927097	0.0710031088573809	no	no	no
ATAC_peak_62381	chr13	73457698	73458198	4.34612364054965	0.0917913272061276	0.071885168239745	no	no	no
ATAC_peak_9077	chr1	112780168	112780668	3.52459965351889	0.0916968412195237	0.0301184202856798	no	no	no
ATAC_peak_81838	chr15	81966441	81966941	3.93168950196481	0.0916897738266729	0.0384746023199606	no	no	no
ATAC_peak_205170	chr8	39328791	39329291	4.69578498358362	0.0916826393491377	0.0279153231301076	no	no	no
ATAC_peak_152272	chr4	118746068	118746568	3.54280201133556	0.0916562848493352	0.0175371990127187	no	no	no
ATAC_peak_216422	chr9	7764478	7764978	5.23682796079874	0.0916436090854726	0.0800694754000879	no	no	no
ATAC_peak_8664	chr1	100855777	100856277	3.73057384265459	0.0915917142873233	-0.0175209802608111	no	no	no
ATAC_peak_147591	chr4	46731542	46732042	3.79682021303679	0.0915745663298844	0.105902715823549	no	no	no
ATAC_peak_18719	chr10	3949124	3949624	4.71884986520007	0.0915466945866015	0.0875551207029573	no	no	no
ATAC_peak_186342	chr6	141596943	141597443	3.94463967968287	0.0915413785054668	0.0442365961855507	no	no	no
ATAC_peak_146482	chr4	35578023	35578523	4.99483249961326	0.0915334259720808	0.0219110104419123	no	no	no
ATAC_peak_177846	chr6	47285697	47286197	4.59389178207406	0.0914954993816678	-0.00594138924540269	no	no	no
ATAC_peak_26978	chr10	91200219	91200719	4.65915023227674	0.0914735402406027	0.022315019654612	no	no	no
ATAC_peak_209268	chr8	83757096	83757596	5.44505461989938	0.0914708612184829	-0.0495224970158797	no	no	no
ATAC_peak_81830	chr15	81949611	81950111	4.37059868195518	0.0914300958719225	0.0391540403152116	no	no	no
ATAC_peak_193664	chr7	66376978	66377478	4.09718994437454	0.0914145172765634	-0.00112487896158527	no	no	no
ATAC_peak_47832	chr12	17835612	17836112	2.86317430833357	0.0914096570784689	0.053857946982528	no	no	no
ATAC_peak_215239	chr8	123504543	123505043	4.43856868379459	0.0914033980077605	0.053734457204351	no	no	no
ATAC_peak_156657	chr4	139115228	139115728	2.88708036485869	0.0914024869491081	0.0184269205812887	no	no	no
ATAC_peak_113231	chr19	28827657	28828157	3.01181328278362	0.0914005672579288	-0.00719233563959908	no	no	no
ATAC_peak_203718	chr8	24442008	24442508	4.2930516180745	0.0913553561761219	0.0213992168670469	no	no	no
ATAC_peak_137589	chr3	69522383	69522883	4.42989901369384	0.0913421731401367	0.0274534752720851	no	no	no
ATAC_peak_173651	chr5	142983494	142983994	3.78468374524167	0.0913176535459983	0.0401470451086407	no	no	no
ATAC_peak_196940	chr7	106645197	106645697	4.27223208185427	0.0913127968328043	0.00893921361175204	no	no	no
ATAC_peak_62225	chr13	70259926	70260426	2.32524379746464	0.0913119439247114	0.110685097905844	no	no	no
ATAC_peak_295	chr1	7129515	7130015	3.63909209556932	0.0912869087755035	0.0152011337206239	no	no	no
ATAC_peak_208663	chr8	78149109	78149609	3.38519331090313	0.0912746927241707	0.0274060710265325	no	no	no
ATAC_peak_69443	chr14	45757328	45757828	4.52797439811414	0.0911697598182219	0.0299996444303009	no	no	no
ATAC_peak_138463	chr3	86910164	86910664	3.88411932438922	0.0911016716952882	-0.0237529721744792	no	no	no
ATAC_peak_178532	chr6	52232864	52233364	4.00099975182936	0.0910847624694597	0.0437681991747592	no	no	no
ATAC_peak_207119	chr8	66989838	66990338	4.44586566920687	0.0910822792936439	0.0942072634308466	no	no	no
ATAC_peak_216392	chr9	7390485	7390985	3.51664648141501	0.0910794880016311	0.0189368478221606	no	no	no
ATAC_peak_197816	chr7	114171503	114172003	6.07629196590609	0.0910565979106927	0.0529570177648487	no	no	no
ATAC_peak_45249	chr11	115869350	115869850	3.83477436091859	0.0909950130366879	0.108537076422444	no	no	no
ATAC_peak_230478	chrX	61728509	61729009	3.29683704368472	0.0909714768334259	-0.0219125482601992	no	no	no
ATAC_peak_3497	chr1	46650081	46650581	3.8449373044429	0.0909648577112364	0.0472113462583652	no	no	no
ATAC_peak_212102	chr8	106134924	106135424	6.82705500696575	0.0909520557752634	-0.000109060371428228	no	no	no
ATAC_peak_209301	chr8	83818528	83819028	5.03228724946384	0.0909455764583554	0.0802651175533233	no	no	no
ATAC_peak_69385	chr14	45515819	45516319	4.3652437008769	0.0909261080749358	0.11444051656288	no	no	no
ATAC_peak_193884	chr7	70239381	70239881	2.31399333572544	0.0909241863328176	0.0361083023758379	no	no	no
ATAC_peak_182778	chr6	107218622	107219122	4.35059652696638	0.0909199395362949	0.0126411493419336	no	no	no
ATAC_peak_199986	chr7	133041260	133041760	4.01566150757415	0.0909158874152209	0.0147747658774633	no	no	no
ATAC_peak_161843	chr5	30985802	30986302	2.45254042993793	0.0909051825069021	0.0591615074491931	no	no	no
ATAC_peak_119240	chr2	28703030	28703530	3.68896051979212	0.0909038834072859	0.135495947776673	no	no	no
ATAC_peak_227720	chr9	115034242	115034742	4.89974608913262	0.090887854927624	0.0499671581830017	no	no	no
ATAC_peak_151413	chr4	112159484	112159984	3.32422444619217	0.0908827446416018	-0.01785148984983	no	no	no
ATAC_peak_124607	chr2	93031022	93031522	3.06037673611498	0.0908650189273201	0.0248235419601917	no	no	no
ATAC_peak_138560	chr3	87411313	87411813	4.57772680197112	0.090807947399565	0.0608549842562865	no	no	no
ATAC_peak_19065	chr10	7728769	7729269	3.26050062014837	0.0908058968270288	0.0544428329594709	no	no	no
ATAC_peak_14344	chr1	163731159	163731659	4.25382341169019	0.0908026801260607	0.0203400971021444	no	no	no
ATAC_peak_17125	chr1	182500152	182500652	3.96532586187124	0.0907762446960162	0.0240104458467394	no	no	no
ATAC_peak_193663	chr7	66347207	66347707	3.38704036841796	0.0907478940429058	0.0768679223069553	no	no	no
ATAC_peak_72141	chr14	65665983	65666483	4.47879077072692	0.0907370374778089	0.0444408608056019	no	no	no
ATAC_peak_129888	chr2	154869978	154870478	4.72971104298391	0.0906706562564691	-0.00478978318861049	no	no	no
ATAC_peak_230993	chrX	82249329	82249829	3.67851567863678	0.0906699742832969	0.0355559445729621	no	no	no
ATAC_peak_175607	chr6	8809886	8810386	3.75878203561178	0.0906502801137073	-0.00653952261713483	no	no	no
ATAC_peak_137144	chr3	61833936	61834436	2.80744763119103	0.090637628297111	0.0182786766380505	no	no	no
ATAC_peak_50654	chr12	72050046	72050546	2.7404863529434	0.0906261412805058	0.0266537754865809	no	no	no
ATAC_peak_123972	chr2	84762080	84762580	4.84029877596197	0.0906128068839759	0.0878768792016603	no	no	no
ATAC_peak_69730	chr14	47856621	47857121	5.08417867581369	0.0906120815429333	0.11093398207111	no	no	no
ATAC_peak_147892	chr4	53196796	53197296	3.77328584645528	0.0905625824012122	0.0498959263837743	no	no	no
ATAC_peak_232649	chrX	144327949	144328449	2.97784354351623	0.0905582061440234	0.0463276937772184	no	no	no
ATAC_peak_63197	chr13	90426935	90427435	3.67525994233861	0.0904913720872652	0.0206087194033336	no	no	no
ATAC_peak_94080	chr17	17195870	17196370	3.68300633142436	0.0904621984230962	0.0411951991678585	no	no	no
ATAC_peak_76243	chr15	8728775	8729275	3.1543032873964	0.0904595400429241	0.0329289589977286	no	no	no
ATAC_peak_182254	chr6	97647396	97647896	3.24514725617884	0.0904177622605201	0.0488118775901543	no	no	no
ATAC_peak_207331	chr8	69414420	69414920	4.18863430265783	0.0904046128587321	0.0365515300195235	no	no	no
ATAC_peak_13023	chr1	153076711	153077211	4.65291744327596	0.0903828536107658	-0.0523160224202835	no	no	no
ATAC_peak_28813	chr10	117258628	117259128	3.12020808390808	0.0903741417789924	0.0272394348043031	no	no	no
ATAC_peak_89133	chr16	33511078	33511578	3.69285559601718	0.0903575408689788	0.0780128365386435	no	no	no
ATAC_peak_181424	chr6	89867076	89867576	3.48509872113436	0.0903567818879775	-0.00057996576689661	no	no	no
ATAC_peak_8938	chr1	106805359	106805859	1.90181408276078	0.0903268526184715	0.00949952419177617	no	no	no
ATAC_peak_209236	chr8	83667920	83668420	5.03933384894837	0.090322965655493	0.040992710691198	no	no	no
ATAC_peak_185347	chr6	128994483	128994983	5.03295276922705	0.0903101270446467	0.0533010402029683	no	no	no
ATAC_peak_133359	chr2	174748248	174748748	4.43301672290959	0.0903057525070811	0.0396645009608272	no	no	no
ATAC_peak_227810	chr9	115646144	115646644	5.19083489135599	0.0902611905906066	0.0733147565989303	no	no	no
ATAC_peak_47900	chr12	20426252	20426752	4.35898109244606	0.0901831312770958	0.0265792516554465	no	no	no
ATAC_peak_47901	chr12	20426427	20426927	4.35898109244606	0.0901831312770958	0.0265792516554465	no	no	no
ATAC_peak_173680	chr5	143148642	143149142	3.86919445851225	0.090179705866349	0.00480841919659813	no	no	no
ATAC_peak_119565	chr2	30131132	30131632	4.5024878234025	0.0901260558120922	0.0491469552404423	no	no	no
ATAC_peak_77898	chr15	37045730	37046230	4.48017265219352	0.0901031815461699	0.108361642102022	no	no	no
ATAC_peak_180297	chr6	82879141	82879641	3.60086078057581	0.0900506593076222	0.0896161875711201	no	no	no
ATAC_peak_76242	chr15	8727546	8728046	3.65106361038618	0.0900361888494062	0.047344897664473	no	no	no
ATAC_peak_16177	chr1	178283804	178284304	5.16774736254929	0.0900313825223998	0.051868225592895	no	no	no
ATAC_peak_55832	chr13	4560336	4560836	4.57321300466283	0.0899874695611671	0.0313551584485427	no	no	no
ATAC_peak_115903	chr19	49242845	49243345	4.52273139330942	0.0899734731157696	0.0304903902075468	no	no	no
ATAC_peak_15273	chr1	171046006	171046506	5.00994178422789	0.0899531094878297	0.00136510852009513	no	no	no
ATAC_peak_113375	chr19	29683813	29684313	4.56419392797595	0.0899331938506426	-0.0273544521800987	no	no	no
ATAC_peak_161944	chr5	31316507	31317007	3.59219893744104	0.0899123678151993	-0.0128477892279112	no	no	no
ATAC_peak_129729	chr2	154214537	154215037	4.20311188452874	0.0899000168153685	0.0258840904671617	no	no	no
ATAC_peak_186167	chr6	139561369	139561869	3.40740519685048	0.0898974824931463	-0.0151155478618128	no	no	no
ATAC_peak_30507	chr10	130004115	130004615	4.86355273044567	0.0898849933043142	0.0459516257215299	no	no	no
ATAC_peak_118497	chr2	24928048	24928548	4.50060611140718	0.0898375314626348	-0.0127973157526577	no	no	no
ATAC_peak_42788	chr11	101610372	101610872	4.85850849536349	0.0898333774973655	0.0940802702926733	no	no	no
ATAC_peak_104618	chr18	30375224	30375724	4.41552518215686	0.0898139535828086	-0.00965429832960911	no	no	no
ATAC_peak_21034	chr10	38850137	38850637	5.01916532319224	0.0897590000720598	-0.0313089607803575	no	no	no
ATAC_peak_75315	chr14	120312943	120313443	4.35568126312592	0.0897560639085865	0.0693863852591652	no	no	no
ATAC_peak_197166	chr7	109447196	109447696	1.7162764975376	0.089724083833773	-0.000367940808149414	no	no	no
ATAC_peak_177806	chr6	46537604	46538104	3.51284606098764	0.0897205785238359	0.0430197968822568	no	no	no
ATAC_peak_138264	chr3	84770977	84771477	3.03444592237447	0.0897128314534904	0.099131206157594	no	no	no
ATAC_peak_224980	chr9	95581735	95582235	3.66560310576249	0.0896824325296484	0.00714640606093795	no	no	no
ATAC_peak_172571	chr5	136941043	136941543	3.7205303637142	0.0896785276476757	0.0828686359330183	no	no	no
ATAC_peak_152263	chr4	118711678	118712178	4.9581366213032	0.0896765845785976	-0.00893265821862837	no	no	no
ATAC_peak_13602	chr1	156451381	156451881	1.96715316014872	0.0896693933350069	-0.0200816889969017	no	no	no
ATAC_peak_145544	chr4	13806311	13806811	6.02768744127959	0.0895950634087241	0.0296481545761033	no	no	no
ATAC_peak_216415	chr9	7722548	7723048	4.43355957251569	0.0895941817273487	0.000651571201673726	no	no	no
ATAC_peak_150175	chr4	98845579	98846079	6.72507045744152	0.0895590720485757	0.0235924365970317	no	no	no
ATAC_peak_117802	chr2	16032411	16032911	3.3150258470452	0.0895498732395365	0.0482239461248525	no	no	no
ATAC_peak_126552	chr2	121373027	121373527	2.26348316952145	0.0895388677601026	0.0196719277990792	no	no	no
ATAC_peak_220124	chr9	46498876	46499376	3.08466948151077	0.0895378310027455	0.0432537228138222	no	no	no
ATAC_peak_208172	chr8	72220699	72221199	4.40092648822594	0.0895109102550801	0.0391288838212655	no	no	no
ATAC_peak_186101	chr6	137662533	137663033	3.03736727360006	0.0895013207095459	-0.00028085543052698	no	no	no
ATAC_peak_218067	chr9	26869274	26869774	3.27295991605862	0.0894944476060427	0.0373607094825571	no	no	no
ATAC_peak_117869	chr2	17899636	17900136	4.15291243164053	0.0894832121519392	-0.0141560846316034	no	no	no
ATAC_peak_195360	chr7	85683078	85683578	3.43721797789125	0.0894322193865199	0.0255186902923841	no	no	no
ATAC_peak_3	chr1	3044237	3044737	0.750636498538465	0.0894230851741417	-0.0204418634293333	no	no	no
ATAC_peak_216826	chr9	14244958	14245458	4.30953564484907	0.0894025894074591	0.070301929794303	no	no	no
ATAC_peak_90663	chr16	56958275	56958775	3.39196665211612	0.0893726830725801	0.0252510010078432	no	no	no
ATAC_peak_120980	chr2	37257364	37257864	2.97984786151148	0.0893521736309653	-0.00412676334529128	no	no	no
ATAC_peak_230481	chrX	62698109	62698609	2.97120451080856	0.0893407009231304	0.00793364684819704	no	no	no
ATAC_peak_581	chr1	10877294	10877794	3.83036625864275	0.0893329091028525	0.0372898445406609	no	no	no
ATAC_peak_187646	chr7	5899869	5900369	2.88183187174648	0.089309881841961	-0.0160946831426287	no	no	no
ATAC_peak_206159	chr8	48974193	48974693	4.03582142341762	0.0892052451005727	0.0535113110760328	no	no	no
ATAC_peak_231084	chrX	88580472	88580972	2.82147578195929	0.0891857838058338	0.084404965519927	no	no	no
ATAC_peak_137178	chr3	63240789	63241289	4.9348843156807	0.0891589233269858	0.0635419963221978	no	no	no
ATAC_peak_233297	chrX	164705254	164705754	2.20759208356522	0.0891585289158018	0.0435897062755144	no	no	no
ATAC_peak_134771	chr3	18697264	18697764	3.95651957938123	0.0891472041307612	0.0932521111740191	no	no	no
ATAC_peak_216390	chr9	7389973	7390473	3.0901339889679	0.089106811521509	0.0205136625579387	no	no	no
ATAC_peak_56217	chr13	11273850	11274350	5.46208969179481	0.0891059194301084	0.102725862730799	no	no	no
ATAC_peak_75414	chr14	120880512	120881012	5.10542294562357	0.0891009271578816	0.107012160964933	no	no	no
ATAC_peak_113376	chr19	29684059	29684559	4.94533963315607	0.0890677757308182	-0.00684567807006063	no	no	no
ATAC_peak_219998	chr9	45946398	45946898	4.076402222751	0.0890650409232754	0.0539634794492547	no	no	no
ATAC_peak_93189	chr17	6751134	6751634	4.45152135654154	0.0890438854842871	0.0807424975653672	no	no	no
ATAC_peak_104065	chr18	20782410	20782910	3.823466371152	0.0890051728106176	0.0673915277654259	no	no	no
ATAC_peak_21362	chr10	41325736	41326236	2.8715608606916	0.0889937432867874	0.00443355213414344	no	no	no
ATAC_peak_174230	chr5	146735681	146736181	2.48771478693134	0.088960019258678	-0.0263398784307652	no	no	no
ATAC_peak_174068	chr5	145059165	145059665	5.30620149297944	0.0889561678742444	0.0422537294218324	no	no	no
ATAC_peak_50332	chr12	69573527	69574027	3.57901424130303	0.0889370972731523	0.0110384242986542	no	no	no
ATAC_peak_104136	chr18	21066646	21067146	3.66532588723623	0.0889328452565304	0.036028841767091	no	no	no
ATAC_peak_92358	chr16	94094011	94094511	3.88284623795736	0.0889148350725212	0.00175916970950559	no	no	no
ATAC_peak_138265	chr3	84771869	84772369	2.90010725698819	0.0889114631938545	0.0570510682637155	no	no	no
ATAC_peak_20447	chr10	25783846	25784346	3.42026964433339	0.0889105216467784	0.0292275954461664	no	no	no
ATAC_peak_2844	chr1	39123759	39124259	3.50902502081989	0.0889001599098622	0.079579396961231	no	no	no
ATAC_peak_21113	chr10	39541030	39541530	4.13338535512085	0.0888910011643852	0.100802044951187	no	no	no
ATAC_peak_180062	chr6	73759327	73759827	5.26804105387685	0.0888721144556331	-0.0188468231071708	no	no	no
ATAC_peak_51862	chr12	81408933	81409433	3.1344264383141	0.0888675795912708	0.00606890357295671	no	no	no
ATAC_peak_111528	chr19	8498140	8498640	3.25096554321554	0.0888351399409004	0.0117145738960813	no	no	no
ATAC_peak_86092	chr16	9255244	9255744	4.76860354114934	0.0888329632199088	0.0401924749787646	no	no	no
ATAC_peak_104791	chr18	32415981	32416481	4.64222860083472	0.0888302711998164	0.00429915883324654	no	no	no
ATAC_peak_199877	chr7	132345660	132346160	4.41154420601585	0.0888093378693973	0.098230366227578	no	no	no
ATAC_peak_213915	chr8	118443550	118444050	3.94927565098548	0.0887943118899848	0.0185454234955456	no	no	no
ATAC_peak_187335	chr7	4134872	4135372	3.75894629633498	0.0887658376088406	0.0198971599585605	no	no	no
ATAC_peak_73833	chr14	79858073	79858573	3.05477615870218	0.0887529622678508	0.0130019553680449	no	no	no
ATAC_peak_147876	chr4	53117551	53118051	4.11419793496636	0.0887507446037869	0.00723762245465232	no	no	no
ATAC_peak_158878	chr4	151321642	151322142	3.61421840983642	0.0887469568056339	-0.016956573665754	no	no	no
ATAC_peak_36063	chr11	61251625	61252125	3.72878826920149	0.0887463469624978	0.0395405471113041	no	no	no
ATAC_peak_186570	chr6	144354998	144355498	2.63212553607241	0.0887157427106694	0.0584009281659737	no	no	no
ATAC_peak_216469	chr9	7892015	7892515	3.23564220025839	0.0886971957562826	0.0109124600433766	no	no	no
ATAC_peak_77871	chr15	36960248	36960748	3.84169606492151	0.0886706579039379	0.0356793411091266	no	no	no
ATAC_peak_185920	chr6	136470627	136471127	5.39985102133218	0.0886136192048364	0.00993298992492281	no	no	no
ATAC_peak_201320	chr7	143667069	143667569	3.26362372774531	0.0886099004196798	-0.0375130555194961	no	no	no
ATAC_peak_55901	chr13	5864150	5864650	4.22050673917843	0.0886068562437759	0.0377967242242286	no	no	no
ATAC_peak_27974	chr10	105883367	105883867	1.09106420881704	0.0885763297757328	0.0221399190212331	no	no	no
ATAC_peak_30508	chr10	130004920	130005420	4.20722027883236	0.0885723198509765	0.0189209324944544	no	no	no
ATAC_peak_69728	chr14	47856066	47856566	4.87638285015448	0.0885225713071604	0.104205094250705	no	no	no
ATAC_peak_140958	chr3	102701805	102702305	4.68951525881594	0.0885162594827632	0.0213843560152657	no	no	no
ATAC_peak_163748	chr5	63534206	63534706	2.97095773642182	0.0885161567616054	0.0179459457642491	no	no	no
ATAC_peak_2108	chr1	35115816	35116316	4.58648155434089	0.0884984621744159	-0.0177206624372888	no	no	no
ATAC_peak_44971	chr11	115177185	115177685	3.95706263812462	0.0884981403194495	0.0549683691488909	no	no	no
ATAC_peak_178049	chr6	48629122	48629622	3.92147829086948	0.0884859976701423	0.0464991610547402	no	no	no
ATAC_peak_50951	chr12	74808478	74808978	2.61002192851574	0.0884849655766589	0.0177504276711064	no	no	no
ATAC_peak_60698	chr13	55481305	55481805	3.70502534345615	0.0884726137077663	0.102632731027858	no	no	no
ATAC_peak_8314	chr1	93197041	93197541	3.52530327441572	0.0884690882796653	0.00824100437644954	no	no	no
ATAC_peak_77633	chr15	35986835	35987335	2.7967272241681	0.0884382060533277	0.0116390510996681	no	no	no
ATAC_peak_218065	chr9	26868043	26868543	2.26441297111652	0.0883464235720244	0.0177425863907048	no	no	no
ATAC_peak_164903	chr5	74702704	74703204	5.26091629613837	0.08832168220727	-0.000187270507615043	no	no	no
ATAC_peak_178180	chr6	49274985	49275485	4.08988023175821	0.0882983521140683	0.0571548157156978	no	no	no
ATAC_peak_74076	chr14	91458582	91459082	4.28034439600009	0.0882632142142854	0.0752339146579993	no	no	no
ATAC_peak_192781	chr7	49245479	49245979	5.6100598179154	0.0882477360755375	0.133800217120287	no	no	no
ATAC_peak_583	chr1	10877691	10878191	4.66158700611998	0.0882385815623368	0.0138358794522987	no	no	no
ATAC_peak_12577	chr1	150479535	150480035	3.58261321852745	0.0882369986638949	0.0122346372092815	no	no	no
ATAC_peak_200853	chr7	141110583	141111083	4.75406104527175	0.0882242464729885	0.0280165894491591	no	no	no
ATAC_peak_13635	chr1	156581144	156581644	3.68507245144647	0.0882241642814245	0.0693602190906171	no	no	no
ATAC_peak_75068	chr14	118230261	118230761	4.71676330843236	0.0882101080906163	0.0762615587277331	no	no	no
ATAC_peak_29090	chr10	119830437	119830937	5.20074534289153	0.0882022299978849	0.0557782126768276	no	no	no
ATAC_peak_107754	chr18	62901088	62901588	3.95332425244335	0.0881858077876058	-0.00500005036780809	no	no	no
ATAC_peak_116456	chr19	56663429	56663929	4.06299789786686	0.0881840886647694	0.103708750378612	no	no	no
ATAC_peak_104617	chr18	30374915	30375415	5.24468807249745	0.0881597836638905	0.0357285965922574	no	no	no
ATAC_peak_172335	chr5	135950974	135951474	4.57269539245013	0.0881547761301744	0.0356909007789201	no	no	no
ATAC_peak_206579	chr8	60639978	60640478	4.15389427400128	0.0881380631170504	0.0373805242595803	no	no	no
ATAC_peak_154060	chr4	129362929	129363429	3.4104708779278	0.0881195007236767	0.0837735944379906	no	no	no
ATAC_peak_76252	chr15	8822717	8823217	3.41425405136218	0.08809456535241	0.0246105785068452	no	no	no
ATAC_peak_213966	chr8	118827427	118827927	2.66221104210419	0.0880160798117137	0.0468407801537003	no	no	no
ATAC_peak_85791	chr16	6284306	6284806	3.9348991134678	0.0880123581407155	0.0425060838998609	no	no	no
ATAC_peak_232033	chrX	115030677	115031177	3.63476415519733	0.0880054623843957	0.0655525739125084	no	no	no
ATAC_peak_193053	chr7	53937840	53938340	2.82896048423432	0.08799462892132	0.00899418816140776	no	no	no
ATAC_peak_182766	chr6	107052201	107052701	4.75176792879362	0.0879768586909651	0.0680632734877019	no	no	no
ATAC_peak_136632	chr3	52511458	52511958	3.77156099974754	0.0879672259605367	0.0664545435375485	no	no	no
ATAC_peak_104117	chr18	20996897	20997397	3.64708945533819	0.0879430285334626	0.0291263724284203	no	no	no
ATAC_peak_171348	chr5	129601861	129602361	4.4453968479056	0.08792088172474	-0.0440570745209761	no	no	no
ATAC_peak_78188	chr15	39069190	39069690	2.64643506773177	0.0878902646346138	0.00667320341334024	no	no	no
ATAC_peak_71579	chr14	61686650	61687150	4.70177433392602	0.0878876417422621	0.0794279143296905	no	no	no
ATAC_peak_157892	chr4	147417386	147417886	4.85615929788731	0.0878749578344442	0.019422987921646	no	no	no
ATAC_peak_141055	chr3	103193219	103193719	3.68216124254701	0.0878637262646515	-0.0104901465627475	no	no	no
ATAC_peak_232081	chrX	120944122	120944622	4.07955914124746	0.0878586273903448	0.0202325812775224	no	no	no
ATAC_peak_90710	chr16	57453982	57454482	3.01089685199088	0.0878066319275025	0.0591221771942761	no	no	no
ATAC_peak_217130	chr9	17865797	17866297	3.75299861081191	0.0877859952499645	0.0189915610153895	no	no	no
ATAC_peak_114236	chr19	39901091	39901591	2.3820551886101	0.0877838219485499	0.0399337847198598	no	no	no
ATAC_peak_137143	chr3	61833709	61834209	3.40631706064703	0.0877607052799795	0.00074174552685183	no	no	no
ATAC_peak_71580	chr14	61686749	61687249	4.65107228930499	0.087752715114299	0.107681138428949	no	no	no
ATAC_peak_163299	chr5	45621336	45621836	4.28716432385305	0.0877189727078908	0.0194107484196597	no	no	no
ATAC_peak_79971	chr15	74213420	74213920	4.25136988424254	0.0877026416642876	-0.0128110399653774	no	no	no
ATAC_peak_73590	chr14	78207526	78208026	3.78692020019789	0.0876473581244414	0.0802615005861212	no	no	no
ATAC_peak_195701	chr7	93123912	93124412	3.96490768980358	0.0876377656653136	0.0117915312321799	no	no	no
ATAC_peak_29120	chr10	120124776	120125276	3.98824233736677	0.0876277859749136	0.0733713435046748	no	no	no
ATAC_peak_48941	chr12	38788543	38789043	4.34733052285123	0.0876237633733729	0.0632784814006954	no	no	no
ATAC_peak_55829	chr13	4400747	4401247	3.53284394901537	0.087618177622831	0.0128447637904154	no	no	no
ATAC_peak_72227	chr14	66187200	66187700	4.87566665382083	0.0876004334844974	0.00265890960246897	no	no	no
ATAC_peak_66617	chr14	13151715	13152215	3.83729738358525	0.0875570679583728	0.064001960271057	no	no	no
ATAC_peak_202770	chr8	13846016	13846516	2.40908920871752	0.0875386044112686	0.049603066309285	no	no	no
ATAC_peak_87434	chr16	20483663	20484163	3.46210574032748	0.0875041086463357	0.0251087395095152	no	no	no
ATAC_peak_130309	chr2	156786403	156786903	2.59666302399485	0.0874956243192703	0.0304212971700967	no	no	no
ATAC_peak_88002	chr16	23922923	23923423	3.34703446661631	0.0874942110140521	0.00783050660587656	no	no	no
ATAC_peak_138784	chr3	88254003	88254503	3.30114831058082	0.0874894989455009	0.0393696836229879	no	no	no
ATAC_peak_183180	chr6	113412771	113413271	4.36634028985329	0.0874782362308245	-0.0202766562819575	no	no	no
ATAC_peak_32798	chr11	24952298	24952798	3.12091188973548	0.0874757454002795	-0.00857282966877433	no	no	no
ATAC_peak_19644	chr10	18334200	18334700	3.83271900019209	0.0874737979157102	0.00923607478758561	no	no	no
ATAC_peak_137179	chr3	63241004	63241504	5.48063937046425	0.0874570282489004	0.0673846022124666	no	no	no
ATAC_peak_140611	chr3	100722180	100722680	3.58751844150572	0.0874352318887852	0.0288608298769446	no	no	no
ATAC_peak_138464	chr3	86910259	86910759	3.84863826221428	0.0874347355914444	-0.0209775123914594	no	no	no
ATAC_peak_107744	chr18	62813806	62814306	2.80774819438805	0.087424117582104	0.0184446946844494	no	no	no
ATAC_peak_216916	chr9	14778339	14778839	4.04785369597403	0.0874091551352067	0.0114298656619404	no	no	no
ATAC_peak_76850	chr15	17089329	17089829	2.67425478529181	0.0874026514971854	-0.0173673063689609	no	no	no
ATAC_peak_125658	chr2	112534781	112535281	3.80728870178636	0.0873716825105608	0.0787691721628549	no	no	no
ATAC_peak_162149	chr5	33021600	33022100	3.71569122501674	0.0873014102900161	0.0329677664429849	no	no	no
ATAC_peak_1603	chr1	27486917	27487417	2.92463529264951	0.0872829054107737	0.0249330755033028	no	no	no
ATAC_peak_69384	chr14	45515633	45516133	4.31838996004829	0.0872199392401027	0.119853043544649	no	no	no
ATAC_peak_83272	chr15	93189440	93189940	3.23727859603549	0.0872078799625662	0.00529759706231052	no	no	no
ATAC_peak_66776	chr14	15034418	15034918	2.76824851956482	0.0871986601479882	-0.0122860348322586	no	no	no
ATAC_peak_188400	chr7	18750358	18750858	3.69054413652276	0.0871856005416429	0.0513498961859369	no	no	no
ATAC_peak_539	chr1	10170939	10171439	4.82721138715144	0.0871594836074678	0.0317755193342979	no	no	no
ATAC_peak_160301	chr5	12872734	12873234	6.40750984326763	0.0871585976920507	0.00957645952960311	no	no	no
ATAC_peak_8226	chr1	92717956	92718456	3.70447231667047	0.0871535425180232	-0.0150709631000916	no	no	no
ATAC_peak_120088	chr2	31865769	31866269	4.3480569327151	0.0871508222814259	0.0780283070614009	no	no	no
ATAC_peak_15235	chr1	170967604	170968104	5.19932908618618	0.0871406250548847	0.0952274239563813	no	no	no
ATAC_peak_118960	chr2	26881286	26881786	2.1649075256483	0.0871354510488848	-0.0077254830811671	no	no	no
ATAC_peak_113686	chr19	33449323	33449823	3.06640380842695	0.0871219368721232	0.0405914817023336	no	no	no
ATAC_peak_103640	chr18	12428894	12429394	3.36286921333042	0.0871174512957634	-0.00295020355871223	no	no	no
ATAC_peak_147908	chr4	53253690	53254190	3.70527152423355	0.0870458252624054	0.0396292740314917	no	no	no
ATAC_peak_32890	chr11	27412405	27412905	4.33461444100627	0.0870371081038657	0.0452171481641225	no	no	no
ATAC_peak_104354	chr18	24402108	24402608	5.00026394587558	0.0870321380822656	0.0713462664327293	no	no	no
ATAC_peak_110366	chr19	4045983	4046483	5.8338335387565	0.0870117312066826	0.0610288356906886	no	no	no
ATAC_peak_93193	chr17	6758083	6758583	3.65100704268505	0.0869953468587477	0.0310763167105947	no	no	no
ATAC_peak_201319	chr7	143666725	143667225	4.00394650445283	0.0869409198206293	-0.0687799625069829	no	no	no
ATAC_peak_86053	chr16	9009692	9010192	5.37792327895128	0.0869302889332146	0.0151850542646727	no	no	no
ATAC_peak_13024	chr1	153076801	153077301	4.67645828285403	0.0869024592781898	-0.0653349063320727	no	no	no
ATAC_peak_138369	chr3	86025331	86025831	3.68764792440795	0.0868988950329522	0.0741886910122236	no	no	no
ATAC_peak_230900	chrX	76498483	76498983	2.10287334918147	0.0868900310288646	-0.0167659936353654	no	no	no
ATAC_peak_14149	chr1	161237257	161237757	4.0873762871778	0.0868886204699797	0.0343697689483378	no	no	no
ATAC_peak_206580	chr8	60640094	60640594	4.17318374242514	0.0868830228708011	0.0369694759979896	no	no	no
ATAC_peak_123992	chr2	84812671	84813171	3.63531140244628	0.0868593743307622	0.00542109372014785	no	no	no
ATAC_peak_3611	chr1	51466811	51467311	3.81160881605404	0.086844289770679	0.0691320163967362	no	no	no
ATAC_peak_86077	chr16	9195722	9196222	4.19978153516948	0.0868286119103643	0.000434733506573578	no	no	no
ATAC_peak_169514	chr5	119665700	119666200	4.82777501139813	0.0868229765155517	0.122186475893373	no	no	no
ATAC_peak_72204	chr14	66047997	66048497	3.651519872362	0.0868198649000749	0.00939287597899174	no	no	no
ATAC_peak_24289	chr10	71381451	71381951	4.40487273666721	0.0868126989012455	-0.0441911201567765	no	no	no
ATAC_peak_197066	chr7	108190182	108190682	2.52694504005912	0.0867807196135641	0.00548895332726995	no	no	no
ATAC_peak_8880	chr1	106190637	106191137	4.67820230415994	0.0867430904051748	0.0732906851764676	no	no	no
ATAC_peak_21033	chr10	38849952	38850452	5.15724825419195	0.0867292520968058	-0.0269998006239484	no	no	no
ATAC_peak_216514	chr9	8003771	8004271	5.36633878783099	0.0867277129892035	0.0702124904951617	no	no	no
ATAC_peak_117602	chr2	12077342	12077842	3.9609836364607	0.0867155862791487	0.0527920466430231	no	no	no
ATAC_peak_21112	chr10	39540904	39541404	3.99988439008065	0.0866875543616827	0.107736031734235	no	no	no
ATAC_peak_27979	chr10	106188049	106188549	2.78747093175689	0.086659389737753	0.0722517049112043	no	no	no
ATAC_peak_21283	chr10	40577370	40577870	2.93620702475368	0.0866403941761914	0.087419098018008	no	no	no
ATAC_peak_220564	chr9	50981432	50981932	3.95560950818726	0.0865914920010911	0.0745592353670174	no	no	no
ATAC_peak_95168	chr17	26494716	26495216	4.01124415431122	0.0865909542986871	0.0479602818335921	no	no	no
ATAC_peak_114128	chr19	38383653	38384153	4.02507525893934	0.0865881064678528	0.0107638651420158	no	no	no
ATAC_peak_46368	chr11	120110460	120110960	4.28326768385263	0.0865554895831471	0.0650498242417799	no	no	no
ATAC_peak_116451	chr19	56651944	56652444	4.28322498680398	0.0865394779622128	0.0728031297653788	no	no	no
ATAC_peak_74280	chr14	99305330	99305830	4.15024709582959	0.086526373068025	0.0334901948541931	no	no	no
ATAC_peak_62631	chr13	75685851	75686351	4.96888916339055	0.086522796630434	0.0631717388457957	no	no	no
ATAC_peak_185461	chr6	133271154	133271654	2.97942620193356	0.0864738812565576	0.0405127850057467	no	no	no
ATAC_peak_213914	chr8	118443345	118443845	4.08564363713021	0.0864428375812908	0.0300199464234977	no	no	no
ATAC_peak_72360	chr14	67187502	67188002	4.26522515626141	0.0864086446706713	-0.000504172565213063	no	no	no
ATAC_peak_138559	chr3	87411098	87411598	4.78129471303029	0.086371993863919	0.0354260784415347	no	no	no
ATAC_peak_93427	chr17	9387375	9387875	1.7788147162923	0.0863716566986518	0.0198339856239873	no	no	no
ATAC_peak_57237	chr13	23024666	23025166	5.19363674143236	0.0862690274961027	0.0610412297113333	no	no	no
ATAC_peak_69445	chr14	45769343	45769843	3.20779146617144	0.0861370610833821	0.0567208573141962	no	no	no
ATAC_peak_98442	chr17	45628175	45628675	4.35269427195363	0.0861103670451312	0.0268058990360024	no	no	no
ATAC_peak_84896	chr15	101844937	101845437	4.1940313073597	0.0860988081863439	-0.0397073078851867	no	no	no
ATAC_peak_231854	chrX	105923984	105924484	4.01074779969144	0.0860828615156868	0.0536207378184883	no	no	no
ATAC_peak_219088	chr9	40684935	40685435	2.92812524749696	0.0860564674814443	0.0242935515467898	no	no	no
ATAC_peak_88617	chr16	31008220	31008720	3.42746962489313	0.0860542666988274	0.0760168469452883	no	no	no
ATAC_peak_151409	chr4	112057062	112057562	2.60080067253744	0.0860503207559277	0.0138031118957727	no	no	no
ATAC_peak_178044	chr6	48622056	48622556	4.62800171988791	0.0860365753247996	0.0974666831607907	no	no	no
ATAC_peak_168933	chr5	116381065	116381565	3.63937700654495	0.0860212137799079	0.0784822629308296	no	no	no
ATAC_peak_171896	chr5	134502162	134502662	4.31309079937371	0.0860206017673567	-0.0175401319381913	no	no	no
ATAC_peak_90897	chr16	64858250	64858750	2.70620249595964	0.0860065687601314	0.0683826207290517	no	no	no
ATAC_peak_93539	chr17	10377583	10378083	5.03220628212846	0.086000141826292	0.0346056180448579	no	no	no
ATAC_peak_66301	chr14	8551184	8551684	3.88315037832712	0.0859865633273754	0.00446907112735875	no	no	no
ATAC_peak_201918	chr8	4708506	4709006	5.25301623864734	0.0859622271272363	-0.010647729045473	no	no	no
ATAC_peak_3494	chr1	46649294	46649794	4.01012844317794	0.0859544434309964	0.0391005537518402	no	no	no
ATAC_peak_209269	chr8	83757433	83757933	4.00327378286623	0.0859428994704266	-0.0317465329136144	no	no	no
ATAC_peak_34833	chr11	53196227	53196727	2.57791291848677	0.0859351369754502	0.114440200826703	no	no	no
ATAC_peak_197026	chr7	107685859	107686359	3.82387933843404	0.0858694367691316	0.0012132417392734	no	no	no
ATAC_peak_172509	chr5	136702292	136702792	5.13924117172431	0.08586607148676	-0.0476709978455943	no	no	no
ATAC_peak_30692	chr11	3736200	3736700	2.07608301390596	0.0858142399451078	0.000369242343425425	no	no	no
ATAC_peak_75283	chr14	120000985	120001485	2.81138952167974	0.0857990918822706	-0.00500566166244101	no	no	no
ATAC_peak_62632	chr13	75696179	75696679	4.04235837912869	0.0857897190167591	0.0828588066040299	no	no	no
ATAC_peak_145543	chr4	13806108	13806608	6.04280594450235	0.0857819921178418	0.016178131429262	no	no	no
ATAC_peak_190891	chr7	34036405	34036905	3.16223413283522	0.0857678173431382	0.0173797980452096	no	no	no
ATAC_peak_140612	chr3	100722262	100722762	3.19613526993193	0.0857599308894629	0.0352003002500554	no	no	no
ATAC_peak_20498	chr10	26638028	26638528	4.47119500152758	0.085757783425005	-0.0157672469569802	no	no	no
ATAC_peak_202951	chr8	15034381	15034881	4.99897513815238	0.085752573469935	-0.00452074473791869	no	no	no
ATAC_peak_217421	chr9	21121596	21122096	4.18194571574278	0.0857228003594443	0.0322742007412244	no	no	no
ATAC_peak_85790	chr16	6283900	6284400	2.9931422644109	0.0857098046131349	0.00133505730381121	no	no	no
ATAC_peak_50950	chr12	74808156	74808656	2.94018743147489	0.0857014265954679	0.0239216500031677	no	no	no
ATAC_peak_131196	chr2	164004400	164004900	4.01331089906207	0.0856879216554347	0.0191724712540955	no	no	no
ATAC_peak_78217	chr15	39404550	39405050	2.45151163303253	0.0856826473501019	0.00223783014631896	no	no	no
ATAC_peak_220263	chr9	48313227	48313727	3.35654459864082	0.0856590386983343	-0.000285671203750321	no	no	no
ATAC_peak_94134	chr17	17739176	17739676	4.62625512079173	0.085653380280021	0.0560566877812861	no	no	no
ATAC_peak_224014	chr9	77939254	77939754	3.44381846340468	0.0855987366087806	0.0633306115854877	no	no	no
ATAC_peak_227793	chr9	115361151	115361651	3.83651163259367	0.0855899586662404	0.0439275580724879	no	no	no
ATAC_peak_208634	chr8	78068111	78068611	5.47932192350502	0.0855898150054061	-0.00768043400908194	no	no	no
ATAC_peak_132416	chr2	168733828	168734328	4.26176235329417	0.0855604274980765	-0.00616678945570325	no	no	no
ATAC_peak_119156	chr2	28432862	28433362	5.38583226863267	0.0855563757161804	0.0358332105668213	no	no	no
ATAC_peak_12851	chr1	152413098	152413598	4.45259352164209	0.0855495009698572	0.054631504353526	no	no	no
ATAC_peak_65699	chr13	113745400	113745900	5.66335370093491	0.0855421432197041	0.0264322024511505	no	no	no
ATAC_peak_224742	chr9	89909787	89910287	4.9186803755065	0.085539211570459	0.033553473436888	no	no	no
ATAC_peak_20800	chr10	33797525	33798025	4.64788352620362	0.0855386833632749	0.034583762034621	no	no	no
ATAC_peak_201765	chr8	3890820	3891320	2.32737566625798	0.0855309056705576	0.029338487927103	no	no	no
ATAC_peak_79103	chr15	58241898	58242398	2.89553979348138	0.0855253484378706	0.0484777579246542	no	no	no
ATAC_peak_8989	chr1	108806561	108807061	2.81117269558228	0.0855178128076023	-0.00688880137683902	no	no	no
ATAC_peak_198077	chr7	116991288	116991788	4.9721747961699	0.0854994022773666	-0.0247153126688794	no	no	no
ATAC_peak_5265	chr1	65815266	65815766	1.41376178545452	0.085488314079026	0.00810863508781213	no	no	no
ATAC_peak_146506	chr4	38519055	38519555	5.01774331169311	0.085486023988883	0.0102545036277561	no	no	no
ATAC_peak_22532	chr10	59295437	59295937	4.12623188541626	0.0854780061466084	0.0559952413305325	no	no	no
ATAC_peak_94081	chr17	17196088	17196588	3.77497473788927	0.0854541847361719	0.0415291917786563	no	no	no
ATAC_peak_201953	chr8	5859398	5859898	3.81488374743862	0.0854449945337364	-0.00284474308585312	no	no	no
ATAC_peak_62619	chr13	75488263	75488763	3.01882621010327	0.0854434514013737	0.00727809555356644	no	no	no
ATAC_peak_56428	chr13	13860320	13860820	1.89224335831803	0.0854389504377837	0.0146090473412082	no	no	no
ATAC_peak_180076	chr6	75643935	75644435	4.6440894217122	0.0854347042109754	0.0495651062416834	no	no	no
ATAC_peak_138310	chr3	85397777	85398277	4.60611467826619	0.0854114591898411	0.0306819588353897	no	no	no
ATAC_peak_2125	chr1	35257441	35257941	3.98383564520517	0.0853935830453798	0.0246938583661512	no	no	no
ATAC_peak_26898	chr10	90380756	90381256	4.2939348541112	0.0853804080264316	0.0415192561781973	no	no	no
ATAC_peak_121634	chr2	51945768	51946268	1.95090976339773	0.085365890004028	0.0115565099281201	no	no	no
ATAC_peak_86065	chr16	9106254	9106754	2.34266335925933	0.0853601674617736	0.00744622359233597	no	no	no
ATAC_peak_175059	chr5	150741878	150742378	2.49833420271064	0.085359933559838	0.0182275180126997	no	no	no
ATAC_peak_9074	chr1	112778565	112779065	3.40964326786229	0.0853509970408863	0.0106642556122271	no	no	no
ATAC_peak_134121	chr3	7142065	7142565	3.73434179443091	0.085350561361579	-0.0265147769787471	no	no	no
ATAC_peak_42789	chr11	101610646	101611146	4.30878107053571	0.0853347363873118	0.0763501001335849	no	no	no
ATAC_peak_201915	chr8	4707842	4708342	3.37703663019184	0.0853345893539362	0.0283557196142574	no	no	no
ATAC_peak_172837	chr5	138005979	138006479	2.94406709423371	0.0853222395986461	-0.0146618552753912	no	no	no
ATAC_peak_59289	chr13	45239905	45240405	2.51694631604016	0.0853076441332969	0.0633267258196573	no	no	no
ATAC_peak_216442	chr9	7816289	7816789	2.79047188702934	0.0852626530971906	0.0262953394462934	no	no	no
ATAC_peak_10110	chr1	128089339	128089839	2.43317531142737	0.0852374942995567	0.0354549475193458	no	no	no
ATAC_peak_104031	chr18	20720219	20720719	4.01329022479144	0.0852312839670067	0.029994030995639	no	no	no
ATAC_peak_185362	chr6	129086000	129086500	3.61353014859438	0.0852181481670896	0.0132657300913173	no	no	no
ATAC_peak_101142	chr17	74138456	74138956	3.72604516203207	0.0852166138625102	0.0163515521719616	no	no	no
[truncated: 231,402 more rows]
