# Supplementary material for: Morc3 silences endogenous retroviruses by enabling Daxx-mediated histone H3.3 incorporation
Source: Nat Commun. 2021 Oct 14;12:5996. doi: 10.1038/s41467-021-26288-7 (PMC8516933; doi:10.1038/s41467-021-26288-7)
Supplement: Supplementary file 12 — Source Data [file 41467_2021_26288_MOESM12_ESM.zip › Source_data_folder/Fig5C_SHIN_silencing_mutants.txt]

genotype	rel.GFP.perc	mean.rel.GFP.perc	sd.rel.GFP.perc
ATP.b	12.16953336	17.7093109866667	5.06732205974986
ATP.b	18.84797304	17.7093109866667	5.06732205974986
ATP.b	22.11042656	17.7093109866667	5.06732205974986
ATP.h	16.67122626	15.0329033133333	2.42592949957336
ATP.h	16.18149624	15.0329033133333	2.42592949957336
ATP.h	12.24598744	15.0329033133333	2.42592949957336
CW	15.41754545	12.9262945533333	2.23937326767407
CW	11.08063214	12.9262945533333	2.23937326767407
CW	12.28070607	12.9262945533333	2.23937326767407
dN	12.14211076	14.4957234866667	2.63360449932006
dN	17.34023876	14.4957234866667	2.63360449932006
dN	14.00482094	14.4957234866667	2.63360449932006
ko	6.261229168	13.508281978	3.83112091251371
ko	12.65098797	13.508281978	3.83112091251371
ko	15.11735344	13.508281978	3.83112091251371
ko	17.14778464	13.508281978	3.83112091251371
ko	15.26775568	13.508281978	3.83112091251371
ko	14.60458097	13.508281978	3.83112091251371
res	2.718649429	2.43314442066667	0.329977165347086
res	2.07187396	2.43314442066667	0.329977165347086
res	2.508909873	2.43314442066667	0.329977165347086
SUMO	12.23447468	13.28524112	0.913804120203989
SUMO	13.8940233	13.28524112	0.913804120203989
SUMO	13.72722538	13.28524112	0.913804120203989
wt	1.029296358	1.9337855915	0.755473421369355
wt	1.10869922	1.9337855915	0.755473421369355
wt	1.755567869	1.9337855915	0.755473421369355
wt	2.337300929	1.9337855915	0.755473421369355
wt	2.805965909	1.9337855915	0.755473421369355
wt	2.565883264	1.9337855915	0.755473421369355
