# Supplementary material for: Morc3 silences endogenous retroviruses by enabling Daxx-mediated histone H3.3 incorporation
Source: Nat Commun. 2021 Oct 14;12:5996. doi: 10.1038/s41467-021-26288-7 (PMC8516933; doi:10.1038/s41467-021-26288-7)
Supplement: Supplementary file 12 — Source Data [file 41467_2021_26288_MOESM12_ESM.zip › Source_data_folder/Fig6C_Morc3_CW_mut_ChIP_MS.txt]

Symbol	Morc3.wt.res	Morc3.CW.mut.res
Morc3	1	1
Sumo2	1.14940307194435	0.706925573953614
Dynll1	0.349312415530022	0.309562339234717
Trim28	0.17015577214448	0.309035978634455
Gapdh	0.14081663305244	0.275154900277108
Ppia	0.0626674266820941	0.143856217969982
H4c1	0.0782693075781269	0.0953941977062139
Cbx3	0.0565733758573688	0.0951725490757838
Set	0.0636157365287276	0.0874103408733341
Hmgb2	0.0596199904352266	0.0851693061273392
Npm1	0.0566476872252865	0.0796235610718179
Hist1h2bp	0.075816263891934	0.0786017687329708
H3-3a	0.0899795359499844	0.0779776377021554
Hnrnpa3	0.0301845589520885	0.0653234898815547
H2afv	0.0402019119623189	0.0629525281548227
Cfl1	0.0257266435445744	0.0623875573987319
Sumo1	0.120159699630012	0.0607888538687788
Hmgb1	0.0543059539148092	0.0599897220460873
Hnrnpa1	0.0333028965873952	0.0592793569920801
Hspa8	0.0368461022384203	0.053325628464555
Hnrnpab	0.034688449366438	0.0485828087896846
Ddx39a	0.0150453501482667	0.0423813777153187
Srsf3	0.016104857942	0.0413000643848851
Anp32a	0.0248638360400619	0.0399124292034908
Hnrnpd	0.0266441026188999	0.0378380461667385
Dynll2	0.0279280668900611	0.0364314373822617
Ncl	0.0243680283550017	0.0364006880072731
Eif5a	0.0206287537967594	0.0349608750443825
Trim24	0.0154638515772708	0.0347776074413767
Hsp90ab1 P	0.0115671746131379	0.0339807540644762
Hnrnpk	0.0158378084046275	0.0305764001942555
Eno1	0.0194691184595135	0.0303006826512498
Rpl15	0.0165018250836	0.0300433547843847
Rbbp4	0.0194735632617526	0.0278824054663717
Mcm3	0.0116537401541797	0.0278730545106635
Ptbp1	0.0148420335537982	0.0278236527698804
Sumo3	0.0599097140527838	0.0278050424964573
Uba52	0.0544925480617733	0.0273182899665614
Cfdp1	0.0160827750441631	0.0256595498953325
Sarnp	0.0186509504845902	0.0253994255417343
H1-2	0.0192308991015651	0.0250894081521345
Hnrnpf	0.0136679096195873	0.0248705004861309
Rbbp7	0.0203008417751334	0.0243776399224735
Hnrnpu	0.0149661454182983	0.0243619555770669
Hnrnpc	0.0160761894579871	0.0234801632700324
Prdx1	0.0134411345112059	0.0229560472752393
Ddx5	0.0130779472095842	0.0228195494223272
Hnrnpa2b1	0.0217031447881827	0.0221049172820833
Anp32b	0.0110086189909353	0.021400929570259
Cbx5	0.0112506741604014	0.0204608312199583
Rps28	0.0203073197684958	0.0189254499260763
Dpy30	0.0140416460507019	0.0188662891879863
Pgk1	0.00903832039182471	0.0187867516532904
Hsp90aa1 P	0.00797344409261173	0.0185234252168265
Parp1	0.0167757796708194	0.0184527340912779
Hnrnpl	0.0091615508587697	0.0179563653558844
Tmsb10	0.00925775169047031	0.0171476663217961
Rpl38	0.00696061691165886	0.0166855268697918
Cbx1	0.0108766513481585	0.0164813409505224
Tardbp	0.0108038627106954	0.0160272396236802
Mcm5	0.00702903719695567	0.0159662928147429
Sfr1	0.00155422652891928	0.0153606930363413
Tkt	0.0121726941709323	0.0149732035866851
Ran	0.00824077163027679	0.0145070523864994
Rpl18	0.00243917071957821	0.0142711479843712
Rpl5	0.00979220099715559	0.0140035608804519
H1-1	0.00642747858923012	0.0139926395094294
Rcc2	0.00893435421375315	0.0137833415107999
Srsf2	0.00408244632779877	0.0131343970142108
Nono	0.00771129135274044	0.0128997643680986
Anp32e	0.0078134691126722	0.0128879821839287
Pcbp1	0.00764380307700559	0.0124656754317222
Prpf19	0.00880557588212841	0.0122605214100269
Akr1b1	0.0040302265875648	0.0122585400489405
Msh2	0.00414865045950109	0.0118360017211669
Mif	0.0040454707451453	0.0113939944295092
Ccdc18	0.00994351197311246	0.0111285030934342
Hat1	0.00661641624911468	0.0107026248077326
Rpa1	0.00537353089599204	0.0106605522981015
Txn	0.0104069038486474	0.0106163363701177
Rpl18a	0.0042373386900598	0.0104315449449349
U2af1	0.00518782675752417	0.0102876316353063
Prmt1	0.00630112457994186	0.0102775152225436
Ahcy	0.0039236780984069	0.010218878949596
Ywhaz	0.00691863122426241	0.0101372196367835
Msh6	0.00489848716552449	0.00992880934532462
Mcm7	0.00713208270699301	0.00991025576106903
Tcea1	0.00668210057703616	0.00983609652497743
Ldha	0.00265358231879066	0.00981515578508734
Ruvbl1	0.00597119720722952	0.00977103069741981
Trim33	0.00724138199834574	0.00964695198876109
Rps14	0.0096764041292595	0.00964392883896704
Eif4a3	0.00343989652583637	0.00961148034652707
Nedd8	0.00844608542128618	0.00946929493072757
Sfpq	0.00513166238555407	0.00931882539441875
Dnajc8	0.0061406544773586	0.00915725622476133
Ctbp2	0.00856633583545569	0.00914968950529192
Rps7	0.00427264006688687	0.00914761608748946
Sall4	0.00906213164750844	0.00901444663096546
U2af2	0.00289022609077966	0.00858591769617378
Mcm6	0.00507438490008637	0.00857338568012661
Rpl9	0.00430318674048195	0.00848724946536029
Hmces	0.00511332205587707	0.00843339079709917
Rpl14	0.00155613467558115	0.00842136950608036
Tuba1b	1e-05	0.00832341724103892
Ruvbl2	0.00542495197942345	0.00827201058190386
Hist1h3b P	0.00139204695274205	0.00806676944289108
Snrpd1	0.00271264286681276	0.00797124425457205
Eif1	0.00505598169240854	0.00794805904661028
Pabpn1	0.00578377058517549	0.00775437057002303
Dnaja1	0.00380942159150944	0.00757231095030889
Hnrnpm	0.00485875192164818	0.00751486838927518
S100a6	0.00481013358875191	0.00741457586038806
Cacybp	0.00860139555797106	0.00732721148547202
Park7	0.00103829467092723	0.00726241525083232
Hspb1	0.00560846804658868	0.00706687162244012
Mcm2	0.00346479482611656	0.00700057709658107
Dis3	0.0071501437937502	0.00695976349604862
Hdac1	0.00429610644743499	0.00695548583163608
Rps27	0.00843520117222134	0.00690473922066779
Wdr5	0.00687255535866803	0.0068848147760157
Ube2i	0.00779937807901678	0.00678111667708947
Hnrnpa0	0.00517294069714306	0.00674548185857519
Rps9	0.00483312219846203	0.0064813414955008
Dstn	0.00360360380137109	0.00627810415527252
Pin1	0.00550658918979733	0.00625612324848871
Resf1	0.00858702210299269	0.00619395252060953
Smarca5	0.00486931670920492	0.00616015721834395
Rps15a	0.00102977775146687	0.00608342489016731
Rpl8	0.00588396169084214	0.00602837024881177
Ywhae	0.00349211068290873	0.00596273457794532
Rpl27	0.00322057947110828	0.00589973454798411
Srsf7	0.00258630972277851	0.00581180232179379
Ssb	0.0033069962429825	0.00579977982368073
Ppp1ca	0.00277724108471423	0.00572418913479002
Rpl23	0.00533797461785412	0.00570547656337185
Dhx15	0.00190807617130704	0.00568593037503092
Rps21	0.00473032162848132	0.00561779732165971
Nacc1	0.00156008364822099	0.00561558921931244
Rpl7	0.00327714546550513	0.00547398216900304
Snrpd3	0.00501195145729291	0.00538475280581474
Bub3	0.00334669547246903	0.0053610532975631
Rbx1	0.00247766905632228	0.0053332288981569
Khsrp	0.00356221570111339	0.00520060610562868
Rpl35	0.00548463188956656	0.00515618248616492
Supt16h	0.00344021508735784	0.00512816434477196
Rnf2	0.0043345621843791	0.00506846352220744
Rps26	0.00067801047149421	0.00506638239613189
Calm3	0.00188632075884942	0.00499334885864275
Ppm1g	0.00329506866058077	0.00494895169042319
Psme3	0.00131419247739191	0.00489119714269134
Snrpg	0.0037707365781947	0.00482977395314669
Hnrnpdl	0.00464257280185218	0.00478144295144006
Rps2	0.00274312374763379	0.00477620608020031
Api5	0.00218270664202816	0.00477612511455148
Fus	0.00456648981466417	0.00476753070710355
Sub1	0.00432792511198385	0.00476079088586687
Rpl7a	0.00361190031964313	0.00473188520849922
Rpa3	0.00310289265328022	0.00468482503824724
Rpl34	0.00419772339840238	0.0046604283619309
Dtymk	0.00215800700492428	0.00457594817080361
Npm3	0.00429763884441844	0.00456824498980473
Eif4a1	0.0011436951549076	0.00456640071837309
Mbd3	0.00270205056869026	0.00456638214258078
Rpl12	0.0016288513943344	0.00454527557565845
Glrx3	0.0044196143736305	0.00451811879318592
Cdk1	0.00107085590497097	0.00442399915266289
Bola2	0.00643223634052783	0.00436209378687817
Rbm8a	0.00265068032369411	0.00432039204791232
Ubxn1	0.0028142856335502	0.00422973160884386
Stip1	0.00191930758645565	0.00418697366328625
Rpl30	0.0024483256703449	0.00412380030027383
Chd4	0.00280600652986223	0.00411491012615594
Esrrb	0.00343989551827505	0.00408639717220527
Rps3	0.00129527949615863	0.00407096456776767
Magoh	0.00153799139412986	0.00400590646287587
Cwc15	0.00116508103692691	0.00399085225972005
Top2a	0.0014534511799248	0.00398696714122732
Srsf10	0.00214350416101775	0.00395020000252587
Wdr12	0.00328164687770129	0.00392732440773348
Cdc5l	0.00253389105089492	0.00390850101555881
Hdgf	0.00326418275656244	0.00390383979243776
Eif2s2	0.0015683593973427	0.00389940194358063
Mcm4	0.00273625121458158	0.00389337922443931
Rps8	0.00360674262742998	0.00388395909824603
Smu1	0.00229994024865848	0.00386405686566675
Csnk2a1	0.00201878155836268	0.00385991880124857
Dnaja2	0.000819348834650869	0.00385394304816693
Snrpd2	0.00138671138606467	0.00382948060748267
Zfp57	0.00264200513363572	0.00382518790961063
Fkbp1a	0.00315552199002304	0.00380824956329264
Mta2	0.00193197499021122	0.00374724539446371
Snrpe	0.00195497076363842	0.00373855427405955
Cct6a	0.00106634686651579	0.00372936437124814
Rps25	0.00451903834883513	0.0037145711907419
Rps3a	0.00179936199041173	0.0037121188828277
Txnl1	0.00283956190981167	0.00371073193007722
Ssrp1	0.00249637838803623	0.00370552524847274
Hnrnph1	0.00199460782583547	0.00369240520873791
Prpf3	0.00194646380062741	0.00368765604661525
Rpl31	0.00215672552992616	0.00365604120198938
Sf1	0.00217231687193612	0.00364378902287624
Eif2s1	0.00199475677846329	0.00363988682592257
Prpf4	0.00239685795545276	0.00360473466882321
Ppid	0.00288363491346842	0.00358031977273208
Uhrf1	0.00465589538092413	0.00357950970578897
Fscn1	0.00284208334469107	0.00357845147289813
Tpt1	0.00398238735736595	0.00356224041540011
Srsf6	0.00252932723051795	0.00355932370941018
Rps24	0.00231669709517817	0.00355894949052801
Rpl6	0.00127479312340629	0.00355610016830396
Smarcc1	0.00213511010025403	0.00355306242738866
Raly	0.000881363069656251	0.0035459860934302
Hells	0.0018221145755424	0.00352913455082029
Trmt112	0.00113710683157923	0.00347005862496716
Nasp	0.00306872676084936	0.00342768498963223
Ddx17	0.00376050556928758	0.00342736468389881
Eef1a1	1e-05	0.0033985745241886
Snrpa1	0.00170877851774631	0.00338852573337179
Rpl17	0.00166667870532308	0.00337267088339564
Rnps1	0.000693174762945683	0.00337129854368991
Smarcad1 P	0.00160367588773493	0.0033635975652757
Snrnp70	0.00134893003597447	0.00335299897625035
Upp1	0.00742714830980725	0.00333909595956791
Hspa4	0.00177148580644358	0.00332671994811674
Rpl3	0.00241704604631364	0.00332532603128664
Rpl4	0.00187220666620468	0.003297067866813
Pcbp2	0.00200257681799897	0.00323651493902619
Eloc	0.00123214351875304	0.00319787098519711
Emc8	0.000918890127076006	0.00318255416760885
Ddx1	0.00189448433173166	0.00317700994524926
Rpl23a	0.00218421651019791	0.00315840465275048
Dppa5a	0.0023854225034194	0.00315719279726834
Srsf5	0.00175193203907313	0.00312728351392985
Lsm3	0.00200939423961869	0.0031001567398198
Swi5	0.00304470333000205	0.00309361331167073
Gtf2f2	0.00269551165682452	0.0030847785792359
Pebp1	0.00199818268067021	0.0030780349204011
Ubtf	0.00339811877214261	0.00307230337809123
Rps4x	0.00257488833946364	0.00304567189013163
Alyref2	0.000990760103937625	0.003040515060297
Kpna2	0.00196185326373592	0.00303753244178941
St13	0.00166468216143345	0.00302280241413373
Cse1l	0.00227071833415068	0.00301119923487578
Rpl10	0.00188472942117414	0.00292831767379977
Fbl	0.00133163580357138	0.00292655936738793
Rbm3	0.00137857571013858	0.00291507279056
Luc7l	0.00154810543090882	0.00289371027846275
Dnmt3l	0.00347820076505318	0.00288931843849909
Rpl35a	0.00246578031424833	0.00288754033978512
Rpl19	0.00121612087988684	0.00285675901660954
Pou5f1	0.00159284618837043	0.00283359030574394
Atox1	0.00323540214332679	0.00280088143073566
Arl14ep	0.00172829652148056	0.00279484108072955
Snrnp40	0.000850008379921043	0.00276200533009049
Kif4	0.000158695812243973	0.00275504959351062
Prdx2	1e-05	0.00273328556476408
Rpl13a	0.00120037285316928	0.00270242114555363
Pfdn2	0.00195695075314227	0.00265512642836155
Eef2	0.000684617070608141	0.00258478526254198
Cct8	0.00158675801698763	0.00257730335739783
Frg1	0.000650905867837954	0.00256252007243216
Ppp1r8	0.00149710334088463	0.00256242572085101
Sf3b5	0.0010239426970899	0.00251896660316038
Bcas2	0.00174149145809268	0.00250888760017487
Sf3b3	0.000801529781928787	0.00250616853657458
Rbm39	0.00106107839094638	0.00247228053482204
Sugt1	0.00637602694661307	0.00245104102799626
Ranbp1	0.000336463715950953	0.00244468870217584
Fubp1	0.000961240687830787	0.00240786912693959
Anln	0.00117000552927636	0.00239352340673609
Fen1	0.00178097760654303	0.00237975876280126
Rad23b	0.00329031465594139	0.00237580212410378
Rpl13	0.002031355294472	0.00235623306788467
Nap1l1	0.00133489596733637	0.00234833638600575
Eif2s3x	0.00122896097721912	0.00233708562428255
Eftud2	0.00079987128846521	0.00232897643255347
Esd	0.00122356356351739	0.00231788295868102
Rpl10a	0.00251306001784127	0.00231334151216899
Nsun2	0.00110064205453226	0.00229283459979859
Fkbp4	0.00128541110049178	0.00229238596409561
Sf3b1	0.00103854607600549	0.0022909067021433
Ccdc12	0.00134976117076305	0.00227597751078901
Tubb4b	1e-05	0.0022758332701437
Snw1	0.00189648083883044	0.00227091132484746
Pgd	0.00132565811845849	0.00224180421252037
Rps13	0.000433633759639746	0.00222432864635005
Lasp1	0.00283285994270856	0.00222120208850999
Wdhd1	0.00261022481282568	0.00217435442915163
Ywhaq	0.00117561723127766	0.00215882035679508
Tpr	0.000881129585370556	0.0021501340599492
Uba2	0.000837526006612222	0.00214542132556111
Dhx9	0.00108292725247363	0.00214366426310066
Rps17	0.00185707041276757	0.00211398028992844
Rbpj	0.00183166058783711	0.00209984278631154
Prdx4	1e-05	0.00209076330565964
Txndc17	0.00242608545743363	0.00208728905962508
Stmn1	0.00161923888057087	0.00208296352916501
Gtf2e1	0.00156693113192408	0.00206848196804737
Rbm25	0.000721729168327881	0.00205190678184874
Rpl24	0.0012906931000858	0.0020477067697786
Rpl21	0.00942724267899908	0.00204627351719502
Asns	0.000398757510453943	0.00200492360495295
Matr3	0.00107318996145003	0.00199913609018803
Paics	0.000435760432076857	0.00199653583978372
Gmps	0.00109825075616265	0.00195957628971739
Naca	0.0017605512348622	0.00194994605481639
Acp1	0.00165195945275953	0.00194742053415759
Zscan21	0.00137244768355891	0.00192853766284566
Srm	0.000687005852136579	0.00192617655595101
Hcfc1	0.00139546372462629	0.00191719313360778
Ywhag	0.00132810665933873	0.00190149550272145
Cdc73	0.00180576246907187	0.00187942082045493
Rpl27a	1e-05	0.00187393092273877
Eef1b	0.0013290024001378	0.00187183841695947
Snrnp200 P	0.000573564582356149	0.00186164020901084
Sf3a3	0.000597513248743211	0.00185067542443983
Gatad2a	0.001435486155014	0.00183791572098706
Rps27l	0.00192025585871468	0.0018363414527983
Eed	0.00188624744480184	0.00182336887550486
Spag7	0.00148733712200165	0.00181810733215152
Rnh1	0.00110745367225306	0.00180554957969162
Pspc1	0.00219020977515436	0.00180296862652894
Snrpf	0.00247659498405932	0.00180236512178509
Banf1	0.000894647548598976	0.00179839240347571
Ddx21	0.000573657263547956	0.00179695152424636
Nudt21	0.000644736784443588	0.00178587416468253
Tpx2	0.00253267625606129	0.00175947937500789
Cct3	0.00037375111559114	0.00174670563742666
Rtcb	0.000881729029756826	0.00173482071791246
Acta1	0.000879380107188608	0.00173370933181344
Rif1	0.00104509053102256	0.00172262071562207
Cpsf6	0.000513839003102332	0.00171560025691139
Eif4h	0.00114180135982513	0.00170759831091536
Mtap	0.00104274808562118	0.00170171063935376
Smndc1	0.00187934304354531	0.00169299168853308
Ppa1	0.000426903104705488	0.00168343019939764
Luc7l3	0.000628842706226631	0.00167174984753619
Mapk1	0.00102466688349684	0.00166747144775189
Ik	0.000952533065495811	0.00164111054011304
RTRAF	0.000208013680068047	0.00164061550878164
Rpl26	0.00150899328738583	0.00164036880342329
Gtf2i	0.00134042382164167	0.00162209944660815
Fam50a	0.00109671993322257	0.00161313591020171
Tbcb	0.00108258994836588	0.00160820085247964
Znf281	0.00188574479590713	0.00160521161681581
Ddb1	0.000622114673725072	0.00158111350264179
Gtf2e2	0.000521293750526613	0.0015746514539252
Snrpb2	0.000551211271056803	0.00157354710891427
Psme3ip1 P	0.000808619586295977	0.00157230822126794
Tra2b	0.00134480982815737	0.00156636822855895
Srsf1	0.000914505668779693	0.00154635232856564
Rack1	0.00106763906884158	0.00154504398239766
Rps20	0.00171881026379238	0.0015286021563046
Ogt	0.00114784124669157	0.00152809749437646
Numa1	0.0010669802425786	0.00152382501287076
H1-5	0.00288215558007761	0.0015231486149661
Rbm14	0.00147777206125785	0.00151832724282369
Snrpb	0.000593876596838878	0.0015111570832651
Cdc37	0.000446112980109202	0.00151044305114923
Pcnp	0.00200333555680198	0.00150385239179779
Dnmt1	0.00139253791871866	0.00150164199385132
Ddx46	0.000878330009154688	0.00149724094964391
Nop58	0.000979505894778527	0.00149667493665717
Ckb	0.00154828778814287	0.00147670567744848
Ddx39b	0.00113327421504615	0.0014760726907864
Klf5	0.00186130989738906	0.001464967033791
Kat7	0.000737615070199102	0.00146451987592686
Psmd5	0.00110487475203635	0.00145844578082843
Tcp1	0.000345012235400218	0.00145540343386072
Kdm1a	0.000749540776153849	0.00143936383018498
Dus3l	0.00125406219799458	0.00143462827530302
Hirip3	0.00173253119756052	0.00142041512974978
Rps18	0.000212889640591172	0.00135494294182893
Actl6a	0.000669269153897842	0.00133922133579395
Ciapin1	0.000510165475009782	0.00133172839459307
Usp7	0.000647076123682828	0.00132419059923384
Dnajc7	0.000654494754739739	0.00132382404687488
Pml	0.00387232401549918	0.00131287061208372
Tra2a	0.000224507670178913	0.00131084588783733
Rbmxl1	0.000332092973757708	0.00129643823310423
Tubb5	1e-05	0.00129392266108064
Usp48	0.00125478584885971	0.00129299772075886
Mtrex	0.000646007002876162	0.00128627041148425
Rfc4	0.000687991762738767	0.00128358651944759
Pgam1	0.00135989568460871	0.00127951273474097
Ywhab	0.000591812999393914	0.00126991405202771
Plrg1	0.000715485550358187	0.00123548838427238
Supt5h	0.00118535552189026	0.00122108190902372
Tcerg1	0.000558035353238976	0.00121745780713337
Srrt	0.00105871622717078	0.00120409753143017
Ppih	0.000592074471912061	0.00120179895769071
Sae1	0.000422735318733549	0.00119124249621607
Rad51	0.000402201925221204	0.00115745108251497
Psip1	0.00122856631898212	0.00115580625423493
Ddx42	0.00041127524357744	0.00111585521594505
Ctnnbl1	0.000261727919977854	0.00111436339567203
Dazap1	0.000284496338518339	0.00110350545189215
Fkbp5	0.000927018810060254	0.00109975766845257
Exosc4	0.000299780271340809	0.00109409051081649
Rps5	0.000384744021954527	0.00108836765945478
Ash2l	0.00078985584974587	0.00108795392115032
Cul4b	0.000688044025869378	0.00107036965408061
Sod1	0.00152565907631006	0.00105953869933233
Cmpk1	0.000450219411969416	0.00105071388848516
Phf5a	0.000758136685045253	0.00105064704560717
Rbm17	0.000367939618632642	0.0010492676219065
Txndc9	0.000380751059801393	0.00103931513326897
Rpa2	0.000238928731389084	0.0010342980276673
Kat6b	0.000880489764699236	0.00103147193853196
Acly	0.000189117989434352	0.00102486203701511
Polr1c	0.00100260821427369	0.00102250719044645
H2ax	0.000476306429592402	0.00101682111368647
Dkc1	0.000406060670100091	0.00101247550061045
Dpf2	0.000847370928592307	0.00100849167151275
Eef1g	0.000798356521897983	0.00100571087307171
Nvl	0.000479814796741639	0.00100118062121173
Tagln2	0.000526031854031883	0.000984108476100447
Srrm2	0.000368430312918023	0.000977482873848318
Hspbap1	0.000349566729058652	0.000977245310517706
Ilkap	0.000364938784088913	0.000971453152730834
Pa2g4	0.00067462462026184	0.000963046171971456
Igf2bp1	0.000730532221407097	0.000957870287009588
Mat2a	1e-05	0.000952677263711152
Smarcd1	0.000481202684500617	0.000945249500589709
H1-4	0.000238418391025207	0.000944732458605546
Khdrbs1	0.000899268015825874	0.000941944682272605
Sf3a1	0.000310201411812786	0.000941856650914637
Elavl1	0.000343916792844376	0.000937601591664981
Cherp	0.000427701232057751	0.000934431511711791
Ppil3	0.000670352569715745	0.000920025802919003
Cggbp1	0.000987468906168242	0.00091769347407733
Wdr82	0.000309560889997818	0.000907049204410966
Heatr3	0.000463551368042814	0.000906911429631863
Ipo7	0.000284552091219681	0.000904368752016197
Pias2	0.00140781863745532	0.000896186946760293
Uchl5	0.000379233996891379	0.000891249684182897
Mta3	0.00119308530063521	0.000882652101185583
Glo1	0.000431714722734036	0.000882192200943971
Rnmt	0.000592030734828901	0.00087457854551972
Jade1	0.000674179944241075	0.000874172736854918
Cct5	0.000125797937375769	0.000864288062098414
Cct2	0.000338396700864181	0.000862113598668052
Cotl1	0.000569395070353546	0.000859521414852
Hnrnpll	0.000532170405805337	0.000858104701124933
Xpo5	0.000476237425765793	0.000857523807807002
Ctcf	0.000803769050706041	0.000849165834867961
Znf568	0.000472144614772106	0.000847509226852415
Phf23	0.000375424135800623	0.000843939937485195
Yy1	0.000277646202912486	0.000839498263780533
Rpl11	0.00079399995655779	0.00083833616696161
Akap8	0.000548443910446561	0.000835053352544078
Mthfd1	0.000286232106975072	0.00083373665673688
Cct4	1e-05	0.000831599317348465
Naf1	0.000375726821564816	0.000826786806861752
Ube2c	0.000543572315590762	0.000820504885655501
Plaa	0.000320468382632616	0.000812898268953605
Znf219	0.00144646308723015	0.000798290087360962
Kpnb1	0.000220241599996996	0.00079672223781473
Brd2	0.00217619039243764	0.000794340836158593
Csrp2	0.00126399528398269	0.00078567750404705
Zc3h11a	0.000811737204356525	0.00078058062342908
Smc3	0.000715876871836004	0.000780395784647951
Brd4	0.00115108541224706	0.000778860896073099
Snu13	0.000615206257625793	0.000777531880705384
Ppp4c	0.000403465067612949	0.000776493803738939
Ppwd1	0.000259670655891324	0.000771131001592442
Chek1	0.000326910396747355	0.000760114416908662
Polr2h	0.000110540703122303	0.000757751928261625
Btf3	8.43571378115454e-05	0.000753067464911094
Cdk11b	0.000281284206005225	0.000751054749833621
Nudc	0.000649079474248748	0.000749396072533515
Poldip3	0.000755871744078172	0.000747631978324051
Sox2	0.000423648680184343	0.000746238489398402
Aldoa	0.00111633608694142	0.000743007703949388
Tpi1	0.000433096457078327	0.00073253054722962
Nme1	1e-05	0.000730694661861495
Phf11	0.000538540614911735	0.00072816689732537
Smarca4	0.00038983098656318	0.000728147743530591
Kif22	0.000670924673885089	0.000726299018982952
Sirt1	0.000593369461544837	0.00072576953148936
Prpf8	0.000219298517806686	0.000725581176476953
Wapl	0.000784010413437091	0.000721981169081771
Hspe1	0.000564227898327188	0.000720867376320917
Tmpo	0.000282138697600232	0.000715678544980239
H1-3	0.000664915478044308	0.000709781205552035
Taf7	0.000420382222263677	0.000708288177497867
Nosip	0.000756858760753168	0.000701463439563528
Rpl36a	0.00212109479897676	0.000701385865287195
Mnat1	0.00042713688701432	0.000698767285260857
Smc1a	0.000733158735689151	0.000696675741006867
Sin3a	0.00116062914984394	0.000696599977467741
Hsph1	0.000275543357836061	0.00069466186844082
Ptges3	0.000539754094657101	0.000693698777894986
Xpo1	0.000322045576304251	0.000691606296396898
Rad50	0.000333070903515627	0.000689656263791683
Qrich1	0.000495208066426794	0.000682986035598365
Rbpms2	0.000535938602366976	0.00068176107786359
Atic	6.46479214358491e-05	0.000681677382964666
Kpna3	0.000601009311924041	0.00067532702355633
Ppp1cc	0.000517728799131649	0.000672952680566672
Fdps	0.000216557935232336	0.000670091854873496
Paf1	0.000381163568267016	0.000667355319521329
Adnp	0.000678931647558749	0.000667251708881731
Snrpa	0.000304447210442696	0.000665624685015211
Dppa4	0.00221093334224256	0.000660918580161866
Maz	0.000724591425348205	0.00065904687906545
Bud31	0.000622270584370219	0.000657627532297217
Senp3	0.000601175398705356	0.000657056090361954
Taldo1	0.000430259016675135	0.00065671305473888
Rybp	0.00100684458482126	0.000654002606356976
Prpf6	0.000229989690755197	0.000643343490187083
U2surp	0.000440004379369768	0.000642815658691175
Pabpc1	0.000419382670304242	0.000642583154070616
Setdb1	0.000338762198258852	0.000641489623961073
Smc2	0.000298404906561622	0.000639275233372683
Sp3	0.000791085640523259	0.000636056228763697
Fip1l1	0.000221436569702547	0.00063579330916232
Cnn3	0.000527451403234466	0.000624456803851655
Daxx	0.00204344256845119	0.000621476377365606
Kif2c	0.000397807308145933	0.000615449632727669
Ddx18	0.000207628948812548	0.000608618169752075
Cdk2	0.000335246267899333	0.000606022558439272
Nup50	0.000752931677797216	0.000605065792385673
Cnbp	0.00073096245477887	0.000599336307823519
Cstf1	0.000300148530090852	0.000593482901449306
Gdi2	0.000137139640253422	0.000589632388783055
Adss2	0.00056270371392625	0.000584800305933725
Utf1	0.00132404056874122	0.000584240104863311
Ing5	0.00154114245628274	0.000583053030567208
Meaf6	0.00150033913590527	0.000577730893363312
Dhx8	0.000787460790758749	0.000576584494309691
Tle3	0.000561178157390099	0.000568291087041884
Pold2	0.000410108464163295	0.000566530184045538
Pus7	0.000362623120544744	0.000565523345510998
Atrx	0.0015001470479136	0.00055998596047948
Strap	0.000276687733200092	0.000557874271190053
Sap18	0.000228461927475409	0.000555775629546998
Rps15	0.000323566313179677	0.000554458904643995
Morf4l1	5.78946944752709e-05	0.000549837862919117
Ubxn7	0.000336898297530852	0.000549238588875396
Zfp120	0.000124107609983944	0.00054219161402245
Gtf2f1	0.00161940601923023	0.000540427154472588
Umps	0.000283686642217425	0.000537658635242395
Hdlbp	0.000543135027742651	0.000536224900201296
Prdx6	0.00128024450358196	0.000535777603779574
Tsen34	0.000238791939126601	0.000535483918400931
Pds5a	0.000435873867873089	0.000528359367356547
Prpf31	0.000289890900403301	0.00052415296095881
Zscan10	0.000837013100650674	0.000522100783668531
Rps11	0.00181984263555913	0.000519804440231598
Lig1	0.000192869572110164	0.000513298753477006
Rbm26	0.000395638023382759	0.000512790823260164
Rpl28	0.000623587396110918	0.000510682832251566
Plk1	0.000353077295875941	0.000508293079298135
Sf3b4	0.00030035939974967	0.000506776520584637
Zc3h18	0.000168442916019296	0.000505643432193801
Crnkl1	0.000212959667183872	0.000504315208731136
G3bp1	0.000158892693859773	0.000500880216081574
Cul2	0.000284014393930935	0.000496969039542797
Sfn	0.000135435562104496	0.000489631151498619
Atf7ip2	0.00028496793951492	0.000488887291142297
Znf423	0.00072118694145242	0.000482197891257924
Cd2bp2	0.000323878362817228	0.000475911475393043
Vps4b	0.000218902188108732	0.000475586727055201
Gabpa	0.000236299405031002	0.000462625192878729
Etf1	0.000205570201244402	0.000457682113311324
Psmb6	0.000241397432132897	0.000453899021582534
Chaf1b	0.000348043177331726	0.000451717510895278
Nxf1	0.000216373925646881	0.000449258439597971
Farsb	0.000134598325041881	0.000441950650414356
Cbr1	0.000293644999294151	0.000441241919959702
Prpf40a	0.000206155149726524	0.000439696261508143
Psma2	0.000225934858995558	0.000439278238654547
Ppp2r1a	2.6959818042097e-05	0.000436301706657444
Luc7l2	0.000258765786954248	0.000436215209154704
Atf7ip	0.00015626257976107	0.000435134256096283
Ubr7	0.000258795980074712	0.000434839277470574
Zmym4	0.000282269964151031	0.000433167118437067
Psmb5	5.13691774307709e-05	0.000432086454181736
Eif4e	0.000257168453013645	0.000431219267921886
Atxn10	0.000210079187436456	0.000425855758145756
Ipo5	0.000222509842273427	0.000424024175980687
Sinhcaf	0.000624048704950067	0.000422221259873741
Pelp1	5.22625361295987e-05	0.000419307522363888
Syncrip	0.000190252002007288	0.000412691610486221
Rpsa	0.000225626615198036	0.000408920255141934
Abce1	1e-05	0.000408712933811335
Xrn2	0.000212140223665891	0.000406976524768109
Cand1	0.000194994446431532	0.000401521935789643
Rfc3	0.000112717938633504	0.000401263210084565
Sde2	0.000433381220272667	0.00040055643860952
Ywhah	0.000110774741400441	0.000398778706886636
Sall1	0.000301585728383523	0.000396566610691103
Xrcc6	0.000156401994931877	0.000395185002680465
Ppp4r3a	0.000163461958898267	0.000394687089125443
Kars1	1e-05	0.000393675860346805
Cpsf3	0.000167410203187367	0.000384201719119161
Nolc1	0.000358073108196468	0.00038392691281576
Celf1	8.957541053658e-05	0.00038138961528062
Pias4	0.00042606649866923	0.000381265891421128
Nr0b1	0.000536542039265063	0.00038109438708571
Kifc1	0.000328070083682995	0.000376871034411306
Wbp11	0.000206352239285299	0.00037188132201282
Hnrnpul2 P	0.000114520472107244	0.000369639410309198
Fiz1	0.000237360170754142	0.000366251223772739
Ptpn2	0.000256089460833002	0.00036605697194249
Nop56	6.59151677203471e-05	0.000362728635620938
Champ1	0.000259417369594449	0.000358495973544371
Ybx1	0.000401353546143753	0.000356118589893305
Pola2	0.000119114493177039	0.000355876018784199
Vcp	0.000186546787099448	0.000354441528885927
Rbm27	0.000266800348521523	0.000352918206704187
Bzw1	0.000132910673043956	0.000349554610949117
Tfeb	0.000261725281101519	0.000348790106033037
Smarce1	0.000297420791301854	0.000346994125224603
Pcgf6	0.000460817690461076	0.000345857571257823
Lancl1	0.000183828928058066	0.00034520209325309
Znhit6	0.00019778257509478	0.000344251273005735
Zc3hc1	0.00033430412264819	0.000340594645775517
Dppa2	0.000575009715293525	0.000340132248849158
Smc4	0.000165659818096745	0.000340066084103988
Pfas	0.00022021742779835	0.0003378291367119
Ect2	0.000131539027499903	0.000336572153400738
Ctr9	0.000238898670493225	0.000333890533966296
Pola1	0.000147746165962792	0.000333881280199331
Stat3	0.000259794154991683	0.000332795799809258
Pes1	0.000258031720123985	0.000326651604676999
Wrnip1	5.03074590242724e-05	0.000326181317782756
Klf4	0.000134625169643191	0.000324039945824895
Ints12	0.000297208033838648	0.00031535568951174
Xab2	0.000136937774096158	0.00031509276196891
Ube2m	0.000411533239530643	0.000314849822604124
Top1	0.00025374567336771	0.000314836885690978
Mybbp1a	0.000153957334975943	0.000313919059094203
Ep300	0.000420640648988959	0.000313402431091455
Sart1	0.000202695736569255	0.000312448911912045
Chordc1	0.000304758734796407	0.00031230373968657
Usp5	0.000232067145153518	0.000309957550117211
Eif6	0.000820592133251679	0.000308932699019178
Pak1ip1	0.000427479625207988	0.000308662703571703
Pold1	0.000187965581705322	0.000308605766804882
Xrcc5	0.00012510300549781	0.000308343919770633
Tdp2	0.000281476386261995	0.000306467830685563
Zfp2	0.000190641062732774	0.000305007924892994
Mfap1b	0.00025101428329714	0.000304537070827532
Hmgcs1	5.50588856491921e-05	0.000304207059808263
Myef2	0.000294176502873605	0.000301469767005268
Ppp1cb	1e-05	0.000300051729276267
Dek	0.000134406095823067	0.000298130747244092
Ppil2	0.000268897422758916	0.00029197104838571
Nmd3	0.000147222181556993	0.000290717204390885
Tfip11	0.000123653538832713	0.000287723661028938
Fam98b	0.000124996560463785	0.000286430283387245
Pdlim1	0.000271295885188781	0.000285740450944487
Raver1	0.000296862365552325	0.000284958626058899
Puf60	0.000222858487666894	0.000283473338119754
Lsm8	0.00287028324925519	0.000283003543208746
Dnajc9	0.000290031163908014	0.000279933773370222
Prim1	3.26812385388002e-05	0.000278498379051967
Zmat2	0.000172858068610053	0.000276179221649242
Sart3	0.000149350702366999	0.000276150981479427
Kdm3a	0.00015493552407506	0.000275898267460489
Arih1	0.000309685659489474	0.00027580575810894
Nap1l4	0.000124003600502967	0.000270118868518864
Ints9	0.000301804171461074	0.000269090717308986
Brd3	0.000518080629078718	0.000268644401913323
Eif3i	9.53171351839897e-05	0.000267879604806353
Mphosph8 P	0.00021855765037655	0.000266869603227123
Hk2	3.87535503712569e-05	0.000264784177701054
Rtf2	0.000197751694923876	0.000262812497544641
G3bp2	0.000146116387037803	0.000262390894419227
Thrap3	1e-05	0.000258809724987949
Znhit3	0.000340647144010833	0.000258050099388105
Napa	0.000212397372290115	0.000255938678134956
Cwc22	6.33558624928401e-05	0.000255537105999514
Cdca2	0.000458490979374545	0.000253457630378913
Eif3g	0.000441055384439663	0.000252100213112285
Pnn	6.11501183530077e-05	0.000251274403905893
Apex1	0.00143812548325288	0.000251046858987589
Zpr1	0.000148382619070773	0.000250120301998459
Kif23	0.00018167864979611	0.000239533258261544
Kpna4	0.00025407892668183	0.00023872602661509
Rars1	4.97513458648725e-05	0.000238496301391521
Fanci	8.2350734996657e-05	0.00023718289818069
Tigar	7.8697640854335e-05	0.000237177824709374
Sap130	0.000276719446165454	0.000237023038744229
Sbno1	0.000124301439301029	0.000236761249516058
Smarcal1 P	0.000127854179812375	0.000235509872045437
Prim2	0.000120152049285965	0.000234739200789393
Hdac2	0.000186469345584276	0.000234172970393047
Rcor2	0.000217162051693934	0.000233141015775589
Spdl1	0.00019759394536979	0.000231838946943612
Znf462	0.000175561390557309	0.000230384481973018
Csnk1a1	0.000111070055894897	0.000229203973429192
Hdgfl2	0.000175758707254171	0.000225836614068618
Mettl3	0.000342629568995342	0.000222016341844558
Dnttip2	0.000124717880173761	0.000220444397161057
Septin7	9.8158970812898e-05	0.000217335506464995
Aars1	1e-05	0.000217092152844089
Carm1	0.000175319729856166	0.000213513554391987
Pold3	0.000114610137785388	0.000213320224546454
Adprh	0.000100820499135509	0.00021320473084905
Gnl3l	0.000161230726299044	0.000212718250807116
Ahsa1	8.39851879233688e-05	0.000211961417696721
Polr2b	0.000193458713952041	0.000211618541559507
Sms	0.000271632223160352	0.000206774956987022
Rtf1	0.00026785532929578	0.000205070911555437
Zfr	0.000118560375437783	0.000194133582071436
Nle1	8.45376182141633e-05	0.000193832412739528
Cops2	5.77105510450061e-05	0.000193731740665121
Ppil4	0.000149780435943136	0.000193596496661717
Tuba1a	2.09939294224531e-05	0.000191509368026336
Mcmbp	0.000133966976138116	0.000190270526968829
Tet2	8.57598819684983e-05	0.000189636405754496
Fasn	1e-05	0.000185911742474939
C1qbp	0.0002591215178221	0.000185887611657311
Gnl3	0.000357736456960284	0.000181656375354092
Exosc2	4.21535879321445e-05	0.000180653229742581
Phgdh	1e-05	0.000178641934965745
Ncoa3	0.000118821850402027	0.000178543061592025
Suz12	0.000180106572594666	0.000177139749100098
Chd8	0.000273658633522934	0.000175810594013153
Tubb2b	4.89584768665607e-05	0.000170111482790568
Znf451	8.71590441232213e-05	0.000167319062050623
Nfatc2ip P	0.000232253074344247	0.000166235345731914
Rxrg	7.49159725792729e-05	0.000161497270965999
Irf2bpl	0.000127337812648581	0.000159972117660914
Tnpo1	0.000122453371388762	0.000158654066575158
Tomm34	0.000110119140482098	0.000156819218951628
Cct7	0.000119241418133392	0.000156375604434225
Lyar	8.75803986182199e-05	0.000155514905468448
Mta1	3.56654256977839e-05	0.000155127610666854
Sugp1	0.000121515629419951	0.000154929405570074
Tbl1x	0.000211561437433579	0.00015294873135954
Scaf8	6.32996987467205e-05	0.000152070648197338
Trmt1l	5.97216360446964e-05	0.000150649720772161
Cstf3	7.6719414289204e-05	0.000150504939044555
Bzw2	7.9242107583424e-05	0.000148869219216832
Jarid2	0.000233261201880287	0.000148233338568262
Abcf2	2.23508343831978e-05	0.000147891255593311
Racgap1	0.000335820139407093	0.000147088656282635
Ddi2	0.000140088791069417	0.000146923206184307
Tsr1	1e-05	0.000143929858252282
Pogz	8.8591031156138e-05	0.000140834021474132
Actn4	5.10661299569636e-05	0.000140326573461813
Trip12	0.000162331941384365	0.000137855799107787
Zfp39	7.44781256808374e-05	0.000134927144235287
LRWD1	8.00175127985105e-05	0.000132459629278998
Gtpbp4	0.000138977392217998	0.000132078342957634
Cstf2	6.32822051207342e-05	0.000130736481628818
Mga	0.000408864358942126	0.000129873115309232
Ezr	1e-05	0.000128335476091708
Ilf3	0.000231885271671069	0.000121551105209451
Leo1	0.000138434596842807	0.000121363894632303
Ppp1r10	9.66143206354293e-05	0.000119818704450003
Supt6h	5.23648875860479e-05	0.000119564578539699
Noc4l	4.45963820656295e-05	0.000119476173012959
Glyr1	0.000353524532315685	0.000117670855988874
Setx	4.39822321974617e-05	0.000116062968824038
Cpsf2	5.16706465323188e-05	0.00011543546687828
Xrcc1	0.000188853531671749	0.000115017921635773
Arid1a	0.000102282777105686	0.000114986115572465
Papola	0.000131988279356638	0.000113448095216951
Aqr	3.70838562349098e-05	0.000112779427470346
Cops3	1.25990934987215e-05	0.000110557800034371
Kdm5b	0.000120299339999514	0.000108911258853141
Cdc20	2.39607431460632e-05	0.00010613073284041
Sympk	8.63474850716236e-05	0.00010340035914952
Ppp2r2a	0.000138439772915167	0.00010251525666333
Exosc10	1.77479910667383e-05	9.97651463736839e-05
Sbno2	4.99169381456617e-05	9.51512400214975e-05
Smyd5	0.000129742199723753	9.46384459801821e-05
Zc3h14	6.57166513611599e-05	9.2597923391661e-05
Rnf20	2.55106298687268e-05	9.25738109930699e-05
Trmt2a	0.000107245457472704	9.08706689521834e-05
Sbds	0.000123006287096868	9.03006681528057e-05
Ccar2	0.000122235278301856	9.02741776789138e-05
Acin1	5.62355818979311e-05	8.99637688265711e-05
Kdm4c	0.000121964157412792	8.72523584408683e-05
Rfc5	0.000190479940920018	8.70955829483787e-05
Fignl1	9.78816802833016e-05	8.69676758717735e-05
Nop14	4.84676034181611e-05	8.68690046983924e-05
Rnf40	6.5711788624114e-05	8.50965780654347e-05
Nup93	1e-05	8.18206337821459e-05
Gars1	3.49704157795557e-05	8.07952458035972e-05
Tlk1	4.54824863280318e-05	8.03918747208525e-05
Ezh2	0.000151807843910348	7.99999031771217e-05
Rfc1	3.49330609694162e-05	7.80676498414814e-05
Tp53	0.000156637467315191	7.77931484097044e-05
Cul1	4.56887996763027e-05	7.75374734192249e-05
Lta4h	7.85555873509879e-05	7.74586983481532e-05
Sltm	2.7275851014917e-05	7.71992297070398e-05
Armc6	7.09373105788875e-05	7.59420858684059e-05
Kpna1	0.000255128787109989	7.58728279905259e-05
Rbbp5	0.000154894720286612	7.58726099245664e-05
Orc2	9.14646625836971e-05	7.57429162776921e-05
Ddx41	5.07409852715245e-05	7.54231485861791e-05
Max	0.000196002267173913	7.50686632595876e-05
Mtf2	0.000123149564035413	7.31217078075351e-05
Arid3b	6.08515118412381e-05	7.0043742392955e-05
Lig3	3.84715592454632e-05	6.85442633604647e-05
Timeless P	9.16170462124396e-05	6.81292174799143e-05
Tbl3	1e-05	6.35204814860902e-05
Bop1	0.000101526164966313	6.26726402925929e-05
Tasor	0.000101192520792993	6.22008148747094e-05
Thoc2	1.30499818408272e-05	6.12794009183082e-05
Tfcp2l1	0.000118246388434362	5.51973852869952e-05
Ddx20	3.82654377504694e-05	5.51000617911429e-05
Ttn	8.67759665609476e-05	5.37065698198446e-05
Baz2a	0.000115752316606125	5.31473768757165e-05
Zfp62	5.2265166750031e-05	5.31461081549342e-05
Nsd1	9.8560797190082e-05	5.29310647308392e-05
Kif20b	0.000249076755041118	5.14313962915013e-05
Smc5	7.29327586434483e-05	4.97796294673696e-05
Tcf20	6.5951226821836e-05	4.74175509171341e-05
Cul5	2.19204339387285e-05	4.33842531405299e-05
Morc1	2.45573678601213e-05	4.32015287453796e-05
Rrp9	0.00011774421474598	4.24889036042935e-05
Dars1	4.69731813990075e-05	4.07458975517678e-05
Brca1	2.01488973871072e-05	3.973689305688e-05
Hltf	1e-05	3.96634920865451e-05
Ccnt1	2.65482214033276e-05	3.95365454062081e-05
Chd1	7.53434291638823e-05	3.79786018815443e-05
Rbm4b	7.50516009350909e-05	3.74438830541944e-05
Tcea3	0.00012327774436255	3.70234154456626e-05
Sgo2	5.94077794546678e-05	3.68355909758653e-05
Incenp	2.21661338871105e-05	3.64498623445769e-05
Ints4	1.23786475064901e-05	3.5576646941323e-05
Glud1	1e-05	3.52029556087174e-05
Lrrc40	5.35021202327654e-05	3.34166373850823e-05
Actr8	1.92219434992187e-05	3.286663695568e-05
Gtf3c1	2.02226149921162e-05	3.21042685929942e-05
Crebbp	5.22808679975912e-05	3.12975581296238e-05
Rfc2	9.03565506105328e-05	2.69299213572476e-05
Exo1	1.52744344784266e-05	2.55046710750754e-05
Tle4	0.000111374776544563	2.50990229178418e-05
Baz1b	6.63640135732201e-05	2.38867890808755e-05
Slc9a3r1 P	9.87094102597866e-05	2.30452007163527e-05
Farsa	1e-05	2.13007771479334e-05
Smchd1	1.5420270426386e-05	1.90800813415917e-05
Hspa9	1e-05	1.83418747851846e-05
Bend3	0.000158604014801857	1.81417915724951e-05
Dnmt3a	2.42437979045846e-05	1.55829191428106e-05
Kdm2b	0.000134118583188877	1.52581905646776e-05
Kdm3b	3.5167423531697e-05	1.50647127581644e-05
Smc6	3.51366709908805e-05	1.50341977841743e-05
Lrpprc	1e-05	1.43247234445894e-05
Mki67	1e-05	1.34929670189942e-05
Flnb	1.21968347393309e-05	1.29741143292693e-05
Ubr5	1e-05	1.21759180865971e-05
Uba1	4.71569358950073e-05	1.2018195471957e-05
Eprs1	1e-05	1.14025163639267e-05
Pbrm1	0.000101511926778297	1.12728161100059e-05
Aff4	2.09157874774462e-05	1e-05
Arhgap29 P	1e-05	1e-05
Aurkb	1e-05	1e-05
Blm	1e-05	1e-05
Brca2	1e-05	1e-05
Ddx47	1e-05	1e-05
Eif3c	1e-05	1e-05
Eif3h	1e-05	1e-05
Fau	0.000804749488629093	1e-05
Gart	1e-05	1e-05
Ipo4	1e-05	1e-05
Kdm2a	4.44080296426728e-05	1e-05
Kif2a	1.21587276383452e-05	1e-05
Larp7	3.01500668993082e-05	1e-05
Lars1	1e-05	1e-05
Lin28a	5.86470519189245e-05	1e-05
Mdh2	1e-05	1e-05
Mrpl12	1e-05	1e-05
Myl6	1e-05	1e-05
Nedd4	1e-05	1e-05
Nploc4	5.56297423234036e-05	1e-05
Pds5b	1e-05	1e-05
Polr2i	1e-05	1e-05
Ppp2ca	0.000158747420610901	1e-05
Psmc4	1e-05	1e-05
Psmd2	1e-05	1e-05
Rab11a	1e-05	1e-05
Rbbp6	1e-05	1e-05
Rnf114	2.56096160330633e-05	1e-05
Rplp2	0.000544558400341604	1e-05
Rps10	1e-05	1e-05
Shmt2	1e-05	1e-05
Taf6	6.37600605526356e-05	1e-05
Tia1	1e-05	1e-05
Tspoap1	1e-05	1e-05
Atp5f1b	1e-05	1e-05
Eif2a	1e-05	1e-05
Impdh2	1e-05	1e-05
Ino80	1.67696791321773e-05	1e-05
Itga6	1e-05	1e-05
Ncapd2	1e-05	1e-05
Nudcd2	1e-05	1e-05
Psma5	1e-05	1e-05
Psma6	1e-05	1e-05
Rbm10	1e-05	1e-05
Rest	1e-05	1e-05
Rpl29	0.00127238483446721	1e-05
Rplp0	0.00016528746072477	1e-05
Rps12	0.000381883536729115	1e-05
Tln1	1e-05	1e-05
Trap1	1e-05	1e-05
Wdr61	0.000427155106429618	1e-05
Znf296	0.000344164192771837	1e-05
Alb	1e-05	1e-05
Cdk9	1e-05	1e-05
Ivns1abp P	1e-05	1e-05
Jup	1e-05	1e-05
Kmt2b	3.55145109625055e-05	1e-05
Psmc2	1e-05	1e-05
Rpl22	0.0021611537003612	1e-05
Ufsp2	1e-05	1e-05
Aldh2	1e-05	1e-05
Dsp	1e-05	1e-05
Eef1d	1e-05	1e-05
Eif4b	1e-05	1e-05
Erh	1e-05	1e-05
Fn1	1e-05	1e-05
Gatad2b	0.000185421084829531	1e-05
Kif20a	1e-05	1e-05
Rcc1	1e-05	1e-05
Serbp1	0.000142015213374909	1e-05
Trmt1	1e-05	1e-05
Tufm	1e-05	1e-05
Morc2a	1e-05	1e-05
Polr2a	6.0101456671228e-05	1e-05
Rps23	1e-05	1e-05
Atp5f1a	1e-05	1e-05
Hist2h2ac	1e-05	1e-05
Psmc1	1e-05	1e-05
Tpm3	1e-05	1e-05
Hspd1	1e-05	1e-05
Nme2	1e-05	1e-05
Rps16	1e-05	1e-05
Spin1	1e-05	1e-05
Itgb1	1e-05	1e-05
Odr4	1e-05	1e-05
Hist1h2ah	1e-05	1e-05
Itga3	1e-05	1e-05
Krt76	1e-05	1e-05
Rps6	1e-05	1e-05
Bclaf1	1e-05	1e-05
Ddx3y	1e-05	1e-05
Myh9	1e-05	1e-05
Pcna	1e-05	1e-05
Grn	1e-05	1e-05
Ppm1b	1e-05	1e-05
Psma4	1e-05	1e-05
Tdh	1e-05	1e-05
Zmym2	1e-05	1e-05
Ddx3x	1e-05	1e-05
Tmod3	1e-05	1e-05
Znf532	1e-05	1e-05
Tuba4a	1e-05	1e-05
Tyms	1e-05	1e-05
Nt5c2	1e-05	1e-05
Stk38	1e-05	1e-05
Jmjd1c	0.000100840452304685	1e-05
Pkm	1e-05	1e-05
Lmnb1	1e-05	1e-05
Actb	1e-05	1e-05
Scyl2	1e-05	1e-05
Cltc	1e-05	1e-05
