# Supplementary material for: Morc3 silences endogenous retroviruses by enabling Daxx-mediated histone H3.3 incorporation
Source: Nat Commun. 2021 Oct 14;12:5996. doi: 10.1038/s41467-021-26288-7 (PMC8516933; doi:10.1038/s41467-021-26288-7)
Supplement: Supplementary file 12 — Source Data [file 41467_2021_26288_MOESM12_ESM.zip › Source_data_folder/Fig1E_FACS_SHIN_maintenance_assay_of_selected_candidates.txt]

sgRNA	GFP.perc
sgAtf7ip	17.5
sgAtf7ip	7.72
sgAtrx	8.14
sgAtrx	3.78
sgAtrx	1.79
sgDaxx	9.25
sgDaxx	9.3
sgDaxx	4
sgDaxx	2.41
sgDek	0.69
sgDek	0.066
sgDnmt1	14.6
sgDnmt1	14.1
sgDnmt1	8.81
sgDnmt1	10.7
sgDsn1	0.87
sgDsn1	1.68
sgEhmt1	0.09
sgEhmt1	0.16
sgGtf2ird1	0.96
sgGtf2ird1	2.42
sgKdm5b	0.15
sgKdm5b	0.3
sgMorc3	7.24
sgMorc3	4.39
sgMorc3	1.95
sgNeg	0.88
sgNeg	0.45
sgNeg	0.099
sgPhf19	0.71
sgPhf19	1.89
sgPogk	0.89
sgPogk	2.17
sgPrdm5	0.89
sgPrdm5	2.41
sgSetdb1	23.2
sgSetdb1	19
sgSetdb1	17.5
sgSetdb1	20.1
sgSmarcal1	0.72
sgSmarcal1	2.06
sgTrim24	2.47
sgTrim24	1.3
sgTrim24	0.36
sgTrim28	8.71
sgTrim28	5.36
sgTrim28	2.95
sgTrim28	2.42
sgUhrf1	11.4
sgUhrf1	7.96
sgUhrf1	2.47
sgZfp3	0.72
sgZfp3	1.73
sgZfp445	4.28
sgZfp445	2.57
sgZfp54	2.68
sgZfp54	1.05
sgZfp599	0.79
sgZfp599	1.92
sgZfp606	0.91
sgZfp606	2.44
sgZfp90	2.4
sgZfp90	1.03
sgZfp943	0.92
sgZfp943	2.14
