# Supplementary material for: Morc3 silences endogenous retroviruses by enabling Daxx-mediated histone H3.3 incorporation
Source: Nat Commun. 2021 Oct 14;12:5996. doi: 10.1038/s41467-021-26288-7 (PMC8516933; doi:10.1038/s41467-021-26288-7)
Supplement: Supplementary file 12 — Source Data [file 41467_2021_26288_MOESM12_ESM.zip › Source_data_folder/Fig6C_Morc3_ATPb_mut_ChIP_MS.txt]

Symbol	Morc3.wt.res	Morc3.ATPb.mut.res
Morc3	1	1
Sumo1	0.87257242393436	0.400171832073779
Trim28	0.627216313561053	1.30572752786959
Sumo2	0.327339454421769	0.130330066182501
Gapdh	0.269730939989703	1.16853161925883
H3-3a	0.235253204154226	2.10540670377292
H2bc4	0.229542859972129	2.42811259754324
Npm1	0.203317343297997	0.558652867154156
Ppia	0.136444479372074	0.63467559017893
Rps7	0.130218741709065	1.60887378097946
Hnrnpf	0.123158572161492	0.593307239840053
Uba52	0.121806694120975	0.453200346247212
Snrpe	0.115679524159835	0.770426707961337
Hspb1	0.111889579538193	0.487172339364178
Eif1	0.0988582109448974	0.144480879290766
Swi5	0.0914022914806153	0.209635463020572
Hist1h2ah	0.0879910678659127	0.320251994250649
Rpl23a	0.0836257095907026	0.948336063962545
Cbx3	0.0531089792349407	0.152344379272831
Rps6	0.0498407373586031	0.755750212224987
Ddx5	0.0469461563238533	0.175473671634927
Eno1	0.045829915624889	0.262764731066782
Rps21	0.0449722063887743	0.248032318373422
Hnrnpc	0.0407323047763807	0.128693194776895
Utf1	0.0405694802911093	0.1513976252731
Rpa3	0.0387276120329949	0.140720116791368
Rpl15	0.0380157353707472	0.317400490748055
Hnrnpm	0.0379598535517829	0.150342978877514
Tkt	0.0362918572839106	0.142631176820411
Rbbp4	0.0362563983513476	0.126883064796339
Dpy30	0.0362181796049156	0.197326370318345
Pou5f1	0.0356595259418882	0.0770531773255994
Cfl1	0.0337453720358188	0.103556724401082
Alyref	0.0326219146592309	0.255728151651541
Hnrnpa1	0.0312331468209379	0.216503744917767
Hspa8	0.0307688497343468	0.394989438989566
Anp32a	0.0306244928282582	0.183088263594158
Ddx39b	0.0294021598313979	0.14170556267169
Ctbp2	0.0287108284026029	0.0687072823177329
Rpl13	0.0278349424217737	0.706423097757731
Cbx1	0.0275269374941822	0.0248938023259648
Rpl35a	0.0270719138188322	0.0319528616678126
Ptbp1	0.0262127837261875	0.0805178906088976
Pfdn1	0.0255657010963933	0.140727403435693
Prpf19	0.0237612819961924	0.0770187964968488
Rpl11	0.0235673434487951	0.227346853504011
Tubb5	0.0218975637909355	0.839639557938377
Dnajc8	0.0216630817544898	0.0278909418865891
Eif4h	0.0211094651492028	0.0795695461255892
Rbbp7	0.0210721328182399	0.0647057808202712
Ywhaq	0.020746906986592	0.0939797207999085
Pin1	0.0205550149298689	0.0751662423648605
Zfp57	0.0204235637201907	0.0487562954176545
Grwd1	0.020139163883039	0.0620124091982732
Mrps33	0.0200128904056234	0.0538298985546446
Tuba1c	0.0196373151883749	0.910642429072745
Supt4h1b	0.0195631463652274	0.0716789075019583
Mcm3	0.0192898133269543	0.0541702238533755
Ctcf	0.0191119348823533	0.0431731375719665
Snrpd3	0.0187247060030936	0.146656582087415
Mnat1	0.0183406352731378	0.0732703989694347
Inca1	0.0181646947445033	0.186045635427166
Snw1	0.0179269703033921	0.0349628767714866
Rpl21	0.0179202189028215	0.369080547299638
Rpl6	0.0176351482058931	0.430312231837898
H4c1	0.0175696747585742	0.0872041192172369
Prdx1	0.0174825484859838	0.0595435995932479
Hnrnpa0	0.0173039903790083	0.0899310818190992
Hat1	0.0163110818534853	0.0295537025417522
Snrpg	0.0160888077800634	0.0525067284844955
Mbd3	0.016085734631787	0.0627428487125384
Fkbp1a	0.0156898535968535	0.0659497558434785
Hnrnpk	0.0153595206686237	0.0850846321174605
Mif	0.0152899379404034	0.0532598174029098
Ahcy	0.0149007415691804	0.0578129328793418
Hnrnpl	0.0143507115411374	0.0409085213455052
Lsm3	0.0143356564913974	0.0434661967051634
Hnrnpa2b1	0.0137863900375489	0.0889893070727805
Rpl4	0.0136224214903372	0.158251048238274
Pgk1	0.0134697478715168	0.0740408400232913
Bola2	0.0134448753307564	0.0466145574539535
Hsp90ab1	0.0133839802023749	0.322260564504245
Hnrnpu	0.0133551855310739	0.0853277593941443
Ruvbl1	0.0130165257839597	0.0566992157730062
Acp1	0.0127044329304325	0.0573201495504336
Rpl3	0.0125179994586787	0.164304896103549
Srsf3	0.012402825935766	0.0336364498246086
Fau	0.0123989658123179	0.147687581343446
Nudcd2	0.012398260450209	0.0657790016924962
Ran	0.0123645963269477	0.0707767375144196
Dynll2	0.0119294573630347	0.0156288801266487
Tmsb10	0.0119256621271359	0.301518721582812
Srrt	0.0118278698708471	0.0339009763301425
Rpl36a	0.0117716157288696	0.0709153211746922
Ssrp1	0.0116609336025748	0.0236696287661175
Hdac1	0.0113970882941759	0.0442482761782457
Gabpa	0.0112172585763502	0.0358585529109254
Znf219	0.011214141642209	0.0154257979288675
Lsm5	0.0109317847747613	0.0169995615285521
Rps11	0.0108956886603946	0.199231892607188
Ckb	0.0108863499373517	0.0761716051907639
Rps14	0.0107499860866843	0.134220568757966
Csnk2a1	0.0107202597707452	0.0423600015006665
Fam207a	0.010691947902295	0.0451754044266283
Ywhaz	0.0106643833694504	0.0455537150360279
Hnrnpab	0.0106487551074978	0.0413399600113369
Rpl18	0.010457163713173	0.218621299803197
Pabpn1	0.0102816979288292	0.0446824822327822
Npm3	0.010248231560149	0.028908546898273
Ubxn1	0.0102017786985239	0.0313381218743115
Sarnp	0.0101553386454115	0.0419560729927083
Rps8	0.00996591093108472	0.432469275294227
Hmgb2	0.00981240710161445	0.0569499227562838
Rpl17	0.00974395406649967	0.167684315515083
Exosc4	0.00967920723818405	0.016266264286726
Rpl12	0.00951813898116527	0.0877626588596052
Polr1c	0.00946749979878324	0.0232675871832363
Cct3	0.00931930720685279	0.125825717347143
Khsrp	0.0091311010669284	0.0338640509013709
Ube2m	0.00912078246638163	0.0253278210494922
Ppp1r8	0.00900106050971373	0.0300597094581305
Pdap1	0.00893183030505403	0.0219906790722914
Luc7l	0.00888439299014757	0.0236178145730724
Dis3	0.00883482759870358	0.0177275784041709
Rpl7	0.00866367023180551	0.178128600172675
Csrp1	0.0084210325262463	0.038578498238766
Cacybp	0.00838867101056766	0.0296224655081788
Psme3ip1	0.00836147869355342	0.0127027223674692
Mcm6	0.00835778269145157	0.0322847824052171
Dus3l	0.00831763313077074	0.0241790552608959
Znf281	0.00829096584163151	0.0233997476481626
Lrrn3	0.00822731574739754	1e-05
Txnl1	0.00815433630779279	0.0375972660687756
Cbx5	0.00790061390568768	0.0362929609185082
Polr2l	0.00782400093959859	0.0332974288673476
Hmgb1	0.00781869038468611	0.0246956857887122
Rnf2	0.00781826674752007	0.0194586060021085
Trmt1	0.00769297401657747	0.0159563502818216
H1-2	0.00766213889938845	0.0790044798789071
Srm	0.00763298969541502	0.0267633843926675
Cfdp1	0.00762848689912443	0.0303542106899433
Pdlim1	0.00758890629358913	0.0416377197253934
Eif4a1	0.00757900615134058	0.0844539067324568
Qrich1	0.00751947061124447	0.0159864805001085
Anp32e	0.00751416860739925	0.0269626376544825
Max	0.0072658202872056	0.0214474804746866
Tpx2	0.00722950447245027	0.0157577712290317
Zmat2	0.00714052351575369	0.0152832175098255
H2bc7	0.00710639996208402	0.0612833183995414
Cript	0.00702137234424853	0.02415552250773
Trmt112	0.00699123761936788	0.0381505796752995
Polr2c	0.00697031348201862	0.0463461959974336
Eef2	0.00686408494512669	0.0919911328406957
Rcc2	0.00684135067094954	0.0347357797991978
Rcor2	0.00674810091542836	0.0150835782414555
Ogt	0.0067061408195445	0.018137317324556
Septin2	0.00669461515768849	0.0508415566115771
Ldha	0.00662066954458265	0.0721443227591332
Psmb6	0.00659155980388247	0.0448579988746063
Mcm7	0.0065077629962203	0.0217478615553586
Dohh	0.00645072273780002	0.015607423217552
Qki	0.00643770799777434	0.0330494062661735
Gtf2e2	0.00643426619418153	0.0170171798721535
Ruvbl2	0.0063288270049112	0.031385822041739
Srsf5	0.0063093976739947	0.0299733857677148
Rpl5	0.00625471561648364	0.0427431325744983
Nfatc2ip	0.0062402486317945	0.013954864899015
Supt16h	0.00621881912061493	0.00899089911431146
Msh6	0.00615615281068975	0.0295046809463966
Dctn5	0.00604331288845367	0.0311602052398071
Cdc73	0.0060131175050543	0.0173289814642259
Gtf2b	0.00599694318699637	0.0123195950430732
Gins4	0.0059043726562911	0.0264523844898408
Rpl19	0.00587525735729168	0.142535872034487
Hells	0.00586562028657545	0.0166469609642718
Fubp1	0.00578858068858784	0.0302901054763469
Eny2	0.00578662251389234	0.0251614809566567
Gmps	0.00568974723645061	0.0182177152438406
Rtcb	0.00546576220593517	0.0236594882934723
Eif2s3x	0.00546304799186804	0.0658244844732743
Ik	0.00520402766082169	0.018175677498483
Adss2	0.00516527210605932	0.0609172092692358
Crip2	0.00512558935955433	0.0195006451506513
Sub1	0.00508939207437457	0.012260909006959
Chd4	0.00504242406883008	0.0125841185353614
Ppp1ca	0.00502000245932066	0.0238125006811053
Pfdn6	0.0049709488927167	0.0148858233901765
Stmn1	0.0049541992845205	0.0303849112503893
Eef1b	0.00485293389155621	0.0527733440037764
Rbm3	0.00478354694091164	0.0333611663361725
Aldoa	0.00473947896262317	0.0356827042211049
Gtf2f2	0.00464938023074622	0.00583216215040975
Tardbp	0.00456622127213054	0.0293601283944639
Resf1	0.00456435040831062	0.00286592315723068
Rpl24	0.00455553406154436	0.188157157090127
Asf1b	0.00442903445013335	0.0189815020016709
Prpf4	0.00438727902920306	0.0125064553501214
Cd2bp2	0.00435280302496399	0.0187128569213323
Ppm1g	0.00432464604028063	0.019020582269237
Gatad2a	0.00428891153017338	0.0150157217738646
Sfpq	0.0042047359143006	0.0160512181146656
Ssb	0.00420055752002857	0.00519918951863341
Srsf6	0.00418198002828002	0.024868589758142
Dppa4	0.00417993603811065	0.0183630659912708
Cct2	0.00415730139353716	0.0436121500158663
Uhrf1	0.00413702472114627	0.00847452926347932
Dnmt3l	0.00413628611788727	0.00887155877294144
Rpa1	0.00410667806887715	0.0129192551291138
Brd2	0.00409030235614366	0.0135076662029191
Smarce1	0.004086123763652	0.0137985044706428
Numa1	0.00400371301888756	0.0130512334218138
Trim24	0.00399330067563719	0.00671004833149458
Ddx21	0.00397467898018862	0.0279111601439538
Cdc5l	0.0039672555377776	0.00941910965204744
Eef1d	0.00396025767380774	0.064516903835231
Smndc1	0.00394118885434038	0.0151199084086819
Nudt5	0.00394105246808275	0.0240842189553195
Supt5h	0.00392424141163746	0.00576006908999242
Nelfe	0.00391353903191664	0.0117516252182896
Tsen34	0.00388184376774221	0.0090488374171505
Nudt21	0.00386037949943953	0.0141583159292429
Kpna2	0.00382100034621058	0.0169570511756486
Phf5a	0.00377440525399887	0.00913330025725346
Mcm5	0.00376821370614926	0.00960727990701659
Rbm17	0.00376668643855175	0.00250680663392271
Parp1	0.00374608704391556	0.0149155660508925
Ddx17	0.00368462108605825	0.0126474891361615
Nol9	0.0036210440856657	0.0121879403664212
Frg1	0.00360777987302596	0.00660394625746686
Hint1	0.00358562583127244	0.0116885221323641
Mtatp8	0.00358163083441228	0.0146035561747804
Ywhah	0.00352419379661427	0.0215281391655047
Park7	0.00344381050265435	0.0100665277010434
Myef2	0.0034311320869925	0.0176723059093402
Tbc1d12	0.00342023069955206	0.00470407510722435
Daxx	0.00341695030977363	1e-05
Akr1b1	0.00336949978841847	0.0120318601994424
Nasp	0.00336247872805348	0.0117850882272865
Rpl7a	0.00333056226569974	0.19725502583634
Adprh	0.00327714825161004	0.0182794109816375
H1-5	0.00327624762436817	0.0411107745482313
Ppp2ca	0.00327067042647394	0.0107819465192525
Zmym2	0.00323324158103052	0.00664254144439201
Sf1	0.00321279806959635	0.00486761055445207
Sin3a	0.00320726068675803	0.0161332018195089
Arpc4	0.00320568867211248	0.0535801645920473
Nob1	0.00319214038295385	0.0573108378664984
Raver1	0.00310037573330671	0.0092220218061634
Eif4a3	0.00309399597420582	0.00966281828752766
Anln	0.00309394524814958	0.0136119187050487
Cdca7	0.0030489674923049	0.00522131595114501
Snu13	0.00304537017331611	0.00783602448987259
Sf3a3	0.00299166995445671	0.0111361897515545
Kpna1	0.00298204127187018	0.012170618677443
Dynlrb1	0.00297086822496799	0.0231787708326549
Psme3	0.00294570772852797	0.0126101697946892
Rps4x	0.00288951956529841	0.0302801331787614
Rif1	0.00287237217547126	0.00952826718189061
Armc6	0.00281306248683376	0.0213277502993976
Tubb4b	0.00280582259986531	0.148765966554945
Sox15	0.00278387756241016	0.00423896759505403
Snrpa1	0.00277421079169499	0.0186871258826978
Ccdc97	0.00274741273988965	0.010451787651559
Rps12	0.0027201720850191	1e-05
Rpsa	0.00271290808956097	0.0449363860477762
Cse1l	0.00271121214738531	0.0597267872723781
Kif2c	0.00269600999929379	0.00968369539149739
Eef1a1	0.00269221728141124	0.0340029655822706
Tmpo	0.00269090740254462	0.00847766287169527
Ranbp1	0.00267598681280689	0.0584217267831205
Psma5	0.00265473645426096	0.020988545036539
Kifc1	0.0026160166161424	0.00637073191527692
Sec13	0.00260984869344055	1e-05
Cdkn2aipnl	0.00260953761785798	0.00355363593468036
Xrn2	0.00258758837745329	0.00920034242889795
Ubtf	0.00250792505617483	0.00671771604584304
Ing2	0.00247546695472502	0.00295683110891086
Pes1	0.00246163270482899	0.00386616694679137
Fam3b	0.00244741036626692	0.0119427260202462
Dnmt1	0.00243905467265894	0.0068058666397972
Rps20	0.00242711762828503	0.0383057130354769
Dda1	0.00242612277413557	0.00204782177179577
Pdcd2	0.00242314841895425	0.0148444690153122
Rpl28	0.00242099058068205	0.213351281730044
Sdad1	0.00240291629331106	0.0071106650366842
Mat2b	0.00238619014454357	0.0114476670476393
Pus7	0.00237106811678256	0.0198298599309561
Mat2a	0.0023602244971227	0.0294753313777616
Rpl27a	0.00235487249902097	0.0506331884362976
Cct8	0.00233580180103433	0.0373100402766376
Tbcb	0.00229949042455446	0.00879331560306015
Sf3b5	0.00229450928521724	0.00869157919197437
Cotl1	0.00228565336788455	0.00861494895722572
Rps3a	0.00225965541834436	0.0514176323297415
Cdc37	0.00224533104160893	0.00394809265826565
Csrp2	0.00219083664627183	0.0110175035805645
Tra2b	0.0021545206815336	0.0361674935430404
Heatr3	0.00213727678101654	0.00764432828864063
Ppie	0.00212880869921008	0.00890392901814343
Smarcd3	0.00212195441922767	0.00843531522074851
Ing1	0.00209319303093291	0.0010862787189222
Msh2	0.00209006140161956	0.00948014127203679
Rps5	0.0020708611547296	0.00946528368284986
Tcea1	0.00205444074515162	0.00635695282459584
Mta2	0.00205370117209945	0.00664443875958177
Nsun2	0.00204226697787079	0.00596022510712281
Rpl10a	0.00203297996235806	0.0276951490006606
Chd8	0.00201893124997781	0.00428990914005101
Zbtb44	0.0020163171913888	0.00242645772065271
Aprt	0.00201313260142421	0.00774208049974679
Prpf31	0.00201242395511721	0.00158987872191902
Pmm1	0.00200133995778769	0.00501124447458713
Nup85	0.00199911407470385	0.00634174265735927
Kdm1a	0.00199903728955315	0.00665032172506416
Tcp1	0.00199029728049769	0.0196349836814235
Slc7a6os	0.00198848989587199	0.0044588589394658
Pdcl3	0.00198798062312307	0.0136557360116656
Dpf2	0.00197901494253173	0.00678436583806516
Atic	0.0019703067567495	0.0228226148827874
Vcp	0.00196875349997099	0.00588177549032233
Fbl	0.00196683765062214	0.00256912051776911
Plrg1	0.0019387255292884	0.00542699146782246
Ppp1r7	0.00193064240934451	0.00810625251913942
Rack1	0.00192540280882907	0.019186078714215
Plk1	0.00191350504875295	0.00749174851841153
Rps3	0.00189730292403388	0.0306223277136044
Cct5	0.00189711418470793	0.0251712379591914
Cwc27	0.00189708462770424	0.00691863758276523
Nutf2	0.00189305775268493	0.068929182483064
Zpr1	0.00187377926819426	0.0146890307040225
Supt6h	0.00187333096126959	0.00494838644796148
Anp32b	0.00186724584391933	1e-05
Mfap1b	0.00186561331880648	0.00820337136118251
Hspbap1	0.00186528343932112	0.0135048088204436
Kpna3	0.00185555481591007	0.0191469919448376
Nubp2	0.00185335703163541	0.0128704092122404
Hnrnpd	0.00185162234996198	0.00926881912277943
Bop1	0.00184225326637208	0.00501270766138078
Sart1	0.00183127726811113	0.00501622151003081
Ehmt2	0.00181873255279922	0.00538470690493725
Rps17	0.00180777996069271	0.0187883806278997
Isy1	0.00178715068381079	0.00656520195020718
Ddx42	0.00175183230451684	0.00191663355683664
Snrpd1	0.00174570660116101	1e-05
Edf1	0.0017446851614342	0.0159916461910027
Smarca5	0.00174040967987703	0.00676245173229312
Cdca8	0.00173371652392903	0.00162826843485652
Rad50	0.00173200412797417	0.0103232479895581
Rcc1	0.00172182504158661	0.0025899217163511
Kif22	0.00170155035963679	0.00328277693613101
Ywhae	0.00169885995342774	0.0363959757684662
Poldip3	0.00169579753297112	0.0095074608827599
Urod	0.00169528635559242	0.00928267720128488
Jade1	0.00163673364824154	0.00406950626801532
Snx3	0.00163555455088208	0.0283295206359108
Ccs	0.00162968882003907	0.0103652326699633
Cpsf2	0.00160381949314693	0.00769376264509563
Cstf1	0.00159732170545769	0.00421182252720587
Pgls	0.00159224778503391	0.0153814146731953
Atrx	0.00158943653234869	0.00151219871749417
Pcnp	0.00157732984958014	0.00177115150423216
Kdm4a	0.001576606532734	0.0064483692164357
Usp5	0.00156779827926606	0.00778533019801169
Actr5	0.00155650734220937	0.00264586174750747
Tsr1	0.00155213587905884	0.00359129167150949
Rpl31	0.00154470651262253	0.0564774629403751
Kansl3	0.00153588167177558	0.0039084129508802
Snrnp40	0.00153210102901451	0.00673739753837848
Pole3	0.0015282817077825	0.00291213106424266
Cstf2	0.00151227810639683	0.00667594736838821
LRWD1	0.00149726924449427	0.00316555456430689
Pnkp	0.00149165679937265	0.00409652978622529
Uba2	0.00146858782393048	0.00535922748120623
Smc1a	0.00146070308189396	0.00679362256019239
Ahdc1	0.00145882053693335	0.00341634881866303
Capza1	0.00145597418562251	1e-05
Rlim	0.00144323330616239	0.00650143585874331
Ppp4c	0.00144004466500904	1e-05
Rpl9	0.00143963502905286	0.0134414863221935
Eif3d	0.00143245657737127	0.0259118682912241
Rps18	0.00143096832963456	0.019368723804066
Nolc1	0.00141347971518296	0.00526647402516406
Mta3	0.00141089175306769	0.00262574550803323
Prdx4	0.00140432608968447	0.00502236970554938
Cggbp1	0.00137057353388048	0.00236783235884827
Syf2	0.0013702162022496	1e-05
Nacc1	0.00136598575653846	0.005313637489261
Phax	0.00136122512823062	0.00556479287677262
Rps2	0.00135891358220799	0.025312820446425
Trim33	0.00135774355174875	0.00191286779206127
Fam50a	0.00134045744817481	0.00282872748109838
Sbno1	0.00132707879971456	0.00483591400473641
Dazap1	0.00132550785002286	1e-05
Lsm2	0.00132535195127666	0.00782988633670239
Twf2	0.00132514772405298	0.00309289185106507
Csnk2a2	0.00130904557244246	0.0102006041593219
Btf3	0.00130650921534697	0.0208795980869905
Slu7	0.0013057044265554	0.00172401396705335
Ciao2b	0.00129026805338028	0.0143896407571086
Rpl8	0.00127609164527457	0.00900927906019026
Cpsf4	0.00127568722357331	0.00438735194016484
Rbm14	0.00126902713835925	0.0106848848932297
Tut1	0.00126004579889509	0.00403175586881811
Zc3hc1	0.00125760055034824	0.00504121217872739
Zc3h4	0.00124336182311184	0.00321074834927893
Ywhag	0.00123802174170393	0.00771065832407814
Kdm3b	0.00123620725846531	0.00207629913258868
Thoc1	0.00123417149925778	0.00403841577314725
Pogz	0.00123371210051919	0.00327432949209024
Klhl6	0.00122949711872347	0.00491227095552844
Rbm10	0.00122866743707245	1e-05
Xrcc6	0.00122653869952823	0.00513407293876576
Rps27l	0.0012255808282845	1e-05
Rangap1	0.00121302296786513	0.0255629794710887
Raly	0.00120457580857325	0.00912141877769391
Arid1a	0.00120269000694941	0.00500913540701712
Timeless	0.00120216315444656	0.00307807765849048
Zmym4	0.00120211570015075	0.00525691816219887
Pkm	0.00120004233927753	0.0196865639170056
Bcas2	0.00119381957690873	0.00288338287149197
Rbm39	0.00119066172282022	0.00452499484185691
Prdx6	0.00118845390437391	0.00338470731398734
Sephs1	0.00118546310895645	0.00569740762286696
Paf1	0.00117500752391951	0.00181134972391724
Eef1g	0.00116523185370543	0.0298432988917706
Mre11	0.00116249574520752	0.0053111555795997
Pphln1	0.00116129338292465	0.00477183843512465
Znhit3	0.00115950919262926	0.00373410053724451
Ajuba	0.00115778778637543	0.0145071864990648
Pola1	0.00115248367273726	0.000965447185176765
Phgdh	0.00113721979186654	0.0350203719755597
Dnaaf5	0.00113194042267749	0.00770512797350117
Otub1	0.00112499575451247	0.00923563015803658
Atp10d	0.00112349590822095	0.00896624472365655
Ddx3x	0.00111639317138075	0.0164639587830065
Ppid	0.00111458853053903	0.00651821249148333
Sfn	0.0011103144901565	0.0080023390789436
Ptma	0.0011042146297456	1e-05
Wrnip1	0.00109862891265612	0.00439225268505816
Capza2	0.00109330710141658	0.00906006800775609
Cpsf6	0.00107767367287478	0.00400430059633536
Ncl	0.00107622012994364	0.00387517303259728
Upp1	0.00107589994803141	1.67494580103757e-05
Pfdn2	0.0010708783256689	0.00770949156175489
Zbtb48	0.00107049711137354	0.00236891004878017
Eif3m	0.00106875933800636	0.00268842490875447
Nampt	0.00106281644724483	0.0116078563440131
Nle1	0.00105548354531245	0.0010452012234995
Znf296	0.00104764058402743	0.00189921867815266
Cnn3	0.0010401693694387	0.0107564965108048
Cpsf3	0.00102421260380256	0.00672984289466822
Esrrb	0.00101617829143849	1e-05
Eif6	0.00101374442186102	0.00426246596421987
Hic2	0.00100885924182381	0.00245671219567628
Pold1	0.00100673574887121	0.0017576886308904
Rnh1	0.000992903348857192	0.00906050975207755
Sart3	0.000988809903207206	0.0027694856672409
Znf710	0.000986404394992181	0.00205782938498082
Hpf1	0.000972701103266348	0.00602308680822635
Ctdp1	0.000971493424564177	0.00186467347884495
Sall4	0.000971469613044103	0.0015479813740359
Ilkap	0.000970509116144862	0.00418476147577158
Hnrnph1	0.000957191125713845	0.00334680071214423
Chaf1a	0.000943894795532811	0.0016778340970285
Rpa2	0.000936802462362303	0.00425755700958362
Memo1	0.000919604464928813	0.00246044601111361
Ddx20	0.000913909956469294	0.00471539404143075
Hk2	0.000910764958508928	0.0186489384174373
Snrnp200	0.000904847640597345	0.00382147219233856
Tppp3	0.000904179436105219	0.00744432766006739
Hdlbp	0.000903366763101565	0.00909384541455506
Adsl	0.000901394300723934	0.00428977369677693
Ccnb1	0.000895167985477092	0.00724083161250365
Rnmt	0.0008883727659997	0.00880493070468441
Acat2	0.000887302320830122	0.0035158291950971
Xpot	0.000880348863709256	0.00302815710247238
Gtf2i	0.000876848472963849	0.00631059394307959
Cdk1	0.000875458285458534	0.00527571796590193
Xrcc1	0.00087422689062503	0.00282454926568659
Bub3	0.000869841933444384	0.0166335064070475
Aspscr1	0.000868766124929734	0.00775740520645679
Wdr70	0.000860574401268616	0.00339143504242047
Gsr	0.000860308788454954	0.0165326834245006
Rad51	0.000843898160588617	0.00564330460356444
Pa2g4	0.000842918752444899	0.0188826149871693
Eif2s1	0.000838180134349656	0.00844294329269594
Nono	0.000836688025332557	0.00239693948424902
Carm1	0.000830361794167078	0.00384962929011482
Glrx3	0.000828118330459113	1e-05
Serbp1	0.000826368461969996	0.00906673223097363
Hltf	0.000824476256216414	0.0030069898225079
Zcchc8	0.00082211357024969	1e-05
Arhgdia	0.000820777398140612	0.00581280318929281
Ep300	0.000819783058317246	0.00143301179915352
Rplp1	0.000819134482042838	0.0827358666796744
Ptov1	0.000819073506534618	0.00227117843783643
Esco2	0.000810304978832194	0.00260008016385354
Lasp1	0.000796033299706685	0.00409338502056817
Dhx9	0.000795802285899995	0.00676566315058091
St13	0.000795175433435104	0.0084630443338886
Cstf3	0.000793612948333564	0.00271985866686876
Capg	0.000788128341741174	0.00482566340319117
Gnl3l	0.00078619130880967	0.00311878226320102
Fabp5	0.000782597921650163	0.0016833081250095
Gtf3c1	0.000777741916338114	0.00225072058113122
Ppp6c	0.000773305056977862	0.0113596422598135
Mthfd1	0.000773055154887723	0.0130877982040319
Psmd5	0.000768511637351723	0.00338385493566477
Cad	0.000768457815510021	0.0157851984627455
Thumpd1	0.00076714523972963	0.002395346245994
Atxn10	0.000764636429823982	0.00899482408185003
Strap	0.000763324865216974	0.0111166065469182
Morc2a	0.000761602557704705	0.00105558543005186
Tollip	0.000761175468345679	0.00918623773417756
Zscan10	0.000751776589404311	0.00460030265060396
Dnaja1	0.000750875894896446	0.0127600133709306
Adnp	0.000745896855849719	0.0013829479659679
Ddah1	0.000743743467376019	0.00210800782155586
Fscn1	0.00074370359900645	0.0101625887460915
Mcm4	0.00074357928247107	0.00228313879736778
Grhpr	0.000739760771658766	0.00239529376977208
Tcea3	0.000736468209586687	0.00220449561788722
Sirt1	0.000733792192557239	0.00129092185153422
Rad54l2	0.000726275597945375	0.00117547170477063
Smarca4	0.000724372085757421	0.002892464943604
Prmt7	0.0007231929958123	0.006100748408889
Abcf2	0.000721495813250852	0.0214962797111976
Ncbp3	0.000702955819483986	0.00340927550768603
Phf23	0.000695071747940948	0.00174239734775915
Ccnb2	0.000689406454963447	0.00343682815508599
Ppp1r10	0.000687266980156564	0.00183812417040694
Kpnb1	0.000678728845062802	0.00833019893850102
Polr2a	0.000677098093877256	0.00294741808832731
Phf11	0.000675330004233212	0.00413647797817433
Epop	0.000673238950389113	0.00299995906018031
Prpf6	0.000671323453734096	0.00155241996884891
Prpf3	0.00067106169829866	0.000577393356709333
Psmc5	0.000670668789066027	0.00663024827242549
Cct4	0.000668931872719958	0.0149469605395732
Fignl1	0.000668003642658174	0.00413371186942451
Rad54l	0.000667665451468928	0.000911175027802464
Pcbp1	0.000660235848404297	0.00223974521914278
Cdk3	0.000658563679135655	0.00283840475805643
Sh3gl2	0.000657777785379385	0.00635537356987975
Snrpd2	0.000640795381737524	1e-05
Tuba4a	0.000638593339816972	0.0188174938422836
Srp14	0.000636780731554323	0.00655759381096616
Hnrnpul2	0.000631451238088901	0.00540027548078546
Nop53	0.000628364504081945	1e-05
Sp6	0.000622761061040457	1e-05
Cdca2	0.000622634851821898	0.00190890410780621
Fkbp4	0.00061918897981073	0.00803602123471257
Mdh1	0.000617787020284396	0.00171329807344525
Mak16	0.000613957022464867	0.00202296248846407
Kif20a	0.00061353006550572	0.000574924973215312
Irf2bp1	0.00061138129737361	0.00311890823860234
Ddb1	0.000609216826770976	0.00239323194007227
Got1	0.000609096427864561	0.0070411673490393
Prdx2	0.0006081871613305	1e-05
Prc1	0.000606355623675149	0.00171327176329498
Top2a	0.000603891422518845	0.0028339561536752
E2f4	0.000584827970149054	0.00360827302460438
Tle4	0.000567552594583434	1e-05
L1td1	0.000567037502822861	0.00614529538341492
Zc3h11a	0.000564906045904841	0.00118377443383816
Ppwd1	0.000558855421784254	0.0018452778390948
Son	0.000553986884810132	0.00237665312087813
Sf3b3	0.00054972937119548	0.00327210503684477
Dnajc7	0.000544199795980996	0.00272209307313222
Vars1	0.000541363767295421	0.0208609285581352
Baz2a	0.000537525173470234	0.00268635325783365
Trip12	0.000537360126132852	0.0034093861413143
Taf5	0.000536490774535742	0.000556760141124349
Exosc7	0.000535733315975209	1e-05
Nsl1	0.000534915949986103	0.00271641561834959
Cc2d1b	0.000533790202871326	0.00482790191498641
Actn4	0.000530768165861379	1e-05
Wtap	0.000530550463921118	0.00448036820305236
Ufd1	0.000529748448110238	0.00126241243067835
Naa50	0.000529105260825859	0.0037709495350094
Atf7ip	0.000528619739152209	0.0034024103464656
Pfkl	0.00052585622350423	0.016079623705655
Lrrc40	0.000525082105808004	0.00395026046355465
Acly	0.000521148967296593	0.00582800888541308
Rdx	0.0005148681595963	0.00422264769645994
Mcmbp	0.000513873431514483	0.00247675932614383
Myh9	0.000512799384819553	0.00822863664206582
Igf2bp1	0.000511572180081944	0.00728982936888646
Tubb2b	0.000508970463518676	0.0118041539535162
Glyr1	0.000505880912809915	0.00234788110556958
Hjurp	0.000505863111383197	0.000449619781932959
Cops2	0.000504165488278224	0.00459342674032785
Srrm2	0.000497471389524002	0.00280208464611403
Cdc40	0.000493766161860729	0.00153800628111223
Ptpn2	0.000490862963563229	0.00484406437833261
Pnp	0.000488232041803976	0.00282295438914723
Mcm2	0.000486586564262015	0.00184610310928299
Emc8	0.000484789407641342	1e-05
Orc1	0.000479908191208171	0.00168804593624056
Thrap3	0.000475400810870026	0.00235365482989824
Kif23	0.000467833755523851	0.000372149888211036
Eftud2	0.00046621050678387	0.00306991848952125
Prpf18	0.000465834626289375	0.00211701752298744
Pspc1	0.000461828425619743	0.000778998020467329
Pml	0.000461160101907903	1e-05
Hmbs	0.000460079316745968	0.00205518342005683
Sde2	0.000457432043684023	0.00151060771571369
Sae1	0.000455476094316819	0.00336946237350392
Dppa2	0.000454785649161896	1e-05
Smarcc1	0.000452980048575455	0.000755646583194339
Pias2	0.00045130060797078	1e-05
Nde1	0.000447954790369281	0.00125756376771636
Tet1	0.000445931541812431	0.00116728333910924
Ect2	0.000443569332513637	0.00170261368468254
Chtop	0.00043856951836116	0.00506185151451063
Mcrs1	0.000437648793908255	1e-05
Dnajb1	0.000437427017050966	0.00498327098838816
Ino80	0.000436131384854938	0.000351308656392863
Cbr3	0.000423629810736657	0.00308564655616388
Taldo1	0.000422290814683155	0.00292252098795492
Mtrex	0.000421599625792073	0.00145733399877325
Chd1	0.000420795438630987	0.00124788512913488
Polr2b	0.000411946472627468	0.00289356051649546
Nop9	0.000408954669057162	0.00135141098897269
Vps36	0.000400036221340234	0.00162977124030293
Thumpd3	0.000399248464948465	0.0035446472075119
Glmn	0.000396065491202478	0.00798744458426122
Coro1c	0.000390605325805369	0.00396359410807527
Smc2	0.000389205932372301	0.0042551047105473
Tbx3	0.000386375209293649	0.000418313577953179
Crebbp	0.0003843011644747	0.000718062382877756
Larp1	0.000384269182724543	0.00625490331215142
Brd3	0.000384053687033839	0.000931485611852059
Nr0b1	0.000383172180075252	0.0014552728542406
Prpf38a	0.000378105135087387	0.00321658371272435
Gins1	0.000377440044583024	0.00218066291481189
Luc7l2	0.000375598212287331	0.00127115575555453
Cttn	0.000375503618288156	0.00627770178773912
Cct7	0.000373498589803434	0.00548232649133581
Ppp2r1a	0.000371896890158674	0.00342656405207823
Smarcad1	0.000369407830556571	1e-05
Samd1	0.000368516953712883	0.00137055657496885
Recql4	0.000362143767735982	0.00025154090936502
Bax	0.000361922259306692	0.00403069875128983
Tle3	0.00035926637618074	0.00122309878109305
Etf1	0.000358875155645143	0.00253454644971064
Ilf3	0.000357968022172018	0.00275868517449231
Pds5a	0.000347055264652592	0.00109685837338859
Csde1	0.000343291369175694	0.00606415158666391
Ddx1	0.000340893299732863	0.00151612047668956
Hspa4	0.000340291577954144	0.00321928718883222
Sfmbt2	0.000339137395978375	1e-05
Psma6	0.000337538997160354	0.00386793787268239
Gtf2e1	0.000331830429546184	0.00120107168695245
Nvl	0.000328783357673248	0.00169336830554003
Prim1	0.000326950182568419	0.00120408765894307
Plin3	0.00032231017513305	0.00249526203585058
Smc3	0.000321783101975386	0.00239368484408298
Zmym3	0.000321413378573252	0.000673808680358086
Scaf8	0.00031871823220669	0.00100257337446508
Gars1	0.000313785478208795	0.00446829497314775
Sirt6	0.000309794202535477	1e-05
Cxxc1	0.000306479216748888	0.000569459448515376
Ncapd2	0.000305467978466031	0.0042262223340218
Tcf20	0.00030267388571885	0.000403111221302996
Ctnnd1	0.000301437449540538	0.00233201078888146
Srp68	0.000300430277375085	0.00588196252833288
Mga	0.000295659150672182	0.000657400593004223
Mrpl21	0.000293916215219921	0.00128396947688909
Wdhd1	0.00029158374106276	0.000714875707172393
Rad17	0.000286215036246667	0.000688656112191919
Arap1	0.000281608715426541	0.00209268000620498
Sugt1	0.000280904444710286	0.0031580657771819
Cth	0.000279337134490854	1e-05
Myl12b	0.000275388093187962	0.0157514678922429
Pfas	0.000275348775637293	0.000369796206100856
Eloa	0.00027014316435914	0.00039892116563367
Prpf40a	0.000269749583500885	1e-05
Exosc2	0.000268937733297925	0.00809130009915708
Mtmr9	0.000265530356865309	0.00442098419635069
Ddx19a	0.000261049736165417	0.0128275235191389
Uba1	0.000254745991483299	0.00265536372824853
Ctnnbl1	0.000250595729820511	0.00058163631604538
Rbm33	0.000246137496978235	0.000496314268988234
Jmjd1c	0.000237636027702403	0.000441521989026393
Znf451	0.000236133700433573	0.000785356275569726
Shfl	0.00022812804521469	0.00509957126111952
Znf131	0.000226855112183638	1e-05
Pold2	0.000221674859062181	0.000489686900505283
Huwe1	0.00022001546632769	0.00268420767741029
Psma1	0.000217687107132308	0.00335688567362006
Ubn2	0.000215202339120118	0.000425780061104844
Pdhb	0.000213885385846591	1e-05
Fxr2	0.000207751346262332	0.0063418400292154
Exoc8	0.000205574627392207	0.00185623430039538
Wapl	0.000205123655659162	0.000603043266789861
Ess2	0.000204514917905015	0.00039508107921029
Tpi1	0.000203631235146152	1e-05
Cherp	0.000198079688899794	0.00105905079772768
Eif3j2	0.000197523296347294	0.00342827469893658
Septin7	0.000194486959870686	0.00384069691657569
Gtf3c2	0.000193045417555434	0.000328389549597276
Farsb	0.000192970131404217	0.00473777897069648
Rrs1	0.000187937927124457	0.00208276991832756
Usp15	0.000183319352558607	0.0012348143794814
Septin11	0.00018314187059035	0.00336149341975142
Zw10	0.000182694414413284	0.0020105392103857
Srpk1	0.000177280682344733	0.00672593992997058
Wdtc1	0.00017705718543228	0.0013458251666903
Elp1	0.000176756858050339	0.00350705114597548
Chd9	0.000176252465407149	0.00051214661799018
Rfc1	0.000175066036939405	0.000439014816330567
Tbl1xr1	0.000173303862080385	0.000297947439394954
Flnb	0.00017058529434237	0.00336901609045472
Kat7	0.000169949031736758	0.000600656184499585
Lrrc47	0.00016674801487611	0.00311323996913631
Fasn	0.000166426703652999	0.0084255934124445
Emsy	0.000165333334292265	0.00096376453802635
Spag7	0.000165039537135406	0.00331728519905586
Trrap	0.000162545397802811	0.000274813766708541
Nme2	0.000161614732411102	1e-05
Brca1	0.000161543817367612	1e-05
Dpysl2	0.00016146987310426	0.00197095991057512
Elp2	0.000160484775235953	0.00197137116020222
Zc3h14	0.000153685350134861	0.000657229345167287
Usp7	0.000153011354647995	0.000455558328186259
Rpap1	0.000151105550289928	0.00155684545067495
Smc6	0.000148713890740277	0.000159251410778453
Nup107	0.000148330481211202	0.000954232796440075
Seh1l	0.000147686840660488	0.00121051578390607
Kdm5a	0.000147194156446717	0.000285383282641716
Nxf1	0.000143898888326692	0.00042301749630892
Ddx39a	0.000143346138254643	0.0635575227640893
Gli2	0.000141238872354274	0.00127087659982813
Lars1	0.000140423634907551	0.00311908245562311
Setdb1	0.000140116572229419	0.000202859379267178
Glud1	0.000138966082937959	0.00147665323731205
Ncaph2	0.000138548635027009	0.000504083308038549
Exo1	0.000135775376534896	0.000537156995947601
Nisch	0.000130141375611582	0.00213022065288253
Gtf2f1	0.000126936164653101	1e-05
Tasor	0.00012028274697516	0.00142869331116456
Snd1	0.000117894915256552	0.00561868452225774
Vac14	0.000117363235883506	0.00451840499818075
Rpl10	0.000116343118717675	0.00502364522731058
Ncor1	0.000112649110761098	0.000163992180638389
Mcm3ap	0.000110344753479777	0.000667493393120407
Hcfc1	0.000109697147663068	7.46325435312565e-05
Impdh2	0.00010713956841029	0.00547005586431245
Rrp9	0.000107094244571919	1e-05
Kdm5b	0.000102389644398007	0.000652358447416858
Nedd4	0.000101650943439064	0.00333727387406523
Smc4	9.6326441738629e-05	0.0011254547723077
Psmc4	9.26502755185936e-05	0.00208452034266878
Pbrm1	9.20782722006833e-05	1e-05
Spg21	8.98260186462183e-05	0.00154717737261709
Prpf8	8.87109672693392e-05	1e-05
Abce1	8.70154119979053e-05	0.00399710399688424
Mapkap1	8.39232975694437e-05	0.00117923998222792
Setx	8.29834523229179e-05	0.000433211208269271
Psmb1	8.06016965538728e-05	0.00246027729794578
Iars1	7.79848640419841e-05	0.00191534233742647
Arid5b	7.58766151493268e-05	0.00011568438233535
Eif2s2	7.36910247780314e-05	0.00154211191500282
Tpr	7.2947621984699e-05	0.000512928779559139
Arhgap33	7.28942592564024e-05	0.00103380739851773
Pkn2	7.24531996804685e-05	0.000855874446271363
Qars1	7.15201656873305e-05	0.00513711187620804
Ccar1	6.75288236342068e-05	0.000714817577069273
Pabpc1	6.46807418546181e-05	0.00321634771636534
Ttn	6.1692707684142e-05	0.000313300912273194
Glul	6.02847749161146e-05	0.00307513899957076
Kmt2b	6.00438475717344e-05	0.000415280122360671
Mrps5	5.94672325639751e-05	0.00101838778278875
Obsl1	5.93111048757901e-05	0.00182292232697445
Stk33	5.65055069051846e-05	0.00381844138263495
Ubr5	5.57281153800414e-05	0.000357281592181611
Thoc2	5.2496771942472e-05	0.00017373134763105
Kmt2a	4.36847615940577e-05	0.000153681568644029
Tet2	4.24313038815723e-05	1e-05
Ints1	3.96110251446764e-05	0.000369265650090626
Hspd1	3.06748324006856e-05	0.00872348875904566
Acaca	2.94116134807922e-05	0.000496739502173244
Myo5a	2.29834910692633e-05	0.000905865729968796
Tln1	2.18582107017266e-05	7.2478593051818e-05
Fmr1	2.08396363259227e-05	0.00131916235359544
Aars1	1e-05	0.00407361459228832
Acaa2	1e-05	1e-05
Actg1	1e-05	1e-05
Aldh2	1e-05	0.00307328013591167
Antxr2	1e-05	1e-05
Arhgef1	1e-05	0.000600618738325043
Atp5f1b	1e-05	1e-05
Atp6v1a	1e-05	1e-05
Bard1	1e-05	0.0010319705145793
Borcs6	1e-05	1e-05
Caprin1	1e-05	0.00215867958328799
Carmil1	1e-05	1e-05
Cast	1e-05	1e-05
Cbln4	1e-05	0.103617017805207
Cct6a	1e-05	0.00811259695207416
Cdv3	1e-05	0.00305778727397907
Clca4a	1e-05	0.0209257376343182
Clta	1e-05	1e-05
Cltc	1e-05	1e-05
Cox5a	1e-05	0.00180957521457805
Csk	1e-05	1e-05
Ctnna1	1e-05	0.00219615420716725
Ddx28	1e-05	1e-05
Echdc2	1e-05	1e-05
Eef1e1	1e-05	0.0209147220575613
Eif3c	1e-05	0.00449388874415378
Eif4b	1e-05	0.0388883149491532
Ell	1e-05	0.00315137353494843
Fam135a	1e-05	1e-05
Flna	1e-05	0.00351374030023761
Gdi2	1e-05	0.00354025852752573
Gga2	1e-05	0.00233142681931568
H2afv	1e-05	1e-05
Hba	1e-05	1e-05
Herc4	1e-05	0.00161622130472728
Hsdl1	1e-05	0.0229721037854549
Hsp90aa1	1e-05	1e-05
Hspa1a	1e-05	1e-05
Hspa9	1e-05	0.000587182216108551
Igbp1	1e-05	0.003218675703353
Itga3	1e-05	1e-05
Ivns1abp	1e-05	1e-05
Kdm3a	1e-05	0.000192608252115474
Kif11	1e-05	0.00106119168898898
Lactb2	1e-05	0.000401241850802203
Map1s	1e-05	0.00136483396513874
Mdh2	1e-05	0.000368022713177446
Mrpl37	1e-05	1e-05
Mrps35	1e-05	1e-05
Nmt1	1e-05	0.00338464673348013
Odr4	1e-05	1e-05
Pcna	1e-05	1e-05
Plec	1e-05	0.000408919999936949
Ppm1b	1e-05	1e-05
Ppp1cc	1e-05	1e-05
Ppp1r12a	1e-05	0.003829505382309
Psma4	1e-05	1e-05
Psmc3	1e-05	0.0011966669249288
Psmd2	1e-05	0.0035776904292431
Ptprf	1e-05	0.000158673524916997
Ranbp2	1e-05	1e-05
Rpl13a	1e-05	0.0866740023497168
Rpl14	1e-05	0.0346033613842209
Rpl29	1e-05	0.297555528356771
Rpl32	1e-05	0.454714234562143
Rpl37	1e-05	1e-05
Rps16	1e-05	0.00152883441263405
S100a8	1e-05	1e-05
Scamp3	1e-05	0.00136114119214567
Scyl2	1e-05	1e-05
Sdha	1e-05	1e-05
Shmt2	1e-05	1e-05
Slc25a5	1e-05	1e-05
Smg6	1e-05	0.00119371903258242
Snx5	1e-05	1e-05
Srrm3	1e-05	1e-05
Stk38	1e-05	1e-05
Tdh	1e-05	0.000561341536828707
Tfrc	1e-05	0.00138948386957173
Tmod3	1e-05	1e-05
Tufm	1e-05	1e-05
Txnrd1	1e-05	1e-05
Tyms	1e-05	0.059486989555652
Upf1	1e-05	0.00178867394904146
Urgcp	1e-05	0.52962658040534
Uty	1e-05	1e-05
Yars1	1e-05	0.00751925789118044
Znf326	1e-05	0.000375783041731915
Znf532	1e-05	1e-05
Znrd2	1e-05	0.00509352887198053
