# Supplementary material for: Morc3 silences endogenous retroviruses by enabling Daxx-mediated histone H3.3 incorporation
Source: Nat Commun. 2021 Oct 14;12:5996. doi: 10.1038/s41467-021-26288-7 (PMC8516933; doi:10.1038/s41467-021-26288-7)
Supplement: Supplementary file 12 — Source Data [file 41467_2021_26288_MOESM12_ESM.zip › Source_data_folder/FigS05A_Morc3_peaks_annotaions_H3K9me3_cluster2.txt]

Annotation	Number of peaks	Total size (bp)	Log2 Enrichment
3UTR	2.0	19834990	-0.857
miRNA	0.0	24854	-8.957
ncRNA	2.0	2936051	1.899
TTS	3.0	26405695	-0.685
pseudo	0.0	502464	-8.957
Exon	6.0	33478124	-0.027
Intron	106.0	933720660	-0.686
Intergenic	373.0	1673583365	0.287
Promoter	4.0	28680226	-0.389
5UTR	1.0	2124691	1.366
snoRNA	0.0	19	-8.957
rRNA	0.0	5631	-8.957
Annotation	Number of peaks	Total size (bp)	Log2 Enrichment
3UTR	2.0	19834990	-0.856
Other	1.0	7961937	-0.539
RC?	0.0	10979	-8.957
RNA	0.0	114021	-8.957
miRNA	0.0	24854	-8.957
ncRNA	2.0	2936051	1.900
TTS	3.0	26405695	-0.684
LINE	8.0	543766991	-3.633
LINE?	0.0	8168	-8.957
srpRNA	0.0	43388	-8.957
SINE	4.0	196807247	-3.167
RC	0.0	65909	-8.957
tRNA	1.0	266846	4.360
DNA?	0.0	142459	-8.957
pseudo	0.0	502464	-8.957
DNA	0.0	28719782	-8.957
Exon	6.0	33478124	-0.027
Intron	16.0	593180973	-2.759
Intergenic	16.0	835635099	-3.253
Promoter	4.0	28680226	-0.388
5UTR	1.0	2124691	1.366
snoRNA	0.0	19	-8.957
LTR?	0.0	193287	-8.957
scRNA	0.0	604045	-8.957
CpG-Island	4.0	3320125	2.722
Low_complexity	0.0	19418514	-8.957
LTR	423.0	313292931	2.887
Simple_repeat	3.0	57597764	-1.809
snRNA	0.0	237495	-8.957
Unknown	0.0	2416409	-8.957
SINE?	0.0	29758	-8.957
Satellite	3.0	4537622	1.857
rRNA	0.0	166488	-8.957
