# Supplementary material for: Morc3 silences endogenous retroviruses by enabling Daxx-mediated histone H3.3 incorporation
Source: Nat Commun. 2021 Oct 14;12:5996. doi: 10.1038/s41467-021-26288-7 (PMC8516933; doi:10.1038/s41467-021-26288-7)
Supplement: Supplementary file 12 — Source Data [file 41467_2021_26288_MOESM12_ESM.zip › Source_data_folder/FigS05A_Morc3_peaks_annotaions_H3K9me3_cluster3.txt]

Annotation	Number of peaks	Total size (bp)	Log2 Enrichment
3UTR	0.0	19834990	-9.283
miRNA	0.0	24854	-9.283
ncRNA	1.0	2936051	0.573
TTS	4.0	26405695	-0.596
pseudo	0.0	502464	-9.283
Exon	4.0	33478124	-0.938
Intron	98.0	933720660	-1.125
Intergenic	512.0	1673583365	0.418
Promoter	4.0	28680226	-0.715
5UTR	0.0	2124691	-9.283
snoRNA	0.0	19	-9.283
rRNA	0.0	5631	-9.283
Annotation	Number of peaks	Total size (bp)	Log2 Enrichment
3UTR	0.0	19834990	-9.283
Other	0.0	7961937	-9.283
RC?	0.0	10979	-9.283
RNA	0.0	114021	-9.283
miRNA	0.0	24854	-9.283
ncRNA	1.0	2936051	0.574
TTS	4.0	26405695	-0.595
LINE	22.0	543766991	-2.500
LINE?	0.0	8168	-9.283
srpRNA	0.0	43388	-9.283
SINE	2.0	196807247	-4.493
RC	0.0	65909	-9.283
tRNA	0.0	266846	-9.283
DNA?	0.0	142459	-9.283
pseudo	0.0	502464	-9.283
DNA	0.0	28719782	-9.283
Exon	4.0	33478124	-0.938
Intron	10.0	593180973	-3.763
Intergenic	18.0	835635099	-3.409
Promoter	4.0	28680226	-0.714
5UTR	0.0	2124691	-9.283
snoRNA	0.0	19	-9.283
LTR?	0.0	193287	-9.283
scRNA	0.0	604045	-9.283
CpG-Island	4.0	3320125	2.396
Low_complexity	2.0	19418514	-1.152
LTR	546.0	313292931	2.929
Simple_repeat	5.0	57597764	-1.398
snRNA	0.0	237495	-9.283
Unknown	0.0	2416409	-9.283
SINE?	0.0	29758	-9.283
Satellite	1.0	4537622	-0.054
rRNA	0.0	166488	-9.283
