# Supplementary material for: Morc3 silences endogenous retroviruses by enabling Daxx-mediated histone H3.3 incorporation
Source: Nat Commun. 2021 Oct 14;12:5996. doi: 10.1038/s41467-021-26288-7 (PMC8516933; doi:10.1038/s41467-021-26288-7)
Supplement: Supplementary file 12 — Source Data [file 41467_2021_26288_MOESM12_ESM.zip › Source_data_folder/FigS05A_Morc3_peaks_annotaions_H3K9me3_cluster1.txt]

Annotation	Number of peaks	Total size (bp)	Log2 Enrichment
3UTR	3.0	19834990	0.821
miRNA	0.0	24854	-7.864
ncRNA	0.0	2936051	-7.864
TTS	5.0	26405695	1.145
pseudo	1.0	502464	4.539
Exon	25.0	33478124	3.125
Intron	75.0	933720660	-0.092
Intergenic	120.0	1673583365	-0.256
Promoter	4.0	28680226	0.704
5UTR	0.0	2124691	-7.864
snoRNA	0.0	19	-7.864
rRNA	0.0	5631	-7.864
Annotation	Number of peaks	Total size (bp)	Log2 Enrichment
3UTR	3.0	19834990	0.822
Other	0.0	7961937	-7.864
RC?	0.0	10979	-7.864
RNA	0.0	114021	-7.864
miRNA	0.0	24854	-7.864
ncRNA	0.0	2936051	-7.864
TTS	5.0	26405695	1.146
LINE	0.0	543766991	-7.864
LINE?	0.0	8168	-7.864
srpRNA	0.0	43388	-7.864
SINE	2.0	196807247	-3.074
RC	0.0	65909	-7.864
tRNA	0.0	266846	-7.864
DNA?	0.0	142459	-7.864
pseudo	1.0	502464	4.539
DNA	0.0	28719782	-7.864
Exon	25.0	33478124	3.125
Intron	28.0	593180973	-0.858
Intergenic	17.0	835635099	-2.073
Promoter	4.0	28680226	0.705
5UTR	0.0	2124691	-7.864
snoRNA	0.0	19	-7.864
LTR?	0.0	193287	-7.864
scRNA	0.0	604045	-7.864
CpG-Island	4.0	3320125	3.815
Low_complexity	0.0	19418514	-7.864
LTR	139.0	313292931	2.374
Simple_repeat	3.0	57597764	-0.716
snRNA	0.0	237495	-7.864
Unknown	0.0	2416409	-7.864
SINE?	0.0	29758	-7.864
Satellite	2.0	4537622	2.365
rRNA	0.0	166488	-7.864
