# Supplementary material for: Morc3 silences endogenous retroviruses by enabling Daxx-mediated histone H3.3 incorporation
Source: Nat Commun. 2021 Oct 14;12:5996. doi: 10.1038/s41467-021-26288-7 (PMC8516933; doi:10.1038/s41467-021-26288-7)
Supplement: Supplementary file 12 — Source Data [file 41467_2021_26288_MOESM12_ESM.zip › Source_data_folder/Fig5E_ATAC_ERVs_Morc3_mutants.txt]

repeatName	mean.log2.wt	log2.fc.ATPh	log2.fc.ATPb	log2.fc.CW	log2.fc.SUMO	log2.fc.dN
IAPEz-int	11.6097813296652	0.937031310695593	0.836592660719123	0.853901064588193	0.591945753789334	0.759380746098797
RLTR44-int	10.1151032367283	0.589583066689972	0.601463823667986	0.616296395067677	0.408668705729591	0.400350094569383
ETnERV-int	11.1082602248278	0.54427423497865	0.55155058063446	0.423604110734036	0.520648606025434	0.50932929690598
LTRIS2	13.4835372316782	0.348265430060847	0.369092860157673	0.221356235953982	0.477178698425382	0.552828929133263
IAPLTR1a_Mm	8.47136472842692	0.400500399815867	0.320499055799571	0.414837577931172	0.212325768450949	0.299634436010829
MMETn-int	11.6883365196759	0.412352539633787	0.418516981293839	0.225470512517672	0.470407098641131	0.386911981404785
IAPEy-int	10.0350987067745	0.40375661966827	0.37678300410081	0.421441345168772	0.227959650671824	0.180821808668766
IAPEY3-int	11.3056694146277	0.435058664677635	0.376264692059801	0.43143217594916	0.193694478488862	0.216242116880629
IAPLTR2a	9.11873914477839	0.365404389091351	0.310731578603026	0.28398553139534	0.213007798418817	0.193240234660257
MMERVK9E_I-int	13.159442977194	0.306255257198734	0.268553660907783	0.129030550975642	0.361305588536885	0.356862055871472
IAPLTR4_I	8.02197512349313	0.316150502813208	0.341320454942094	0.27075313638599	0.0849537215616092	0.116825974223657
IAPLTR2_Mm	10.1539088725607	0.329122187165892	0.301485598532816	0.252822267889455	0.185949818361001	0.155581976188556
IAPLTR2b	9.8550508427811	0.284381921169995	0.230830736422536	0.218708410015998	0.100827947480592	0.13385881915378
IAPLTR2a2_Mm	9.67771523649766	0.362081606879965	0.246273698712315	0.258046231092237	0.0727700059588194	0.151762160138881
RLTR1D2_MM	9.01694318246355	0.185183248593315	0.253094525731072	0.131508546321044	0.204529662464342	0.221343498712011
LTRIS4	7.66780488711884	0.223546399618373	0.155781987597914	0.255924116580683	0.166529192724918	0.159013820053234
IAPEY4_I-int	9.69566983510603	0.261265015422534	0.231990240595806	0.232570375233241	0.119158177176306	0.130094511836766
MMERVK10C-int	11.6091980286063	0.308276075847715	0.245297506809877	0.311523552106323	0.0915503480182309	0.0972611474520786
IAPEY5_I-int	8.12179932797038	0.240639642784547	0.230174000154133	0.26468964310463	0.0999775567570875	0.0781031766481206
MMERVK10D3_I-int	10.7312428622082	0.248835227786396	0.237611036924529	0.237474671566504	0.163823170494913	0.215234441945805
IAPLTR1_Mm	8.39243301222144	0.222271779796186	0.159022552051722	0.180851350521786	0.173303643805871	0.131336797351947
LTRIS3	8.75735173786179	0.231364654160402	0.224098005904583	0.128122137726793	0.254642127859629	0.295851496471059
IAPA_MM-int	4.06339586323161	0.302831506476777	0.223187603915713	0.228241878090718	0.115302416541722	0.220424122725319
ERVB4_1C-LTR_Mm	10.4656745186442	0.174584635086411	0.212778244002118	0.084983781862956	0.356358302284596	0.320351292011255
RLTR45	11.6039008146996	0.197127143064899	0.0851136152862786	0.0651622347718188	0.150094412121138	0.223537902963599
IAPEY_LTR	10.0734308461648	0.213623973117926	0.198390565196235	0.119872789386413	0.121225832538595	0.0190259025877317
RLTR27	10.6738267177204	0.245381623333216	0.163790651982758	0.149725272936207	0.134303558575112	0.0908085525629172
IAPLTR4	8.54634164479214	0.220393123512633	0.251710535038924	0.349367269275646	0.00980325764491852	0.0633980875781219
MMERVK9C_I-int	13.8082673504457	0.158620043108556	0.119996259382091	-0.0863612148546213	0.32776799527544	0.224058595688323
IAPLTR3-int	9.96136527099027	0.181042818547027	0.145194133646939	0.228799478286637	0.0183238720679419	0.0495805186720428
ERVB4_1B-I_MM	10.4808530534906	0.221806103498798	0.181353900179504	0.156337474511259	0.0278141634128701	0.0045597535169275
ETnERV2-int	12.536229002156	0.171588099564772	0.15701964798583	0.0129744859356116	0.251818103810983	0.2149553430135
ORR1G-int	6.87721320250647	0.149782071241196	0.163454571376994	0.173392794495395	0.113979424224174	0.150689704614997
RLTR1A2_MM	9.83932987798724	0.156968012459847	0.240421016344694	0.191475760616921	0.158931027751738	0.23700240575382
ERVB7_1-LTR_MM	10.6597727003379	0.220132471311402	0.176259086818671	0.0230275070829293	0.122098398890504	-0.021793347404742
ERVB7_2-LTR_MM	11.1696626586174	0.14873823729828	0.0776470516110166	-0.0602033414358587	0.206530724175233	0.0589264256661828
IAPEY2_LTR	11.1757416320661	0.119780084755664	0.0957227641215486	0.0427736822711129	0.0862310260485444	-0.0604587579667601
IAP-d-int	10.6473149634858	0.18611884861267	0.219186779454773	0.212436373362655	0.107158780051599	0.132504763541546
ERVB3_1-I_MM	7.98614184584766	0.0901854777078404	0.073235009236126	0.0799229158354118	0.0802933583039129	0.0717611433535579
IAPEY5_LTR	8.07560886017347	0.178238168689431	0.148860605190583	0.102795113856638	0.0823048617677298	0.0571877118620936
IAPEY3_LTR	9.67986226961738	0.171831277556047	0.175714727192194	0.128664708629934	0.105815679036349	0.0108440284131337
RLTR6B_Mm	8.65854922761996	0.173662011940538	0.095607800278648	0.166341308306128	0.017853477523607	0.0734677828626733
MMERGLN-int	11.438046587118	0.144271729209065	0.102230716917626	0.190321852125297	0.0699650846307609	0.11460530760961
IAPEY3C_LTR	8.25889708549906	0.165987166766472	0.17436737867202	0.125806966059768	0.0110716548373446	0.0247625153221858
RLTR9B2	11.3786885980884	0.0599440488950105	-0.00862976170503238	-0.223256682067655	0.306129570870153	0.22551545887535
LTR106_Mam	6.68735627744171	0.0564711664036261	0.0276235059331604	0.140067161481311	0.0888908831887241	0.0952734217420943
RLTR6-int	11.4513218024485	0.119864827871085	0.0787926070478644	0.194688342807565	0.0456320143087527	0.0977502037247309
RLTR1B	11.100973626692	0.0840244157526016	0.0896890504611569	0.0835093948147918	0.0775062255929519	0.0584064576972239
ERVB2_1A-I_MM	9.07846013119372	0.15029370909402	0.0886200825743302	0.0245952894324653	0.0986040019090488	0.0813504564378853
RMER16A3	11.3592831388305	0.0566710190637121	0.0372621409184646	-0.130988315687238	0.29956906552987	0.262198142897809
ERVB5_1-I_MM	9.63804255137142	0.0468005054669902	0.0396695967387579	0.120260183334384	-0.0230579469745571	0.0210333166604642
ERVB4_2-LTR_MM	7.32217508255958	0.133444605006055	-0.0531764088666824	0.026341042135817	0.130530846072729	0.243095095092034
RLTR41	13.3850412576866	0.0662514476484315	0.0683394319331772	-0.0717716536148796	0.143028304107917	0.170971023847153
MURVY-int	9.42948757588224	0.142714892864392	0.102882119103723	0.233476233276049	0.0720877644278826	0.118826392060127
RLTR41C	11.7368521244471	-0.00558878084749814	0.0422635106939691	-0.193575543846112	0.355968601719914	0.367252489928237
MuRRS4-int	11.3060880201149	0.134313698869118	0.0944325962056283	0.150158960676459	0.0443805749788861	0.0983913667567808
RLTR5_Mm	8.35936193045272	0.0991919518263096	0.0291884984078958	0.0896930782264764	0.12712668688852	0.0828112467975952
MLT1E2-int	5.96793829673306	0.116711665442679	0.110836953466747	0.1677407401408	0.0812868602019599	0.133344807985359
MER67A	8.65510522994092	0.0522103869328401	0.0807062670766392	-0.0293570862724586	0.0433908292495317	0.0665040762389264
RLTR6C_Mm	6.18138585776001	0.107174616346698	0.127743111612107	0.180563016852783	0.0668738025663664	0.117228050924391
MER73	7.18787457479384	0.0949031712463331	0.0821045904128903	0.112672680196489	-0.0353060923091952	-0.0287833002791356
LTRIS4A	8.48061582506241	0.0544310240124659	0.115894345043209	0.0310486145080073	0.236365451553118	0.290093993696619
RLTR9E	14.7941959969302	0.043825515359238	0.0326615923737865	-0.186451827480266	0.273094863818981	0.264468615747449
RLTR44A	9.21648415325964	0.155116688381982	0.0899267279064677	0.027346810491963	0.00822784908667096	-0.0647655644201013
RNERVK23-int	5.58321170483395	0.0676558314074258	0.0723661477237778	0.117249907456148	0.0780357558621469	0.0681137875399562
RLTR4_Mm	6.44170065343946	0.106491574088076	0.0947952076601313	0.0528403438116447	0.0725032293252719	0.0256360700833396
MLT1G1-int	5.99670698818471	0.0954205223278466	0.0643805881895352	0.118438345747561	0.0684950611461606	0.0723585114827072
MamGypLTR2c	6.93328087732518	0.114672911422258	-0.0145774524536932	0.0181981554450612	0.137052800646027	0.119589484078805
MER57E2	5.82457906534891	0.0126226566073449	-0.0266485826875833	-0.0367664705453699	-0.0975548637787425	-0.00066485032870478
RLTR17B_Mm	13.9011054816606	0.0706873176064473	0.188301378022443	0.248907448595807	0.0422806519673475	0.115548393304751
LTRIS_Mus	10.4255167185078	0.0860067048440971	0.0896311357956083	0.14222101320032	0.0844129232848339	0.0931277028487862
RLTR13A2	6.61928257485193	0.0459673701232806	0.0597813859090026	0.0916740998966317	0.00108094583624396	0.0104868950245391
ERVB7_4-LTR_MM	9.5667372157401	-0.00436157023201034	-0.0221843448046002	-0.130475244297124	0.101996061843472	-0.0475224090821271
LTRIS6	7.51199963403667	0.150183391058798	0.104054695686711	0.028242344646106	0.0445798328921096	0.0780425685924229
RLTR4_MM-int	10.2128174241258	0.109973164305353	0.0772207918374974	0.120128647040062	0.0935887273497507	0.105846299632161
RLTR13G	13.6860602576531	-0.0328455508582159	0.0345567462355625	-0.192607852393085	0.323409266179535	0.275117501072454
MER21-int	6.81955531718628	0.146176081362369	0.0459500167488835	0.112835704520962	0.0242095727100535	0.0620066278420328
MamRep1151	6.94123889881754	0.0270900666761538	0.138685776895944	0.134736712664515	0.0158106493014003	0.0598071464995513
RLTR44B	9.23383104291253	0.0438055167482325	0.0369680305589473	0.024289331790845	0.0200980973784635	-0.0382759210599026
RLTR10-int	11.0972900349135	0.0985599881348502	0.058934778561234	0.0826521214150908	0.0932737719244336	0.063813308769701
MER89-int	6.29343216762957	0.075179356348146	0.0834509726676362	0.128942381591342	-0.0138832852110014	0.0187530543452565
ERVB4_1-LTR_MM	4.92787637443469	-0.0453069675956099	0.0153985771802967	-0.00916187474722374	0.0352475315050453	-0.0528113273281452
RLTR13B3	9.88527218958977	0.0562975338948988	-0.011150939124402	-0.0869491270012457	0.118692193543076	0.158808623138306
IAP1-MM_I-int	9.64301380535952	0.120581417503276	0.060746232856598	0.101517150603767	-0.00717175956748939	0.0220030899875052
RLTR45-int	10.1902208502816	0.0633193061633985	0.028776832720995	0.0272252412186411	-0.0439297737482836	-0.0397290408201858
ERVB4_3-LTR_MM	6.97443754676271	0.0995489276368033	0.0511903472451909	0.0308434809443643	0.0447148635210297	-0.0235121840204062
ERVB5_1-LTR_MM	8.04027382304272	0.0318649199365133	0.104430700382794	0.105422605879509	0.0257256944316513	0.0188511228656267
RLTR9A2	12.0620459155743	-0.0388770765632422	-0.0715315268860088	-0.24891700576543	0.29244358455499	0.242637863199137
RLTR13A	7.39391964289071	0.0871686349179734	0.144543355202371	0.0946640771495559	0.01219542642486	-0.0271602633042658
ERVB7_3-LTR_MM	10.5785974496219	0.0391069255544831	-0.0480665976482335	-0.171195784518822	0.166046313909154	-0.0397188774315449
MLT1I-int	5.96525076819864	0.0279871538237728	0.0594616597525697	0.108689800006285	-0.00107679656948001	0.0890839748210954
MER76-int	4.6098386755771	0.10006125161559	0.0646214543521531	0.0351742173369987	-0.0765489439454408	0.022340767491924
MLT1-int	8.37118436334058	0.0195834153966565	0.0623751047935137	0.0782901639814693	-0.0243698816447182	0.0337052264553073
MuRRS-int	10.6446984494246	0.124568180677164	0.0555219047192121	0.115171555816849	-0.0183081557351894	0.00440111489066375
MLT1A0-int	8.4135295373679	0.0264996601887013	-0.00405876628649615	0.0371163426977255	-0.0241744380633619	-0.031869966559146
RMER17D	11.4439293151108	0.108676653110239	0.00402092948513655	0.035216623617254	0.0287994495943913	0.0886890014522237
RLTR50A	7.27229552038992	-0.0140208700647566	0.0838243797942377	0.129228843829661	0.1308939143468	0.136219138492789
RLTR30D_MM	8.88555200025542	0.0776167733834399	0.0445254879464692	0.0566348865037245	0.0335129093225621	0.0748700299557949
RLTR20A4	12.7961096183813	0.0634385255261503	0.107872954123835	0.166502120014304	0.0359679985160941	0.0783743432652262
RLTR9C	10.2594276000094	0.0177551274348318	-0.0738395966490835	-0.180541482158041	0.143370948834537	-0.0606828724387185
RMER16-int	12.6099510718434	0.0252738105665866	0.0262930351401618	-0.0388186155727244	0.136622033881547	0.112293322142696
ERVB4_2-I_MM	10.1957796850333	0.0646486033987088	0.0160652286825798	0.117209912515225	-0.00661486944979472	0.0336231118784625
RLTR1E_MM	6.69518070289119	0.026871692923006	-0.0392887974512011	0.0635614792559096	0.0153107940279309	-0.023883746843504
RLTR19D	6.86759513353174	0.0237799631938787	0.0137516778366455	0.0113236446969482	0.0713081818034551	-0.0256834716421199
ORR1A0	12.1402636862145	0.0699006043827115	0.0110542006293795	-0.0704381621065622	0.0466973783420119	0.0613336576574834
MER68-int	6.48521692003201	0.0403955824969664	0.0624460235447319	0.0696139973530876	0.00774233249755518	-0.0089730091320348
MuLV-int	9.69958391862136	0.0673276103507288	0.0894519923055643	0.146851710515866	0.0147320790286081	0.0156412631585905
MER54B	8.39206883323748	0.172557794405369	0.122885701805396	0.0239150100500236	0.0340750487138894	-0.00289973008065658
LTR78	9.40931829717886	0.0383546969100728	0.000402862918424063	0.0153239091796049	0.00906541555326967	0.00823900121836374
MER70A	8.13838809482336	0.0360245918217927	0.013920336665219	-0.0111077750603172	0.0125816635288505	0.0215901089071355
LTR81	6.14903043675309	0.0452601672403219	0.140297483723097	0.0913772840881482	0.109038066847858	0.181516039773296
RLTR13C1	11.0668854562573	-0.0278157852693415	0.0122667598298296	-0.0609576844844941	0.126902402977757	0.133812686371098
MLT1F1-int	7.249120613248	0.0929010739357761	0.0421829600594892	0.00686755429348995	0.0872544404132158	-0.0135636523136737
RMER6B	11.09298437906	0.056070773616069	0.0319991087472182	0.0456154379658358	-0.0483015199256389	-0.0349069433415874
LTR91A	8.92614824521144	0.087700850202312	0.0390574267488581	-0.0688042278121195	0.0637579881366612	0.0195776006964135
MER67C	9.91360680086472	-0.0113596983222326	-0.076341924622076	-0.0847994226279347	0.1173515177593	0.116451344465226
LTR73	8.50503010130181	0.0111284628918078	-0.0243782524482548	-0.114712852892731	0.136944787383829	0.133478447278446
RLTR13D5	11.04715934403	-0.00766524388157741	-0.0688646574784819	-0.0440691594518707	-0.0515098755836991	-0.0328605410650429
RMER12C	11.8897984084594	0.0451727795276273	0.0789521679563236	0.100705173061877	0.0221603987173324	0.0307119297131795
RLTR1B-int	11.1677140368493	0.0549506105890192	0.0026185696401857	0.0112514997313351	0.0170650657081897	0.0202993441431829
MERV1_I-int	12.33230234256	0.0540488167696171	0.0402643332020514	0.102745365132725	0.0200451624415638	0.0676569039244956
MMTV-int	6.49973288077498	-0.037736936999619	-0.0224090014060394	-0.00790051169210226	-0.0514651039388303	-0.0754975965835856
ETnERV3-int	9.51104109311284	0.124088864159214	0.0712986111630212	0.0271559484103729	-0.00460791031142804	-0.0227898955805337
LTR69	6.33177572318784	-0.00674926935082265	0.0482189887714588	0.0693542444767843	-0.0801020893218203	-0.0389618260607074
RLTR10D	9.85695158047894	-0.00887760008929206	-0.0429356614450622	-0.0766120777224693	0.00771272616404595	-0.0295845553866414
MLT2F	9.80904683053779	0.0548129387726402	0.0373025671948781	0.0264178762463576	-0.00277021053128657	0.0391004015840455
RodERV21-int	12.2728910976999	0.0465368960596173	0.0425564607764208	0.0812563414714358	0.0369939564456079	0.0673800060814802
BGLII	13.4950264924943	-0.0466642898374126	-0.100068338114893	-0.188179439781013	0.192319875330348	0.159251103985421
MamRep605b	8.86925755765944	-0.021395899402437	0.020285918188188	-0.0115691725425453	0.0214247284742832	0.0693353664587359
RLTR9D	14.1235669113086	-0.0359242830583408	-0.0435058017600323	-0.276552110858118	0.214703301190417	0.189913198111492
LTRIS4B	7.25181532146697	0.0600099372110385	0.0047527015554385	-0.056933053488339	-0.0113591578915662	-0.00228517439728382
RLTR10C	11.9817698068601	0.00077188911973991	-0.0400956884761161	-0.07260048405365	-0.0656666222668534	-0.10440950296012
RLTR19B	8.6749836082356	0.0231099794155885	0.0447933764248454	0.0890201921024456	-0.052813715487277	-0.000801510767312053
RLTR1C	9.53629760532558	0.0676173034037753	0.0597280130373505	0.0827399577367061	0.0150318879961127	-0.0112668809765246
RLTR43C	8.12492270009449	0.100401756582533	0.0322040053466726	0.107374589283975	-0.00617283094492471	-0.0222373095409676
RLTR13D	6.67283233401895	0.0859024908328561	-0.0116283869070921	0.0150271934688959	-0.00928278409854322	0.116037745699779
MER65-int	5.05869006883626	0.0172947966513517	-0.0465358484684018	0.0460386549038008	0.00996396511409525	-0.0111459671687948
RLTR10B2	10.4314047786791	0.0680041683603498	0.0103041452062307	0.0331456916101285	-0.0582705097226999	-0.0700446169426456
MURVY-LTR	11.3053005460861	0.0446573858853743	0.0342860900522641	-0.0653559134859254	0.085105790755355	0.0395115088378706
RLTR18B	11.1481656960635	0.00471089398320679	0.0385681466245753	0.0320504570467453	0.0564011493328174	0.0617725375023621
LTR108b_Mam	4.12649097258421	0.0610231473987888	0.0236375810420792	0.0883895507534849	0.0274940862815924	0.0110149571869522
RLTR13D3A	9.31849341652484	0.0946164012497057	0.0634957220786667	0.00587800594209043	0.104110994666156	0.0728745296851461
RLTR12F	5.77777789240388	-0.112880094954239	0.0148748604753628	0.0823565818835457	-0.130842682017525	-0.0581123497869509
MTB-int	10.427513441919	0.107092448382694	0.0325224234108425	0.0673169841504819	-0.0471645277829431	-0.0134110401478722
RLTR48C	8.28192543790042	0.0635831145522605	0.00939749193292627	0.0522333392312486	0.0554335921616076	0.0962364338980617
RLTR20C1_MM	11.9902115475998	0.0447102865226832	0.0679146567968196	0.114061596868819	0.000451890780576392	0.0314663692483563
MLT2C1	10.0379901162959	-0.0056733840245542	0.0162030037534819	0.0204206523817199	-0.00239836937933369	-0.0129662177149061
RLTR13D2	10.3306651807214	-0.0180264337722225	0.0387341155919056	-0.0120158383508695	0.0391529432911799	0.0614001322831808
LTRIS5	7.54547487881162	0.0660860622487132	0.0732539903815708	0.0718355890781437	0.0759972868256558	0.103248593050895
MER101B	4.39666543420456	-0.0182672443755978	0.0205928890762594	-0.015234922569185	-0.0193815948241225	0.0374532885750609
MLTR18A_MM	9.77712869532409	-0.0334831794060015	-0.0275062499156142	-0.0181407898444981	0.0771127720703095	0.106880044911971
ORR1F-int	9.95458232135524	-0.0100388602312176	0.0220101734953708	-0.0290480831958337	0.0633613889858875	0.0637579138434763
RLTR6_Mm	6.55496613375902	0.0444021125574814	0.11014227301925	0.125050108471271	0.0188882583067755	-0.00732116281102435
RLTR20C2_MM	11.8789579106122	0.0306032799582319	0.0443181211980299	0.0567377675600547	0.00853315738153881	0.0068892606309543
ORR1A1-int	11.5125233764335	0.0607720050357816	0.0178085660889025	0.0222021023095493	0.0303124577642802	0.036014620884993
MER74C	7.28480463386381	0.05452397379951	0.0589881316221881	-0.0192118601069229	-0.0150933322920501	-0.0595188338164938
MLT1E-int	2.74114730749691	0.0168835912696892	0.0054021248483469	0.0559602861479531	0.0124808888701553	0.0192983459206255
RLTR33	11.5079022691901	0.0430062054520146	0.061993114805178	0.0866031958970996	0.00230319940376056	0.0101901679515262
SRV_MM-int	8.38835010686941	0.0786421735861822	0.00424885118624729	0.0674832350948371	-0.110921652366395	-0.0516031325851465
RLTR40	11.5879430063595	0.0166012971887515	0.0520078290459942	0.053101579632969	-0.0111244335083569	0.00541556686053646
LTR75B	6.95649376637524	0.0058895256972713	0.00586290137613954	-0.0452403421847345	-0.0699093663377512	-0.0888062332458333
MamGypLTR1c	6.91214880261536	-0.0341733123568142	-0.0636252761906233	0.0515951340403529	-0.0946233799105372	0.017842443802131
MLT1N2-int	1.96439223548244	0.00128482607486791	-0.0176417308792474	0.0141502697390024	-0.00114477129521995	0.00069717174681716
MLT1C2-int	6.83248033798976	0.00782168793177007	0.000900943253227204	0.105325653532845	-0.0176826813004825	-0.0283876553819251
RLTR13D3	10.7648393574389	-0.00194230522430239	-0.000514628282969554	-0.0525288736754117	0.0718411037938953	0.105504329572172
MLT1N2	9.63002970271175	0.0458374018961099	0.00855566757949866	0.00960232746535361	-0.00960442632908531	-0.00881984130941937
ERV3-16A3_LTR	8.76231517818416	-0.0369592076939576	-0.0125824774748509	0.0119937102064362	0.00984402871490886	-0.0303659730472994
RMER12	11.7224624496456	0.0518107987802559	0.0643430797393378	0.101268920924102	-0.0256116367869232	0.00527098338513809
MTE2a-int	9.53795367749674	0.0275633205487296	0.0519132132548208	0.0302133653443946	-0.0408121033088591	-0.0696325349124187
ORR1A1	13.1575319396275	0.0283560826424178	0.0137639675537695	-0.0509466407073891	0.0207474429368322	0.00258665652899914
MER68B	8.65879598633559	-0.0455584587270064	0.0340204399510871	0.0431991846934121	-0.0214667839295526	0.00629137898496346
MER65D	6.71563191452099	-0.0382415900552555	-0.00777053766367253	0.0140147795719399	-0.0763706080673083	-0.0407122522201604
RMER19B	13.9352118937629	0.0275163289041593	0.0288581087528321	0.0640795894794532	-0.0492597119391718	-0.0363024880886638
MLT1D-int	7.52375298005026	0.0720105152394783	0.0608194005355056	0.093698862262749	-0.0474436104763969	0.0187997356090541
RMER12B	10.4077382515601	0.0221436308075464	0.0335329153060329	0.0607079065650726	-0.0516951105829548	-0.0539313798140171
RNLTR23	1.45753822937603	0.0198270839102626	0.0104320373139741	0.0262046454209892	-0.0173462287393045	0.0186968563389214
MamRep1527	8.35555280606875	-0.0129381296596662	-0.00843630627362479	0.0759525244060182	0.025522951555871	-0.00227446967670097
MMVL30-int	10.7585467879683	0.0545897266682953	-0.000169090683721507	-0.0127402407225876	-0.0332459851602138	-0.0244162287870573
RLTR9A	12.6229904449134	-0.0480902311738376	0.0724909857214193	-0.129150375771724	0.215133057017265	0.163907516037984
RLTR10D2	11.1505494103233	0.00822643186024585	-0.0752877866096	-0.22633525069039	-0.0588773623018355	-0.0792996688540306
MTC-int	12.6731757020727	0.0168835726409462	0.048241800423563	0.0641376039044239	-0.0271266790616895	-0.0105499215342917
MamGypLTR2b	6.47903428148061	0.0318769696166257	0.0298682681517777	0.0199332118577056	-0.00280300851662041	0.027657246599861
MLT1J2	10.7890583716279	0.0214345580898776	-0.0120928548980288	-0.0487573062893372	0.0138829361033093	0.00618906097723126
RLTR25A	12.5597331362291	-0.0755506589170114	-0.0597710993458858	-0.148591492865682	0.17711086450403	0.173616307389748
LTR16E1	9.67508574668864	0.0235633826652339	0.0292331806606594	0.0215144295404688	-0.0103814256707064	0.0274249684182895
RLTR10B	8.07182492369444	0.0425137313937416	0.0222066779956052	0.0820405065204817	-0.0472837894639042	-0.0847475976686827
LTR107_Mam	6.39434284192468	0.0605014509985553	0.0525792035303274	0.118831912092758	0.0825682441061364	0.0316412716190762
MLTR12	9.30636415417053	-0.00727490019372468	-0.0341355131529717	-0.00572536243962141	-0.000461427184898611	0.0191362659633398
MT2_Mm	9.84872583886987	0.0026825701951676	0.0413011670704844	0.0799461471050495	-0.00984383420834334	0.00519775929721611
RLTR14-int	11.532170387554	0.0326758187450018	0.0300221333192994	0.0337969424494098	0.0444304136702485	0.0580739047553216
MTB_Mm-int	9.83373621585022	0.0429674478753572	0.023582607206821	0.0779927972223096	-0.0217420899523333	-0.0167908981370442
LTR53-int	6.4176432461942	0.0948006901139156	0.154521661158212	0.103430402279441	0.00481698818269294	0.0607162138587967
MLT2B2	10.7431787520895	0.0310062531527251	0.00690946191785002	0.0276033415548724	0.0103983303007897	0.0327507661666324
LTR75_1	2.84780669418046	0.0451242922584929	0.000324355825580103	0.0711513259189327	0.0014723864650108	0.0139921586956224
ORR1A0-int	10.4991596057152	0.00367470272151138	-0.0291982281101912	0.0491114974479547	-0.0418923389532626	-0.00263703805660853
LTR77	4.49662146906128	0.0843219928049779	0.0688729876161061	0.0673888017759712	0.0233404268819699	0.0750038902078556
MER90a	9.39711248003293	0.011790360738221	0.0530994417891471	0.0381973951733254	-0.0286697168260126	0.014795902204856
MLT1E3-int	3.43490681619536	-0.0182872020436338	-0.0814721682377662	-0.0100618688706047	-0.0965337410431508	-0.084479629422098
LTR16B1	9.01458861402996	-0.0070511142279237	0.0269681826046497	-0.0449299191169779	-0.0570847824193965	-0.0932499303999865
MTE2b-int	10.3656497826963	0.0193741255263884	0.0122169224559574	0.0330425287754199	-0.00685131283374396	-0.0102589458714224
MER54A	9.03269711579571	0.0101027382787535	0.0520889652373651	0.0517632485981832	0.00931655476754223	0.0194305530288563
RMER19B2	11.8237928281524	0.0551529858654654	0.0346476963210254	0.0767596174354175	-0.0614692121601959	-0.0598676311225947
MER89	9.79488388286251	-0.0439867186213725	-0.0438484134446675	-0.00230415784737659	-0.0319150024841264	-0.0667037523929164
MLTR25C	9.7015214953995	0.0666792969314862	-0.0121485543655986	0.0392900600896979	-0.119129279503849	-0.080288851442889
RLTR13E	13.8160665028015	-0.131056513078137	-0.0597104400224158	-0.273505887805564	0.247176625155648	0.145484466952665
MT2B1	12.975969250395	0.0356378169911284	0.0332625008357663	0.0659455831441793	-0.0124035652128374	0.00582343788295248
MTB	13.1210137788259	0.0388946712700324	-0.00430100377403697	0.0489759665464327	-0.0210972438446433	-0.0150984454338889
MER68C	6.00367214857066	-0.00982795224805422	0.0522875961869129	0.0200419216161301	-0.0712857112001126	-0.0516818373307348
RLTR20B2	10.6622796669638	0.0289183194857614	0.015627143410315	0.00306079499694256	0.0449198845357177	-0.0230894707311098
RLTR10E	9.53599063133985	-0.0477827145867398	-0.0167788828496533	-0.0390761369811674	0.0432110497586837	-0.0487482633403289
RMER15	14.716692090213	0.00635080996922888	0.0341682382065311	0.0275422571965702	-0.0197669287165585	-0.00210504168438419
MTA_Mm	13.6240262875104	0.0391171013731846	0.0140748364514298	0.0422979783627433	-0.0678125241792706	-0.0408381352600902
RLTR1	6.2017651511568	0.0652673735951019	0.0835975087812617	0.0483245791863762	0.00918393001719942	0.0944371367580263
MamGypLTR4	7.27877193944867	-0.00578038682389792	-0.0584947642940756	-0.0382959903860094	0.0998782226991723	0.0596298434022682
RLTR10F	9.64239882252958	-0.0220869759741049	-0.0297064817119406	0.0146098885501083	0.056760707428456	-0.0328125456965775
MT2B2	12.6600735384881	-0.0260849459221273	0.0304001972832264	0.00492760328273611	0.0706775757639537	0.0784576186930259
RLTR31D_MM	12.0208207979029	0.0441854947120639	-0.00257595493606999	0.032293755016191	-0.0736896408490502	-0.0354479308596733
MTEa-int	11.482647654381	0.0169097362997537	0.0303621279720989	0.0300333316037786	0.00281430961040385	0.0205993979647801
RMER19A	12.1577841637611	0.0383215989640213	0.0266443641316467	0.0685794131369768	-0.0241128772281094	-0.00964842976967439
MERVL-int	11.2030496032018	0.0512037707452997	0.0290916823241076	0.084205668307451	-0.0242855449195467	-0.018333478502587
LTR108a_Mam	5.33710318180548	-0.0275991295388689	-0.0781063769707711	-0.00960812367507735	-0.0265293083579667	-0.0256036876044909
ORR1E-int	11.4848020380734	0.0301832332851912	0.0412092993117561	0.0647310780571271	-0.0407658441846088	-0.0491698748852762
MLT1G1	10.5635150507085	0.000364318632881222	0.0506809669887609	0.0445293035492753	-0.0232121278797113	-0.000178030657961514
ERVL-B4-int	11.0946659592583	0.00548375049927863	0.0366448496385896	0.0436564474894094	-0.00825042906186013	-0.00308091701086965
LTR52-int	5.50132094766984	0.0400387957335946	0.0117038220258463	-0.0150297286642012	0.0127889332807705	-0.0700769871881342
MurERV4_19-int	10.5956366208989	0.0503957343020964	0.0353019426405901	0.0481727770437743	-0.0196029860223632	-0.0263059605959075
RLTRETN_Mm	12.2657184245812	-0.00816438352212145	-0.0686942438451528	-0.194536932625841	-0.0153040459875786	-0.135208559815208
RLTR31C_MM	10.0089757658049	0.0438985731247872	-0.0157503237522754	0.00839548672746382	-0.0606642587132953	-0.0836637915140521
MYSERV16_I-int	11.7504444300355	0.0490750858434694	0.0288922907594511	0.0675854632258144	-0.0253807645128319	-0.0379284542712632
MER90	8.64183304602735	-0.0163181771321579	0.0500522936764582	0.00128675766477393	0.0230071289179055	0.0524961661138885
MLT2C2	9.26579648979802	-0.0272235843485582	0.00664482612915407	0.0221740287855177	0.024458435358131	-0.014138641156114
MTD	16.3769784848694	0.0181771171304419	0.011274151518105	0.0177645515541869	0.000193634788111297	-0.00662696876014479
RLTR51A_Mm	11.4132235944053	0.0150567634427112	-0.00206132210918497	0.0235121348138172	-0.00854977702981152	-0.0109693856741053
MER95	5.44146024926727	0.0123299213870292	0.0187083720923198	-0.0139121903271846	0.0437804473678032	-0.0416625836261142
MERVK26-int	11.6501503840366	0.00369047386166699	0.0202076587103264	0.0402844694426872	-0.0253646480296226	0.00916654264964833
RLTR48A	9.84723088245689	0.0628042694406581	0.0558879793636358	0.104431232787324	0.0298519737195839	0.0376696891173331
ERVB4_1-I_MM	10.3717922048769	0.0292340976725338	-0.0367469757986694	-0.0269405872378226	-0.0527684922340814	-0.0208180233528221
MER110-int	4.83422116910267	0.0117289671480227	0.0081393528272784	0.0414745181209453	-0.000909971781542396	-0.0174428657730692
X1_LR	1.65958545810136	0.0227033199841076	0.0306889520743743	0.0107518539879683	-0.0132027343003358	-0.00901352887802354
IAPLTR3	8.18763528949173	0.0608511976144683	-0.00720950993657077	-0.0394473806777231	-0.137106601953024	-0.149020801893551
HERV16-int	8.32857466107847	0.056445652964797	0.079340391901221	0.0576138882710051	-0.0372588236302178	0.0275260327901421
RLTR19C	8.63274466624753	-0.0292665706896607	0.0294671349380913	0.0485291075141951	-0.0206201698876107	-0.0293298980882248
MT2C_Mm	11.4405172486772	-0.0024589554758645	0.0407273457105948	0.0610997708389753	0.0430665735318829	0.0469970227612659
MamGypLTR1a	7.08599029712526	-0.00427714209692542	0.0183589601967311	0.0760086823187569	0.031312968091882	0.0315645055933746
LTR37B	8.07794542578762	0.00364285597290248	0.0739758928161276	0.0762643788331321	0.0356393747000059	0.0408925228653896
RLTR13B4	9.84990394087245	-0.00503284602965337	-0.124648955244005	-0.114975915852451	-0.00716200984451376	0.0290119751132885
MLT1I	11.1468673103193	0.0296379914124429	0.0356038665062677	0.0289170114236157	-0.000893010372703174	-0.00771703177716532
LTR85b	7.99157522440314	0.00328928918291904	-0.0822031910356724	-0.117256535481047	0.136835888203578	0.0838110245541834
RLTR34D_MM	10.2284365396412	0.0164410436030593	-0.0444870522691829	-0.0553689280879563	-0.0476044479039732	-0.0971763761630786
MLT1A	12.5127736442985	0.0031242474987021	0.0245062535902711	0.0454499744207659	0.0235252449300276	0.0420077381565882
MLT2B1	11.1934910816079	-0.00375002584210726	0.0182263877975437	0.0489807064817018	-0.0017717022367254	-0.00707505039864209
MLT1H1	10.5745965034266	-0.0354928082749968	0.00520022516447582	-0.027275820226782	0.0209443410177048	0.0202304010391163
MLT1E	9.32219398892937	0.0127224548332059	0.0102121436622049	0.0201774406621098	0.0353825599951598	0.0190049579378844
RMER6-int	9.45596238321192	0.0287424564326848	-0.0440041774678495	-0.0389425642165797	-0.0726746279797794	-0.108364362209109
ERVB2_1-I_MM	7.22259737568193	0.0907664551993559	0.0258037688446402	0.00454359852899433	-0.0217286928853335	0.0258036707017721
RLTR20B1	10.4135687953304	-0.012631624725735	-0.0266646408477591	-0.000909107312732971	-0.0394726747545615	-0.0721354758473254
LTR84b	7.85404114184284	0.00692014372476457	0.00112183584962455	0.00913586292917223	-0.0077488904617109	-0.011527314551687
RLTR1D	9.14415411913673	-0.027068331306916	0.0198842430676649	-0.0386466815449449	0.0621007381827994	0.0100645649014659
RMER20B	12.9517656041595	-0.0371996778738275	-0.0211263872244647	-0.0743001893804074	0.0373499287248418	-0.0020908439926739
LTR108d_Mam	5.63599591756499	-0.0742999986141735	-0.00265983156903982	-0.0688299622455046	0.023995376834276	0.0391630606503162
MTA_Mm-int	11.8151542863401	0.104822453263616	0.026756333615058	0.070871741169384	-0.0538109095162689	-0.024265325941494
RLTR24B_MM	9.22103504627579	0.0127351401350975	0.000408778024391765	0.060823626548375	0.0784158753911246	0.0750168707053227
MT2A	13.8714815238713	0.0157308456254555	0.0102251407723308	0.0245832328732352	-0.0173200713771475	-0.00485185723976578
RMER4B	12.8902760337618	0.00316453593029919	0.0203553716510605	0.0459415574458184	0.00870727754687906	0.0203145461407175
ORR1C1	14.3982173599512	-0.0174825396338392	-0.00617046639939289	-0.0771580708286823	0.0853585089323019	0.0675095596837636
MYSERV6-int	12.089581113477	0.0439778977880074	0.03910875445019	0.0534608816777968	-0.0418266017691984	-0.0534032526878256
RMER6A	13.2804574391955	0.0204185156917145	0.0152083691776479	-0.00225855773443939	-0.063292467846189	-0.0549758004349616
MERVL_2A-int	12.9083966863008	0.0433269272402406	0.0460184826007843	0.0799518151482328	-0.0111701794853669	-0.00189527007528056
LTR16B2	9.18458868154962	0.00582045622741845	0.0817769773648145	0.0774035978280185	0.0407680009019451	0.0298860392656444
RMER3D1	-0.570825015619555	0.00735972246783401	0.0103024001678208	0.000655745881324998	-0.00590279573955954	-0.00147079767249658
MTC	15.5353974033048	0.0108942697971699	0.000767239875207437	0.013662708674854	-0.00176481616044555	-0.00418168453765588
MLT1E1-int	2.95174823385837	0.012916587101512	0.0306705880110227	0.0751857572376906	0.0191926825953397	0.038307510102559
MLT1A-int	7.1573306673238	0.00126396680920227	-0.0222623051429602	-0.0521480993074563	0.0371562759106299	0.0173257696937341
MLT1A1	12.9471341259776	0.0115738558805791	0.0112102028178533	0.0652562931565672	0.00589529546089373	0.029764902900574
HERVL40-int	7.79005733713704	-0.000807315906955708	0.0128340499071999	-0.0338127885701436	-0.0873175929245633	-0.0866124675993003
MamGypLTR3	8.55114896621957	-0.0331451447367694	-0.0334714991589209	-0.155440790131227	-0.0699785564949575	-0.125020468561093
MLT1J	12.066243618056	-0.0019521514732137	0.0176077475968466	0.0289497486837416	-0.00442543578454213	0.00554414548071591
MER34A1	8.47626937503541	0.0393791230509013	0.0112325587616322	0.00997325926368298	0.026023601912895	0.0135255505265235
ERV3-16A3_I-int	10.3937056530684	0.000187856810805798	0.0176096658228833	0.0767432467955871	-0.00432749618528483	-0.0110870817782303
MLT1J1	10.7846667203491	-0.0169179603921208	-0.0127407094919469	-0.038116352223529	-0.0769161089030277	-0.0633915489999044
RMER4A	11.8388125264663	0.00146198691375155	0.0285292551526286	0.0443480893521535	0.0135828640160227	0.0224735262350304
LTR16A1	9.80806336074679	0.00683248994638319	0.0211420504730633	0.014019111213706	0.0255468940410211	0.00697257001779583
ORR1D1	15.1157837942704	-0.00526007956335484	0.0147490966058559	-0.0112727590212387	0.0325015749310875	0.0277248486783463
MLT1F1	11.383324233278	0.0152854506049422	0.0120371669500017	-0.00272982741528338	0.0187351360471055	0.0188029907073002
RLTR13D6	15.2403613989254	-0.132727610018238	-0.0576268749561297	-0.3165548809017	0.326813604945626	0.246159452690689
Eutr18	7.10185582341461	0.0227918586340934	-0.00960920004925292	0.000546451014179716	0.028853771419425	-0.013132219926022
RLTR44E	9.72376076517376	0.00118277732195438	-0.0314847866131043	-0.164235131924656	-0.0517699960620348	-0.136662917356121
MLT1C	12.2414126940389	-0.0317915384483971	0.0226458686827673	0.0346787150997194	-0.03289170905175	0.00495720825340484
RLTR22_Mur	11.4946748642889	0.0333220431664145	0.0139207628702636	0.00182117083174838	-0.098377921419706	-0.0882296784346703
MER52-int	8.08435300780442	0.00123363962563339	0.0209935515075443	0.0606801782007764	0.0389529235339854	0.0934784812537757
RLTR18	10.9946510172224	-0.0508654754788349	-0.0387534519524753	-0.0540578143713244	0.0840938316137656	0.0616864676284905
MER83B-int	2.30552648656018	-0.00964538491232991	-0.00846170786465539	0.00191674138355991	0.0751284157732623	0.0134913834766284
ERVL-int	9.98075347360053	-0.032366543598652	0.0110098664681395	0.0410183907234547	-0.0375572837322302	-0.00767627347923927
MLT1K-int	3.58206180328534	-0.0156369045437597	-0.0142140212253494	-0.0236554927392598	-0.0278509948240298	-0.0601497235669015
RLTR13A3	7.91224401008251	0.00221104900514657	-0.0237566523364734	0.0396588357939169	-0.0526889595490445	-0.0327864699457239
ORR1F	14.9642187503392	0.0123369248161751	0.0207033772857788	0.0365863309038534	-0.0112567202630469	0.0128430327381981
MLT1J1-int	6.23873941696476	0.0556056060820049	0.0414001962380146	0.0936519961932438	-0.0267060902301655	0.00382846339954401
RLTR43A	-0.428039103687292	0.00202179474522979	0.0134236727498255	-0.0100969763722057	-0.000854324049761546	0.00908533608088508
MER83A-int	-1.83469529161357	-0.0032946828730378	-0.0021243691921824	-0.00313016140520417	-0.00448960788116648	-0.000704599012811835
MER70C	7.10487758642358	0.0574857938521083	0.0266849217084024	0.0153069583442251	-0.0440899121852283	-0.03215293000423
LTR40b	9.54945286540317	0.0491335321671027	0.0427047776485097	0.0214705767750605	-0.00327005987460005	-0.0222891657700703
ORR1A3	13.265228524235	0.00674281224275219	-0.00525674746372928	-0.0405641194990807	0.0178006735332712	0.0213519661800436
LTR108c_Mam	5.3554393385075	0.0696167391687261	0.0293084115319076	0.0198039513624941	0.0954223266847389	0.0225038935412645
EUTREP7	6.47610195209173	0.11278479808142	0.0194842733840801	-0.0407401933434413	0.0118638249078158	0.00483120243456181
ORR1A4-int	11.9576566921377	0.0218594459295804	0.00248681665399175	0.0536626017435431	-0.0359306026920905	0.0101378062060355
RMER6D	11.8489453606142	0.00188297058278231	0.0254396581252845	-0.024759254038786	-0.09182961525301	-0.0747782334736815
ORR1G	12.6039368963262	-0.013274994157694	0.0132270673130268	0.0350059168946721	-0.00592996657240619	0.00195491946694126
MLT1C2	13.2958688813752	-0.0100703906466961	0.0299780899988047	0.0354275749042614	-0.00563587606673011	0.0101434096874407
MLT1E1	9.54864882706248	0.0291000476945804	0.0515374352044891	0.048677495962588	-0.00121753606743624	0.0232613852712475
MTE2a	14.5729037889119	-0.00634427470634158	0.000714073036679252	0.00845853789022577	0.00520197148936141	0.0137594866990121
MLT1E2	11.1617528699147	0.0249660190727994	0.00308080547210388	0.0045980205000582	-0.0377988412855448	-0.0259063898513254
RMER17C-int	12.1578021671639	-0.0298927622459058	-0.0389739571123506	-0.0518180698070339	-0.0216649652815182	-0.0339481272136783
MurERV4-int	11.0792175988885	0.0288398751303429	0.0732395934098147	0.0740111594198289	0.0343117270563678	0.0107122598584564
MTD-int	12.23231413137	0.0160097012752765	0.030147499672097	0.0441366135977486	-0.0496673910251548	-0.0226471490004325
MTEa	14.9682186773913	-0.00368097842927462	-0.000697738902632139	0.0154306030360924	0.00812188261608959	0.0196773896063274
RLTR24	11.1608965243976	-0.031682204723996	0.0271555844986242	0.0261022549542123	0.110524877045739	0.106401794651493
MLT1F	11.3750082960822	-0.036194172894529	-0.00564069661675148	0.0206876444761654	0.00387806891888864	0.0078137139181198
RLTR22_Mus	9.93802526561232	0.0178671941077244	0.0209539232112448	-0.0318983335878968	-0.100567248496642	-0.084200627898813
MER77	9.97536083131967	-0.0409474008894453	-0.00112347883736952	0.0317479014352262	-0.00935147089684207	0.0067037920162587
RLTR43B	-1.83476452903951	0.000600841270224972	0.0017139298759401	-0.00297710524210526	-0.00427007857671402	-0.00440456942533696
MLT1F2	11.823100627252	0.0115079329714245	0.033996402867686	0.0445275049592855	0.00758851989501608	0.0193386943163762
MLT1L	11.1027855447633	-0.0356552545323421	-0.0109012125994301	-0.0123819182506839	-0.00464203123532947	0.00942223522112329
RLTR49	10.66154911507	0.00496613899504261	-0.0192860781494435	0.0111134639716219	-0.00490447682130224	0.00961070464448888
LTR82A	8.60838302509289	0.0240922932022407	0.0667554778004167	0.0585239419651149	0.0749773966024989	0.109677789373134
ORR1D2	14.6987282310195	0.0125092723233369	-0.00215064325357694	-0.0257673127709754	-0.0323071727356137	-0.0378296004099248
MLT1A0	13.6005542270637	0.00535434623164477	0.0125475216951756	0.0379424484940287	0.0143380111632574	0.0244089197174588
RMER5	13.4584323694646	-0.0222359041314277	-0.00294367073642299	0.0106682245256255	6.19369904715228e-05	-0.000566182817923533
RLTR20D	11.3586483810201	0.00355558526099564	-0.00757695579707018	-0.139604935408096	-0.0641504034219054	-0.105705927565012
RLTR15	11.7924078133547	0.0320092541271304	0.00964383973508376	0.0329662441133269	-0.0633577859851897	-0.0750921509707503
RLTR50B	8.92817823537474	0.117210152717528	0.061405248857282	0.085671770067739	-0.0775281312321159	-0.0624360218498179
RMER17B	14.1794619285021	0.0103472417908357	0.00124013986377847	-0.0599363922504317	-0.00664100276359747	-0.0559830824717373
MYSERV-int	10.7921134188225	0.0194652003113536	0.020000914640022	0.0670984910320147	-0.034724384305564	-0.0350539470689792
RMER17B2	12.0763308847121	0.00188599115768895	-0.0240456155572915	-0.0869239976489258	-0.0390525962199408	-0.0660653634072261
RMER6BA	10.3368841446747	0.00351518681232221	0.00377735823636982	0.0216696461220387	-0.0304914063374504	-0.018872249561948
RLTR18-int	8.98376938694799	0.0319835809695022	0.0183931281550311	0.0488734132605586	-0.0524821702703893	-0.0520736420416217
LTR78B	9.01595755046982	-0.0134143630593417	-0.0338317690296623	-0.00136472618210881	-0.0472828912848886	-0.0764127776880468
MTB_Mm	13.2151489811992	-0.00337098626159005	-0.00933968349317382	0.000307189128605501	-0.0313551123437215	-0.0290597952006593
MTEb	13.9922473792191	-0.000124906055507523	0.00939185099243822	0.00879193213614116	0.0049479713203322	0.00283044050999948
ORR1A2-int	13.083382794296	0.00415321758843135	-0.00646836676982687	0.0117884523624632	0.0123488608245452	0.0312815930362049
MER31A	10.2606329381347	-0.0135793745327888	-0.0139809160298938	0.0145187018864821	-0.0290902862639584	-0.0219471121073056
RLTR9A3B	11.3643043575216	-0.119795251254036	-0.0549965430665118	-0.2429141056628	0.273645384385556	0.175121004582705
HERVL74-int	6.96440528829819	0.00942776832624137	0.0525393668699268	0.0300634935777877	-0.0486133307909657	0.00263453127428459
MER57-int	7.6167661181368	-0.0256090534949474	3.03245117452278e-05	0.0309446717200013	-0.0358460113535717	0.041565596705901
ORR1A2	15.1511007287093	-0.0185554282993401	-0.00244538832673946	-0.0410128246855344	0.032491894286526	0.0418879148030662
MLT1B	13.4391494795263	-0.00569534935113403	0.018061821544082	0.0310684256944125	0.0176030690384561	0.0351905804399752
MTE2b	14.4961215087333	-0.022908227217922	-0.00684819890704524	0.00478892687047683	0.00885141675639112	0.00433499172997465
RMER3D4	0.378222076838717	-0.0126234016178225	0.000552944363388541	-0.0118294510229041	-0.0116007378983957	-0.00825588988399772
MLT1H2-int	6.55745429477141	0.0174202611182492	0.0597483526040818	0.0860384078682772	0.0450056712416371	-0.00330695077450116
RLTR47_MM	5.33651296764254	-0.0648406629946932	0.0268214991939004	-0.0104770310886746	-0.0133772719329173	-0.106726964965365
RLTR46A2	8.26928442090971	0.0265416565440422	-0.0749746560199078	-0.144348692136324	-0.0100518348226775	-0.0347355319897762
ORR1B1-int	12.7217895915908	0.010137500936322	-0.0200081536003651	-0.00279728137112123	0.000857324008267213	-0.00145269282337956
ERVL-E-int	10.5347511062971	0.00941436966799003	0.0431398453516287	0.0300599073937882	-0.0242380010786718	0.00509354049683708
LTR88a	7.07056836997115	-0.0217427607525673	-0.0202778969946911	-0.107931750544072	-0.0189232315446697	-0.0839067683717767
ORR1E	15.3003861503492	0.00424900717156085	0.0026936045155832	0.00230075836492283	-0.0313935963420899	-0.0280322059226048
RMER20A	12.2747802590813	-0.0642914694217307	-0.0090378695783695	-0.0697152630313482	0.0729959990969071	0.0525746736757693
LTR84a	7.12298801153037	0.003306433406566	0.00188980089568958	0.00805787652011425	-0.0344388948197363	0.0602483002348206
RLTR9F	11.2287127827118	-0.0968478662376544	-0.131003958401367	-0.239243005156201	0.058873622615442	-0.0216103341841354
RMER17D2	12.2211417111594	-0.0188047484847189	-0.00155581392269255	-0.0187862140962771	-0.0810326900966913	-0.043675217668838
RLTR14	11.890121682284	-0.0256747659057535	0.00251001302584619	0.00802418190915155	-0.012567350393855	0.00171045407547865
LTR108e_Mam	5.1876970090281	-0.0428212336824529	0.0124678986797129	0.0365341783113129	-0.0296366327709467	-0.0593062590681903
MLT1E1A	10.6446837637847	-0.00256550855428905	0.0189462918980805	0.0165712669581684	-0.0177271693962862	-0.0391880959287167
EUTREP8	5.76082715053589	-0.0299021609817034	0.0525495035578105	0.0423778734954281	0.0982489233830952	0.0675348082799774
MER34-int	7.41023755271098	-0.0417943062126884	-0.0436522114621889	0.0141864094571016	0.0206973715539256	0.0666796809194956
LTR40A1	6.89752527836195	0.00694967347968589	0.0151485541220255	0.00704668222047555	-0.0440296481771076	0.0472883743479295
RMER15-int	12.7104947003127	-0.0215217374266565	-0.0018250546302454	0.00736992039994888	0.0213980301555221	0.0315118853285288
LTR65	8.13494945999426	-0.0573296443871989	0.00397633994335678	-0.073992586861662	-0.098500757027562	-0.0560831982914252
MER68	10.1884201005811	-0.0165851000010022	-0.00172196994006057	0.0167032088308972	-0.0245434499278669	-0.0200010102092705
MLTR13	8.44643011768018	-0.0114279922996747	0.0115805800471502	0.00126097930852076	0.119057920609746	0.130381418202139
MER31B	9.81424994542045	-0.0185410234235661	0.0161237308903708	-0.0588747852794533	0.0483007677635392	0.0360132404768407
LTR45C	3.95897407502758	-0.0134768845864071	0.0368169938453842	0.0422547263504804	0.0203316143725378	0.0377790322991678
RMER17A2	12.845754852424	-0.0209636576584984	-0.0224004073309469	-0.0323451174816309	-0.0516884639351787	-0.0266840172658949
MamGypsy2-LTR	6.83712284133793	0.00773772090321501	0.0572789677475445	-0.00226577176306986	0.0673580392951125	0.110343961928282
MLTR11B	12.910104967423	-0.02324787080771	-0.000922629129822994	-0.0220673231529069	0.00854127658359261	-0.0115815138537627
MLT1L-int	3.29596425289506	0.00221205237700062	-0.0142011351089613	0.11001714268193	-0.0312264551777046	-0.0358286242476131
LTR81A	7.30471708683589	-0.0180989774870657	-0.0216328967789199	0.00925355549915619	-0.0752527022162015	0.0082478663825114
RLTR47	9.24642851977942	0.00772815020568451	-0.0944387302467629	-0.0963652737138165	0.0905882628540748	0.079483180806033
RMER16A2	9.96523324820093	-0.112920576685159	-0.081881887538918	-0.141510134463452	0.0490334035260194	0.0768335736383197
LTR86A2	5.7928051798713	0.128764037906443	0.00521567364912201	-0.0230687902790336	-0.0540372896848904	0.0340797158386028
RLTR21	11.9255727968306	-0.0251462800691886	-0.00394639115500617	-0.00940038071668248	-0.0381667933213397	-0.0523512701576383
MLT1G	10.3336143011125	-0.0426613190320921	-0.00643535973208564	0.0231552059877771	0.0063440960261083	0.011445454115993
RLTR41A2	12.0588610680842	-0.0536438469201528	-0.0161926535840706	-0.161920301987355	-0.00637305048523373	-0.00953330262453811
RMER2	12.3262082376681	-0.027777376291187	-0.0240010413416574	-0.0282162921761611	0.0338278207954374	0.002033543865398
EUTREP15	5.38744347301004	-0.00322971392089144	0.0668681299898051	-0.0159256941900292	0.0516703655192767	-0.0110625722322766
RLTR26C_MM	10.5320097093004	-0.0216489494970542	-0.022526867132898	-0.0465887645566934	0.00430596560107865	-0.0444351354519288
MLT1G3	10.7583478233134	-0.0165277878762637	0.0247013601861994	-0.00284588782228212	-0.0136056486397056	0.00667235422790924
MLT1D	13.2998550811738	-0.00364321106387955	0.00511344318128693	0.0357565877279455	-0.0111938268025931	0.0133799093498812
RMER6C	13.2236742179033	0.0414325354280596	0.0125623958554719	-0.038347335122813	-0.135553234037122	-0.141555063354447
LTR86C	7.03691817170306	0.000374782385323513	-0.0134130923919979	0.0545854319568164	0.00847518152511206	0.0107715998656959
MLT1H	11.7359866112556	0.00316978746164587	0.0173163730419006	-0.00921800186002208	-0.0408652890271579	-0.0399336516251854
MLTR18D_MM	10.5731300923146	-0.00644861912726213	0.0361926613229997	0.051858969520989	-0.0152622487005427	0.0126846386557258
RLTR20A1	7.18760095873912	-0.0624078454653638	-0.0238534638393446	0.0130835253466426	-0.070757950970922	0.0303187762877126
ORR1A3-int	11.5462864030741	0.00894896742524764	0.0130656847708774	0.0234947485468986	-0.0441204437787839	-0.0299719411825041
MT2B	14.1604025055092	-0.0243849877693716	0.00164619025678725	-0.0134862687478154	0.023775914477822	0.0287162705815103
RLTR19-int	11.8902865771786	-0.0219854008388829	-0.0224733428515087	-0.00218872256424163	0.0193248233556069	0.0107895466425667
MLTR73	10.5213741603153	-0.00331546915326797	0.0268527764595987	0.000235615689307522	0.079449886495226	0.0702736577400049
MER92A	5.5432736754044	-0.02842909757132	0.0399780110486843	-0.0474709564347853	0.0142210685183741	0.00899330153534272
LTR86B1	5.63540968985181	0.00776297434122686	0.0510248889804261	0.0168417743056528	-0.0463787282515282	-0.0411752366462714
MLT1H1-int	5.97319901429715	0.0727575485503111	-0.0178743844507192	0.0594655102982182	-0.0810072751562725	-0.0690072991265644
MER4B-int	6.01655496628805	-0.000910933376216505	-0.0113271088168574	-0.0435481063097285	-0.0175565689794581	0.0416657108150984
ORR1B2-int	11.1978471577611	-0.0211533960641948	0.0197211339951213	-0.00578396677489401	0.0545524579434264	0.0544461919181618
RMER3D2	0.632103429728261	0.000880061201162574	0.00147037118294213	-0.00817760667787193	-0.00602595619508139	0.0186096124437443
MLT1G3-int	6.40838071208527	0.0451696378311022	-0.0212688476259055	0.0140293265535982	-0.087827487321654	0.024401916112657
LTR81C	7.33317775703301	0.00857501689337514	-0.0414829879716541	-0.0869093485767083	-0.00636104225192735	-0.0190374002177842
RMER3D-int	11.8438311783841	-0.0111303140973895	-0.0493016256852741	-0.0485781312042661	-0.0241871045702844	-0.0429397765716608
MTE-int	13.0639093967834	-0.0118305845585489	-0.0128783121250713	-0.00287248353240699	-0.010768495994693	-0.0275454127778403
ORR1B1	15.271299497395	-0.0222891361428719	-0.023495214847026	-0.0530896864745287	-0.0266910426512386	-0.0269670068054193
LTR16A2	9.50117610305582	0.0268084346373101	-0.042189212378112	-0.0531577754072643	-0.00721710345134241	0.00878089852087882
ORR1C2	14.6415822419002	-0.0578254995481338	0.00433941841215102	-0.0696682898147003	0.0881549292572466	0.0668013742561904
MER34B-int	5.51012859745791	0.256954638736726	0.134519242752656	0.0146424498307853	0.0574159286167575	-0.00598277705713457
MamGyp-int	7.17755682197275	0.0539697499843728	-0.00402538484231307	-0.0998720407477371	-0.0794300691252356	0.0149601530363874
MER88	6.99975152595924	-0.0015170205695787	0.0312128385942989	0.044750386737566	0.0597136597320018	0.0440774657824603
ORR1C1-int	11.1287295001303	-0.0217649781094753	-0.00938501853274154	-0.018841906108106	0.0182189809781281	0.0131279648306588
MER34A	9.72055233286245	-0.0400949029518198	-0.0237843583484292	-0.00660757752402041	-0.0331557798276574	-0.00518167224065458
MLT1J2-int	5.28765100862115	-0.00396593341278706	0.0438907487144968	0.107750615600424	-0.0173243664111222	0.0592657956581002
BGLII_B2	9.74664191880042	-0.10545562075071	-0.0776149723229196	-0.096735040741045	0.134508711906097	0.0630889200226363
LTR80B	6.64324825716057	-0.0263679863297357	-0.111086045038085	0.00318472226463129	-0.0240406413409708	-0.0384449832483158
MLT1O-int	1.17572436424164	-0.00852605846013188	-0.000986944817344737	-0.0130742729985296	-0.00202726475590165	-0.0217582443285924
MLT2E	7.4434854640896	-0.0617278578880613	-0.0651230508221365	-0.0771965543435877	-0.133531808517724	-0.116485577228143
LTR33A_	9.88988971796131	-0.0173116697824032	0.0233845031485576	-0.0662333815792078	0.0204607086688302	-0.0133216465978787
MLTR18_MM	10.0107495218709	0.0256378441148399	-0.0432328485304954	0.0393640783919569	-0.0401831058446831	-0.0681292808179332
ORR1B2	14.54271816816	-0.0301348663182992	-0.0334621169498401	-0.0961312362561344	0.0200151300641132	0.00351772881085033
RLTR51B_Mm	10.6233486180791	0.00126075309445817	0.0588240406015448	-0.0150261378745178	-0.0155789981110797	-0.0302002806616528
RLTR10	10.9976694206266	-0.116932845170279	-0.121496855526372	-0.130048868901746	-0.0230849860329609	-0.070802267910052
LTR37A	8.74686261187363	-0.0463388607176558	-0.011315989765551	0.07140154502566	0.101621720504623	0.041702906816214
ERVB7_2B-LTR_MM	11.7464945689774	-0.0109292784397095	-0.0899386155428399	-0.217760475213476	-0.0321808849080991	-0.164891259571649
ORR1A4	14.1515369059459	-0.00812256918463028	-0.0269087415215434	-0.051160369865169	-0.0286332737276371	-0.0243553815588378
MLT2B3	11.5062186733082	-0.0259081380486474	0.00692589935376198	-0.0127199704906094	0.00259752214012643	-0.00899681235360283
RLTR31_Mur	9.47002042541724	-0.0212541020883013	0.00705869668180625	-0.0142116109539092	-0.0371068477636367	-0.114769178053981
MLT1K	12.3092784258746	0.00133977319470979	-0.00147382243208938	-0.0236792739974625	-0.0535467861490559	-0.0569709439063146
MLT1F-int	9.29593358856326	0.0101544511283382	0.0135389806018953	-0.0218752099919843	0.0359753474436086	0.0103279656034712
RLTR30D2_MM	10.3501437079478	-0.0166545661113844	-0.0198405400446866	0.0321098411941545	0.0285359725043719	0.0120819304114228
RLTR31_Mm	8.66441477943864	-0.00861184011434801	-0.0372078048941056	-0.048753667486551	-0.0596778174115968	-0.0948640094450575
MLT2B4	11.171584306156	-0.0405372953622329	-0.0232690500136119	0.00819994719728889	-0.0234636614836177	-0.0321830185595946
MLT1O	10.1334189401412	-0.0226991084390988	0.00725950087320726	-0.0644383827824058	-0.0342803902635218	-0.082492330642161
LTR105_Mam	8.05363129958113	-0.041386285055049	0.0490996573931692	-0.0513111817971517	0.051037398222622	-0.00316775028338867
RLTR12BD_Mm	11.1027853788882	-0.0696994443588945	-0.0580296957140618	-0.0867013968864558	0.0880292456557203	-0.00108546130352671
MLTR11A	12.4913255215283	-0.00891132268538364	-0.0114127848625127	-0.0208056570401123	-0.0347815413790311	-0.00453339200978853
RLTR44D	8.90493823305458	0.0203735204157152	-0.0157438360789914	-0.197594226940042	-0.025667584973549	-0.0337758545402433
LTR85a	7.88569245244836	-0.0342706108014408	-0.0249771370403593	-0.0454678581234171	0.0442948518710775	0.0133867274292676
RLTR13D1	10.1208185421088	-0.101730464399765	-0.0702618331644658	-0.0911542905659317	0.128193808638191	0.113185638763921
LTR88b	8.2750053497474	-0.038149976672651	-0.0107291742413285	-0.0534244229809122	0.0998609281436931	0.0710841418733406
MMERGLN_LTR	9.67817750268225	-0.088173200874536	-0.0872057921651397	-0.149216007966787	-0.0340431012338307	-0.0436174986268352
LTR45	5.25648479350903	-0.0676061430850217	-0.00199089189789614	0.0117111532353675	0.089038857634641	0.108157180923965
MamGypLTR1b	7.92741184579516	-0.0270204748171343	-0.0787951833179905	-0.0349268895146269	0.0295514154178571	0.0804213148663644
RLTR42-int	11.7057337663714	-0.0134198870257389	-0.0198553715398848	-0.00401145506147671	-0.0177827273441657	-0.0278298151935878
MLTR18B_MM	11.0255163635693	-0.10720562654725	-0.0711536677697087	-0.171051071042186	0.18518846759275	0.15822322574879
LTR89	6.96810352532679	0.0319678373913224	0.0784746916290588	0.00402792911215855	-0.00788928059268557	0.0597244388969767
RLTR30E_MM	10.4609421150851	0.00458841207900917	-0.00726305280524464	-0.128516782978949	-0.0289442806859128	-0.0748086125118519
RLTR17D_Mm	10.4679070370231	0.0286138335081656	-0.0135291517197818	0.0359752862411735	-0.100849671222141	-0.0837199767836463
MLT1E3	10.4106875666232	-0.0166495381685277	-0.0319792844356517	-0.018890237148117	-0.0309359423707996	-0.00743621586510201
RLTR8	8.57238970992557	-0.013458299222556	0.000472021885670415	0.0982022090406574	0.0281406077900854	0.00441652959366223
RLTR26B_MM	10.6932119056089	-0.046140942199056	-0.0330737035783315	-0.0550392659940666	-0.0459845320992152	-0.0494658941617097
LTR81B	8.19971071661999	-0.0196802358072432	-0.0567676430233455	-0.0692311456344541	0.00438089240003414	0.042425693643926
ORR1C2-int	11.5349255591584	-0.0711458856278639	-0.0263052987033223	-0.0499733691808828	0.0615218192262095	0.0580767942413871
MLTR32C_MM	8.80170186812817	-0.144792603964103	-0.261566119079019	-0.224993666035342	-0.0900040416559591	-0.0230910983249792
RMER16B3	7.6706082754229	-0.103733768892634	-0.113939420175618	-0.0820950245765788	0.0376167810489045	-0.00800760666007516
RMER13A2	12.5866976794846	-0.0572190076673706	-0.0190691472046325	-0.0873294094136394	-0.00810195991327411	-0.0124382516581374
MER110A	7.36779711915725	0.0179511020925043	-0.0604588349431925	0.0561976409527363	-0.0153704177538545	-0.100600167287363
RLTR9A3	13.3501599938713	-0.175556281995149	-0.0625650120134988	-0.283104444382035	0.306828917297318	0.187288496967012
LTR67B	9.90015874089807	-0.00488165397626616	-0.0553644537469484	-0.074673456945888	0.0135992422382749	-0.0100745534128492
MLT2D	10.7547429008547	-0.0114521891214796	-0.0249602550041281	0.0582348281168095	-0.0137666470501987	0.0102047017100606
RMER21B	11.7647063356018	-0.0348931818774858	-0.0101653656582332	-0.111608956633793	0.0239303350748781	-0.0442212903492027
RLTR16	11.9005601617954	-0.00521724714652017	-0.0461509477786315	-0.0729600434717987	-0.0597401016338317	-0.0967657175825281
ORR1D1-int	12.1573086117938	-0.0327771772812433	-0.023105091537019	-0.0456576363564878	0.00569884613937077	-0.0270329831571203
ERVB5_2-LTR_MM	8.55656900556615	-0.0436507671107638	-0.00460517177107711	0.0310344702464587	-0.0992030698917539	-0.0702278400975249
RLTR48B	8.15496580243599	-0.0474416233234614	0.00756748451284217	-0.0353313147682144	-0.000928644892088215	0.011087187204037
RMER17A	12.2012553028062	-0.0125567130259814	-0.0332404014844059	-0.0081893286508059	-0.058928058576269	-0.0364714403486115
MLT1B-int	7.42495963370836	-0.0177684036230525	-0.0278693584472363	0.0443477997320683	-0.0692798707901323	-0.0123119058059507
LTR37-int	8.07178459507217	-0.000174216543747718	0.00590884631434108	-0.0317896243693898	0.063490956721914	0.0291211446635984
ORR1D-int	9.91308174052866	-0.0884827960300001	-0.039081094642146	-0.0847877838685989	-0.00711533914559226	-0.0584795909136915
MLT1F2-int	6.6856862116513	-0.113219350165532	-0.0656033689119369	0.00251213148074836	0.0599314733440286	0.0182569701937636
MER34C_	9.10891586008344	-0.0384996747638944	-0.00992392382323892	-0.0568384243862017	0.239124591498518	0.213077284553574
MLTR18C_MM	10.0452911091422	-0.00765369673875504	-0.0222908890406259	-0.0177630938107729	-0.009080204893257	0.011980078851682
RLTR14_RN	10.9586034266456	-0.0607868203731368	-0.023319326899129	-0.015740601111796	0.0361532972000038	0.0269906624727039
RLTR16C_MM	10.129890918516	-0.00979997104027674	-0.0565948313890949	-0.0894770359528039	-0.122832987590389	-0.122398951416507
LTR90A	6.56844883770149	-0.00811571560899882	-0.0314163888442707	0.00147820143033695	0.0478111942903388	0.0287677850670205
MER77B	9.89481612610907	-0.0378666684260587	-0.00996663077229343	-0.0471054729354368	0.0209434595863343	0.0244467605659491
RLTR30	9.88821843910791	0.00101088127451554	0.00244452229580716	-0.0290757420480325	-0.0192839944251357	-0.0186438739978776
MER21B	11.8816430886777	-0.056898485461927	-0.0355560358906661	-0.0456168274911555	0.0451176059231511	0.0439293949107586
LTR10_RN	9.92154455289182	-0.0205393199282575	0.00222241207601925	-0.0568238967232375	-0.110083055988646	-0.0899623423774756
ERVB4_1B-LTR_MM	10.1703200393093	-0.0873296042323926	-0.0868268917971484	-0.0723758471686473	-0.0162548522501993	-0.0676233426226194
LTR16E2	9.33004928761221	-0.0190755649700183	-0.00801764186221909	-0.0020049513447038	-0.056188102009413	-0.0775682389470003
MLTR31E_MM	8.63447671832994	-0.0168824122672273	-0.0626139607143212	-0.0430553042244579	-0.0531918563372962	-0.198337633237918
RMER17C2	12.5609859909421	-0.0674447842077317	-0.0025940848927668	-0.0564080902073876	-0.0150407015012508	-0.0361915900665686
MLT1H2	10.337973720898	-0.0195915727406941	-0.0124693465715531	0.0121466742654341	0.000311932119348768	-0.0113394971993799
RLTR9A3A	11.1653997390981	-0.130343144053967	-0.114246410925992	-0.334207733563748	0.222197166506529	0.116632150054677
MamGypLTR1d	6.45631574393334	-0.026124308061326	0.0481106469015282	0.0808238375505343	-0.0389035364781414	0.00243369017876738
LTR83	8.06361719354903	-0.074504269505427	-0.0803912921025223	-0.00755833200269862	0.0693574436290714	0.0615951950332381
MLTR14	14.1521002214994	-0.0549627138345823	-0.041812187597694	-0.0831761336453987	0.10447545423118	0.079163316273414
MLT2B5	9.64251351172429	-0.0515292832037471	7.34304053704449e-05	-0.0726057452965616	0.0825004812373571	0.0661916802193829
RMER17C	14.5663095766455	-0.0670950804626003	0.0100989604429991	-0.0781386311957828	0.0380275200676525	-0.0143722180880168
MERV1_LTR	11.284039028172	-0.115162702146042	-0.0531497459743875	-0.116929561292654	0.0101718762347378	0.0121003681679941
LTR85c	6.88045315517823	-0.114296877538228	0.0168415147829366	-0.0848614641910297	-0.0611906440600078	0.0177674512595187
ORR1D2-int	11.4549677679003	-0.0420295109644062	-0.0142292808887561	-0.0507842494536508	0.0199482632462384	-0.0163110030261624
EUTREP16	6.54406857857235	-0.00535350423497771	-0.0180816399015411	-0.0332903007881358	-0.0161326061207987	-0.0360696769101567
LTR58	2.95689034521426	0.0085740988459575	-0.000861259715704499	-0.0273462783153766	-0.0083848813217795	-0.0276550939066058
RLTR19A2	7.23444840373383	-0.0622996222713121	-0.0533089063863157	-0.0178683470439989	0.00827066978343716	0.049726949848834
LTR16C	10.9727058922905	-0.039851170717041	-0.00441718185334672	-0.0290641469664426	-0.0478378830893309	-0.0213649873944792
RLTR19	10.5522440679065	0.0270411091818925	0.0083829133733655	0.0355318109103369	-0.00337141685394649	0.0038654993482492
MamRep605	9.69431885866263	-0.0460044075419841	-0.0617980867455898	-0.055807090090024	0.061477634470446	0.0380902468490518
RMER16B2	11.0106295603043	-0.111912801711545	-0.112445658303846	-0.195242569638902	0.158757700567588	0.179023283035759
MLT1A1-int	7.7427951342691	0.0300270661149113	-0.0325573268780266	0.0701213167354799	0.0117834972888966	0.0218421183108584
RLTR31B2	11.4829485108244	-0.038737306708736	-0.0699917098888339	-0.11727783379161	0.0490065844133198	0.0244005815664732
LTR90B	5.78526126977406	0.0662344794784957	0.181759161107987	0.149106215391132	0.0812472875972947	0.0419815370642045
MER34	9.4891415702437	-0.00942419040436349	0.034870442251858	-0.0115336382154911	0.0585152545936864	0.0415266300765111
RLTR13D3A1	9.57694124391235	0.0232602044603638	0.00536735411814249	0.0766641238302093	-0.0057714691249906	0.0315811979125851
LTR33	11.3558594321352	0.000222780003980461	-0.041828011171603	-0.0429105730298769	-0.0416656834021758	-0.0415607593533469
MER21C	12.4549739835429	-0.05372875455007	-0.0238007901977308	-0.0572139653181782	0.0862082308667738	0.0802054880461807
RMER13A1	12.1351896166062	-0.0642587290876691	-0.0396849433315332	-0.0678042038855704	-0.0237959985602991	-0.0399916481962617
UCON51	5.30570547278528	0.0119144330935583	-0.0146556128476956	-0.106617695627523	-0.110509630342436	-0.0638928916942687
MTEb-int	10.7703562965287	-0.00977576244534006	0.0415466441047876	0.0218437243892389	0.0199207285872003	-0.00107773607985173
RMER19C	12.3086786127974	-0.0403750335120279	-0.0496573680845191	0.00445111023734412	-0.090883443327952	-0.101439159363673
LTR82B	8.48017556032388	-0.115899795228483	-0.0795991109437946	-0.0187340678743357	-0.00286287672380148	0.0203769710564483
LTR72_RN	10.728341577152	-0.0612613157031703	-0.0549544848163102	-0.0869808558393519	0.0605581278192222	0.0521889713732566
RLTR26D_MM	9.90375948867905	-0.0220904485505322	-0.0365946166600182	-0.0640868674661874	0.0214307893216699	-0.0280978754912944
RLTR9A4	5.42619996121924	-0.0101867755094665	-0.0779855710018387	0.00168110679629407	-0.00623966695013056	-0.0661832910199136
MER110	6.85723815241932	0.00490208076631315	0.0206988493913061	0.0549723656412908	0.0366262630365108	-0.104412837247082
LTR16A	10.9794148794131	-0.0347095254431	-0.0203471815985701	-0.0542785364774101	-0.0199350875722768	-0.0159328459185168
MER67D	9.3440445930818	-0.16357613503882	-0.0741421523179593	-0.147792115202316	-0.0397212017646833	-0.0392162115565906
MER74B	10.0513831405399	-0.0619694884260049	-0.0687671020116323	-0.144972505049521	0.0525720017783193	0.0573240293233077
MER92D	5.96820596172709	-0.0162260286352431	-0.069576546658447	0.0137835503890473	-0.0237007630584918	-0.051880413945276
RLTR44C	10.7586432171642	-0.0631454470340334	-0.0884321943350148	-0.246257566356885	0.00309359509551577	-0.0559937110812267
LTR80A	6.5316071739646	0.00968024323759842	-0.0797649393219251	-0.0478618603559831	-0.062172657946939	-0.0678897297381855
LTR41C	9.54821564521265	-0.0754510281763654	-0.0621608440076908	-0.171659436683354	-0.058942623092813	-0.133350220025831
RLTR20A2B_MM	10.5354613428578	-0.0409397524790567	-0.0604621869649282	-0.115125885374326	-0.064856973785389	-0.174665611808713
RLTR1F_Mm	7.39584623209648	-0.0656578738887434	0.0510194420599293	-0.0712793630305812	0.0820003605455506	0.0848133409408698
RLTR9B	11.3477588110767	-0.128195412930907	-0.0493813726810792	-0.297214335946178	0.19896600711631	0.103010711589642
BGLII_A	10.587505902455	-0.135089950615708	-0.124504675101553	-0.255912926279185	0.159933249907454	0.113176248821429
RLTR35B_MM	10.4902996128209	-0.0867663173979238	-0.0306873095356579	-0.121367325456832	0.0715254931514266	-0.0116929855079935
MLT1J-int	9.57648287906979	-0.0559528515710923	-0.0356139719655726	-0.0792805877462346	-0.00951292074608112	-0.0522388843995909
LTR53	8.70342806773798	-0.108259510461446	-0.0625939301975915	-0.0720289248589285	-0.00705750049657361	-0.0403948643722156
MLT1H-int	8.40842427394148	0.0616414325494823	-0.00697427936569639	0.0166862092511657	-0.0477572085809559	-0.0350607060269237
LTRIS_Mm	9.12270378897913	-0.031905817484283	-0.067857191270857	-0.0467878723073696	-0.0505361143939886	-0.0738261557668629
RLTR46B	8.39867531012461	0.0215189772726614	-0.0778860724370443	-0.237837248885546	-0.0295578925331075	-0.10176467462462
LTR50	10.5198520581225	-0.0426828261419949	-0.0439665035557155	-0.122671638744162	-0.0770379183996379	-0.084348867116141
LTR33A	9.75491281642369	-0.00769302267882921	-0.0151988869178279	-0.0284764272217171	-0.010833999373089	-0.0293565968564486
MER34B	8.80741091713783	-0.05918344292383	-0.0840813322156961	-0.0900780987774219	0.0467931210825796	-0.0555489992199796
MER70-int	7.22887221535255	-0.0340882983724971	-0.10601062699538	-0.102624057177355	-0.106165698919735	-0.162928679844383
LTR55	8.61615956160454	-0.0266745082306414	-0.0163678337285518	-0.113707385675749	-0.0303881093034573	-0.146720863484038
RLTR20B4_MM	10.3078079126366	-0.0538793607482209	-0.065119453723117	-0.0891647017628934	0.029798146370748	-0.0685544547674706
ERVB3_1-LTR_MM	10.1320021497163	-0.190505523601429	-0.29558736845723	-0.329015972637634	0.249167616127812	0.240332983230562
LTR53B	7.1631465487136	-0.0226465894194758	-0.0656364773549916	-0.0637283313025518	-0.0255498310619986	-0.0538092971843325
RLTR12E	12.1532082837294	-0.122626845264376	-0.0645820443867304	-0.191784439518068	0.163298216069952	0.106261529287577
RLTR20B3A_MM	11.3620004815179	-0.0737830986343297	-0.086686666735158	-0.166387785379271	0.0293128184621025	-0.0384410844133107
MER129	6.39971261466173	-0.174685028249408	-0.109365634926846	-0.129000281728947	0.0864289584034257	0.0170301219353099
LTR33B	8.72109887090721	-0.0265055056435379	-0.0328440317298888	-0.0404603242152444	-0.0319530949539004	-0.0291224757829145
MER92-int	7.93393919016811	-0.0424493464673255	-0.0993672465884092	-0.0456253012474459	-0.0995517507651318	-0.0645888638894299
LTR16B	9.30232988831131	-0.118170931942403	-0.100298995493761	-0.142682355829987	0.0357259728933332	0.0324128649224367
LTR40a	10.0427757750849	-0.0313219316620188	-0.0624100230891855	-0.0444294504908473	0.00142188739423865	-0.0450309991961113
LTR33C	8.90092974292468	-0.0390639812264997	0.00998167739174072	-0.0620183619209858	-0.0495286490916538	-0.0769463716975718
RLTR34B_MM	10.6598432544793	-0.0976344330684835	-0.0903303647590423	-0.124587192330877	-0.0351504634127213	-0.127973570434817
RMER21A	12.2353905023631	-0.0886760398121549	-0.0771946975653091	-0.211883020729372	-0.0401848021315896	-0.124038907493871
MLTR25A	13.8444005770563	-0.137708812891686	-0.115709827090202	-0.248512138136174	0.17695576583383	0.159875734378646
MER34C	7.68113621967747	-0.0854432230958251	-0.0932280366240645	-0.141816111496527	0.0499433717169664	-0.0164964576160944
MER92C	6.69621043466219	-0.0452542173243984	-0.000509997380046201	-0.0667606785445267	-0.00143696535343629	0.0154279365161987
MMERVK10D3_LTR	8.69196496689033	-0.097400042759725	-0.109623525487381	-0.114412425700701	-0.0425189187192441	-0.0524752383949245
BGLII_B	12.2225393416719	-0.117946556745943	-0.145330221867818	-0.227324476730477	0.0432768596307564	-0.0251649476418567
MT-int	8.63023736392294	0.000219894269918086	-0.0588624444298578	-0.022134502638302	-0.0558843474697088	-0.0598687740194848
LTR91	7.96377084795495	-0.0593785150223463	-0.101314669387918	-0.0516344896210379	-0.0593765373183803	-0.0799413333184305
RLTR25B	13.1863990415195	-0.135963866920584	-0.101046590453	-0.17252062898479	0.133843881625497	0.105028266020788
RLTR17	14.1956668400504	-0.0823025667094068	-0.12245495095541	-0.259949127180876	0.0241036635517844	-0.050423125213678
MRLTR33	9.27404724308248	-0.0348582473227808	-0.0686998641789174	0.0379884407610298	-0.047377210951403	-0.0393501308939488
MLT1M	8.60816013656614	-0.0616849126884649	-0.0859161528934678	-0.0354635910520038	-0.0516783405855286	-0.102542206223154
MLT1G-int	5.82148030757204	-0.0603275644134973	-0.0524335992130887	-0.0537926319337707	-0.0407878573053519	-0.046181124696993
LTR41	10.682934090491	-0.0740775804274527	-0.0148125200508815	-0.163967465375109	-0.0480429875060437	-0.064896329082389
RLTR16B_MM	12.2397798986393	-0.0976115233924233	-0.102901821148855	-0.232216896890556	0.0426125587033326	-0.0171551864203607
LTR41B	9.86863417052316	-0.0342378957487846	-0.00872585847440632	-0.157661184845921	-0.0728205633700174	-0.103733243990876
LTR103b_Mam	5.68348225861502	-0.0346330468391391	-0.0368153352916156	0.0413351685163557	0.0334371520844154	0.00657151191329319
IAP1-MM_LTR	9.76656065754748	0.0196850913598539	-0.100683329641891	-0.137186590042052	-0.132713602368561	-0.161110731026515
RLTR10A	11.0256081292477	-0.174844962899556	-0.160470235390136	-0.218037459424782	-0.0241920506624425	-0.137066786904818
BGLII_C	7.24826170470617	-0.148846619587419	-0.0800333978825325	-0.164084487420775	0.0987574987340327	0.00769331462890843
RMER16	10.2018953580393	-0.0827546659203851	-0.0654024075372952	-0.0676433921479607	-0.0384161113196733	-0.0521704804588232
MamGypsy2-I	8.76242917760024	-0.101576388182853	-0.0736623772160616	-0.0352656970965786	0.0264821938131341	-0.0144969707671088
LTR16	10.3460643437575	-0.0383101699375406	-0.0266918766987523	-0.0306636520010848	-0.0370131771189062	-0.0447450150370106
MLT1C-int	5.78943705191238	-0.0353671268278903	-0.00711674514179084	-0.0122950177579595	-0.0443121252127581	-0.0177761545057864
MLT-int	10.5722365337544	-0.0700637205129642	-0.0497411528609586	-0.0837268326512479	-0.0304375155367218	-0.0187248405330074
LTR79	9.2280694075566	-0.00786032837343065	-0.00680275545423292	-0.0413701041882817	0.0380157833116126	0.0422307263896489
RLTR42	9.4467031119316	-0.0693180058519669	-0.0628449400466025	-0.127078688206584	-0.0573190974462019	-0.109260412963426
RLTR20B3	11.4110897660694	-0.0664519270474937	-0.060732920701648	-0.118811129406454	-0.0093490990190741	-0.0547649421319107
LTR86B2	5.50253931416523	0.0406787211602557	0.0350966560460639	-0.0141660735970115	-0.0950702798137231	-0.0789623564462483
BGLII_Mus	11.5706100526319	-0.127322418935602	-0.0880736052775219	-0.207021105057972	0.0681166874218491	0.0152920078659839
MLTR31D_MM	9.56348827886583	-0.0771945694944929	-0.0991795257218495	-0.101247081422706	0.00252549958660175	-0.0856735284509931
Eutr5	6.37273567157382	-0.0659181630968364	-0.0745692654164216	-0.15856023752621	-0.0713402158404719	-0.0630746521973755
RLTR30D_RN	7.55069106527614	-0.0211854485225942	-0.019571413200933	-0.155171429473132	0.0526089766968303	0.0256839616359743
RMER13B	13.5841436296175	-0.0694198319622075	-0.0698055827637063	-0.103984335288891	-0.0426358623388889	-0.0709570891659759
RLTR20A3_MM	10.9828305531698	-0.0591753655674214	-0.0348772279439888	-0.0800268688116539	-0.063925485617057	-0.0830084971905549
RLTR20A	9.42112375896133	-0.0320966945741343	-0.10235654211534	-0.152475842490162	-0.0611697393264627	-0.0927682378181807
LTR16D	8.05835717346277	-0.0535731914094892	0.0135924030149148	-0.0381337380632001	-0.0761289387439135	-0.108502002901935
RLTR20A2	9.51590595131808	-0.0207369285862704	-0.0625626445986427	-0.120723522325623	-0.0295721758024037	-0.062626789560202
RLTR46	8.23613480720645	-0.0399830380260173	-0.131101343425641	-0.24471882550718	-0.123958906433392	-0.177834858897796
LTR16D2	6.00021530473609	-0.0309114686308662	-0.0554840058540922	-0.038217848681124	-0.0992523938255792	-0.0841084256863169
MER57D	8.68683293706867	-0.0580352078916491	-0.0780309491701132	-0.107575923901271	-0.11726333055549	-0.10210190657221
MLTR31A_MM	9.73863183148558	-0.0373099243551049	-0.137660398638262	-0.151388994849762	-0.136524858656772	-0.213614231659472
RLTR17C_Mm	9.53099826478024	-0.0775446917751239	0.0220225124387703	-0.129916756580169	0.133548813928332	0.108632742444374
RMER13A	12.1479581036955	-0.0547371977559656	-0.0765017911596608	-0.091421341230042	-0.0660697189002146	-0.0693545202016566
LTR89B	6.60815703808891	-0.159074088340719	0.00735119939487028	-0.0256135735754217	0.026296804020526	0.0279457956462448
Eutr10	7.98045864440067	-0.0789900012722393	-0.0530239075515437	-0.0595288666299476	0.0801263294376069	0.0463271542902275
RMER20C_Mm	12.6971484037684	-0.143380507741954	-0.0759437560727871	-0.145552534339688	0.0224975557830192	-0.0484859392915684
RLTR31M	9.14613302011655	-0.00707497992768324	-0.0381655169517625	-0.0952594903488055	-0.134769979329647	-0.110443010580434
RLTR30C_MM	7.89526185810847	-0.095204598418194	-0.102256158430935	-0.127259771003533	-0.0491450892190892	-0.0469893426592103
MER57E1	7.75829974204327	-0.0512755244200482	-0.0417843138700364	-0.0988944744556965	-0.022408872759514	-0.0127453955751493
MER57C2	9.65615883772057	-0.0441346705439756	-0.0520759851954384	-0.135690421923137	-0.0743507032652602	-0.129131037670255
RLTR53_Mm	10.6136995062388	-0.104241794773616	-0.0753758683205366	-0.0986260147616171	3.62954758532652e-05	-0.00318520978557402
LTR101_Mam	8.53165580540567	-0.120535294541977	-0.0393799050265358	-0.135655310438873	0.0656631088311705	0.0859339675561124
LTR86A1	6.6967607467594	-0.0123989852637694	-0.103454665609378	-0.0543005997108477	-0.0672833899921264	-0.0272464426436363
LTR40c	8.64870131868659	-0.0227575227585586	-0.0317136681539143	-0.024554018309205	-0.0943978904900842	-0.0493483411919282
MER92B	9.25837464104705	-0.0442450151264477	-0.0423117239670727	-0.136875846568378	0.0682908408281779	0.0126460999338978
RLTR23	12.7324788851989	-0.133494976883998	-0.102138010025719	-0.170491477332954	0.0527009491197052	0.0124654698267221
MER74A	10.8926177651498	-0.140164922831744	-0.0809839093324562	-0.117285896137533	0.0680010403513531	0.0514153686854542
RLTR11B	12.6807711317061	-0.182922132868079	-0.125495118298208	-0.2378470408364	0.162182875852256	0.120150503627524
MER76	9.00231240274765	-0.0839891148892526	-0.0327394902363487	-0.0974880314143576	-0.145192666133019	-0.116320499670163
RLTR19A	7.77649812183984	-0.0223928980041901	0.000926449303599419	0.0512844885782267	-0.0371187404973501	-0.0698315749845433
RLTR12B	11.3099219768482	-0.103939852155133	-0.147059025674681	-0.183630384409785	0.0393795757594511	-0.0216925311468756
RLTR53B_Mm	8.81701324278082	-0.131635214832832	-0.133624361530019	-0.150443785782858	-0.0092151735630015	-0.0616435864574889
RMER16_Mm	10.2512319015779	-0.137865074971335	-0.183566045875768	-0.171377350313945	0.0223681416837582	-0.0163302438156361
LTR16D1	7.25190730694332	-0.0278512296797437	-0.0448730279046581	-0.0930498444400145	-0.0330460085202251	-0.031027100265403
LTR87	8.35864545166269	-0.0466924457765234	0.0376023312541776	-0.0171091756814317	-0.0490362456901465	-0.0864737121259047
MLTR31C_MM	9.94812493538774	-0.0440970406944228	-0.0959626337074884	-0.176806450465563	-0.082408559394084	-0.187409928897299
RMER3D3	3.10507379706746	-0.0414863903366181	-0.0581162606341197	-0.114013579219571	-0.0656899222680511	-0.105167029455702
MER70B	8.761099598607	-0.0674295666652398	-0.0260618048811772	-0.0911559409495304	-0.0402390755126909	-0.0753459801669578
RLTR3_Mm	4.30245642077726	-0.0373378863073404	-0.107583122223204	0.0164833967449463	-0.00136974708273829	-0.0111719966369996
RLTR26_Mus	12.6436700706163	-0.0968954569412279	-0.124827104990812	-0.215775959176382	-0.0502284269278004	-0.11077053781114
RMER10B	14.022468760597	-0.171836330695115	-0.127840718106754	-0.252305996739452	0.0896811967787805	0.018352428588635
RLTR28	12.6185872144854	-0.156994961491687	-0.129000567201775	-0.141546560639041	0.0366549118110076	-0.00872243213875556
RLTR9D2	12.2352359831615	-0.244133582690202	-0.197078238566759	-0.385790449628496	0.181348147411537	0.128763106054906
LTR103_Mam	7.9433574623811	-0.108926771566801	-0.0888056710403236	-0.214008826972913	0.0106735808291978	0.0131350257352958
RMER16B	8.54054854101898	-0.211715502041557	-0.066690687180575	-0.223876012423787	0.182124949735492	0.110623266160701
RLTR12A	11.1169808419237	-0.192343051806295	-0.131545060717796	-0.194870685935999	0.08781908038676	0.0571561529590383
MER67B	8.77777143067593	-0.0831933464711305	-0.134752904778143	-0.152159975830354	0.00559105048246167	-0.0381756974312335
RLTR13D4	10.6993728746273	-0.175260247411764	-0.189363777466964	-0.227160733403514	0.0097194681531203	-0.0417416466443097
RMER17A-int	10.241760887595	-0.131957898274749	-0.128979248229378	-0.249419450502605	-0.103579137590099	-0.144929883328604
RLTR20C	9.23948479520456	-0.0758141070626319	-0.0999535285662283	-0.152144510927913	0.00151814676726225	-0.0557498677806212
RLTR13B1	12.4564508092494	-0.211751906797208	-0.141518388047388	-0.285609454426165	0.0980851125387261	0.0205991643784884
RMER16C	8.41138053697608	-0.0299520967898861	-0.0436207497464878	-0.0135837167204613	0.00286880158083136	-0.0621652732861158
RMER10A	14.8465619156382	-0.165188106479084	-0.10850519863876	-0.261465739505523	0.102479482479504	0.0337793465147094
RLTR13F	10.6200354821813	-0.196672231094214	-0.108579528761741	-0.290031748199706	0.08914942253951	-0.00862023774227438
RLTR20B5_MM	11.6999338651503	-0.153458949547	-0.109548905468353	-0.188788335715984	0.0853254140964896	0.00973466590815697
RLTR30B_MM	10.4232457317078	-0.121393470638056	-0.0322691644820505	-0.163045911276795	0.0161316161348086	-0.0475942350309264
RLTR31B_Mm	9.98883903773599	-0.0358166299599869	-0.0732162953558628	-0.169881583588637	-0.126019029844887	-0.19856280030184
MLTR31FA_MM	10.2668348491157	-0.0635497736090453	-0.105935356835081	-0.152111604539952	-0.151805506745957	-0.197319773591518
RLTR12G	10.3528618250341	-0.138100489500973	-0.119223893128085	-0.172986351378819	0.0998068809117196	0.0286008447625274
RLTR34C_MM	10.1241880214465	-0.0602375587423438	-0.0654093461302701	-0.142514769411729	-0.101333288576569	-0.170592550174941
LTR88c	7.79917978296709	-0.106684204526652	-0.0818028344643311	-0.172905142017968	0.0321070655578755	-0.0300521054590321
ERVB4_3-I_MM	9.10697708082277	0.0283012613983811	-0.0998854613914695	-0.126529498706725	-0.155603934083969	-0.165571302333809
RLTR12B2	8.83856893069425	-0.042252016703241	-0.0773985159157426	-0.156212344162956	0.0195121085044967	-0.0220861797739023
LTR52	8.23598812542185	-0.00707825428495745	-0.0850207555646509	-0.0432153284823507	-0.0867641096818517	-0.106641932567268
MER31-int	7.59130930871195	-0.091199630586809	-0.048748137062562	-0.0443010144015137	-0.0349754778680103	-0.0505956951061313
RLTR12D	11.4926224744263	-0.150357505716936	-0.117512566485916	-0.190608182493818	0.106693181365173	0.0296732208063677
LTR104_Mam	8.96144728782299	-0.120155838115013	-0.0202894855275986	-0.147153544833239	0.0421836789873797	-0.0131495849147054
MLTR31F_MM	10.2210079685038	-0.0445733828790402	-0.150386934745255	-0.205982120643039	-0.184749288349366	-0.243923615997852
LTR81AB	8.45600186572651	-0.158287790602945	-0.124516428633552	-0.272493159227444	0.083929207752945	-0.0476382015449985
RLTR12C	10.3006520017982	-0.15947898014794	-0.160239943272497	-0.171293487205537	0.0877665310254496	0.0211793133226141
RLTR11A	13.1221663049482	-0.198340049888442	-0.127257686407681	-0.190528491010983	0.0740512261687023	0.01597948024056
RLTR26	11.0858021944036	-0.157090803466287	-0.11161730961471	-0.236114381997934	-0.027910085186539	-0.060785845714582
MLT1E1A-int	6.05422212486515	-0.107180806758232	-0.105342159432958	-0.148397120719612	0.172991839425731	0.149488505664548
IAPEY4_LTR	9.79139118453866	-0.0575722292394989	-0.152607151025164	-0.364118058753638	-0.105508028261928	-0.119973858493404
BGLII_Mur	11.0611734033595	-0.202268756559864	-0.120581491281508	-0.190796376151258	0.0537241793671317	-0.00840052474209863
RLTR12H	9.51837602826951	-0.168092951870522	-0.110858486246689	-0.22052348136269	0.107027236125347	0.00840202241854016
MamGypLTR3a	9.4827711338168	-0.154339441610011	-0.102728376455817	-0.237298154574063	0.0523569030164435	0.0086142211461091
RLTR46A	8.03559157038901	-0.0783254677631415	-0.127536561863413	-0.204473228113216	-0.1518946878092	-0.112281667621529
RLTR28B	10.3670614807243	-0.180953851353939	-0.117040923111183	-0.171786980167187	0.0925874886950879	0.0241527249142468
RLTR13A1	9.73655175075434	-0.149014544866096	-0.113487371771754	-0.265222287393788	-0.0233162235577797	-0.0984550323266831
RLTR11C_MM	11.830739651465	-0.193582351349791	-0.134269458678977	-0.224311139356283	0.159672521223611	0.0697540855087802
LTR102_Mam	9.20446003289632	-0.137065098543175	-0.138596058121989	-0.186345800518486	0.0884096867588458	0.0435556658311036
LTR68	7.06674537982802	-0.150252179336132	-0.226917243696358	-0.19003696442619	-0.0458558515308711	-0.0403859979982251
RLTR11A2	13.4467077633044	-0.231580412594861	-0.162648714366679	-0.221336933238554	0.0965375814381382	0.0336918739487864
RLTR11D	11.175800701612	-0.202647380856927	-0.169076886720344	-0.249261561563063	0.120754924518447	0.0162794239545505
RLTR13C2	11.9533514301792	-0.225656518161557	-0.200228389963355	-0.266504874179086	-0.100782358989861	-0.217060389901183
RLTR13C3	11.8438422120966	-0.28573410343593	-0.178434543875218	-0.354111528368971	0.129013311156067	0.0326477494586772
LTR109A2	5.17620422615603	-0.116811697069193	-0.113725055602306	-0.161627388404409	-0.0896384604306126	-0.0532220046787666
RLTR31A_Mm	9.41445023872747	-0.0795357346825121	-0.152923938884721	-0.21742613357293	-0.208085503985588	-0.261793623935221
LTR75	7.96986028379391	-0.301701846033883	-0.179872145970037	-0.230389634543626	0.139626901695806	0.13963059425922
RLTR13B2	10.9657622837715	-0.26935997853535	-0.157657560804166	-0.3136892892496	-0.0993141873259145	-0.18325251732186
RLTR41B	7.80123291257123	-0.152709319974216	-0.215516401400087	-0.210630101803145	0.00152582454415295	-0.0490091375114625
