# Supplementary material for: Morc3 silences endogenous retroviruses by enabling Daxx-mediated histone H3.3 incorporation
Source: Nat Commun. 2021 Oct 14;12:5996. doi: 10.1038/s41467-021-26288-7 (PMC8516933; doi:10.1038/s41467-021-26288-7)
Supplement: Supplementary file 12 — Source Data [file 41467_2021_26288_MOESM12_ESM.zip › Source_data_folder/Fig3F_RNAseq_Morc3_ERV_expression_RepEnrich2.txt]

	baseMean	log2FoldChange	lfcSE	stat	pvalue	padj	repeatName
MuRRS4-int	2383.37314825151	1.10047940729599	0.0876899166728035	12.5437333267739	4.30238879676647e-36	4.37122701751474e-33	MuRRS4-int
RLTR1B-int	3924.11011880887	0.91551577437835	0.0925598513370535	9.88999103776536	4.60069092605399e-23	1.55810066029029e-20	RLTR1B-int
LTRIS3	467.577655415397	0.889828063310336	0.0906455835020722	9.79680398063472	1.16204297360913e-22	2.95158915296719e-20	LTRIS3
MMERVK10D3_I-int	866.752379104638	0.774022740669832	0.079662755289392	9.70891869596716	2.76252108819543e-22	5.61344285121312e-20	MMERVK10D3_I-int
LTRIS2	1313.81504775198	0.744289916219425	0.0777241948512024	9.57186087208257	1.04998515532696e-21	1.77797486302032e-19	LTRIS2
IAPEz-int	9091.98049153238	0.676758113167465	0.0663774365834501	10.1952691277823	2.08167170848912e-24	1.05748922791248e-21	IAPEz-int
IAPA_MM-int	302.068218515779	0.650530156618804	0.104999138465387	6.18847133128442	6.07504533908908e-10	4.74788158808808e-08	IAPA_MM-int
MuRRS-int	269.3159818287	0.629854205456063	0.101548350405224	6.19321239595135	5.89502051202121e-10	4.74788158808808e-08	MuRRS-int
RLTR10-int	1142.26310193889	0.586420485933713	0.0704836551646504	8.3175188233437	8.98238331744931e-17	1.30372877864693e-14	RLTR10-int
IAP-d-int	422.853967811356	0.584138909022928	0.097230061995051	6.00336309238403	1.9327174194908e-09	1.3090939321351e-07	IAP-d-int
IAPLTR4_I	637.026821687114	0.563110930976844	0.0831962518573319	6.76540066241223	1.32940783605574e-11	1.50075373492514e-09	IAPLTR4_I
IAPLTR3-int	1337.05634503776	0.536112345650028	0.0795429485670346	6.73901820051108	1.59460429243307e-11	1.62011796111199e-09	IAPLTR3-int
RLTR10D2	98.1826781843576	0.534946170935824	0.129697182493211	4.11956104844813	3.79594844818717e-05	0.00154267344934327	RLTR10D2
MURVY-LTR	360.911514730663	0.530817408309711	0.0953410920720049	5.56350669376958	2.64406716131742e-08	1.58021896229324e-06	MURVY-LTR
RMER16-int	2488.70281867078	0.518799116353581	0.0650262691420827	7.9776415981185	1.49155748386379e-15	1.89427800450702e-13	RMER16-int
IAPEY4_I-int	948.485750864793	0.499996351085622	0.0813560295563205	6.14476459959836	8.00821897146031e-10	5.81167891071691e-08	IAPEY4_I-int
IAPEY3-int	1032.28424937145	0.490198741530412	0.0755461723572423	6.48762544237653	8.71997311610646e-11	8.05408425996742e-09	IAPEY3-int
RLTR41C	173.265439233136	0.474886855821539	0.112874055146705	4.20255201875027	2.63922572968713e-05	0.0011658492788531	RLTR41C
MMTV-int	169.56576976402	0.459532626594965	0.116324297105007	3.94727687154907	7.90451275565381e-05	0.00308884036913241	MMTV-int
RLTR4_MM-int	516.203477258219	0.451741443457222	0.0871789915426137	5.18025270372768	2.21585509982727e-07	1.25072710079139e-05	RLTR4_MM-int
MMERVK9E_I-int	4919.33537958086	0.442535004274938	0.077754424662308	5.69140461745465	1.2599853456434e-08	8.0009069448356e-07	MMERVK9E_I-int
RLTR1B	476.317663746658	0.435123333593978	0.0941123098525911	4.62170644064251	3.80596332691858e-06	0.000193342937007464	RLTR1B
RLTR10	416.325305968527	0.423455620207069	0.0896998050203397	4.71913825159608	2.3684582047388e-06	0.000126650186106033	RLTR10
RLTR9A3A	33.5176730615508	0.410936905164735	0.128335971449297	3.20505423806521	0.00135037031944832	0.0381104512377637	RLTR9A3A
IAPEy-int	362.343821019649	0.410022139476937	0.0949042934211556	4.31907064743143	1.56687622147152e-05	0.000758069638578601	IAPEy-int
RLTR27	149.59804621352	0.40689740044566	0.119472401163109	3.40236487663598	0.000668053812061282	0.0212107085329457	RLTR27
BGLII	1334.57154598977	0.39588479720784	0.127091812877367	3.11657073138209	0.00182967782367334	0.0489198070750555	BGLII
RLTR9A3	116.564868124931	0.379208105638282	0.125070825661435	3.02899462384413	0.00245369049388793	0.060803647360735	RLTR9A3
RLTR1E_MM	69.2900502251665	0.375702244624764	0.131898851488884	2.8448596880705	0.00444309901479098	0.0885135019417183	RLTR1E_MM
MURVY-int	122.384556946542	0.374354518562854	0.12307398158997	3.03850953953987	0.00237751577259633	0.0603889006239467	MURVY-int
LTRIS5	39.2674977505089	0.373965214326383	0.13213762394626	2.82580457294793	0.0047162027888829	0.0921473467981735	LTRIS5
RLTR9A	319.340185234707	0.366407454802345	0.0982927284305363	3.72661402699911	0.000194069296428784	0.00730275574709795	RLTR9A
MuLV-int	256.663240255021	0.356936761023463	0.102828352986589	3.47002255538944	0.000520414660452913	0.0172318490627553	MuLV-int
LTRIS6	39.4324579896678	0.343882293119187	0.131851612172934	2.60423174687161	0.00920804712221908	0.146177748065228	LTRIS6
ORR1A0	1152.4187933202	0.32145326471937	0.0752776809885335	4.27004945068589	1.95429632079199e-05	0.000902529573602117	ORR1A0
RodERV21-int	424.81487149735	0.308970049430731	0.10401632952198	2.96967149571397	0.0029811835866028	0.0693866348335965	RodERV21-int
ERVB2_1A-I_MM	342.41442944661	0.306510875741599	0.0954772215228384	3.2097332392621	0.00132858209265346	0.0381104512377637	ERVB2_1A-I_MM
MMERGLN-int	1198.28659576829	0.287275112624547	0.0695774435862707	4.12869900981907	3.64821599688524e-05	0.00154267344934327	MMERGLN-int
MLTR18A_MM	109.455685683576	0.286880591565164	0.125765053514084	2.28114385349779	0.0225399358779995	0.297410063013604	MLTR18A_MM
IAPLTR2a2_Mm	366.102876841653	0.285267503772096	0.0944043254470579	3.02152319161929	0.00251506373141404	0.0608405893123015	IAPLTR2a2_Mm
IAPLTR1a_Mm	347.077406781681	0.283723693189547	0.0956062936594387	2.96723284158231	0.00300493300460457	0.0693866348335965	IAPLTR1a_Mm
IAPLTR2a	247.414631115619	0.280383458821917	0.104630080974704	2.67942753431029	0.00737481641883286	0.126996838670071	IAPLTR2a
RLTR20D	202.713993913986	0.278214937480061	0.109587221267352	2.5380284495798	0.0111478921724828	0.169048633540934	RLTR20D
IAPEY5_I-int	169.84377259018	0.278104381798211	0.114168340503813	2.43558532548409	0.0148677176463635	0.206926042858977	IAPEY5_I-int
BGLII_Mus	193.290826559258	0.276387775446589	0.117867807210099	2.34399120280052	0.019078621394205	0.25845172448683	BGLII_Mus
MLT1E	276.21240822952	0.270245009406996	0.102302902513624	2.64118131178044	0.00826174925195716	0.139898953999808	MLT1E
LTRIS4A	82.8253069576914	0.270136709282767	0.129463320831084	2.08552931993515	0.0370212795832536	0.427427500643019	LTRIS4A
RLTR41B	34.8894740216324	0.266238264748434	0.128016849324174	2.08088983651666	0.0374439906448204	0.427450499945365	RLTR41B
RMER17C-int	371.704963430008	0.26157840775349	0.0952621263359489	2.74546018810718	0.0060426098594376	0.109630207449796	RMER17C-int
ETnERV3-int	1946.0690054036	0.256547257807546	0.0893824724883087	2.87031550633481	0.00410062414468491	0.0850251863469361	ETnERV3-int
IAPLTR1_Mm	685.363766514827	0.251247247456269	0.0868387228119236	2.89323838564878	0.00381291784401245	0.0822482796335052	IAPLTR1_Mm
IAPLTR2b	371.481853509912	0.246373669427238	0.0941811643158779	2.61582949980738	0.00890109924866241	0.143547886295889	IAPLTR2b
RLTR10A	236.5292312	0.244748874529769	0.108534392801529	2.25443901323163	0.0241685632919983	0.310826079805953	RLTR10A
RMER16B	94.791764491703	0.243955569139174	0.126669657367149	1.92507676774287	0.0542197549432399	0.547569721078667	RMER16B
RLTR9E	1725.60940134513	0.238279970105923	0.0703821899375264	3.38548945922621	0.000710514382720311	0.0218752306922375	RLTR9E
ERVB4_1-I_MM	502.586483831369	0.233226274190568	0.0924242200782876	2.52353530491862	0.0116181393800242	0.171072892900066	ERVB4_1-I_MM
MMERVK10C-int	1056.91267978183	0.229271907870523	0.0794090633576664	2.88729109319853	0.00388574549449631	0.0822482796335052	MMERVK10C-int
IAPLTR2_Mm	349.13823401261	0.228515273032763	0.0963674713654646	2.37113128159124	0.0177337309140191	0.243479332549235	IAPLTR2_Mm
MMERGLN_LTR	314.977686002806	0.218294023479227	0.10283128276588	2.12252185634194	0.0337939392920225	0.408745741913034	MMERGLN_LTR
BGLII_A	99.0303067424846	0.216128186629772	0.128783954894588	1.67717895372481	0.0935074932799423	0.725218421163522	BGLII_A
ETnERV2-int	9609.75450926358	0.216106744521604	0.0853493956739249	2.5320508186581	0.0113397555137977	0.169429288264977	ETnERV2-int
IAPEY4_LTR	90.3636369802059	0.21435414426095	0.127340154979284	1.68300025677265	0.0923750417161272	0.721946479873733	IAPEY4_LTR
LTRIS4	65.7952513905791	0.214027185212665	0.132280733849253	1.61680712697481	0.105919920531092	0.758579890722253	LTRIS4
RLTR13D6	771.738718618213	0.197928321146678	0.0953901511337605	2.07475080508096	0.0380096360990252	0.429086558628996	RLTR13D6
MLT2C2	96.752752370885	0.196733712962807	0.128391232452765	1.53159796311444	0.125621675477625	0.823463057677133	MLT2C2
RMER16B2	178.155299295222	0.195473819357935	0.117141166121342	1.66836188605527	0.0952439095667719	0.727577534735641	RMER16B2
ERVB7_3-LTR_MM	196.441683636421	0.194990304247262	0.109891012493892	1.77442995507725	0.0759920586527459	0.659896851206751	ERVB7_3-LTR_MM
LTR65	101.505640084796	0.192004544246942	0.126997595459208	1.51117435967071	0.130744033233941	0.823463057677133	LTR65
ETnERV-int	30641.4252498854	0.191961639920778	0.0785123510445483	2.44499491590115	0.0144854183898728	0.204405348390428	ETnERV-int
RLTR6_Mm	51.7379542512577	0.190638064227698	0.132811227324766	1.43460113005594	0.151400792405418	0.852765093987947	RLTR6_Mm
MER70C	7.29329678055726	0.189565017341283	0.0887496940966231	2.16430601541272	0.0304408713756117	NA	MER70C
RLTR20B3	229.839045981228	0.188718119729845	0.107870704443387	1.74946056480496	0.0802114397168274	0.670509545570163	RLTR20B3
RLTR13B2	104.615315132401	0.184565596656095	0.126701237945579	1.45643714886335	0.145271812375333	0.848094532047147	RLTR13B2
MLT1-int	84.4754612657173	0.182163020830748	0.129452059525309	1.4065589408147	0.159558215467822	0.852765093987947	MLT1-int
ERVB4_2-I_MM	2300.19199855312	0.17667078023929	0.0671791051540071	2.6298682496862	0.00854179646164777	0.142269921394002	ERVB4_2-I_MM
MMETn-int	40427.7764987992	0.176527827790271	0.0816183138620633	2.16285291570648	0.0305524941612491	0.373991976720832	MMETn-int
RLTRETN_Mm	2775.70960095755	0.175487061093637	0.0654500882845437	2.68126096972652	0.00733452922605179	0.126996838670071	RLTRETN_Mm
LTR91A	17.885009277783	0.174619629092104	0.117222959716429	1.48994254781848	0.136239342876232	NA	LTR91A
RLTR10D	92.8051665562545	0.172520209492352	0.13004955656397	1.32592144663151	0.184865718304952	0.892835245077437	RLTR10D
LTR84b	32.9967204674649	0.171298550324157	0.128553830444042	1.33222332009258	0.182786815661051	0.892835245077437	LTR84b
RMER17D	525.147101229836	0.170208169974075	0.0884939803005707	1.92336996017566	0.0544336041623478	0.547569721078667	RMER17D
RLTR6-int	677.953789694797	0.169961577443067	0.0803798928382867	2.11445625218856	0.0344763175015511	0.412093395077363	RLTR6-int
MER34	113.919315151836	0.169895972925275	0.12602051394755	1.34788254065608	0.177696164427222	0.892835245077437	MER34
RLTR9B	152.835018883186	0.168603918795932	0.119444027459622	1.41122431666749	0.158178482292059	0.852765093987947	RLTR9B
RLTR9D	669.187469896371	0.168249776250572	0.0894359395716098	1.88113065203556	0.0599541482881299	0.59139237534699	RLTR9D
RLTR46A2	19.6820588615137	0.166856419855171	0.117688201324865	1.42302462258897	0.154729017547341	NA	RLTR46A2
LTR86A1	22.318336806176	0.164917247006377	0.121301490416438	1.36115443656189	0.173464889642309	NA	LTR86A1
RLTR48B	117.160866072641	0.161819090443675	0.123307715679997	1.31247270323959	0.189360690303693	0.893759609921176	RLTR48B
RLTR13C1	164.178482224564	0.161752374140112	0.115783107172888	1.39704344794199	0.162400506114558	0.85440468517758	RLTR13C1
MLTR31E_MM	421.46427687743	0.161230235222059	0.104101079683028	1.54898497584052	0.121385331778251	0.823098358150658	MLTR31E_MM
RLTR31_Mur	152.345687873393	0.160232613214023	0.119380881039212	1.34209393096545	0.179565541463795	0.892835245077437	RLTR31_Mur
MER70A	30.2693895868667	0.160075706205038	0.128913479299757	1.24092875767737	0.214632068094798	0.920110469132129	MER70A
MLTR31F_MM	181.910189561367	0.159777763066036	0.113572582005972	1.40676920441413	0.159495837089036	0.852765093987947	MLTR31F_MM
RLTR1A2_MM	257.145020529307	0.156297263572281	0.107162912221156	1.45842993732015	0.144722073859965	0.848094532047147	RLTR1A2_MM
MMERVK9C_I-int	16818.7079504518	0.152631656876116	0.0825346784503191	1.84931379819844	0.0644125144800134	0.616402913706771	MMERVK9C_I-int
RLTR20B3A_MM	537.718476140131	0.152401752884932	0.0926413286377774	1.64509007199973	0.099951237660401	0.740678518209883	RLTR20B3A_MM
ORR1E-int	1974.79976100458	0.1519217982039	0.0798671855057959	1.90222606682558	0.0571416064120939	0.569175216810661	ORR1E-int
LTR16C	110.451867985293	0.14956477959079	0.128777712880863	1.16099575700348	0.245643624951458	0.946576616357172	LTR16C
RLTR42	82.5153113754266	0.148337677641424	0.130608112357988	1.13571682963102	0.256075094790346	0.95068036129856	RLTR42
RLTR1F_Mm	38.197401453799	0.147352336198336	0.130988562472892	1.12426906176148	0.260898899114847	0.955010077402099	RLTR1F_Mm
MER57E1	37.0600160417611	0.146521841460596	0.131547023568991	1.11328794148136	0.265584783671477	0.960263844164486	MER57E1
RLTR13E	2675.43155609903	0.143506679333352	0.0705434336428318	2.03433745047821	0.0419175836963851	0.457938333715347	RLTR13E
IAPEY2_LTR	195.596895364712	0.140605174240351	0.109770045883322	1.28088901723347	0.200232650986653	0.901601677126064	IAPEY2_LTR
RMER3D3	8.6178614825813	0.140259466664341	0.0912810520716722	1.55134178370254	0.120819798522417	NA	RMER3D3
RLTR23	535.612448610158	0.139618017828718	0.0960497669203986	1.45352056265305	0.146079274712845	0.848094532047147	RLTR23
ERVB4_1C-LTR_Mm	1886.33577984762	0.138956583262175	0.0825530571331817	1.68329808883647	0.0923174002118497	0.721946479873733	ERVB4_1C-LTR_Mm
LTR84a	26.4698356593135	0.137743386793877	0.12295275479522	1.12154765643001	0.262054817942247	0.955010077402099	LTR84a
RMER17C2	331.996761332292	0.137723416695882	0.106161713445771	1.29713941440476	0.194583222134783	0.898620698586089	RMER17C2
MLTR12	209.928566009218	0.135729576075243	0.111591896382387	1.21640531790632	0.223830559174154	0.920375658380847	MLTR12
RMER13A1	361.255415200557	0.132511707098916	0.101101655451262	1.31054395239937	0.190011885573793	0.893759609921176	RMER13A1
IAP1-MM_I-int	1028.27455997142	0.131502528770304	0.0870402484574885	1.51090711916014	0.130812116784433	0.823463057677133	IAP1-MM_I-int
RLTR13G	2904.42716413102	0.13112014721793	0.0736680787323584	1.77991070640922	0.0750905752503093	0.657689865985468	RLTR13G
RLTR19A	225.147699477228	0.129223197000761	0.107169840584711	1.20591641391353	0.227849721088665	0.920375658380847	RLTR19A
IAPEY3C_LTR	73.6073020895287	0.12909596073525	0.130416033780667	0.989812618900153	0.322265715782286	0.962725421009952	IAPEY3C_LTR
MER57D	212.443071616169	0.12899179930261	0.10822012752919	1.19206359290892	0.233236311060823	0.929944515747993	MER57D
RLTR44B	34.4890248859877	0.128787777966419	0.130622964481465	0.985242941772599	0.324504752237279	0.962725421009952	RLTR44B
MERV1_I-int	326.977016025811	0.128431483586391	0.105572590912648	1.21646948355524	0.223806129057103	0.920375658380847	MERV1_I-int
ERVB7_2B-LTR_MM	909.068137455222	0.12625961865879	0.0782239817299728	1.61409121410489	0.106507642820052	0.758579890722253	ERVB7_2B-LTR_MM
MERVK26-int	155.352471460417	0.125995847966592	0.116173430881409	1.08453011152917	0.278129823467727	0.962725421009952	MERVK26-int
RLTR1D	135.204520718431	0.125921672909705	0.119041498862551	1.0578154053092	0.290139608051086	0.962725421009952	RLTR1D
ERVB7_4-LTR_MM	148.31012017787	0.123771517551013	0.117135154545544	1.05682635662605	0.290590843148749	0.962725421009952	ERVB7_4-LTR_MM
RLTR30D_MM	155.191648204666	0.121959989948166	0.11615747094774	1.05001447454313	0.293711457924443	0.962725421009952	RLTR30D_MM
MYSERV6-int	2779.86590452602	0.118735711470651	0.0657564153300527	1.80571003926871	0.070963643687442	0.632447912161763	MYSERV6-int
RMER16A3	1083.6293133996	0.117427201408489	0.0835431032718315	1.40565188687798	0.159827520417364	0.852765093987947	RMER16A3
ERVB7_1-LTR_MM	3373.40376759152	0.117295797266197	0.0636838656823784	1.84185627715017	0.0654961755816955	0.616402913706771	ERVB7_1-LTR_MM
MLT1B-int	43.8710454168069	0.11633133715737	0.131903556933841	0.882268659108746	0.377631540552527	0.962725421009952	MLT1B-int
RLTR33	666.310449638946	0.113502411045215	0.0800587949743376	1.41777970050982	0.156255092500304	0.852765093987947	RLTR33
RLTR11B	655.816659681681	0.113399125986551	0.0821753641459307	1.37997052590958	0.167595719986038	0.868761487274564	RLTR11B
MLT2B2	219.108944353311	0.11254999744148	0.116467476368946	0.966126025540957	0.333981123071204	0.962725421009952	MLT2B2
RLTR10B2	127.857709156224	0.112069207995195	0.121882412613826	0.919430399442516	0.357870494863118	0.962725421009952	RLTR10B2
RNERVK23-int	542.068021079345	0.11142972500558	0.0975017552061143	1.14298296336322	0.25304566459142	0.948687805257871	RNERVK23-int
LTR82B	13.1181969027007	0.110685153739837	0.106931541304849	1.03446445312005	0.300919086451139	NA	LTR82B
RLTR12E	561.486116950917	0.109866712661834	0.0859189600627438	1.27872669766324	0.20099331480347	0.901601677126064	RLTR12E
MLT1C2-int	14.5333162258102	0.109580464474339	0.108315054074899	1.01501752276138	0.310097474779001	NA	MLT1C2-int
LTR53	24.9915769332151	0.109127760077462	0.123964744240482	0.879401882604347	0.379183411727902	0.962725421009952	LTR53
MER4B-int	8.25723716733326	0.105439854904325	0.0942726862448351	1.12252678176937	0.261638526932042	NA	MER4B-int
MER92C	15.8665828157631	0.105004905174317	0.11189706067203	0.937067571914428	0.348723800782289	NA	MER92C
RLTR20A3_MM	175.423626281064	0.104910791745628	0.115611381183204	0.907374318155275	0.364208885624426	0.962725421009952	RLTR20A3_MM
LTR16A	104.246363504135	0.10470505927687	0.12681642493407	0.825752039328196	0.408944765532105	0.963253618485546	LTR16A
ERVB7_2-LTR_MM	1308.33125392762	0.104378056572916	0.0731954674961693	1.42603723263957	0.153857595021802	0.852765093987947	ERVB7_2-LTR_MM
RLTR45-int	3120.08985182891	0.103756782878617	0.085775920609159	1.20965651411193	0.226410722790154	0.920375658380847	RLTR45-int
RMER16_Mm	148.554815970533	0.102929849520296	0.11725203613297	0.87794545366551	0.379973320693889	0.962725421009952	RMER16_Mm
RLTR1D2_MM	66.4901820627059	0.101432320330674	0.132451281520606	0.765461814492023	0.443996596415104	0.963253618485546	RLTR1D2_MM
MER34C_	78.5428308939406	0.100376573774038	0.12990917500909	0.772836177529413	0.439619339891801	0.963253618485546	MER34C_
LTR58	11.1892604725678	0.0993007117688065	0.0999307288699137	0.995190057423776	0.319643836546648	NA	LTR58
MER67D	5.04064654473755	0.0991732894328777	0.0734912759230709	1.36546241288815	0.172107759005821	NA	MER67D
LTR78B	117.165045604141	0.0979173488423305	0.126774679113973	0.772379633124272	0.439889613044567	0.963253618485546	LTR78B
RLTR34C_MM	200.540868797706	0.0973451652803429	0.113758568298853	0.85587084091402	0.392069225364985	0.963253618485546	RLTR34C_MM
MER54B	48.2571853461171	0.0972145336061454	0.132640626547028	0.732416690372796	0.463914274671229	0.968521373283739	MER54B
MER21C	1047.47356167109	0.0970202386305014	0.0767733193729833	1.26374489441391	0.206321605713674	0.9031515051591	MER21C
RLTR41A2	115.233845686142	0.0969375377317799	0.12651356480313	0.766017887472585	0.443665658950786	0.963253618485546	RLTR41A2
LTR106_Mam	13.8781510578768	0.0949898265855469	0.109984518191753	0.864387158366392	0.38737524489591	NA	LTR106_Mam
MERV1_LTR	244.14044763353	0.0948232375589427	0.105365903709552	0.899882746764945	0.368182652698597	0.962725421009952	MERV1_LTR
RLTR5_Mm	57.084253603574	0.0928224861666735	0.132693843587609	0.699466267832155	0.48426068664187	0.968521373283739	RLTR5_Mm
RMER16A2	927.384575511501	0.092446799189234	0.0863251938173151	1.07097661250415	0.284179945689524	0.962725421009952	RMER16A2
RLTR20A2	83.0450833032574	0.0910760289573545	0.128934713613392	0.706311345845221	0.479994539215232	0.968521373283739	RLTR20A2
RLTR6B_Mm	95.6274205982862	0.0910212916949581	0.127081029913993	0.716189434035069	0.473874386376929	0.968521373283739	RLTR6B_Mm
RLTR48A	209.263334342555	0.0907758500074717	0.109773852889723	0.826943881514218	0.408268869951655	0.963253618485546	RLTR48A
ORR1A0-int	1720.10361264221	0.0898751909415152	0.0803285853135493	1.1188790220421	0.263191753614752	0.955010077402099	ORR1A0-int
LTR16B	15.4359544558298	0.0878247490890997	0.114342624146811	0.767543621884243	0.442758367803382	NA	LTR16B
LTR55	11.0249161725865	0.0877249183377063	0.0959238765953179	0.919575809641584	0.357794472741251	NA	LTR55
RLTR11C_MM	359.474322520104	0.0868976086053629	0.0966357728094467	0.899191373545711	0.368550734417179	0.962725421009952	RLTR11C_MM
LTR80B	249.021597588046	0.0866671662607417	0.115121333310063	0.752765448665713	0.45159087271793	0.966008449397355	LTR80B
RMER3D-int	521.642253345721	0.0852868300278348	0.0856298993078461	0.996016565766694	0.319242096318317	0.962725421009952	RMER3D-int
MER34A1	128.389275541755	0.0834223057824472	0.122819586240245	0.679361860794198	0.496908609253739	0.978042849802777	MER34A1
RLTR31B2	696.197430441082	0.0832028920791758	0.0845462295052017	0.984078861038187	0.325076739707313	0.962725421009952	RLTR31B2
ERVB3_1-I_MM	176.458541388521	0.0821915575478939	0.119705492604737	0.686514626783481	0.492388643934891	0.976223729801842	ERVB3_1-I_MM
RLTR19D	4.2576914456943	0.0819361913074073	0.0732526501417454	1.12959254743562	0.2586479527426	NA	RLTR19D
LTR102_Mam	171.308281390161	0.0817396423536604	0.115791620547232	0.706013554683126	0.480179708115856	0.968521373283739	LTR102_Mam
MYSERV16_I-int	718.190689065541	0.0815293874521609	0.0792008287498927	1.0294215310906	0.303281635705286	0.962725421009952	MYSERV16_I-int
MLTR31FA_MM	141.291522932761	0.0805344261617842	0.125154025672514	0.643344362977466	0.520000676246853	0.981215397786526	MLTR31FA_MM
ERVL-B4-int	830.371965356582	0.0803792017615746	0.0759723444155594	1.05800730749961	0.290052110898951	0.962725421009952	ERVL-B4-int
LTR72_RN	511.402355347801	0.0800836924619574	0.102128941954942	0.784243589044005	0.432897192782465	0.963253618485546	LTR72_RN
LTR91	512.573459870419	0.079999479481716	0.100145867318129	0.79882961800349	0.424389214120968	0.963253618485546	LTR91
RMER2	330.771639093862	0.0786411646966527	0.0994091463775643	0.791063854181572	0.428906730571205	0.963253618485546	RMER2
LTR16B2	29.2593715541214	0.0785242699569516	0.12641976475964	0.621174345471364	0.534484917123642	0.985547505984792	LTR16B2
MLTR11A	1064.87591667068	0.0782037894111043	0.0793063100431872	0.986090282015956	0.324088811983312	0.962725421009952	MLTR11A
MamGypsy2-LTR	102.92117624914	0.0781146830448287	0.127079312557867	0.61474721539595	0.538721673307508	0.991560181305123	MamGypsy2-LTR
MERVL-int	951.945170489462	0.076624265312127	0.0729381041643091	1.05054265352797	0.293468691119965	0.962725421009952	MERVL-int
RLTR47	98.2300745671948	0.0763722942793404	0.129908164926526	0.588244021081697	0.556368513569103	0.994323955730555	RLTR47
LTR37B	31.292982795189	0.0756272691178887	0.129594951683551	0.583735512393299	0.559398270874089	0.994323955730555	LTR37B
MER67C	44.3332508593153	0.0743088424110639	0.132367387056488	0.561667791929338	0.574342382464363	0.994323955730555	MER67C
RMER19A	2471.48693024614	0.0740401921895852	0.0745953653239744	0.992546521228775	0.320930997580489	0.962725421009952	RMER19A
MLT2C1	113.068849304277	0.0733215389389801	0.124455907825292	0.589143293282753	0.555765153417353	0.994323955730555	MLT2C1
LTR108a_Mam	20.1635716143897	0.0733012163162506	0.120687300442737	0.606707714990231	0.54404490129051	NA	LTR108a_Mam
RLTR4_Mm	197.6517317971	0.0727111713496918	0.11369870570975	0.639530491766762	0.522477884057589	0.981215397786526	RLTR4_Mm
MLT2E	7.06591711282087	0.0720488708188295	0.0805031825553953	0.895357540347038	0.370595990366598	NA	MLT2E
Eutr5	5.62330997171853	0.0716302259698598	0.0708322323026449	1.01823214909473	0.308567644564708	NA	Eutr5
RLTR13D	48.8188417906828	0.0696594492780877	0.132817861449049	0.524738988402629	0.599764649893872	0.994323955730555	RLTR13D
MER34-int	21.4157402070421	0.0693410597679588	0.122942381124937	0.56387811870679	0.572837082520874	NA	MER34-int
RLTR12A	288.929124042097	0.0681201739149475	0.0995556420592909	0.684233471963498	0.493827749166236	0.976223729801842	RLTR12A
BGLII_B	336.297657913226	0.0675724139637753	0.0997570358466041	0.677337460696437	0.498191868121344	0.978042849802777	BGLII_B
RLTR13D4	55.6527378653376	0.0667030604440552	0.13271634328863	0.502171743751987	0.615546717258179	0.994323955730555	RLTR13D4
LTR83	16.9659253888406	0.0663123394530217	0.117149467631158	0.566063924258308	0.57135032614459	NA	LTR83
MLT1A	739.67975587089	0.0656358748536082	0.0810930165839636	0.809377571785579	0.41829799893269	0.963253618485546	MLT1A
RLTR19	533.344212131573	0.0648489802029318	0.0900518189569049	0.720131449276519	0.471444065737607	0.968521373283739	RLTR19
RLTR15	819.405863276004	0.0644729237377444	0.0779305461028239	0.827324907177199	0.408052930139364	0.963253618485546	RLTR15
RLTR24	438.557765765315	0.064181002046152	0.097728514822335	0.656676189000645	0.511389147977839	0.978042849802777	RLTR24
HERV16-int	24.8132693769685	0.0637067777024844	0.11884995129247	0.535713164138533	0.59215680417318	0.994323955730555	HERV16-int
RLTR13D2	117.165938844172	0.0636035306108837	0.123156250918623	0.516402547602212	0.60557328683036	0.994323955730555	RLTR13D2
LTR89	61.1372454797654	0.0620951855730912	0.132707304692362	0.467594880037153	0.640074327005966	0.994323955730555	LTR89
Eutr10	14.2894694106325	0.0619264492730848	0.111705974136115	0.554235489852928	0.579417692894304	NA	Eutr10
ERVL-int	251.524285249746	0.061856205436729	0.103730478788758	0.596296789281261	0.550976975583296	0.994323955730555	ERVL-int
MTEb-int	307.148741331226	0.0612234315942966	0.0981821867643844	0.623565830800196	0.532912756467322	0.985547505984792	MTEb-int
RMER3D4	1.76621427814994	0.0604636626747398	0.0471979227573522	1.34973328239733	0.177101552391475	NA	RMER3D4
RLTR1	10.4238584098029	0.0602280329139117	0.101191700116783	0.59448570298192	0.552187301918524	NA	RLTR1
LTR80A	6.66252934816219	0.0598597960703672	0.0870182391121868	0.68809250569359	0.491394529566586	NA	LTR80A
MamRep1527	35.8291202602513	0.0597030958332721	0.131359013114364	0.45448183750662	0.649482061499435	0.994323955730555	MamRep1527
RLTR20C2_MM	637.711706525229	0.0596094766383029	0.0806152511097498	0.73945033580672	0.459633586604576	0.968521373283739	RLTR20C2_MM
EUTREP7	9.11039890580907	0.059175194507346	0.0976734954635609	0.605169816899796	0.545066168582006	NA	EUTREP7
LTR81AB	9.92841768957795	0.0586470993218032	0.0946263937598638	0.619365357385643	0.535675697462846	NA	LTR81AB
RLTR19A2	27.2715099883916	0.0571007416129274	0.126764917386542	0.450555204200713	0.652310158434053	0.994323955730555	RLTR19A2
LTR77	2.52621653616386	0.0566715843879333	0.0570681547239978	1.0046866945591	0.315047736999931	NA	LTR77
MLT1F-int	95.0724468522021	0.05599593760084	0.126487160232867	0.442691513965493	0.657988881324051	0.994323955730555	MLT1F-int
MLT1G1	605.557657708581	0.055816878679081	0.083330673835104	0.669831026867563	0.502965512313135	0.978042849802777	MLT1G1
RLTR44A	34.0252743108964	0.0558023103644635	0.128291402189608	0.435268037768789	0.663367882002672	0.994323955730555	RLTR44A
MLT1E2	426.799246241889	0.0545667547644492	0.0931705274084413	0.585674920572665	0.55809399067963	0.994323955730555	MLT1E2
RLTR12D	288.810133266377	0.0536123503847694	0.100192934857265	0.535081558865868	0.592593461220654	0.994323955730555	RLTR12D
LTRIS_Mm	104.185381830936	0.0534263676296355	0.124950635834029	0.427526791148136	0.668995675728854	0.994323955730555	LTRIS_Mm
MER67B	67.14319749456	0.053251412761741	0.132184458704325	0.402670661680506	0.687190519503151	0.994323955730555	MER67B
Eutr18	15.5435596246207	0.0532078743116196	0.114520188113922	0.465099448074169	0.641860241224351	NA	Eutr18
MER52-int	29.1135770297981	0.0532013636697519	0.128701738959917	0.413525305744565	0.679221785887632	0.994323955730555	MER52-int
MLT2B4	206.432119214626	0.0525737047211029	0.111341891403932	0.472138372332049	0.636828024694765	0.994323955730555	MLT2B4
RLTR12H	88.6553532647221	0.0525247685527791	0.128175497803105	0.409858064747031	0.681910069069947	0.994323955730555	RLTR12H
MamRep605b	66.7097973534319	0.0524640630213845	0.131545185025964	0.398787272878183	0.690049955616965	0.994323955730555	MamRep605b
LTR88c	25.5816121701591	0.0523808636708748	0.11778447644803	0.444313301678041	0.656816085567974	0.994323955730555	LTR88c
RMER15-int	1078.56272817231	0.0522087395514734	0.0740374676680862	0.705157716152322	0.480712091998842	0.968521373283739	RMER15-int
LTRIS4B	53.4116890807173	0.0518137157893338	0.132568345273756	0.390451982857656	0.696202355244379	0.994323955730555	LTRIS4B
RLTR31B_Mm	95.6785534905925	0.0511330160162548	0.128866669527119	0.396928641748857	0.691420082449307	0.994323955730555	RLTR31B_Mm
RLTR11A	3455.5618720563	0.0499616080927115	0.0702855227564263	0.710837733220173	0.477184795103908	0.968521373283739	RLTR11A
MER92D	16.2613937363431	0.0497262557773805	0.113705008457274	0.438045849363215	0.661353047286307	NA	MER92D
RMER17C	1721.69425633931	0.0496784438395066	0.0745920214725954	0.66599088932965	0.505416923776501	0.978042849802777	RMER17C
RLTR45	903.842987430095	0.0492373773709652	0.0740044076645974	0.665336173602732	0.505835498659396	0.978042849802777	RLTR45
RLTR16C_MM	209.530157663956	0.0475573246057019	0.107776101594203	0.441268105147543	0.659018913534726	0.994323955730555	RLTR16C_MM
MamGypLTR1d	4.49352785049589	0.0467734027453228	0.0755513404156249	0.619156770876272	0.535813087021105	NA	MamGypLTR1d
RLTR51B_Mm	76.8124885246784	0.0462569498890153	0.130850026376682	0.353627589160398	0.723617995531404	0.9975520806783	RLTR51B_Mm
RMER13A2	582.172671839954	0.0458286948322068	0.0844130320431394	0.542906010397131	0.587194517486241	0.994323955730555	RMER13A2
RMER10A	1795.04272421866	0.045727797376801	0.0721704702427353	0.633598752891984	0.526342714919876	0.985547505984792	RMER10A
MLT1G3-int	8.32370289563698	0.0455298713204528	0.0944128546588943	0.482328296221655	0.629572749214679	NA	MLT1G3-int
RLTR44E	59.5312616664592	0.0452253446443889	0.132724698019801	0.340667772972399	0.733353702369388	0.999159354902668	RLTR44E
RLTR13D3A1	590.988689238589	0.0450628740453588	0.0815165599829487	0.552812265418	0.580391968817735	0.994323955730555	RLTR13D3A1
RLTR20A1	98.5544411804202	0.0450079356791542	0.126259236859263	0.35656927975813	0.721414278856759	0.997515511419897	RLTR20A1
RMER5	2187.92319846611	0.0446034241131908	0.0622778764505558	0.71620169647368	0.473866815708054	0.968521373283739	RMER5
ORR1D-int	406.306802752054	0.0442930856294152	0.0913871270625535	0.484699090145001	0.627889811998227	0.994323955730555	ORR1D-int
RLTR31_Mm	92.2957779433222	0.0426839783619721	0.128664679536415	0.331657668093631	0.740147768962904	0.999159354902668	RLTR31_Mm
RLTR11A2	1167.10448009375	0.0425111580242511	0.0720377241740583	0.590120176798774	0.555110082664984	0.994323955730555	RLTR11A2
MamGypsy2-I	16.6707869928962	0.0423697941429694	0.11257196745142	0.375973298419074	0.706936746901002	NA	MamGypsy2-I
RMER17A-int	42.9097971875963	0.0416120678572291	0.132447812171542	0.314011623537875	0.753512210654953	0.999627569943284	RMER17A-int
MYSERV-int	458.944022992335	0.040732032622416	0.0885318911894648	0.460101544579197	0.645443335475921	0.994323955730555	MYSERV-int
LTR90B	19.8792028228733	0.0404871401369497	0.119456630719163	0.338821755486984	0.734744011164789	NA	LTR90B
RLTR14	1091.12178337592	0.0404632497819243	0.0796773268684477	0.507844516325322	0.611562387802527	0.994323955730555	RLTR14
MER70-int	11.4528524850367	0.039653405306259	0.0966026200159277	0.41160273963509	0.68063062324105	NA	MER70-int
RLTR51A_Mm	405.158081734293	0.0387971171117594	0.0917496765562456	0.4228747200928	0.672386667973307	0.994323955730555	RLTR51A_Mm
MLTR73	183.582695829226	0.0385347350303509	0.115150759607335	0.33459882372792	0.737927732346077	0.999159354902668	MLTR73
LTR40A1	19.4008655262506	0.0369244055892825	0.118841512159835	0.31112068322302	0.75570887796051	NA	LTR40A1
RLTR46	4.61257905294226	0.0367945477510109	0.0743405697102325	0.493828955768676	0.62142698175526	NA	RLTR46
LTR86A2	5.01480337786667	0.0363605544618974	0.0779149732058681	0.467219691569779	0.640342706589996	NA	LTR86A2
MLT1F	464.325943644033	0.0363561428834861	0.0931322918128387	0.390357380137183	0.696272298688381	0.994323955730555	MLT1F
MTEa-int	544.559072359493	0.035838663416484	0.0869154955210328	0.412327309099502	0.68009953474063	0.994323955730555	MTEa-int
MLT1H1-int	6.77177610232287	0.0356664669249403	0.0848150564147756	0.422235251034702	0.672853313772897	NA	MLT1H1-int
RMER17B	984.503521398493	0.0355275030632075	0.0737936777896467	0.481439735202985	0.63020400165162	0.994323955730555	RMER17B
ORR1C1-int	1200.35225170447	0.0353447926208672	0.0789816397462124	0.447501077381866	0.654513310148998	0.994323955730555	ORR1C1-int
MER57E2	13.0578780566589	0.0353364596408366	0.109426262950288	0.322638847999338	0.746968769348173	NA	MER57E2
ORR1A2-int	6669.59215825783	0.0353183386895599	0.0588336769752019	0.600309490513546	0.54829999494593	0.994323955730555	ORR1A2-int
MLT1E3	233.075201476374	0.0342038832125009	0.110368258915359	0.309895277669566	0.756640594028409	0.999627569943284	MLT1E3
MLT1A1-int	27.1418067912766	0.0337593976272979	0.127158552405284	0.265421956415668	0.790684423769809	0.999627569943284	MLT1A1-int
MER57-int	38.4959004145499	0.0337174628419814	0.130747511425729	0.257636240873643	0.796687657467385	0.999627569943284	MER57-int
MLT1J2-int	0.849661072644677	0.0336847663927448	0.0348012466699784	1.01320358500298	0.310962928464889	NA	MLT1J2-int
IAPEY_LTR	218.448131854146	0.0328781174056945	0.112410378847706	0.292476306766352	0.769922472764004	0.999627569943284	IAPEY_LTR
MTE2b	3407.25149694979	0.0313908077004305	0.0583184989857891	0.538264021979962	0.590394786089039	0.994323955730555	MTE2b
MLT1D-int	37.6889955932566	0.0311396646082863	0.131364293393037	0.2369775695006	0.81267419161854	0.999627569943284	MLT1D-int
ERVB4_1B-LTR_MM	411.617014898457	0.0307255060738781	0.0967289101835	0.317655746294435	0.750746083073397	0.999627569943284	ERVB4_1B-LTR_MM
RLTR20C1_MM	1011.97412793908	0.0305115875568499	0.0748377583986887	0.407697670344407	0.683495648024615	0.994323955730555	RLTR20C1_MM
MLTR11B	678.555558827886	0.0298394667801731	0.0829650694833745	0.35965252061253	0.719107002268519	0.997515511419897	MLTR11B
RLTR9F	128.748411970355	0.0283886176855536	0.120766274711192	0.23508530747674	0.814142522113923	0.999627569943284	RLTR9F
LTR45C	0.537018079717006	0.0280982174522962	0.0257700282532402	1.01648974931802	0.309396226414992	NA	LTR45C
RLTR30B_MM	124.896592568295	0.0272674108193843	0.121397831011097	0.22460235447645	0.822288633078695	0.999627569943284	RLTR30B_MM
MT2_Mm	868.930086027794	0.0271738311189416	0.0746669587006666	0.363934886465585	0.71590663278231	0.997515511419897	MT2_Mm
RLTR13D3A	59.1664477900615	0.0265676326538317	0.132597618961455	0.200318138998614	0.841231777179345	0.999627569943284	RLTR13D3A
RLTR3_Mm	1.34676399359023	0.0259418339045791	0.0444374897349566	0.58807864813591	0.556479504108793	NA	RLTR3_Mm
LTR86B2	7.1820737413	0.025890579976967	0.0857692669800441	0.30076770003744	0.763591640226812	NA	LTR86B2
ORR1A2	5742.5236227099	0.0254925747709444	0.0595136305886457	0.42834761760824	0.668398055663484	0.994323955730555	ORR1A2
MER101B	1.00477260408539	0.0250962404268682	0.0385170443781246	0.657548416135173	0.510828350293996	NA	MER101B
MLT1C-int	6.25239285790711	0.0242860830310351	0.0831612693546293	0.291402960717323	0.770743150433598	NA	MLT1C-int
LTR85a	16.507115573779	0.0241291884047873	0.115428195111149	0.209239386370036	0.834261366973764	NA	LTR85a
LTR37A	71.5866401018593	0.0240608533974759	0.132818610283267	0.180970433111977	0.856390783755757	0.999627569943284	LTR37A
RLTR13C2	461.35183665799	0.0235069984742518	0.0914964755595374	0.256934101764909	0.797229644644916	0.999627569943284	RLTR13C2
MLT1A0-int	34.5435498150554	0.022940885820645	0.130314692344151	0.176216324119639	0.860123996667549	0.999627569943284	MLT1A0-int
MRLTR33	629.655293544281	0.0225640364035951	0.0827233059193247	0.272774210798433	0.785026784846771	0.999627569943284	MRLTR33
MTB_Mm-int	858.473075220488	0.0223749332685403	0.0797876696434829	0.28044003044334	0.779139928802244	0.999627569943284	MTB_Mm-int
RLTR26C_MM	362.48325889799	0.0222839112666029	0.0960252738378018	0.232060680070674	0.816490884028818	0.999627569943284	RLTR26C_MM
RLTR49	666.064668200347	0.0219883609022425	0.0833244453553062	0.263895390756335	0.791860527434178	0.999627569943284	RLTR49
RLTR10C	360.17184413941	0.0219526342355489	0.0933197766015146	0.235242807047886	0.814020282848653	0.999627569943284	RLTR10C
MLT1C2	1783.63819136998	0.0218976219236978	0.0636018259038381	0.34429211004461	0.73062661728526	0.999159354902668	MLT1C2
LTR50	974.206288487684	0.0218889998101421	0.0750802393836983	0.291548263957898	0.770632036900062	0.999627569943284	LTR50
MER129	8.78877804863623	0.0218289107600712	0.0957612945247318	0.227895387217485	0.819727568843881	NA	MER129
RMER12	2625.14192301501	0.0212471925969814	0.0629993413191536	0.337262493238622	0.73591903109624	0.999159354902668	RMER12
LTR87	84.7249201245501	0.0207268506461979	0.129932191801614	0.15951244007659	0.873265158039233	0.999627569943284	LTR87
MER110A	15.8900408901346	0.0195584567434494	0.115284473299349	0.169619923298369	0.865309053071771	NA	MER110A
MTE2a-int	410.015526150536	0.0189571928550776	0.0968825650874272	0.195690074075904	0.844852753945191	0.999627569943284	MTE2a-int
RMER17D2	206.108522115053	0.0188615386908264	0.109978158176522	0.171492515933584	0.863836514692731	0.999627569943284	RMER17D2
RLTR12B	534.657675043864	0.018766461699944	0.0861714223482683	0.2177784674153	0.827601722419936	0.999627569943284	RLTR12B
LTR53B	7.48265055468426	0.017318156026032	0.0914929573148006	0.189358663881645	0.849811719757967	NA	LTR53B
RLTR13F	170.798864311612	0.0172854073661866	0.114506527840778	0.150970889411152	0.879998679543527	0.999627569943284	RLTR13F
RMER4B	3721.35885195011	0.0164848583475753	0.0587579547978987	0.280555074522786	0.779051677843225	0.999627569943284	RMER4B
MLT1H2	141.043586009823	0.0164331067423688	0.121012770432117	0.135770347771525	0.892002833011053	0.999627569943284	MLT1H2
RLTR31C_MM	412.565692254326	0.0156447768644132	0.0932952031831379	0.167696817004608	0.866821800391566	0.999627569943284	RLTR31C_MM
ORR1D1-int	1980.20303657597	0.0152512377325863	0.0647458934091347	0.235553236378993	0.813779364323209	0.999627569943284	ORR1D1-int
RLTR16B_MM	446.157177782351	0.0151532910435033	0.0907322449798152	0.1670089792421	0.867362983742053	0.999627569943284	RLTR16B_MM
MER90a	97.0466991511877	0.0148284513618376	0.127222092923216	0.116530974666083	0.907231739080777	0.999627569943284	MER90a
EUTREP15	3.6204519690148	0.0148170048921472	0.0667172864555993	0.221593935346165	0.824630004026149	NA	EUTREP15
RLTR41	732.893270291227	0.0147631459680731	0.0872230201934627	0.169251706679986	0.865598660351119	0.999627569943284	RLTR41
RLTR9B2	49.0539552882313	0.0144674890364996	0.132696493611184	0.10895593085263	0.913237444250849	0.999627569943284	RLTR9B2
MTEa	4653.75974751293	0.0139227704065075	0.0569348046790886	0.244538401085441	0.806813864748545	0.999627569943284	MTEa
BGLII_Mur	194.190529496731	0.0132228465746457	0.12020856070419	0.10998522786643	0.912421090289396	0.999627569943284	BGLII_Mur
RLTR31M	30.2114843873952	0.0128408480164236	0.128576030774194	0.0999055312507481	0.920419325021431	0.999627569943284	RLTR31M
RMER16C	299.677822129945	0.0124862992153048	0.103872290150087	0.12020130963543	0.904323680359985	0.999627569943284	RMER16C
LTR52	11.1029970805944	0.01165965250487	0.10396424396087	0.112147928307436	0.910706115796603	NA	LTR52
ERV3-16A3_LTR	32.9833084169186	0.0113061657507942	0.127444163436216	0.0886692204546132	0.92934479467477	0.999627569943284	ERV3-16A3_LTR
MLTR25A	4021.995931976	0.0110520664139607	0.0660381690313794	0.167357657839364	0.867088639387824	0.999627569943284	MLTR25A
RLTR50A	0.850726839822329	0.0107842088280106	0.0310587246705935	0.351213698705009	0.725428033862322	NA	RLTR50A
ORR1A1	1387.60356138883	0.010443289506591	0.0693292096163378	0.150633493761466	0.880264838648407	0.999627569943284	ORR1A1
ORR1G-int	149.143303619431	0.010321251407041	0.11721000015952	0.0880701340506135	0.929820933693325	0.999627569943284	ORR1G-int
RLTR13D5	2310.8051149194	0.0098129998980334	0.0778240596251412	0.1260942737334	0.899657300191657	0.999627569943284	RLTR13D5
UCON51	0.871827141009377	0.00975249676517213	0.0312769160740621	0.317459907278584	0.7508946566251	NA	UCON51
MurERV4_19-int	395.705259550213	0.00935253956695745	0.0973542474941765	0.0960748699254695	0.923461109857249	0.999627569943284	MurERV4_19-int
MER21B	1124.63982951379	0.00928194470180957	0.0758547030356945	0.122362281804959	0.902612108751732	0.999627569943284	MER21B
MLT1F2	515.806101489479	0.00916925115470943	0.0863569662050352	0.106177365805759	0.915441628888625	0.999627569943284	MLT1F2
LTR108d_Mam	3.72311707663163	0.00897223470179972	0.0642207668728159	0.140276477505529	0.888441548778869	NA	LTR108d_Mam
ORR1G	1475.94285975099	0.00870514952891515	0.0704817324749802	0.123510369684088	0.901702963343093	0.999627569943284	ORR1G
ERVB4_1B-I_MM	2292.69486492246	0.00784502671917185	0.0788926564139927	0.0994410594135971	0.920788083603765	0.999627569943284	ERVB4_1B-I_MM
ERVB4_1-LTR_MM	6.55642287101714	0.00773148701907475	0.0860896598270726	0.0896012255908266	0.928604110445536	NA	ERVB4_1-LTR_MM
LTR16A1	26.0073354649806	0.00738756356668148	0.12555396282371	0.0588431412822647	0.953077046197045	0.999627569943284	LTR16A1
RLTR9A3B	32.7675184384471	0.00690335201491758	0.129712537869813	0.0531837103578041	0.95758553449696	0.999627569943284	RLTR9A3B
ORR1F	4651.37318811626	0.00669929029718946	0.0607686852734686	0.110241567746473	0.912217796863164	0.999627569943284	ORR1F
MLTR14	1901.36056971303	0.00656289654832853	0.0706903189613514	0.0928384390131538	0.926031912949582	0.999627569943284	MLTR14
MER54A	63.0697796384013	0.0059140989803873	0.132673855909622	0.0445419471263915	0.964472416167228	0.999627569943284	MER54A
MamGypLTR4	10.4564728053939	0.00586226888090095	0.100313126428579	0.0582917575643328	0.953516232863586	NA	MamGypLTR4
ERVB2_1-I_MM	149.565469322128	0.00582826846039507	0.121585803578798	0.0479498411057057	0.961756217586272	0.999627569943284	ERVB2_1-I_MM
RLTR26	258.263165868929	0.00571936725781027	0.106271519154544	0.053813815341933	0.957083502418471	0.999627569943284	RLTR26
RMER10B	1136.28432529026	0.00552082553387035	0.0752305546938071	0.0733837178978626	0.941500773894204	0.999627569943284	RMER10B
MTE-int	3747.7563985809	0.00530168424958048	0.0603069044602596	0.0879115493630996	0.929946977082841	0.999627569943284	MTE-int
RNLTR23	1.34449801420683	0.00456130673388468	0.0392921809740914	0.116403805177043	0.907332519801667	NA	RNLTR23
MLT1E1	164.780188210332	0.00412951383620962	0.114936966644836	0.0359297136800784	0.971338403067554	0.999627569943284	MLT1E1
MER90	33.1489178660121	0.00374388904209825	0.128893494416739	0.0290134245251398	0.97685388387924	0.999627569943284	MER90
IAPEY3_LTR	63.6258230788057	0.0036288262986137	0.131924827588455	0.0275023835494278	0.978059038770229	0.999627569943284	IAPEY3_LTR
MLT1E2-int	10.561407010096	0.0035322663380263	0.0955265740932558	0.0369550272570847	0.970520864275254	NA	MLT1E2-int
RLTR20B1	305.944268021504	0.00347777339356759	0.0983255846732848	0.0353682515707338	0.971786100441702	0.999627569943284	RLTR20B1
RLTR11D	135.414387325821	0.00327190870361159	0.121522571397739	0.0269163101552082	0.978526484607831	0.999627569943284	RLTR11D
MER21-int	16.9813710967999	0.00296868589625673	0.116346024340938	0.0255393364303578	0.979624772776301	NA	MER21-int
MLT1F1-int	20.5743994496907	0.00271532273264491	0.121309400052471	0.0223926656754168	0.982134730829556	NA	MLT1F1-int
ORR1A4	3637.26100724726	0.00252640617434919	0.0608537959036395	0.041515685413362	0.966884788482919	0.999627569943284	ORR1A4
MTE2a	5628.10773508261	0.00252154892105725	0.0586893005932779	0.0429639617161251	0.965730261696429	0.999627569943284	MTE2a
RLTR13D1	871.374851520092	0.0023704135546193	0.084003688471787	0.0282186460033104	0.977487765785442	0.999627569943284	RLTR13D1
MTA_Mm-int	4105.80836500605	0.00233833320410545	0.0719037739459925	0.0325201578422079	0.974057240897005	0.999627569943284	MTA_Mm-int
ORR1A3	3600.23416692284	0.0022671672619347	0.0616749383764673	0.0367597117499235	0.970676597687474	0.999627569943284	ORR1A3
RLTR30E_MM	233.506728196014	0.00215735243210002	0.109454940898991	0.0197125583483672	0.984272672613647	0.999627569943284	RLTR30E_MM
RLTR12F	2.79493554232473	0.00206560488696308	0.0621571614570675	0.0331773123660311	0.973533190269731	NA	RLTR12F
RLTR31D_MM	3191.27195407984	0.00184641851037692	0.0624943937567476	0.0295450672511049	0.976429876145731	0.999627569943284	RLTR31D_MM
RMER16	1358.94259940473	0.000960022956346917	0.0856415698050623	0.0112091420586642	0.991056585894282	0.999627569943284	RMER16
RLTR34D_MM	72.7630921108416	0.000485794387437903	0.13171195276287	0.00368671014566694	0.997058437558155	0.999627569943284	RLTR34D_MM
LTR78	50.0206322708247	0.000100144774815353	0.132817588671212	0.000753191119477204	0.999399040491256	0.999627569943284	LTR78
LTR41B	57.870751482852	-6.18193061437077e-05	0.13260984914805	-0.000466771872192989	0.999627569943284	0.999627569943284	LTR41B
MTA_Mm	5643.33774601848	-0.000203794189626185	0.0558731668510174	-0.00364781384449349	0.997089472107643	0.999627569943284	MTA_Mm
RLTR20B4_MM	110.073987068926	-0.000335037044545809	0.1278856245781	-0.00261931773662769	0.99791008920786	0.999627569943284	RLTR20B4_MM
ERVB4_3-I_MM	108.369487339983	-0.000491732024539801	0.124802771509313	-0.00394152714366803	0.996855124489024	0.999627569943284	ERVB4_3-I_MM
RLTR19B	80.500751583038	-0.000533997150290127	0.130619284237761	-0.00408749630762226	0.996738658885357	0.999627569943284	RLTR19B
RMER19C	583.920908533747	-0.000604615072380164	0.0861722779851781	-0.0070165058088256	0.994401684279836	0.999627569943284	RMER19C
RLTR12BD_Mm	400.577949340785	-0.000769907105715579	0.0959312127739984	-0.00802530048902009	0.993596805377517	0.999627569943284	RLTR12BD_Mm
RMER21B	296.118662439633	-0.0012623077670237	0.0997974020488706	-0.0126496167442836	0.989907335259644	0.999627569943284	RMER21B
LTR81C	47.3809300174001	-0.00253947833681354	0.132359679662427	-0.0191903526389357	0.984689253665957	0.999627569943284	LTR81C
RLTR10E	166.138049347804	-0.00259512041259534	0.117444096366555	-0.0221022200961486	0.982366415529076	0.999627569943284	RLTR10E
LTR16D2	18.8617115530926	-0.00314299040533024	0.116456174463097	-0.0269894614620036	0.978468139506033	NA	LTR16D2
ERVB5_2-LTR_MM	221.802917430804	-0.00406981461243429	0.106792665047461	-0.0381118372372954	0.969598513417342	0.999627569943284	ERVB5_2-LTR_MM
RLTR20B2	267.428644065964	-0.0042552618136516	0.10635875787929	-0.04000336601958	0.968090442747162	0.999627569943284	RLTR20B2
MLT1A1	1807.64378652296	-0.00479081203006899	0.0701984623837645	-0.0682470730653995	0.945588955407345	0.999627569943284	MLT1A1
LTR88b	6.11821461686406	-0.00479423602285888	0.0765994670412618	-0.0623226753113053	0.950305871287134	NA	LTR88b
MER74C	1.14497261527701	-0.0048970645689245	0.0372654281875396	-0.131384849634377	0.895470873009718	NA	MER74C
LTR85c	3.99394806395765	-0.00490417869251915	0.071333866913543	-0.068857113933625	0.945103355577582	NA	LTR85c
MTD	20581.0660952209	-0.00517259680928811	0.051963871209501	-0.0995425450437852	0.920707509560681	0.999627569943284	MTD
LTR52-int	0.802981225772167	-0.00579160023557616	0.0323058337294944	-0.179057806604711	0.857892311957011	NA	LTR52-int
LTR75B	10.0999189065337	-0.00664478292867677	0.0977503714186341	-0.0680038039711203	0.945782606165634	NA	LTR75B
MLT2B3	263.698742910576	-0.00667222880424186	0.102007980765859	-0.0654077859692172	0.947849325049714	0.999627569943284	MLT2B3
ERVL-E-int	121.914353418241	-0.00683648060195959	0.124566552107146	-0.0548628031382176	0.956247766020126	0.999627569943284	ERVL-E-int
MT2B1	2865.20719793421	-0.00696638826322837	0.062984415108662	-0.110606130318453	0.91192868602703	0.999627569943284	MT2B1
ORR1C2	4296.17009375319	-0.0071729017475171	0.0578328383508732	-0.124028432268016	0.901292763174192	0.999627569943284	ORR1C2
RMER20C_Mm	321.03237903654	-0.00803649897150977	0.099263039066468	-0.0809586164299714	0.935474863730491	0.999627569943284	RMER20C_Mm
RMER13B	951.895572025033	-0.00852994107337918	0.0768479945147106	-0.110996985723697	0.911618737006991	0.999627569943284	RMER13B
MLTR31D_MM	113.696307929601	-0.00894601206142958	0.124712349340916	-0.0717356144623756	0.942812312919307	0.999627569943284	MLTR31D_MM
RLTR18B	699.52355384082	-0.00927019748853542	0.0871997405505117	-0.106311696321461	0.91533505186028	0.999627569943284	RLTR18B
MER74B	88.1500530691457	-0.00966072953741569	0.128074930149919	-0.0754402091404571	0.93986446807423	0.999627569943284	MER74B
LTR82A	159.541484979681	-0.0120480603821535	0.117606201145065	-0.102457889675064	0.918393236062634	0.999627569943284	LTR82A
LTR75_1	1.29813461246679	-0.0124387046748249	0.0406154460713576	-0.307656572770416	0.758343667768886	NA	LTR75_1
MTB_Mm	3633.49697585917	-0.0127989822648116	0.0585630671964593	-0.218550522854153	0.82700019801403	0.999627569943284	MTB_Mm
MLT1E-int	1.30104865065328	-0.0128305549396571	0.0412591013063375	-0.312512267885871	0.754651241186923	NA	MLT1E-int
MER77B	298.449556603784	-0.0129602608419888	0.106527202509865	-0.121664192364008	0.903164972865511	0.999627569943284	MER77B
LTR108b_Mam	1.36349058235441	-0.0131233018692975	0.0391060254228754	-0.340546693857333	0.733444865101874	NA	LTR108b_Mam
ORR1D1	8841.31744887962	-0.014264222000443	0.0573675404329211	-0.248646189571824	0.803634476163384	0.999627569943284	ORR1D1
MTB-int	3193.73507902782	-0.0146221260070567	0.0584977853486324	-0.249960959075165	0.802617540543253	0.999627569943284	MTB-int
MLT1C	1317.094192909	-0.0146608355533602	0.0685150067405379	-0.213977847252776	0.830564332424799	0.999627569943284	MLT1C
LTR103_Mam	1.34090687387829	-0.0147880273287954	0.041570213146809	-0.359400998332776	0.719295127990409	NA	LTR103_Mam
RLTR13B1	399.999106773271	-0.0151082209837347	0.0982229625354516	-0.153818654799568	0.877752724485109	0.999627569943284	RLTR13B1
MER34B-int	1245.52531038516	-0.0155545684843528	0.088915263785773	-0.174945086017729	0.861122783003709	0.999627569943284	MER34B-int
MT-int	640.941173211279	-0.0160224637984843	0.0884829084879777	-0.181090468144521	0.856296566224334	0.999627569943284	MT-int
ORR1B2	3370.87292030804	-0.0172529574742444	0.064110310216125	-0.26911435479182	0.787841684270371	0.999627569943284	ORR1B2
RLTR48C	55.8937404591823	-0.0176441095540588	0.132619945541955	-0.132923113189304	0.89425418742049	0.999627569943284	RLTR48C
RLTR12C	964.930762742158	-0.0196758202044427	0.0819366883852558	-0.24014121617023	0.810220782992105	0.999627569943284	RLTR12C
RLTR30D_RN	653.885262134383	-0.0196899361344643	0.0858646418831383	-0.229320478804223	0.818619837757894	0.999627569943284	RLTR30D_RN
ORR1C1	4177.17335528455	-0.0198519407036361	0.0718826180749872	-0.276170890435383	0.782416814161914	0.999627569943284	ORR1C1
RMER6D	821.752698704029	-0.0203782245345455	0.0784297195624612	-0.25983129417103	0.794993910515011	0.999627569943284	RMER6D
LTR104_Mam	13.2104072318469	-0.0208985505907353	0.109881082187692	-0.190217524602435	0.849138679177901	NA	LTR104_Mam
RLTR25A	1383.22179780944	-0.0209985871007935	0.0663204470245701	-0.31662238273627	0.751530149986795	0.999627569943284	RLTR25A
RMER6BA	403.148248897437	-0.0211518359991233	0.0920960858762597	-0.229673840286326	0.818345223962312	0.999627569943284	RMER6BA
MTEb	2506.47587778074	-0.0215239825908083	0.0620586856499157	-0.346831354611504	0.728718019979173	0.999159354902668	MTEb
ORR1B1-int	3530.88089390764	-0.0217338261389532	0.0581527511999879	-0.373737323374332	0.708599754235859	0.997515511419897	ORR1B1-int
MER34C	18.6148245254545	-0.0224418725114855	0.116127367075093	-0.192949689626261	0.846998369447476	NA	MER34C
RLTR47_MM	3.60491612301531	-0.022517175565335	0.0677716201630003	-0.332815835639066	0.73927330393663	NA	RLTR47_MM
MER73	5.76704317308708	-0.0225683314175933	0.0806003401428957	-0.280314609206301	0.779236143381168	NA	MER73
MER77	183.718286840744	-0.022771782205517	0.113325403575816	-0.200964052501577	0.840726682545994	0.999627569943284	MER77
RMER19B	4610.01784879973	-0.0230789422102653	0.0613367846879535	-0.376265229000547	0.706719726397912	0.997515511419897	RMER19B
ORR1F-int	220.688381670882	-0.0233803757561696	0.107571870711847	-0.217360760324979	0.827927208865218	0.999627569943284	ORR1F-int
MLTR18_MM	234.790312449803	-0.023537856284537	0.106434270243077	-0.221132438148933	0.824989313402323	0.999627569943284	MLTR18_MM
RMER16B3	87.1673734988476	-0.0237596474818316	0.128778973368029	-0.18455673938744	0.853576719914849	0.999627569943284	RMER16B3
MLTR18B_MM	1093.83155789121	-0.0237810411810642	0.0808762994916466	-0.294049814237863	0.768719838792524	0.999627569943284	MLTR18B_MM
RLTR8	83.7029527332877	-0.0239703082600152	0.128404504978471	-0.186648919432785	0.85193590852015	0.999627569943284	RLTR8
RLTR1C	142.779481184527	-0.024727832281539	0.120477823230896	-0.205221274332392	0.837399248655336	0.999627569943284	RLTR1C
RMER20A	470.707408752393	-0.0253931005412646	0.0893939522157178	-0.284051713327933	0.776370750546028	0.999627569943284	RMER20A
MER110-int	2.34345742155557	-0.0257733608537508	0.0496964542528957	-0.521934349701005	0.60171604098896	NA	MER110-int
MT2A	4179.33118445384	-0.0257833689415784	0.0616559135205362	-0.418181324412799	0.675814549121177	0.994323955730555	MT2A
RLTR28	935.687324192224	-0.0258941483419075	0.0758597968807995	-0.34134513205291	0.732843775428647	0.999159354902668	RLTR28
LTR109A2	5.10991246084264	-0.0259326486403594	0.0776237087669057	-0.334682602784172	0.737864526329574	NA	LTR109A2
MTC	11835.3340672349	-0.0260766590329702	0.057605157989125	-0.452678614022226	0.650780181308822	0.994323955730555	MTC
ERVB4_3-LTR_MM	8.07307551882448	-0.0265584414267313	0.0859872510972685	-0.309177496787548	0.757186510829216	NA	ERVB4_3-LTR_MM
LTR33C	65.7633015627444	-0.02680270394221	0.132404712079342	-0.202376844978435	0.839622128905076	0.999627569943284	LTR33C
MamGypLTR3a	11.5526139177836	-0.0271711599408123	0.103294300490892	-0.263118311764743	0.792459390340551	NA	MamGypLTR3a
RLTR30C_MM	8.34083411194142	-0.0271955822558917	0.0913270872600027	-0.297588031228663	0.76601761062693	NA	RLTR30C_MM
RLTR12B2	51.0098927412555	-0.0274051124306831	0.13280584243449	-0.20632486326134	0.836537158260668	0.999627569943284	RLTR12B2
LTR90A	3.74150128153347	-0.028446902068976	0.0647819515707914	-0.440031098253767	0.659914583950346	NA	LTR90A
MLTR25C	1489.85331601426	-0.028720173077172	0.0774165938731755	-0.370973476149956	0.710657287318177	0.997515511419897	MLTR25C
RLTR44-int	99.0368895097113	-0.0288272592201017	0.126092530360963	-0.228611467405366	0.819170910888002	0.999627569943284	RLTR44-int
RMER17A	355.48152391655	-0.0295929306518265	0.0983488870673493	-0.3008681578735	0.763515032263459	0.999627569943284	RMER17A
MTC-int	3887.59156287741	-0.0297893748115758	0.0594520766134763	-0.50106253700105	0.616327111422774	0.994323955730555	MTC-int
RMER20B	604.60163419984	-0.0298376896369899	0.0869805016103084	-0.343052016945178	0.731559327990357	0.999159354902668	RMER20B
EUTREP16	5.93521795376804	-0.0299061045091089	0.0816365918468883	-0.367101531811682	0.713543284725408	NA	EUTREP16
MamGypLTR1a	6.21395683759129	-0.0301889123947513	0.0847487819475724	-0.35617137565004	0.721712227096171	NA	MamGypLTR1a
LTR88a	5.52817845428576	-0.0302341523103798	0.0790135067507484	-0.382531939381452	0.702066842778744	NA	LTR88a
MLT1D	2127.41977818533	-0.0312555376801405	0.0675762617512002	-0.462526066101217	0.643704114260891	0.994323955730555	MLT1D
ORR1E	6147.94787142908	-0.031366640417364	0.0560501688531797	-0.559616918919051	0.575740762099746	0.994323955730555	ORR1E
LTR75	41.0787730094164	-0.0318237093122913	0.132411358135944	-0.240290066050349	0.8101053955934	0.999627569943284	LTR75
LTR73	28.4749098514469	-0.0322134730686616	0.125918074250651	-0.255523298939894	0.798318950777821	0.999627569943284	LTR73
RLTR30D2_MM	406.431408663526	-0.0324699048922878	0.0912187926863305	-0.355939824463058	0.721885630693401	0.997515511419897	RLTR30D2_MM
MLT1G-int	2.00771640138118	-0.0324780375996902	0.0520147663324366	-0.633868926558214	0.526166366038014	NA	MLT1G-int
RLTR22_Mur	3336.5651062364	-0.0328649613071087	0.0664272012788799	-0.494753047516802	0.620774451057454	0.994323955730555	RLTR22_Mur
RLTR40	1709.69841780961	-0.0336928514492613	0.0663279095502026	-0.507968308255795	0.611475568727039	0.994323955730555	RLTR40
RLTR19C	185.27227876866	-0.0338467292324452	0.112356085652721	-0.301232089579142	0.763237521621457	0.999627569943284	RLTR19C
ORR1D2	4306.2814368498	-0.0345747013463721	0.0591808770389301	-0.58421766387358	0.559073878876904	0.994323955730555	ORR1D2
RLTR9A4	3.51476320024432	-0.0347339169631181	0.0631161994762581	-0.551744746042098	0.581123248315148	NA	RLTR9A4
MurERV4-int	1017.63547119626	-0.0353175394104535	0.0756163486802552	-0.467069668671942	0.640450034046814	0.994323955730555	MurERV4-int
RLTR9A2	63.3595217313092	-0.0353255479097457	0.132050819140805	-0.267393726187064	0.789166029418838	0.999627569943284	RLTR9A2
LTR16E1	35.8575343790092	-0.0354249068375607	0.131249090851007	-0.26991750354757	0.787223720920562	0.999627569943284	LTR16E1
MER68B	169.489535877009	-0.0363166477735126	0.114043097996531	-0.318407431108216	0.750175902169367	0.999627569943284	MER68B
RMER19B2	770.317774138929	-0.0363727318014929	0.0776347094487169	-0.468514906835662	0.639416413333004	0.994323955730555	RMER19B2
MER68C	10.2758829915098	-0.0367506546270694	0.100585897183058	-0.364941691316334	0.715154932218101	NA	MER68C
EUTREP8	2.74651284684027	-0.0373249418394722	0.0613037749629037	-0.611647871609307	0.540770757978087	NA	EUTREP8
LTR69	10.8058040644595	-0.0375286664395332	0.100481094955607	-0.374340842302429	0.708150749506637	NA	LTR69
MT2C_Mm	1311.01912879394	-0.0383882206744711	0.0676057689222939	-0.567820886039373	0.570156596248995	0.994323955730555	MT2C_Mm
LTR10_RN	343.375236193128	-0.0384081102552174	0.0997261567788103	-0.385099288688832	0.700163854994409	0.997515511419897	LTR10_RN
RMER12C	959.028332940456	-0.0389646053581165	0.0777756626313627	-0.500970244408775	0.616392064415306	0.994323955730555	RMER12C
RMER13A	342.107631903144	-0.0390071473346499	0.0980344072397758	-0.397857538951344	0.690735200791029	0.994323955730555	RMER13A
MLT2F	432.778883746362	-0.0395785040474409	0.0987805408987942	-0.400682285297846	0.688654054781214	0.994323955730555	MLT2F
MLT1A0	1914.65360832417	-0.0396755152985107	0.0633440423874605	-0.626342959924556	0.531090014106998	0.985547505984792	MLT1A0
MER67A	26.3081539164628	-0.0399736814361275	0.123393209787618	-0.323578787741948	0.746256949590594	0.999627569943284	MER67A
ORR1A1-int	3699.47278981492	-0.0402167238477732	0.062781369380799	-0.640579967216713	0.521795618461773	0.981215397786526	ORR1A1-int
MLT1L	649.726679481627	-0.0406492392843243	0.0835103238076036	-0.486758452374974	0.626429516764016	0.994323955730555	MLT1L
MLTR31C_MM	3977.29158485747	-0.0406495524433218	0.0804911650136052	-0.505025799886402	0.613540715190909	0.994323955730555	MLTR31C_MM
ERVB4_2-LTR_MM	29.1893065467251	-0.0417382993822113	0.125168963430047	-0.33297306453658	0.73915461548832	0.999159354902668	ERVB4_2-LTR_MM
MLT1F1	361.445972196655	-0.0426980860648175	0.0984052961413732	-0.433874110773504	0.664379860692017	0.994323955730555	MLT1F1
RLTR10B	61.9954547045645	-0.0427320706656022	0.132818614753273	-0.32184639904846	0.747569061561025	0.999627569943284	RLTR10B
MER76	219.020009097734	-0.0428158176379019	0.109898612627896	-0.389630627248504	0.696809701259995	0.994323955730555	MER76
LTR79	83.2926994220063	-0.042926362408834	0.12898057309203	-0.332844541875445	0.739251633800995	0.999159354902668	LTR79
RLTR16	323.339710017875	-0.0431295596895186	0.0989731720699383	-0.435744745286566	0.66302193732758	0.994323955730555	RLTR16
LTR86B1	22.771694297238	-0.0431499311007847	0.123436299920794	-0.349628750990166	0.726617330958865	NA	LTR86B1
LTR41	166.256202520808	-0.0433041826411504	0.118277568403725	-0.366044959860796	0.714331527059072	0.997515511419897	LTR41
RLTR44D	17.456107352085	-0.0435891992907123	0.112470351679756	-0.387211072239123	0.698599953819887	NA	RLTR44D
MER89-int	2.99561911825794	-0.0437739187018325	0.0588136774628159	-0.751270354775186	0.452489966575773	NA	MER89-int
MLT1H	413.030844804741	-0.0437954703366332	0.0944070791357652	-0.463873972019539	0.642738041691896	0.994323955730555	MLT1H
RLTR50B	15.5557289551791	-0.0441718407488164	0.108970018538009	-0.404561806314355	0.685799637942276	NA	RLTR50B
HERVL74-int	3.59676929086729	-0.0444962607554829	0.0692556555387746	-0.645774097651604	0.518425665230648	NA	HERVL74-int
MLT1I-int	3.70455284836925	-0.0448234068522876	0.0652208417732656	-0.691371784631051	0.489331930730718	NA	MLT1I-int
MER31B	701.707112134681	-0.0449254690960398	0.0967229970006525	-0.46449120385334	0.642295860119783	0.994323955730555	MER31B
IAPLTR3	16.7483303634799	-0.04506667791377	0.111750476502338	-0.403781847334375	0.686373146307013	NA	IAPLTR3
MLT1J-int	53.4050476693102	-0.045225002363319	0.132697434493518	-0.340718426568125	0.733315565444386	0.999159354902668	MLT1J-int
RLTR9D2	126.848094736817	-0.0452796670590472	0.123000540418446	-0.368059109669164	0.712829159738109	0.997515511419897	RLTR9D2
ORR1B1	10575.7831794736	-0.0452973114507972	0.0562665176915622	-0.805048758487655	0.420791543620714	0.963253618485546	ORR1B1
MER31-int	30.5073791717762	-0.0472027948010165	0.125398347079203	-0.376172912318552	0.706788351824385	0.997515511419897	MER31-int
LTR81	10.1525150804501	-0.0475165300139265	0.101479787743141	-0.468232272706275	0.63961849561825	NA	LTR81
MTB	4249.95378375781	-0.0477602905505056	0.055869531848436	-0.854852154862966	0.392633000728393	0.963253618485546	MTB
RLTR25B	2526.3065203069	-0.0478932964301967	0.069993888470457	-0.684255203572287	0.493814028799975	0.976223729801842	RLTR25B
LTR33	125.564217691567	-0.0484012844919335	0.122558599829732	-0.394794827312045	0.692994312702162	0.994323955730555	LTR33
MLTR32C_MM	50.9316153700044	-0.048407038359679	0.132480368541634	-0.365051495236048	0.715072967112317	0.997515511419897	MLTR32C_MM
RLTR13A2	173.796303130021	-0.0486308324433539	0.114106019850479	-0.426121715864992	0.670019157168802	0.994323955730555	RLTR13A2
MER68-int	24.4280042308599	-0.0489176515718476	0.121909030025005	-0.401372802576478	0.688145670265943	0.994323955730555	MER68-int
MLT1H2-int	5.68856703912052	-0.0490328208444734	0.0754143316413953	-0.653081722464597	0.513703594802127	NA	MLT1H2-int
LTR108e_Mam	7.75218018238099	-0.0497830410565607	0.0900597752923713	-0.554190493313831	0.579448483763924	NA	LTR108e_Mam
SRV_MM-int	87.9436029901615	-0.0499078820430821	0.130688516154506	-0.381712554423306	0.702674586891053	0.997515511419897	SRV_MM-int
LTR68	30.4133184587547	-0.0501757113162152	0.128294991578496	-0.390641468594288	0.696062268893165	0.994323955730555	LTR68
MLTR13	142.436893323258	-0.0501832977005714	0.119775058010149	-0.419012921583449	0.675206688872388	0.994323955730555	MLTR13
LTRIS_Mus	566.817553662542	-0.0504285551779034	0.0866292318304784	-0.58211291577177	0.560490625937473	0.994323955730555	LTRIS_Mus
MLT1J1	130.848385284889	-0.0516689424613206	0.121843268908729	-0.423960537575604	0.671594593209989	0.994323955730555	MLT1J1
LTR16B1	37.1028619581979	-0.0517055122431943	0.130488507648207	-0.396390049307551	0.691817305699341	0.994323955730555	LTR16B1
MLT1J2	153.159231507879	-0.0522112247055855	0.119750724783315	-0.435896068914356	0.662912137417873	0.994323955730555	MLT1J2
MamGypLTR2b	12.0873572536718	-0.0531918898824552	0.105496455442027	-0.503963034270043	0.614287353715554	NA	MamGypLTR2b
MamRep1151	24.4372094850657	-0.0533520663129425	0.124351245115626	-0.429133521866461	0.667826058310104	0.994323955730555	MamRep1151
LTR40c	122.437414886676	-0.0536049791219554	0.126318921045856	-0.42419217634236	0.671425666088922	0.994323955730555	LTR40c
LTR33A	158.553326749402	-0.053615252248406	0.119525774228434	-0.448583962551848	0.653731804975133	0.994323955730555	LTR33A
RMER6C	1384.96379070183	-0.0545878310872312	0.0687499860659671	-0.794002457006761	0.427194000978238	0.963253618485546	RMER6C
MLT1B	1811.95621604079	-0.0554637816282246	0.0651574866361295	-0.851217152435798	0.394648736379092	0.963253618485546	MLT1B
MamGypLTR3	2.50106993565427	-0.0556780450886716	0.0554955211125909	-1.03142174595698	0.302343087547721	NA	MamGypLTR3
MTD-int	1595.7763656624	-0.0562834680734973	0.0725198290521266	-0.776109598911255	0.437684276525373	0.963253618485546	MTD-int
MERVL_2A-int	4042.21416539306	-0.0568449141292659	0.0577365492910587	-0.984554151149612	0.324843120018087	0.962725421009952	MERVL_2A-int
MLT1J	817.109059996096	-0.0574922747098649	0.0779785277207891	-0.737259672251295	0.460964451451434	0.968521373283739	MLT1J
ORR1A3-int	1479.93939711431	-0.0582286172487781	0.074009955499823	-0.786769946694206	0.431416549407992	0.963253618485546	ORR1A3-int
MER92A	6.42539798782401	-0.0584175578595505	0.0864131205755724	-0.678663877302678	0.497350859039944	NA	MER92A
LTR41C	35.7301778774322	-0.0584265675174625	0.1314361363249	-0.444372177393727	0.656773525471133	0.994323955730555	LTR41C
RMER4A	1727.48537448963	-0.0585660109299538	0.066312312802446	-0.883174545829113	0.377141972150099	0.962725421009952	RMER4A
RLTR17D_Mm	506.585126323162	-0.0595454097661119	0.0956647644775985	-0.622478491180979	0.533627282610502	0.985547505984792	RLTR17D_Mm
RLTR17	19196.0201076696	-0.059837515043782	0.0748323775908581	-0.79961887484076	0.42393164830686	0.963253618485546	RLTR17
MT2B	11125.0416366466	-0.0601131593847558	0.052324744712478	-1.14884669114957	0.250619202559133	0.946576616357172	MT2B
RMER12B	2125.12601143385	-0.060596331337695	0.077705311302739	-0.779801644735617	0.435507638107066	0.963253618485546	RMER12B
LTR89B	7.15948479080076	-0.061281724149798	0.0899605405599039	-0.682059425315794	0.495201375570016	NA	LTR89B
MER88	8.28252600453043	-0.0625001279495857	0.0942818442543781	-0.663193118935339	0.50720687793816	NA	MER88
RLTR17C_Mm	53.2924211608614	-0.0625924253620467	0.132808235904712	-0.471212932745555	0.637488684150993	0.994323955730555	RLTR17C_Mm
RMER6-int	83.5329154971876	-0.0627716155247332	0.130882457317463	-0.479474683291696	0.631600974468081	0.994323955730555	RMER6-int
ORR1B2-int	487.824585694725	-0.063025105994946	0.0897216694651264	-0.7024423732844	0.482403327745521	0.968521373283739	ORR1B2-int
ORR1A4-int	3078.80350629519	-0.0636568260041474	0.0654295274095193	-0.972908446431437	0.330598806676799	0.962725421009952	ORR1A4-int
RLTR44C	62.9918485328395	-0.0641812174444648	0.132547250264105	-0.48402535648279	0.62836787385141	0.994323955730555	RLTR44C
RLTR10F	130.693938463064	-0.0643307029871303	0.120524859149664	-0.533706078178382	0.593544903245213	0.994323955730555	RLTR10F
RLTR24B_MM	184.046033381805	-0.0649951154515826	0.114200837537464	-0.569036607891944	0.569331296805591	0.994323955730555	RLTR24B_MM
LTR16	90.3897122812655	-0.0653976346758352	0.129282755550124	-0.505544011108348	0.613176794797358	0.994323955730555	LTR16
LTR53-int	5.60468781401229	-0.0654286008236671	0.0776377150362859	-0.847343779111767	0.396803531409794	NA	LTR53-int
MER65-int	7.32125551968249	-0.0655923047537035	0.0891059976983674	-0.737903962182778	0.460572811079611	NA	MER65-int
MLTR18D_MM	263.024786791598	-0.0662281073152939	0.105071165341164	-0.630256012927281	0.528527097198272	0.985547505984792	MLTR18D_MM
LTR108c_Mam	12.3884483858266	-0.067076493423426	0.107118649422229	-0.626030189791139	0.531295139682356	NA	LTR108c_Mam
MLT-int	2614.19072393854	-0.067195315620233	0.0682576123977268	-0.984425526457797	0.324906332218317	0.962725421009952	MLT-int
RLTR22_Mus	3445.16871338468	-0.0677852561981685	0.0722401467937709	-0.938319192464689	0.348080399485179	0.962725421009952	RLTR22_Mus
LTR37-int	119.65174972924	-0.0677855138111105	0.126887560388158	-0.53435600587482	0.593095250693018	0.994323955730555	LTR37-int
RMER6A	5195.17655479857	-0.0683773571401026	0.055442614359216	-1.23329484263546	0.21746578135502	0.920375658380847	RMER6A
RLTR26_Mus	398.443102834361	-0.0691977135509883	0.0926599710972487	-0.746761907821582	0.455207292908935	0.966008449397355	RLTR26_Mus
RLTR20A4	1723.29976981216	-0.0696636046318088	0.0672553735481784	-1.03580284478702	0.300294130142803	0.962725421009952	RLTR20A4
RLTR26D_MM	78.6771469512409	-0.0696995038838253	0.13121526708467	-0.530819413466147	0.595543925803166	0.994323955730555	RLTR26D_MM
MT2B2	4928.57770627119	-0.0698449189315152	0.0644698913462755	-1.08336338897286	0.278647159299573	0.962725421009952	MT2B2
RMER17A2	2025.8047598952	-0.0700224746067394	0.0738727929000262	-0.947854392895078	0.343203585481934	0.962725421009952	RMER17A2
ERV3-16A3_I-int	61.4191703456933	-0.0704901874276961	0.132669329536842	-0.531291591235811	0.595216731493783	0.994323955730555	ERV3-16A3_I-int
MLT1K	902.461624114015	-0.0722601242461657	0.0751849508603683	-0.961063681584686	0.336520149364967	0.962725421009952	MLT1K
RMER21A	2830.80841110673	-0.0726341647708416	0.0790387980162883	-0.918948600798797	0.35812245735947	0.962725421009952	RMER21A
MER95	2.7421391344174	-0.0727515974808861	0.0595424013240541	-1.25522807818794	0.209395975409802	NA	MER95
MLT2D	222.536319402454	-0.0728499887255191	0.11283689692217	-0.645558817174354	0.518565115463298	0.981121335774135	MLT2D
MER68	790.058997751003	-0.0742106631424451	0.0825537011198758	-0.898908624858442	0.368701333566755	0.962725421009952	MER68
RLTR18	450.811158409749	-0.074544023251432	0.0880645081089356	-0.846431431888994	0.397312110110441	0.963253618485546	RLTR18
RLTR42-int	1179.74480359294	-0.0760450364723414	0.0771629501180139	-0.98551428472922	0.3243715182767	0.962725421009952	RLTR42-int
LTR86C	22.5010245268972	-0.0767220069673617	0.122002973260538	-0.6282425906574	0.529845033492208	NA	LTR86C
RLTR21	1019.65449130336	-0.0774006360487717	0.0768463641790548	-1.00721109773649	0.313833341127144	0.962725421009952	RLTR21
RLTR20B5_MM	289.604698029058	-0.0803304202560302	0.104721239817567	-0.766974976506503	0.443096393604701	0.963253618485546	RLTR20B5_MM
LTR105_Mam	40.8086783315644	-0.0807669900775531	0.132335235506454	-0.610096117213781	0.541798138568185	0.993622579034794	LTR105_Mam
RLTR13C3	250.11182328447	-0.0814887331370152	0.104297467673521	-0.78117365412465	0.43470036681703	0.963253618485546	RLTR13C3
RLTR20A	170.422377311077	-0.0815266079260176	0.117068259253538	-0.696363239381539	0.486201378415952	0.970492338842056	RLTR20A
LTR107_Mam	27.8418817706625	-0.0818773014497553	0.124920979463261	-0.654690844487484	0.512666821130318	0.978042849802777	LTR107_Mam
MamGypLTR2c	15.306212814198	-0.0824650883471896	0.113858250491594	-0.72495592038362	0.468479072922291	NA	MamGypLTR2c
ORR1D2-int	1423.41286894872	-0.0830336833876364	0.0700853609049722	-1.1847343103102	0.236122512265032	0.931021444143049	ORR1D2-int
MLT1A-int	4.71226329195696	-0.0835370140997391	0.0761885335440949	-1.10804409933776	0.267842771044692	NA	MLT1A-int
BGLII_B2	196.009550256251	-0.0850635961371835	0.111407011624048	-0.763461783177454	0.4451880457504	0.963253618485546	BGLII_B2
ERVB3_1-LTR_MM	120.854906791625	-0.0855915477348325	0.122129452415923	-0.700670921221437	0.483508407270981	0.968521373283739	ERVB3_1-LTR_MM
MamGypLTR1c	36.9126854645471	-0.0860821849453802	0.13152749381521	-0.65403782001481	0.513087439906378	0.978042849802777	MamGypLTR1c
RLTR13A	146.086986928388	-0.086181749933281	0.11842140954595	-0.727604016959575	0.46685602093189	0.968521373283739	RLTR13A
RLTR46B	28.1838001255899	-0.0863282557471009	0.127752547079194	-0.675336890109574	0.499461751416617	0.978042849802777	RLTR46B
MMERVK10D3_LTR	21.3264971451535	-0.0870607177921946	0.120967687491284	-0.719707669537501	0.47170500310179	NA	MMERVK10D3_LTR
LTR40a	102.927364252828	-0.0881247337392281	0.125590211800857	-0.701522923683371	0.482976733759324	0.968521373283739	LTR40a
LTR33A_	60.5175447326205	-0.0890781432523649	0.132247999403259	-0.673252758434905	0.500786501862749	0.978042849802777	LTR33A_
ORR1C2-int	706.065287832114	-0.0899699543902743	0.0909041535178319	-0.989686926908705	0.322327166821217	0.962725421009952	ORR1C2-int
MLT1H1	103.548182670262	-0.0904934814669855	0.125251264002114	-0.722323809123329	0.470095417987308	0.968521373283739	MLT1H1
MLT1J1-int	4.80867803024333	-0.090619653902045	0.076987298777824	-1.18813479903454	0.234780306262036	NA	MLT1J1-int
MamRep605	220.339741895913	-0.0911613238077605	0.108245968533939	-0.841982405806924	0.399797801792608	0.963253618485546	MamRep605
RLTR20A2B_MM	92.6085696545463	-0.0916851127752915	0.128000880536841	-0.715996699987245	0.473993386586515	0.968521373283739	RLTR20A2B_MM
RLTR53B_Mm	39.1410315574316	-0.0920513200335235	0.129840259552647	-0.708190649183048	0.47882687222781	0.968521373283739	RLTR53B_Mm
HERVL40-int	275.497766264232	-0.0924630250139245	0.102830057820153	-0.899109579546795	0.368594296047989	0.962725421009952	HERVL40-int
LTR16D1	43.6118492817106	-0.0925975951187599	0.130980058479294	-0.707255538447894	0.479407690309845	0.968521373283739	LTR16D1
RLTR53_Mm	249.444575421868	-0.0932302626263786	0.103374350615471	-0.901769990003414	0.367179064569941	0.962725421009952	RLTR53_Mm
MER34A	94.5141651418501	-0.0933525706292708	0.127113939672224	-0.734238512468533	0.462803385166853	0.968521373283739	MER34A
RLTR13B3	146.992004640345	-0.0937444181795159	0.117290195379343	-0.799099997075937	0.42423243135189	0.963253618485546	RLTR13B3
RLTR19-int	4856.62152917425	-0.0951310194083883	0.0756237803254738	-1.25794191911418	0.208412762073831	0.9031515051591	RLTR19-int
RLTR26B_MM	105.203199430071	-0.0955186829181384	0.125431214872688	-0.761183133069628	0.446547691246744	0.963253618485546	RLTR26B_MM
RLTR18-int	293.629790116926	-0.0956145488020311	0.105990467415617	-0.902067055325434	0.367021248192358	0.962725421009952	RLTR18-int
LTR40b	128.877395078886	-0.095706928880332	0.12553019501371	-0.762020982040365	0.446047481428732	0.963253618485546	LTR40b
RLTR31A_Mm	44.0413665850355	-0.0958417047006155	0.132313435611158	-0.724084401018106	0.469013920597062	0.968521373283739	RLTR31A_Mm
RLTR28B	185.72329442394	-0.0965192612338533	0.11483483638062	-0.840258357351108	0.400763544471167	0.963253618485546	RLTR28B
RLTR46A	5.81435388632899	-0.0968945932875072	0.0802070218179848	-1.22131630008039	0.221966284138373	NA	RLTR46A
RLTR43C	603.106770738222	-0.0996328942628998	0.0863069818889771	-1.15433716734893	0.248361964287228	0.946576616357172	RLTR43C
MamGypLTR1b	20.6121564122321	-0.100637892970104	0.120917162187429	-0.833122959681534	0.404775385985612	NA	MamGypLTR1b
RMER17B2	314.470851192747	-0.100858192657265	0.0981524339844571	-1.02742800625027	0.304218969570686	0.962725421009952	RMER17B2
RLTR13B4	405.216741983369	-0.100881782139364	0.0949083428120661	-1.06284170230326	0.287853744245252	0.962725421009952	RLTR13B4
RLTR13A3	173.424726884024	-0.10157602431508	0.115507748119363	-0.879377309037125	0.379196731066097	0.962725421009952	RLTR13A3
LTR16E2	26.6371059738618	-0.101870403602904	0.123942578100064	-0.821599157380675	0.411305069024008	0.963253618485546	LTR16E2
LTR33B	49.9780442398876	-0.103262185089995	0.132812592751368	-0.777105036804967	0.437096802576659	0.963253618485546	LTR33B
LTR67B	87.3412359078853	-0.104538128771909	0.129463528654488	-0.807122214387695	0.419596074819163	0.963253618485546	LTR67B
ERVB5_1-LTR_MM	54.9020179500062	-0.10648397014314	0.132594867179945	-0.802854470224496	0.42205885447448	0.963253618485546	ERVB5_1-LTR_MM
MLT1M	487.426241354499	-0.106555260606271	0.0951955501732274	-1.11930178319611	0.263011415346298	0.955010077402099	MLT1M
RLTR12G	163.911759106685	-0.107971964858001	0.116143282874307	-0.929401397957679	0.352681103605783	0.962725421009952	RLTR12G
MLTR31A_MM	72.3747793820504	-0.109271956908312	0.131007188910929	-0.83355413305173	0.40453228125545	0.963253618485546	MLTR31A_MM
MLT1G	132.83064443393	-0.109599402210126	0.12320972271991	-0.889140931219152	0.373927343512148	0.962725421009952	MLT1G
RMER6B	686.196163469238	-0.109991126065285	0.0826014490310594	-1.33146387357929	0.183036424457663	0.892835245077437	RMER6B
LTR85b	6.42892342816066	-0.111188940735997	0.0841039429688525	-1.33531811471304	0.181772252293332	NA	LTR85b
MLT1E1A	213.552440114673	-0.111268153438642	0.109975237281428	-1.01166999705516	0.311695865541709	0.962725421009952	MLT1E1A
MLT1G1-int	3.35951295494207	-0.112368058276739	0.0667463988763933	-1.73024976994537	0.0835856596586106	NA	MLT1G1-int
RLTR30	124.461739246398	-0.112817978307642	0.121604770585251	-0.927502186616353	0.353665857008039	0.962725421009952	RLTR30
LTR16D	23.9603497129569	-0.113983609656787	0.122779181494313	-0.92801647241772	0.353399025046222	0.962725421009952	LTR16D
IAPLTR4	28.4068166014541	-0.116719712429978	0.127002642155446	-0.918440951663205	0.358388059408083	0.962725421009952	IAPLTR4
MER34B	656.445474977955	-0.117588762680828	0.0900538395025466	-1.30574007711385	0.191640964060201	0.896016664252068	MER34B
MLT1E1A-int	3.56641860327789	-0.119333451140265	0.0669150444228503	-1.839236642836	0.0658803872831834	NA	MLT1E1A-int
RLTR35B_MM	85.4956246985644	-0.119795937334039	0.129019219878149	-0.927935019948534	0.353441277346828	0.962725421009952	RLTR35B_MM
LTR81A	15.3972072006459	-0.120678569935214	0.109040995029223	-1.10867677534338	0.267569644376597	NA	LTR81A
MLT1O	82.5954752106133	-0.121366321608072	0.129417888949368	-0.937234917030708	0.348637732525567	0.962725421009952	MLT1O
BGLII_C	39.3610731998442	-0.125600687964263	0.132096282618053	-0.950655023236054	0.341779527003791	0.962725421009952	BGLII_C
RLTR13D3	896.400964968645	-0.128932152065985	0.0799325285734467	-1.61288899579177	0.106768626351656	0.758579890722253	RLTR13D3
RLTR14-int	620.048789784705	-0.131562110786256	0.0827689082985356	-1.58932405434598	0.111987250770707	0.784683081262335	RLTR14-int
MER31A	273.583678801644	-0.132657288500023	0.106348923387734	-1.24731220940791	0.212283042355056	0.913896487426853	MER31A
MER92-int	60.6362348888112	-0.133675281170531	0.132360425082192	-1.00986550017488	0.312559733580881	0.962725421009952	MER92-int
LTR103b_Mam	6.41318080755127	-0.136161704178324	0.0862302635863777	-1.59655628256855	0.110364650467535	NA	LTR103b_Mam
RLTR17B_Mm	3326.59323326353	-0.137743137543397	0.0675212476191765	-2.03998437454013	0.0413518820554898	0.456668610525844	RLTR17B_Mm
ERVB5_1-I_MM	32.1641899065328	-0.138169772904096	0.130386838305896	-1.05915792964187	0.289527861175547	0.962725421009952	ERVB5_1-I_MM
RLTR6C_Mm	54.6626008096082	-0.140010630188546	0.132609896791307	-1.05506131226296	0.291397284419877	0.962725421009952	RLTR6C_Mm
RMER15	6876.73683270165	-0.142169410236774	0.0549816767579846	-2.58573517512928	0.00971715578864409	0.151886619711729	RMER15
LTR81B	164.692575597125	-0.142489061307282	0.123976307294124	-1.14935603639528	0.250409200413561	0.946576616357172	LTR81B
MLT2B1	273.124310866667	-0.143031107239155	0.102115758641043	-1.40039449081495	0.161395218866174	0.854049699833505	MLT2B1
MLT2B5	556.235404222102	-0.147059315152679	0.0955540053252087	-1.5389805753251	0.123809038473696	0.823463057677133	MLT2B5
MLT1I	142.860816776154	-0.150981299836816	0.118162279433391	-1.2771361548005	0.201554182481164	0.901601677126064	MLT1I
RLTR14_RN	563.080611631276	-0.155447306717419	0.0887752849662445	-1.75085094261858	0.0799715889248399	0.670509545570163	RLTR14_RN
IAP1-MM_LTR	52.6729082925765	-0.156565223526978	0.132766830127968	-1.17834030005233	0.238660967637932	0.936214452201309	IAP1-MM_LTR
RLTR9C	208.556331829136	-0.156831627323922	0.122161445926009	-1.28402552535769	0.199133024346619	0.901601677126064	RLTR9C
MLTR18C_MM	172.222087996512	-0.157642850950112	0.113305197104908	-1.39072721767213	0.164308160864804	0.856087648403286	MLTR18C_MM
MamGyp-int	858.361290702694	-0.159216198617061	0.0872121830213579	-1.82557467611286	0.0679143532254531	0.62699967841852	MamGyp-int
IAPEY5_LTR	9.43237300169731	-0.165964756290953	0.0968460032413694	-1.72801395155655	0.0839857231149638	NA	IAPEY5_LTR
LTR45	175.972388131415	-0.166588783257942	0.118620629686813	-1.40401923115873	0.160313122983955	0.852765093987947	LTR45
MER57C2	47.9147749130532	-0.166928776830436	0.132791595397721	-1.25660078045848	0.208898232000382	0.9031515051591	MER57C2
LTR16A2	86.6051314305951	-0.170173755804372	0.12883777189765	-1.31984798516551	0.186885776892749	0.892835245077437	LTR16A2
MER110	10.4804647310183	-0.170626171830826	0.102454803368352	-1.67366855144875	0.0941957577156263	NA	MER110
MLT1H-int	80.9873548257182	-0.17847122438276	0.130866100360992	-1.36320524352702	0.172817835175122	0.882326233858914	MLT1H-int
MER65D	13.1718192376121	-0.180181333732183	0.107254780012061	-1.68639432432329	0.0917198739083948	NA	MER65D
MLT1G3	243.143043311568	-0.190046801759248	0.108698677807521	-1.74771181733002	0.0805139414956298	0.670509545570163	MLT1G3
MER92B	86.0272906505652	-0.19046620655494	0.128959151057049	-1.47560196553257	0.140050777177779	0.837009350662488	MER92B
MLT1N2	83.1630151055708	-0.194535633380346	0.129383083470999	-1.50205498976541	0.133082907828003	0.823463057677133	MLT1N2
MLT1F2-int	38.2289682588025	-0.197099953174015	0.129612491872395	-1.52175277740245	0.128071037898036	0.823463057677133	MLT1F2-int
RLTR34B_MM	152.186119264896	-0.19873496569373	0.117076249290011	-1.69648991856395	0.0897931377916822	0.712733031221477	RLTR34B_MM
RLTR20C	67.0570992625112	-0.203102206895554	0.131270897645038	-1.54562267898163	0.122195720750674	0.823098358150658	RLTR20C
MTE2b-int	259.279632598519	-0.203485467591875	0.102064851537171	-1.99295408768294	0.0462664747862239	0.494807772450563	MTE2b-int
MER74A	260.760387899353	-0.206896930265253	0.105638111273571	-1.95792493150559	0.0502388219330816	0.520843296775621	MER74A
MER70B	32.8951096816483	-0.210993196349463	0.130053494197639	-1.62054751231684	0.10511471676019	0.758579890722253	MER70B
LTR101_Mam	86.2630827370054	-0.214318705637369	0.129744201054739	-1.65096377600214	0.0987459717882905	0.737876668130579	LTR101_Mam
RLTR13A1	99.8056883562564	-0.219251920242614	0.127007991904877	-1.72508926002879	0.0845113877446111	0.686908559588199	RLTR13A1
MER89	136.35526719315	-0.250850355822913	0.122002851835782	-2.0546433426125	0.0399134660562988	0.44562726937582	MER89
MMVL30-int	87716.9592589138	-0.259108977477512	0.0772777824123563	-3.35296247074759	0.000799515467318236	0.0238914033763332	MMVL30-int
