# Supplementary material for: Morc3 silences endogenous retroviruses by enabling Daxx-mediated histone H3.3 incorporation
Source: Nat Commun. 2021 Oct 14;12:5996. doi: 10.1038/s41467-021-26288-7 (PMC8516933; doi:10.1038/s41467-021-26288-7)
Supplement: Supplementary file 12 — Source Data [file 41467_2021_26288_MOESM12_ESM.zip › Source_data_folder/Fig3D_SHIN_initiation_rescue.txt]

genotype	rel.GFP.perc	mean.rel.GFP.perc	sd.rel.GFP.perc
ko	13.4499246	14.2014524333333	2.286448921849
ko	16.769077	14.2014524333333	2.286448921849
ko	12.3853557	14.2014524333333	2.286448921849
res	1.8969336	2.05310613333333	0.248176793302322
res	1.9231075	2.05310613333333	0.248176793302322
res	2.3392773	2.05310613333333	0.248176793302322
wt	1.4492904	1.17095423333333	0.31120729452801
wt	1.228628	1.17095423333333	0.31120729452801
wt	0.8349443	1.17095423333333	0.31120729452801
