# Supplementary material for: Morc3 silences endogenous retroviruses by enabling Daxx-mediated histone H3.3 incorporation
Source: Nat Commun. 2021 Oct 14;12:5996. doi: 10.1038/s41467-021-26288-7 (PMC8516933; doi:10.1038/s41467-021-26288-7)
Supplement: Supplementary file 12 — Source Data [file 41467_2021_26288_MOESM12_ESM.zip › Source_data_folder/Fig3E_SHIN_maintenance_time_course.txt]

cell.line	genotype	d0	d2	d4
KO43-4	ko	0.1	26.7	35.6
KO43-7	ko	0.086	37.8	45.5
KO43-8	ko	0.063	52.8	65.9
T90-B1	wt	0.012	0.28	0.28
T90-B2	wt	0.011	0.17	0.2
T90-D1	wt	0.016	0.023	0.03
KO43-4	ko	0.071	17.7	27.7
KO43-7	ko	0.1	28.3	37.6
KO43-8	ko	1.16	38.5	45.5
T90-B1	wt	0.023	0.84	0.22
T90-B2	wt	0.029	0.11	0.13
T90-D1	wt	0.00578	0.036	0.037
KO43-4	ko	0.11	19.3	29.7
KO43-7	ko	0.12	36.4	28.8
KO43-8	ko	0.13	43.1	57.3
T90-B1	wt	0.008	0.19	0.25
T90-B2	wt	0.027	0.14	0.2
T90-D1	wt	0.027	0.041	0.038
