# Supplementary material for: Morc3 silences endogenous retroviruses by enabling Daxx-mediated histone H3.3 incorporation
Source: Nat Commun. 2021 Oct 14;12:5996. doi: 10.1038/s41467-021-26288-7 (PMC8516933; doi:10.1038/s41467-021-26288-7)
Supplement: Supplementary file 12 — Source Data [file 41467_2021_26288_MOESM12_ESM.zip › Source_data_folder/FigS05A_Morc3_peaks_annotaions_H3K9me3_cluster4.txt]

Annotation	Number of peaks	Total size (bp)	Log2 Enrichment
3UTR	0.0	19834990	-8.945
miRNA	0.0	24854	-8.945
ncRNA	1.0	2936051	0.911
TTS	2.0	26405695	-1.258
pseudo	0.0	502464	-8.945
Exon	0.0	33478124	-8.945
Intron	74.0	933720660	-1.193
Intergenic	416.0	1673583365	0.456
Promoter	0.0	28680226	-8.945
5UTR	0.0	2124691	-8.945
snoRNA	0.0	19	-8.945
rRNA	0.0	5631	-8.945
Annotation	Number of peaks	Total size (bp)	Log2 Enrichment
3UTR	0.0	19834990	-8.945
Other	0.0	7961937	-8.945
RC?	0.0	10979	-8.945
RNA	0.0	114021	-8.945
miRNA	0.0	24854	-8.945
ncRNA	1.0	2936051	0.911
TTS	2.0	26405695	-1.257
LINE	54.0	543766991	-0.867
LINE?	0.0	8168	-8.945
srpRNA	0.0	43388	-8.945
SINE	2.0	196807247	-4.155
RC	0.0	65909	-8.945
tRNA	1.0	266846	4.371
DNA?	0.0	142459	-8.945
pseudo	0.0	502464	-8.945
DNA	0.0	28719782	-8.945
Exon	0.0	33478124	-8.945
Intron	4.0	593180973	-4.747
Intergenic	12.0	835635099	-3.656
Promoter	0.0	28680226	-8.945
5UTR	0.0	2124691	-8.945
snoRNA	0.0	19	-8.945
LTR?	0.0	193287	-8.945
scRNA	0.0	604045	-8.945
CpG-Island	1.0	3320125	0.734
Low_complexity	0.0	19418514	-8.945
LTR	415.0	313292931	2.871
Simple_repeat	1.0	57597764	-3.383
snRNA	0.0	237495	-8.945
Unknown	0.0	2416409	-8.945
SINE?	0.0	29758	-8.945
Satellite	0.0	4537622	-8.945
rRNA	0.0	166488	-8.945
