# Supplementary material for: Morc3 silences endogenous retroviruses by enabling Daxx-mediated histone H3.3 incorporation
Source: Nat Commun. 2021 Oct 14;12:5996. doi: 10.1038/s41467-021-26288-7 (PMC8516933; doi:10.1038/s41467-021-26288-7)
Supplement: Supplementary file 12 — Source Data [file 41467_2021_26288_MOESM12_ESM.zip › Source_data_folder/FigS04A_gene_expression_Rescue_vs_WT.txt]

gene_id	baseMean	log2FoldChange	lfcSE	stat	pvalue	padj
LOC666331	27.1195418980156	3.05372623254884	0.383590902914434	7.43178724568847	1.07140033514775e-13	2.1255052077424e-10
Gm9731	4.44098226696103	2.72820421867315	0.533888613060815	4.46164139592663	8.13342520698563e-06	0.000438135160679072
Gfra2	99.6088092957802	2.68048437465702	0.340878904508545	7.82576690283257	5.04571478381705e-15	1.75174603007168e-11
Nckap5	8.00123767852381	2.6597945689263	0.508688723507773	4.73192212982767	2.22403736685923e-06	0.000198372710664981
Nuggc	23.1863654678325	2.58051217841208	0.356144760199766	6.98865561041134	2.77532740628358e-12	3.21174764092167e-09
Igf2	58.3113803168192	2.49591054433428	0.412192796969828	5.98287538683931	2.19232493890139e-09	9.51400513328863e-07
Pde3a	5.92829392130423	2.29815059058032	0.510109467042245	4.13902644524525	3.48782748484043e-05	0.00107874076351846
Mecom	16.1309746647383	2.25720345162368	0.363534083163498	6.06358460935784	1.33120700159572e-09	6.37464539005511e-07
Hivep2	17.3558883982248	2.2418691659168	0.465492069539947	4.66058458537581	3.1531254590747e-06	0.000253974596590216
Synpo2l	24.4920847709865	2.17320166916976	0.525346054790836	3.9043780145247	9.44680260495106e-05	0.00194485622362442
Pou4f2	175.798120494109	2.17039539483925	0.37220038941455	5.81077356601364	6.21848256700308e-09	2.00828063739469e-06
9130230L23Rik	6.83010761488735	2.11382288177028	0.486219038892806	4.09434720878003	4.23359485628812e-05	0.0011883716484689
Fat2	24.1683980797027	2.10184644402067	0.50884125032029	3.94418179287347	8.00728992824869e-05	0.00176784157764053
4930453H23Rik	5.37521947698289	2.07380082360567	0.493557841277056	3.91692309734246	8.9686343190965e-05	0.00188422730392274
Acnat1	15.3385341030645	2.04452180858348	0.43567404410697	4.6009926161508	4.20482335292038e-06	0.000294911019707097
2900057B20Rik	9.52512841168199	2.01372024213103	0.480815099912646	4.01212660338131	6.01742120504613e-05	0.00147379062212479
Clca2	5.15677716751313	1.97042982311449	0.529341962612538	3.42740452898465	0.000609380538340499	0.00602739852986788
Krt19	168.686505625333	1.95543287901884	0.316169527635734	6.19151334307022	5.95892924909785e-10	3.18275578777776e-07
C1qtnf9	125.454709600623	1.94438052850351	0.359764424914142	5.40456344711167	6.49664247318511e-08	1.30751991340756e-05
Atxn1	19.6362590265296	1.93755686536438	0.419316000106436	4.55592819799075	5.21547513995914e-06	0.000334349064502012
Ube2l6	67.8716998763134	1.92306045438825	0.376002899437257	5.08316884231814	3.71189464535162e-07	5.42600851999979e-05
Evx1	6.02279874089319	1.91760384652699	0.507258267037317	3.61892561114889	0.000295828653168341	0.00385157834458495
Sncg	45.4819620772091	1.90703222107433	0.315142967038835	6.0293881367771	1.64581587911003e-09	7.61848170440033e-07
Pkhd1	42.2647361783207	1.89243332846421	0.435737592845513	4.30461121475302	1.67279242327478e-05	0.000683500053714436
Gab2	8.24178434702496	1.89207930199407	0.480597494895112	3.78339375311853	0.000154704380014074	0.00258840930753668
Rprl2	381.286072097938	1.88384252459516	0.279342015739422	6.75261236513335	1.45206523402943e-11	1.34432199366445e-08
Klk10	141.826302390385	1.87559556404286	0.354765990388765	5.28758911023642	1.23938988971687e-07	2.07366354198773e-05
G730013B05Rik	39.5826634507241	1.8570432704414	0.426925438903349	4.30483694938379	1.67108768044153e-05	0.000683500053714436
Cd180	19.9381564114878	1.85645721340862	0.528589268800314	3.3272326230567	0.00087713118469103	0.00756566506944369
Vmn1r47	11.0042766833524	1.85422249670866	0.523216816517641	3.3124732245618	0.000924749774766571	0.00782095013531265
Pknox2	23.1012230298999	1.83764654655242	0.421567590925714	4.30875848266719	1.64173526635756e-05	0.00068259813305112
Ceacam20	74.2655118696634	1.83444251720509	0.471439561746799	3.79333023681468	0.000148640264145671	0.00251727725389138
Bcl11a	11.4350284845407	1.82805356520977	0.481481453608812	3.71796154884412	0.000200836829374513	0.00305478756793413
Hmga2	561.272686486729	1.82259766817107	0.31324627435976	5.82123703560571	5.841365560756e-09	2.00828063739469e-06
Nlrp9b	30.26405363813	1.82232736224687	0.463017454459804	3.84788777183218	0.000119140605819553	0.00224175353875942
Ang2	1.95015699307866	1.82161140633921	0.52925383967929	3.14697075549435	0.00164971461019821	NA
Snai1	23.8274320553435	1.81987746925348	0.418941504288138	4.298491333981	1.7196462346645e-05	0.000693342548221667
Mmrn2	142.145849212384	1.80957030163056	0.27384780876656	6.60647307089902	3.93583822680158e-11	3.2151167915055e-08
Il17re	3.05881765827005	1.80247252815112	0.534763788651322	3.03097000081746	0.00243769466325832	NA
Rassf9	15.0483998119183	1.77730054645148	0.482048172106507	3.61411178773307	0.00030137901707748	0.00388943335450496
Pclo	4.46626272063787	1.77663378082205	0.536222065203674	2.96529971783351	0.00302388168962012	0.0162907557959724
Fmn1	69.5973652416722	1.76859872195666	0.37755124610147	4.68033423103558	2.86407610751849e-06	0.000239598945211502
Alox12b	4.14050005234491	1.76791702112443	0.514953755392035	3.23835573395937	0.00120220805207148	0.00925069461604916
Otog	2.06900988876374	1.75932817836973	0.535100198937385	2.84837385676479	0.00439432698191356	NA
Clca4	81.9080667428026	1.74041501157697	0.493494956601752	3.43087710186687	NA	NA
Plagl1	35.3753497615806	1.73040421595867	0.409864184904392	4.19764503848882	2.69704925568138e-05	0.000911287664565629
Arhgap42	139.875994256285	1.70982432719886	0.361492527724987	4.73428720569236	2.1982626409726e-06	0.000198229047371341
Lims2	9.61036147374265	1.70418934167968	0.444446946464349	3.74577926790417	0.000179834665092507	0.00284762143003381
Cdh5	2.70792684463701	1.70223639761822	0.531327787925028	2.76259801895534	0.00573433410043666	NA
Loxl2	94.3847234900359	1.70124699453831	0.301909754393908	5.63868621591253	1.71352452362891e-08	4.60680859127718e-06
Dsg2	1066.45641569587	1.69861962587417	0.332024331730995	5.11845281814861	3.08052278074059e-07	4.64991520175484e-05
Obox6	4.72348502582344	1.69547096771688	0.502315461531606	3.22047236894616	0.0012797952907648	0.00963802451347656
Gas7	38.8398433785005	1.68986751118805	0.368868673209382	4.5696605445699	4.88514822943034e-06	0.000323047873629043
Gpr126	16.9823679683947	1.68567158332785	0.449207989113239	3.73264533287663	0.000189479304479827	0.00294123265394298
Vstm5	34.4838420502254	1.68080289097509	0.372621351036412	4.49517381268415	6.95131421805428e-06	0.000396093382438638
Spata31d1b	93.2020322076928	1.6761800487577	0.352246503510346	4.76141842535672	1.92237002614522e-06	0.000180378057791072
Sorbs3	96.7922371427746	1.66452432973471	0.469130399742374	3.49955539704842	0.00046603475672938	0.00510199300033011
Plekhg1	207.154569609041	1.65449382681546	0.370333829498306	4.47172590234473	7.75908376600604e-06	0.000425890894302474
0610040F04Rik	32.8568506467085	1.6528788716373	0.373887120513428	4.40101137860493	1.07747473526278e-05	0.000530598994631003
Gabrg3	3.03992140490427	1.64388511783916	0.535250896668887	2.83600793793462	0.00456813106090461	NA
Irak3	97.5548479606671	1.64014917920948	0.343363344530886	4.73970785413374	2.14026582563783e-06	0.000195538628425214
Lonrf2	51.5889092830708	1.63401427702387	0.274594263495469	5.94959017168331	2.68814716558776e-09	1.09670119871112e-06
Zbtb7c	152.738955992149	1.63249142826012	0.303255396221997	5.39926260661013	6.69153643067829e-08	1.30880797764548e-05
Cd33	10.7020290466923	1.63029355843853	0.493557300110653	3.20828194347612	0.00133530524191223	0.00990492074232949
Arsb	2.63788740523568	1.62778137697765	0.534965625687884	2.77055943694189	0.00559600858799423	NA
Trp53tg5	6.97089727026975	1.62763290204225	0.490705307530568	3.21144720119426	0.0013206823680818	0.00983394962227987
Myh7	2.4204894547481	1.62364325508873	0.533527760489399	2.77547339110334	0.00551214096940014	NA
Abca1	444.867405252109	1.61333083817573	0.273789862067736	5.85178236612198	4.86332749110327e-09	1.73171868894746e-06
Cdk5r2	8.29745089162524	1.61187822606898	0.513003417186531	2.98576949054477	0.00282865776259773	0.0156695665367983
B3gnt3	53.226949622554	1.61148516597953	0.399751810026181	4.02452783196459	5.70897424400928e-05	0.00142597091609461
Gm15217	14.1234058322828	1.60213025704055	0.453033443394915	3.48668116363573	0.000489054023001441	0.00523227520602544
Sox7	26.8094370067002	1.60105635750373	0.498421176066797	3.12174184263024	0.00179784514836023	0.011894557205945
Lphn3	23.3892402777298	1.59938855011405	0.409289645799703	3.88546893927265	0.00010213255118947	0.0020256428292917
AK129341	64.1657201386229	1.5972556904213	0.333406495194187	4.79147402902512	1.65560453813301e-06	0.000164224144436094
Spi1	7.20344938969166	1.58857424258181	0.452190734380928	3.4293409537343	0.000605048929022606	0.00600214769898758
9230105E05Rik	13.9175941111544	1.58775914887216	0.491864319646418	3.15651186708818	0.00159668390112648	0.0110424050472826
Gata2	40.7793386146405	1.57898397063807	0.437168145664805	3.58643026956655	0.000335235653594782	0.00414921347724665
Sstr2	18.3014255139519	1.57888580838844	0.394189835015331	3.9793832266342	6.9094287442704e-05	0.0016099200834175
Nr4a2	14.7826924475284	1.57614726898242	0.402341570738144	3.88063930641709	0.000104182251104687	0.00204926192789064
Rcan2	26.2728076543405	1.5734789087609	0.299014937148997	5.24193611608871	1.58900389066592e-07	2.53637896892846e-05
Lars2	6705.02334226023	1.56997346907588	0.427672793587055	3.65904209997266	0.000253159752973466	0.00352620811388418
Rin3	62.4181170995012	1.55988106596321	0.533374085788258	2.71612228584324	NA	NA
Xkrx	16.963156558045	1.55824852508444	0.524362453895473	2.82815439662992	0.00468172210335028	0.021379505047427
Spata31d1a	58.9360163886086	1.55551376039823	0.445609882258379	3.4670543424275	0.000526195497935095	0.00549419314272531
Ptprg	750.30901258343	1.55049498063639	0.287701940261103	5.4016740029756	6.6021853582407e-08	1.30880797764548e-05
Oasl2	4.85262463664528	1.54551645546198	0.522003667937033	2.80085853884102	0.00509668554048083	0.0225799068158634
Ptch1	1150.74165605192	1.54528488075402	0.404753629972784	3.82193503048674	0.000132408578539576	0.00235738196176807
Npas3	5.90920912344799	1.54050244339242	0.531374622255655	2.7115368194036	0.00669721026850406	0.0268181823969928
P2ry14	6.95257493407118	1.53410181227627	0.485886011156318	3.06592833718667	0.00216995316886935	0.0133514132282183
Rprl3	2671.69492434954	1.52475263772717	0.19943675279464	7.65454829217955	1.93992905589323e-14	5.38795895983786e-11
BC048502	7.12069483612633	1.52187600392397	0.535892547927095	2.57141751476491	0.0101283139490796	0.0348493299828713
Glis3	23.1894456388558	1.51785276176981	0.45968266981114	3.26702770824644	0.00108683042502026	0.00870906757775903
4932413F04Rik	3.57513642426594	1.51499906361321	0.535546772530097	2.61282794575528	0.0089796495305355	0.032222323780503
Plin4	13.4477441879877	1.51460804609951	0.391843927882905	3.83260582114124	0.000126793029389826	0.0022929221848905
AI661453	143.888778528707	1.51441002582436	0.52781750135754	2.73986016414027	NA	NA
Cdhr1	8.26591254259098	1.51295504216329	0.49829319526313	2.96243332584491	0.00305217904366774	0.0163777474418137
Cbln3	7.430081633615	1.51017316312941	0.471157274018489	3.13769760623599	0.00170280451098431	0.0115406765466272
4933433G19Rik	12.8153737151362	1.50824685198563	0.470888432939178	3.15885824903467	0.00158388508001765	0.0109932096684921
Nynrin	1289.77047996057	1.4943979897146	0.259306213738907	5.7740980359415	7.73663843356101e-09	2.38752662059693e-06
Ppp1r3e	6.23461574602931	1.48741462976079	0.487693433433527	2.96355675315401	0.00304105978473867	0.016349669853142
Adamts7	93.3672725841935	1.48516306178189	0.337853255677941	4.40852945889215	1.04074865806123e-05	0.000518024251415637
S100a11	86.02020611456	1.48135639119652	0.532739048759827	2.59958382578891	NA	NA
Dsp	138.684843314347	1.48049991264093	0.327837731593686	4.51985725975975	6.18813395937522e-06	0.000373857246918366
Ptms	753.392675892274	1.47490771493472	0.393664318467622	3.75010906209833	0.000176757676477016	0.00281817893597741
Morc3	4787.06344454455	1.47064721950241	0.248443935810428	5.94502996177185	2.76406293331096e-09	1.09670119871112e-06
Vcan	246.194377517061	1.46954706829083	0.303232950754377	4.85042112820277	1.23199616937184e-06	0.000134714415780054
Satb2	36.7103484919837	1.46602330351044	0.527576854405965	2.60703937830144	0.00913288565424324	0.0325395256702403
Nfatc1	7.25995020050099	1.46554348505852	0.51423371743709	2.71917631698496	0.00654447126316041	0.0264348669085249
Ankdd1b	19.3402633547742	1.4646384389578	0.358079742455555	4.07258259250287	4.64947047037812e-05	0.00126086715928731
Flrt2	16.8606461250779	1.4643189529784	0.424183405523233	3.42974210463036	0.000604155180800965	0.00600214769898758
Gprc5a	125.875694243065	1.46385263401119	0.467371079193124	3.10078697910265	0.00193007085731324	0.0124260055612003
2410012M07Rik	66.2905596253302	1.46260489277894	0.481086517678064	2.9927184518904	0.00276504702192062	0.0154605741897615
Ccnd2	214.857334266541	1.46132480843409	0.320197222881469	4.58282186518658	4.5874281779147e-06	0.000309250558770395
Cryab	19.455715543485	1.459081495339	0.428027747068719	3.38743632697896	0.000705490907762716	0.00664575874184047
Gm9961	1.71840286348387	1.45853310227828	0.524789812549164	2.7167697553452	0.00659224498702168	NA
Zfp85os	11.6396112810378	1.45585924581914	0.401188328877491	3.59465566245277	0.000324820892691096	0.00404875127708833
Frmd4b	83.8629669572389	1.45382093963237	0.273892979724041	5.29686370438641	1.1780856029875e-07	1.99513106935212e-05
Wnt7b	87.8517119424254	1.45379226857994	0.335459524406035	4.34629490478334	1.38456390595374e-05	0.000611571784705168
Sox18	9.64149374233633	1.45069614106398	0.460910747893398	3.0975919956259	0.00195099830875436	0.0125104927737206
Pde1c	4.40802679479833	1.44587395680424	0.519921844750483	2.67678770270234	0.0074331717453751	0.0286336909925171
Tmem253	71.6276055253345	1.44326437781773	0.409260427499011	3.5263014879061	0.000421406950593702	0.00480637285936839
Aspn	36.6150473144692	1.43890398263381	0.444415913982123	3.21898612869458	0.00128644708202279	0.00968256512532608
Mss51	25.7578405753445	1.43640615812291	0.420168313359224	3.40698582837812	0.000656845373801195	0.00634758252414636
Wdr64	16.4938570492574	1.43528970767837	0.354249452851786	4.0292501831195	5.59550435430476e-05	0.00141024989053049
Rai1	404.014945441784	1.43353134984097	0.447777209397544	3.1884149621686	0.00143055080328702	0.0102932948213714
Gm9992	10.792875824159	1.43038124453534	0.460285933456423	3.06849495494284	0.00215139961085802	0.0132971400129693
Stard8	83.8369561917708	1.430257725748	0.3577758516099	4.01463916048999	5.95368084162685e-05	0.00146593556467504
Pramel6	2.69968369226881	1.42816464167088	0.534788538568698	2.45603379913558	0.0140479944190933	NA
Lcp1	12.6381144354667	1.42811356988472	0.444273495882712	3.1825535721758	0.00145982506786514	0.0104390271459543
1700065J11Rik	2.10988728024395	1.4270674321665	0.529456081614706	2.49085169446693	0.0127437301411918	NA
Fosl1	3.03459083904296	1.42664389807499	0.533790239428039	2.50810822415413	0.0121379484932578	NA
Lxn	47.8430584817154	1.42280633141637	0.431245454929654	3.28991916753746	0.00100216167355175	0.00824410817670305
Gpa33	804.182799086946	1.42066124919792	0.230457876377683	6.15338499375461	7.5846383207868e-10	3.90103230965801e-07
Arl14epl	35.8521340706552	1.41764126444518	0.479349469571015	2.91321199212726	0.0035773165643483	0.0181572350618073
Slc35c1	77.8161537504848	1.41673888582134	0.456312776692363	3.08457780098706	0.00203841288365066	0.0128320216297628
Plxnc1	41.985522741621	1.41631947558621	0.370148955080599	3.82457336116131	0.000130998736104787	0.002338276925819
Kctd1	71.7965687183931	1.41410415504797	0.321520996257958	4.40669326959357	1.04960656166094e-05	0.000518714815721901
Apol6	17.3117204699924	1.41274516853079	0.34415051783079	4.08434816587078	4.42007163782091e-05	0.00122985172531102
Gm15413	6.36743001290846	1.41040880599088	0.5244849195701	2.58775646874901	0.00966032514768537	0.0337576586124577
Tfap2a	4.65803346537268	1.40980461408454	0.524268134357194	2.61849683567191	0.00883181107011975	0.0319061811474384
P2rx6	2.01739289389349	1.4076858659698	0.536105250311965	2.42178673457022	0.0154444113891026	NA
4933413J09Rik	10.4826689453424	1.40619924983539	0.433803957336937	3.20615682662139	0.00134520652519397	0.00993663990179182
Stambp	43.7789414109483	1.40185087650735	0.471756766403998	2.93850357617922	0.00329800853227257	0.0171919836665425
Tinagl1	15.5486913320777	1.40125467436048	0.459385322375082	3.02092916284595	0.00252000307634834	0.014632428370234
Bhlhe40	403.526479402579	1.40085348329847	0.332779699371354	4.22566547244732	2.38235686085671e-05	0.000843974227722374
A430090L17Rik	20.0340279138442	1.40053121640419	0.425707294453	3.27359745149607	0.00106187767770202	0.00856464512170335
Lrrc46	11.4099373653082	1.39517509102454	0.437531537538711	3.15589614323622	0.00160005822678191	0.0110492335133368
4933424G05Rik	5.40455375190777	1.39468516824026	0.531898317183531	2.45027056475	0.0142748904501123	0.0437316134305558
Smn1	484.00061021537	1.39221711965885	0.435352751525881	3.19246320415136	NA	NA
Phf2	126.121700443111	1.39148191044171	0.357867025497844	3.90382601902926	9.46838574855406e-05	0.00194485622362442
Fgfr3	76.0519863728589	1.39113532165096	0.248277878173416	5.61856899787945	1.92545502444918e-08	4.7747846293796e-06
AU018091	1552.57503868094	1.38883730699772	0.34184626672944	4.07890313064166	4.52486848816897e-05	0.00124977185941682
Plekhg3	242.27100928988	1.38792521822978	0.237440568855719	5.85367075226432	4.80840088232125e-09	1.73171868894746e-06
Mir466p	2.3613706901129	1.38778310411442	0.536274593687077	2.40270298437123	0.0162743996987094	NA
Rbm47	791.645196306183	1.38753292099625	0.344725960628932	4.04095366690194	5.32342762728891e-05	0.00136395644760445
Ebf1	14.2751187199976	1.38664313678842	0.393766506792806	3.49617199472954	0.000471984367936566	0.00514467427910858
Serping1	68.4482683407518	1.38614724312181	0.2543237628717	5.44738784504858	5.11149253282636e-08	1.0755044970206e-05
Parva	61.2913599162988	1.38496443468771	0.371133063360806	3.7344140032062	0.000188152767516085	0.00292595462765495
Prox1	5.00065036932631	1.38426562905193	0.535761182296863	2.35109495315814	0.0187182565322307	0.0527583577152602
Mir6385	12.1072687765658	1.38377711866815	0.442957979063017	3.09244529606527	0.00198514818059448	0.0126313432785052
Scmh1	101.881418861861	1.38329448534652	0.466483622736546	2.93999671844419	0.00328215722897765	0.0171587155993404
4930547E08Rik	1.69237961831725	1.38279045987477	0.531042279297911	2.36892867400957	0.0178396934645384	NA
Itga5	671.352615024906	1.38064979033292	0.410784791676043	3.36665049549415	0.000760870529754162	0.00696551178897541
Tacc2	1428.12961549209	1.37866072656014	0.438727192487471	3.13684924394767	0.00170773912478189	0.0115515700077185
Muc1	43.0121771212308	1.3699453428136	0.450196584984173	3.02716533599486	0.00246858895044304	0.0144524851411477
9530091C08Rik	14.2820221439041	1.36741438031605	0.4869385239211	2.75782240407078	0.00581878014017004	0.0245087654857572
Serpina3i	26.6757133462152	1.36737188024052	0.363674877142635	3.75121446717159	0.000175980086095046	0.00281144295693877
Slc29a3	290.303590004285	1.36732131524874	0.452385462914626	3.01028846367128	0.00260999681043452	0.0149834748683357
Ctif	69.608445959767	1.3667400169316	0.392861389292222	3.48587873228927	0.00049052331596894	0.00524395480281807
Zfp169	102.209740245958	1.36599678171317	0.299564706357555	4.5650220732875	4.99441786414501e-06	0.000325621975959539
Il6ra	27.6221425748706	1.36513623795415	0.452133185114409	3.00130992869605	0.00268820803989432	0.0152434238668895
Mettl21c	8.56154496390253	1.3649035190051	0.469522394417277	2.86075311571478	0.00422636030146579	0.0201758217622741
Rel	30.6384983187882	1.36399049552832	0.427747812854428	3.18048530591256	0.00147028595517684	0.0104706979792517
Irf2	1.48931913313042	1.36067327580112	0.521313784289538	2.26531692590596	0.0234932381073008	NA
Atp2b4	603.872567497088	1.36012988300137	0.38653762779776	3.53535007702878	0.000407235257378513	0.00468928359802273
Klk13	18.3038876212568	1.35929853857015	0.478784924829539	2.80150156598399	0.0050865394256323	0.0225776701669331
Afap1	247.950973306016	1.35721286054857	0.390704293322151	3.48207930193905	0.000497536325141965	0.00528637103844412
Fam167a	43.8334354416432	1.35576759798554	0.342462465434345	3.96993250617186	7.1892994083526e-05	0.00164748846342892
Nrk	10.7634003210873	1.355618365347	0.530909464552623	2.43966681589464	0.014700813588288	0.0447305430106388
9130024F11Rik	8.47738298649276	1.35394880381458	0.526091617461766	2.45695178701513	0.0140121490426101	0.0431505716601721
Adra1a	6.93217969441971	1.35019078582057	0.516294808289907	2.5241771593241	0.0115969469277273	0.038009629923377
Lrp1	893.923706309765	1.35003165931905	0.410213357094756	3.29849829672457	0.000972034697991086	0.00807830215782745
Zfp395	244.070731107892	1.34902876522115	0.519253705509579	2.49905618130685	NA	NA
9530002B09Rik	2.40997012691961	1.34861550441072	0.509101595257652	2.28265120072964	0.0224509224292161	NA
Pnma1	6.75717535799695	1.34844858279234	0.490072666646289	2.70313770998745	0.00686882819999007	0.02722243641931
Ttn	990.308796135775	1.34611782518673	0.321559945500715	4.19333445157067	2.74883702129614e-05	0.000919833728066013
Galntl6	4.66315838184403	1.34522263134713	0.535028473372368	2.34252075233762	0.019153968750133	0.0536597062806328
Loxl4	23.8752478543754	1.34353170027957	0.375835655200216	3.56714954371178	0.00036088554936402	0.00435414215813913
Nlrc3	18.5089729199971	1.34100727177602	0.436249025747013	3.05753775035029	0.00223163530359057	0.0135905809179727
Gc	60.838949327456	1.34070100109529	0.312587039392641	4.29198368272952	1.77083964788426e-05	0.000704631810606554
Cited2	228.746212380663	1.33908314583596	0.402915907426098	3.33001650660835	0.000868408357990177	0.00751376128810566
A930011O12Rik	252.034791314674	1.33774834335482	0.53085733976681	2.37213446839836	NA	NA
2410137M14Rik	62.2099580398002	1.33509674966193	0.355066569239937	3.77020122170546	0.0001631159770207	0.00266807016829973
Celf3	8.58274410399034	1.33469448066528	0.436701347554455	3.020723903489	0.00252171186806999	0.0146339376146628
4921511C10Rik	4.72550330032262	1.33453493758242	0.512158845919269	2.53444884437412	0.0112624369831669	0.0372473118326361
Fgf18	18.8184348450147	1.33378565234447	0.476008135021049	2.76567838994388	0.0056804526330442	0.024175435401497
Adcy10	6.83141217177161	1.33340194736932	0.524498262419722	2.45431310797789	0.0141154016468593	0.0433577931143407
Furin	200.765055582631	1.33297277805848	0.46148616652763	2.8723286132628	NA	NA
Hoxc4	1.97293784118723	1.33134295728467	0.520774094901123	2.34420125465575	0.0190678793058057	NA
Elf3	374.003097058883	1.33125032236291	0.332097946137826	4.02034593113969	5.8112744643243e-05	0.00144109229439414
Iqsec1	252.924699636253	1.33029881275747	0.418633661654354	3.18096795101676	0.00146783866979462	0.0104688998190829
Lyst	439.668920482873	1.32849680706786	0.320573542921466	4.16113110185697	3.1667521612033e-05	0.00100633151630733
Pcdhgb4	24.6440013833585	1.32826464727919	0.442734068258108	2.98554047210801	0.00283077676060967	0.0156742411780648
Thbd	4.02906987089949	1.32807965157152	0.521558821272933	2.4768821801573	0.013253564499375	0.0415843312704069
Plxdc2	26.9597746668631	1.32787046958821	0.344204810984562	3.8429043746055	0.000121586851674129	0.00225430788945077
Zbed3	102.501200653072	1.32642191815669	0.427420143298622	3.10017087648411	0.00193409027698085	0.0124345887390894
Gsk3b	709.95163865274	1.32561761423989	0.348142537998164	3.82161204125181	0.000132582152969792	0.00235744988257554
Ahnak	4194.15156991546	1.32449225747967	0.282220486220818	4.70481196701592	2.54100038584284e-06	0.000217820199741973
Prr13	351.084445749704	1.32238134293333	0.346651397391401	3.82774705454033	0.000129321554621561	0.0023191867025344
Pou6f1	31.6294425964194	1.32151076127374	0.345876320856627	3.8229314359066	0.000131874458396286	0.00235088652599387
A630095N17Rik	15.613834015916	1.32088072406885	0.413631522193543	3.17719040655456	0.00148709368031699	0.0105525140207266
Ints9	564.608428115448	1.3190213519233	0.513523120198615	2.49353571230673	NA	NA
Klf5	2893.27712897267	1.31656433467374	0.529628775604845	2.352428988782	NA	NA
Itpr2	56.215248108468	1.31475719394818	0.423376198813414	3.10565478793898	0.00189858223054154	0.0122802102634049
Anxa2	134.78963958179	1.31434662004122	0.237390682401577	5.5359249043239	3.09590203397016e-08	6.93432121705542e-06
Irs1	43.9814857640363	1.31414788146082	0.376509922944906	3.49950317609384	0.000466126051650442	0.00510199300033011
Prr14	221.540081092582	1.31385813343663	0.428377245529083	3.06673562929782	0.00216410166596923	0.0133331321363419
Ceacam1	150.918612945929	1.31332250126376	0.364462330579837	3.61343216339177	0.000302170438358555	0.00389058918527505
Kat6b	3941.8785545528	1.31323478693143	0.334412458010786	3.94256097166252	8.06161466698728e-05	0.00177192659224142
Zc3h12a	179.768271836497	1.3125654059484	0.511956719880013	2.49064286573172	NA	NA
Nid1	2409.44715679157	1.31232477705052	0.304795367802776	4.32505181565639	1.52496013301812e-05	0.000643681500523484
Arhgef38	6.65151354417022	1.31228234840659	0.508368745885694	2.528068958445	0.0114691822626342	0.0376976412026511
Inf2	378.929227542688	1.3105279527937	0.515707988978665	2.46982022569485	0.0135180967892943	0.0421436687033774
Gm7102	3.32087829026205	1.31006348909721	0.517193691621046	2.41811810441397	0.0156010122265554	NA
Rnf44	1632.30634453807	1.30980921233334	0.432493829761521	3.0288001230947	0.00245527066798166	0.0144049687505993
Tmem178b	3.30647238665592	1.30824120418252	0.532932642010141	2.36808221033234	0.0178805622696765	NA
Kif2a	1232.9949146759	1.3057463483733	0.381177326651423	3.4386484358871	0.000584625929189838	0.0058703545037305
Hmbox1	230.433628467107	1.30373254571169	0.390800849323374	3.34918928279187	0.000810484054584646	0.00720562872344237
Kdm4d	2.24143507115109	1.30311161890516	0.534665891582228	2.24395824610722	0.0248350879536821	NA
Proz	6.84505435542782	1.30107087901049	0.468845763872974	2.73177459953045	0.00629942213865172	0.0257597394698046
Ppp2r2a	1607.8304297721	1.2994656062091	0.393831936177246	3.31126694619442	0.000928745650209681	0.00783089911624884
Crtc2	169.875447187276	1.29871255965596	0.473858157427202	2.71790197249774	NA	NA
Pcdhga4	20.4535592505804	1.29808925301348	0.393495425476243	3.2948601060188	0.000984706877358551	0.00814935900231121
Tanc2	64.5298256242114	1.29769085031762	0.429555689340085	3.01860196810953	0.00253943927601788	0.0146877106314287
Gm15401	7.8320171556795	1.29757746758406	0.489842698367521	2.59724118411247	0.00939759120856722	0.0331002783547872
Podxl	383.914994792782	1.29660890144563	0.324449136064251	4.01344612359823	5.98386652974453e-05	0.00146816174025728
Klk11	67.1148845519013	1.29406788110497	0.290558352101816	4.46126756581591	8.14762855111244e-06	0.000438135160679072
Map1b	1704.74777542842	1.29231654018786	0.399606555241146	3.24110557724257	0.00119067077266572	0.00918602501111605
Ppp1r1b	5.08038004624764	1.29217966311668	0.486652108644786	2.59476227741049	0.00946563629489862	0.033214466618068
Sall1	3642.11389411283	1.29212341970351	0.417839957917921	3.09871432694937	NA	NA
Parp4	92.5609310481758	1.29156259081624	0.455713073065528	2.82359847849378	NA	NA
Iqck	3.0181732551173	1.28774559289552	0.532641911969412	2.26390828321986	0.0235797563898096	NA
Nhsl2	17.492350231339	1.28660495826731	0.46732314282349	2.728761512887	0.00635726612841502	0.0259600830997158
Gm19784	15.2210232289809	1.28588477486086	0.421609542484959	3.03493004670441	0.00240591482813489	0.0142113735509609
Rreb1	748.988737206164	1.28291625901907	0.521149397206941	2.37029824128967	0.0177737415998067	0.0509545725839215
Mical2	8.65528908507965	1.28131889683258	0.421373949802841	3.01205432006879	0.00259486159490817	0.0149150840101365
F630111L10Rik	6.71079442505775	1.28053372866747	0.497289336834949	2.50896062659834	0.0121086980392965	0.0391236597654051
Mir669k	8.91920505211849	1.2795504516001	0.528728677323648	2.28450348336546	0.022341958105204	0.0595628282217255
2300003K06Rik	1.76110797218102	1.27944941417387	0.500869467807432	2.19542622491228	0.0281330376321478	NA
Adipoq	3.68044424267495	1.27700618231233	0.534207382468241	2.24597293665554	0.0247057414386771	0.0640808052594152
Grid1	7.7226629586797	1.2769766674279	0.433239001205538	2.91523229637544	0.00355423883706423	0.0180996386983172
Kmt2e	319.566930786048	1.27686555324412	0.414168020790979	3.08914528026634	0.00200733253550421	0.0127034728741052
Slc23a1	68.6557069822994	1.27602219668359	0.344147759607993	3.68052411692363	0.000232755042783903	0.003344691207946
Card6	35.6498153786463	1.27564023237177	0.404233749048048	3.16092769609101	0.001572675316069	0.0109693378950717
D1Pas1	686.472088338014	1.27364759225181	0.376308972612444	3.39205971142982	0.000693693209443118	0.00660268512648155
Fgfr4	35.0466430069281	1.27184692680692	0.481860350114883	2.60945624808624	0.00906862418376225	0.0323992755440973
Gpr18	23.3764826600624	1.27179310482743	0.517794938588089	2.37095342980674	0.0177422664509131	0.0508955002895749
Ston1	56.1104445952173	1.27171700091661	0.499730929902244	2.49701057298536	NA	NA
Hivep1	196.264229106924	1.27089055239278	0.44138710490791	2.87743067736476	NA	NA
Stac2	119.805672855487	1.27071183709467	0.455738355192528	2.77904968921967	0.0054518184860564	0.0235475317622282
Aak1	506.934715641102	1.27006990739947	0.44522940443452	2.85071851903873	NA	NA
Midn	1393.22289699137	1.26864626462972	0.422751348714226	3.00740454075719	NA	NA
Gdf11	15.6656731734242	1.26732478245278	0.408559035299193	3.09237564815653	0.00198561405465377	0.0126313432785052
Etl4	1077.81705187737	1.26698031688063	0.49492733710321	2.53482292997447	0.0112504178021966	0.0372341639702346
Fhad1	7.87863277282374	1.26694138669736	0.451722915712337	2.772181125581	0.00556820441779496	0.0238365150277184
Nfat5	999.288076865566	1.26676047340563	0.44413983970394	2.85023781479476	NA	NA
2700054A10Rik	4.51772280264316	1.26501246780042	0.507021750672242	2.43524165546848	0.0148818472363196	0.0451231905176354
Jmy	521.491790045686	1.26479544577813	0.349871892324871	3.62916243194382	0.000284342290547731	0.00375348040763911
Gpr4	64.2207283678993	1.26440641867853	0.450714099243435	2.79843443729048	0.00513509932367872	0.0226859491091237
Sos1	859.563232908707	1.26277437262528	0.423165235528431	2.98947896363451	NA	NA
Abi3bp	7.66517065498705	1.2621131428264	0.493827493577804	2.49986033095521	0.0124242278284402	0.0398236448312782
Gtsf1	23.2421614469869	1.26200057302192	0.41022670518439	3.07224512815824	0.00212455178622967	0.0132007385482646
Gpr183	27.3561081241005	1.26179713066863	0.429772778949299	2.93207956019005	0.00336700478482991	0.0173837022148067
Chd8	2437.83949345338	1.26144985519758	0.398127894463234	3.18005050334221	0.0014724938705788	0.0104756774491433
Lpar5	62.3030677566307	1.25974320196219	0.36375172582405	3.46870600247775	0.000522971411585701	0.00546875300654414
Antxr1	16.1203591243806	1.25850528390035	0.482283406513174	2.57518724000911	0.0100185835092045	0.0346089724359012
Dlg5	885.147155363643	1.2577370983288	0.523431367837982	2.30199226227524	0.0213356085420384	0.0577446103728879
8430427H17Rik	226.666465701663	1.25625700237138	0.525558765322551	2.27556155143005	0.0228722647635506	0.0605263338235242
Arhgap27os3	5.2726939888505	1.25605787530386	0.523651910948138	2.29051017610454	0.0219917593569188	0.0589119525828571
Whrn	149.437821865507	1.2552442415775	0.442373283383375	2.83583902197402	0.0045705477029218	0.0211218622131365
Laptm5	744.769832907299	1.2545341296291	0.338067320071192	3.72991715785109	0.000191542737199495	0.0029620868502109
Prss22	2.55468060642273	1.25395345073584	0.535980060638039	2.17127935006624	0.0299100622981203	NA
Ppargc1b	91.3350599163054	1.2512738487019	0.492149554949168	2.50457144391998	NA	NA
Igf2bp2	849.073638327405	1.24981734872184	0.320100626673604	3.91359438531758	9.09323333047018e-05	0.00189606203093453
Dock8	11.0279176222427	1.24875812198438	0.524714824648726	2.29706895947884	0.0216148361775468	0.0583071542341865
Il3	1.92968995243178	1.24849069193894	0.535110116745684	2.18504916830525	0.0288852416993057	NA
Pcdhga9	21.8047744620836	1.24781143319134	0.468769635294291	2.63907254916263	0.00831331879599763	0.0307737471305021
Zbbx	51.2448411235506	1.24761835919622	0.373808364372911	3.34062783396399	0.00083589189595957	0.00731906100831687
Elk4	255.575898679426	1.24665989638645	0.449198862711996	2.77118864988399	NA	NA
Zp3r	9.22802603529433	1.24470033929665	0.503049131591425	2.4185098093303	0.0155842253693136	0.0465615614680848
Fbxw10	19.4375402411024	1.24381941479527	0.431396526921128	2.87411273727429	0.00405164309892535	0.0196251020979339
Pde10a	3.79861887534389	1.24354418976883	0.512485127938599	2.34993093285994	0.018776894853043	0.0529008732775411
Phlda1	58.3010263921963	1.24351833316497	0.492027611744166	2.49181175964248	0.0127093374824285	0.0404247754508667
Dok3	8.68622519686877	1.24349434663525	0.41556157613547	2.96883084905263	0.00298935101457618	0.0161844512824247
Trib1	161.259321767199	1.24325827799592	0.466667218472494	2.65070486645448	0.00803239967917731	0.0301557000120939
Pdzd2	123.960713294688	1.24245342160203	0.47145800185702	2.61925725260832	NA	NA
4930444M15Rik	291.468281360954	1.24184646877502	0.234836582173164	5.30032289205968	1.1559805524739e-07	1.99513106935212e-05
Rdh12	12.4646015898811	1.2413031578926	0.381886089647931	3.23274895684855	0.00122605253586958	0.00936534189528098
Gm17365	2.75792475024973	1.24099048991466	0.533326772609668	2.19338489384596	0.0282796597701842	NA
Zfp953	251.44356374565	1.24039194553553	0.270304028978818	4.59849127515236	4.25561533273592e-06	0.000296791433075267
Slc7a8	7.72402163081853	1.24021875677087	0.501155995659972	2.40805075943622	0.0160379509966139	0.0475286012569306
Bcl6	41.5725919057265	1.23903386111097	0.41180367034779	3.01225317918655	0.00259316220352336	0.0149149177208073
Krtdap	11.2413142514622	1.23831137849242	0.436964932631056	2.81635406068967	0.00485721049079208	0.0219713622428761
Ptprz1	13.3441688140979	1.23483698773661	0.476961033302195	2.56109666343302	0.0104342319953789	0.035540882933487
Sncb	10.4493328616946	1.23469961381087	0.53485408056796	2.13146942135123	0.0330504890145433	0.0791058498698661
Fmn2	208.890515323893	1.23467980694623	0.405145674756652	3.04475234186467	0.00232871983282801	0.0139488244636364
3110021A11Rik	5.4443494812295	1.23352743879069	0.507671205012039	2.37286435105392	0.0176507449257708	0.0506961519719089
Helz	1398.10384608265	1.23242504225056	0.432451537162608	2.85313052485656	NA	NA
Lrrc26	2.33725639016386	1.23011393312623	0.534290178259861	2.10607730398679	0.0351976379469297	NA
Lrp2bp	2.69011131986506	1.22838195118695	0.536119207998064	2.15970746292603	0.0307953231048135	NA
Gm5086	7.55101066906781	1.22756265659837	0.479468348161887	2.52922610830559	0.0114314356772493	0.0376229296714731
Gm12657	19.5286900999254	1.22643299466543	0.401337555619922	3.04467430272238	0.00232932411112355	0.0139488244636364
Lin37	81.297591423601	1.22374101520609	0.400915986775947	3.06308102585941	0.00219070734414203	0.0134322338372424
Fosl2	97.8619358881485	1.22366993917334	0.279429031163902	4.38946587087758	1.13629409137145e-05	0.000543622725839008
Atxn7	140.263625962201	1.22241138794247	0.286072880666346	4.29133147148451	1.77604967607881e-05	0.000704685767191611
Zfp628	90.6332010151751	1.22200595022367	0.463907042288993	2.62311915125729	NA	NA
Nuak1	215.341927528381	1.22191643321967	0.22086829096969	5.54315581919798	2.97068281889058e-08	6.7629298862186e-06
Xist	232.936449399313	1.22174220788363	0.408388687808816	2.9998004029294	0.00270156576095597	0.0152883105713672
Abcd1	63.86223985136	1.22147275585413	0.340690419498812	3.5945417134977	0.000324963079913182	0.00404875127708833
Elf1	291.791069333878	1.21918423311997	0.229584193158579	5.32418232849732	1.01408152278063e-07	1.82890261127982e-05
Nedd4l	354.751782121929	1.21883259114468	0.303500301644684	4.02707107061716	5.64759658380935e-05	0.00142080024926378
1810013A23Rik	2.10723206392466	1.21854778964758	0.534458886791134	2.05675326594313	0.0397099655737273	NA
Creg2	2.97166367364915	1.2185278813176	0.534910002878301	2.21967792866757	0.0264406381255363	NA
1700001F09Rik	1.82655409960565	1.21673411527571	0.511071139567875	2.05557121310252	0.0398238649231976	NA
Ap1g2	131.144664489404	1.21654675219777	0.286248171580967	4.26550174083665	1.99453458764603e-05	0.00075266581028914
Ly6a	14.9402761901286	1.21635445337939	0.452062165720993	2.67699171578987	0.00742864717084319	0.0286242017928689
Pml	1251.0002286321	1.21624550223564	0.410712150007453	2.96612290665202	0.00301579942041644	0.0162705542157433
Ddx19a	839.458902941078	1.2156422695202	0.381444547078555	3.19997682639624	0.00137438637575934	0.0100717184626036
Olfr153	2.93407363885096	1.21499701666147	0.528613974556997	2.18447485521014	0.0289273729972956	NA
Zfp458	64.1704947135575	1.21412575497713	0.273425025673041	4.44566142915097	8.76218544705179e-06	0.00046266338138102
Kcnc3	92.239320484689	1.21401643047058	0.413480869050758	2.94713293642818	0.00320735286801375	0.0168777981349401
Tmem184b	355.166059751839	1.21371913456311	0.43535792492513	2.78971293369807	NA	NA
Fam222a	43.7389313224098	1.21220621945352	0.440494358024839	2.75497519262302	0.00586965857024131	0.0246557618163766
Ifitm3	886.942746619992	1.21214735532443	0.240861186646255	5.03047065616741	4.89277269364109e-07	6.72732023728651e-05
Omd	21.9755510133228	1.21198783936668	0.486195434355931	2.46325089102886	0.0137683533905245	0.0425742871374334
Rgs22	70.1887684984372	1.21137064583595	0.264751228983418	4.57904273123905	4.67108772953311e-06	0.000313369059420417
Smtnl1	8.61796703925038	1.20989125804794	0.490338479648851	2.4844269206329	0.0129760138754164	0.041028666823294
Mir186	5.60293328454671	1.20981792190957	0.47701681732827	2.50122699558671	0.0123763822731562	0.0397021992671102
Ccdc82	34.9695289723019	1.20980089312731	0.248897877034027	4.85524654949899	1.20237050587834e-06	0.000132518406469306
Gpr17	1.24408140525719	1.20893630681037	0.505341090001215	2.29559999163616	0.0216987632557392	NA
Sgms2	214.497559056163	1.20845215364881	0.255520073591969	4.73807530924922	2.15757635504742e-06	0.000195831783284598
Fam196a	63.4586815885578	1.20753447537415	0.461578197300144	2.60486934265845	0.00919093013294966	0.0326514317616454
Six1	49.3087577279705	1.20750405245243	0.37390438062981	3.24732186004435	0.00116496565651912	0.00907849498994449
Farp1	165.432472494555	1.2073605530907	0.415292919702711	2.91823037766494	0.00352024162899306	0.0179858703097228
Gm2373	1521.08656740302	1.20658268233007	0.378328876904227	3.19670404192819	0.00139007472610664	0.0101170960599434
Irx3	1.40842519833957	1.20613174131264	0.521492994898276	2.09511429464291	0.0361608335198253	NA
Zfp385a	253.338771265819	1.20557602346348	0.535771199952337	2.08662689819551	NA	NA
Pnpla1	7.24458314107504	1.20550772370767	0.536105380149623	2.09702584065602	0.0359912879186125	0.0841746969419234
Ago2	2151.38684715974	1.20542651770189	0.437709678218193	2.75840266333225	NA	NA
Ubald1	179.313812335129	1.20482298013461	0.435947785028237	2.76403154611759	0.00570920194409846	0.0242680402196802
Fcho2	445.055431358026	1.20436988267373	0.340526168995209	3.55224687021437	0.000381956321875132	0.00451423612074889
Muc6	12.4465695217444	1.20365101105239	0.465827299839068	2.56190083484289	0.0104101037462011	0.035502237407538
Itpkb	17.3975195710615	1.20362234253852	0.385478169931237	3.11602062711418	0.00183309449648427	0.0120189722722744
Fras1	9.07775301506587	1.2027719663613	0.469929141553902	2.53245283798889	0.0113267605848973	0.0373799249625638
Tmcc3	12.732541095421	1.20267496038829	0.387728786670757	3.09080160102177	0.00199616963637756	0.0126694733731148
Cep350	797.120865663501	1.20252370461815	0.351733895592037	3.43370134828106	0.000595399813037627	0.00595271216965697
Sema4d	484.918330019241	1.20210971963582	0.452376526535502	2.65495478167328	0.00793190402681399	0.0299240291280538
Lingo1	20.1269187040688	1.2015383430068	0.407682687172113	2.94698501923587	0.00320888748825514	0.016879477480833
Mir3473f	8.3155878265874	1.20128478459017	0.530177583168709	2.15237077959797	0.0313681632166028	0.0762621993328018
Gm20324	23.1187125813415	1.20002317990182	0.453139432089696	2.63733156412725	0.00835611120377814	0.0308342155941763
Dnase1l2	6.29081293244643	1.20001597946894	0.456871440788089	2.59365068950508	0.00949629142791712	0.0333017674392639
Vgll3	10.8571768743888	1.19893552549001	0.418214413002973	2.85226978605496	0.00434082421206514	0.020531684548007
Gpx2	216.067438125186	1.19882636152457	0.278508801694188	4.31332205090805	1.6081958918399e-05	0.000670661151651074
Ncoa6	661.072466509713	1.19757523614429	0.528057827267958	2.16909285156513	NA	NA
Gatc	149.940748713979	1.1974644959559	0.266090477996105	4.51323933782418	6.38449043333837e-06	0.000378894951486196
Cachd1	72.5620147125522	1.19708554338946	0.38547419672314	3.10923141141676	0.00187574741373707	0.0121982469709159
Gm15787	7.49411601355705	1.19636226712261	0.499357490740715	2.35655149577874	0.0184455099639697	0.052233441449765
Elf4	144.270428397943	1.19483068263117	0.532162841060972	2.11390319447328	NA	NA
Tram2	91.4973898379948	1.19346413706858	0.454897523689098	2.61837312222262	NA	NA
Gm20556	4.18292689022705	1.19174956905264	0.494012660847691	2.3505165167242	0.0187473756104565	0.0528297088275992
Cmklr1	101.524159292268	1.19171334752977	0.335223840514355	3.55989792012843	0.00037099897944279	0.00442346934225533
Rnf151	11.7469402643986	1.19102130380419	0.461006704385252	2.56334176616437	0.0103669943881102	0.0354248157154742
Igsf23	39.7273981793641	1.19017150500462	0.320161777646486	3.72903680035884	0.000192213082625379	0.0029658478649096
Zbtb7a	446.916545477574	1.18978330162278	0.42895344415315	2.78092597977657	0.00542040945537206	0.0234482455276876
Tgfb1	166.453669598879	1.1894748835119	0.472102332689455	2.50624537947374	NA	NA
Pcgf2	489.397793980827	1.18904302993714	0.44743576078114	2.6578419024973	NA	NA
Mpped2	24.1626036016838	1.1884990669975	0.39054667562232	3.04104946189282	0.00235755098811385	0.0140282522079596
Ly6e	607.551836595585	1.18810828710689	0.381335451828742	3.12671512184568	0.00176771125466346	0.0117812407947866
Fcgr2b	80.5869008464406	1.18686975850989	0.223857470789706	5.29739784562739	1.17464580612697e-07	1.99513106935212e-05
Wdfy3	1256.4292748245	1.18675692088936	0.323218305600613	3.68697500291555	0.000226935639104744	0.00330062619606922
Foxo6	36.4565662132348	1.18629992324597	0.437938211679721	2.70856544956951	0.00675747823666214	0.02693599782878
Slc16a5	13.6471053542885	1.18576785504139	0.410600090887243	2.88183351564752	0.00395368571354839	0.0193463120169297
Rprd2	663.276508298157	1.18500447818451	0.421576645912078	2.81918580653209	0.00481456395815497	0.0218353526083926
Tenm4	774.116869321265	1.18487245326558	0.350825965630539	3.38873003250329	0.000702171051655448	0.00662885750804841
Ankrd52	350.368779164549	1.18480918869013	0.45233480357532	2.61785942845044	NA	NA
Nfib	266.223119913433	1.18331527651016	0.330985106258197	3.58958100721568	0.000331209895631966	0.00411037696214577
Stc1	12.7202081201916	1.18289689191949	0.50927312389454	2.28082252891735	0.0225589506903427	0.0599916024965126
Il17rb	12.1589682268765	1.1821115103894	0.495442657731525	2.34787878751821	0.018880664494039	0.0530653284413519
Patl1	711.151814502242	1.18201648517917	0.412503063489551	2.87613457354001	0.00402578035982826	0.0195612357791935
Cish	57.8879912376525	1.18124016243925	0.422614104170273	2.801098359595	0.00509289935019031	0.0225777546614221
LOC101056043	365.233182768249	1.18059134324543	0.398306681859959	2.97421213706412	0.0029374192241539	0.0159655345463112
Peril	13.232858772093	1.1804036354155	0.473870004602843	2.4683656024994	0.0135731610765211	0.0422434979537535
Zdhhc9	90.1556260639253	1.17928968082875	0.433479040620755	2.72453589446698	0.00643919305892853	0.0262001388834868
Gprc5b	275.654690205437	1.17917291564453	0.285165704317687	4.16423388980393	3.12399746993799e-05	0.000997309261265032
4930414N06Rik	4.85223615844519	1.17893774995111	0.489274898096371	2.36445859801108	0.0180564454518236	0.0515204146269722
Bahd1	204.37773399372	1.1784630029121	0.255048170338406	4.63869267342632	3.50619974057274e-06	0.000271126172758588
Gm2027	3.45627861720091	1.17832712544123	0.533357388707689	2.1294121347552	0.033220177365364	NA
AF366264	1.69989836475726	1.17823360429471	0.521006854703701	1.99593227459382	0.045941295096297	NA
6430548M08Rik	6.87263472600479	1.17806536103736	0.444688588572129	2.62254042610465	0.00872769128729452	0.0316819942609132
Mkl2	284.248877895261	1.17805912503872	0.438895099771786	2.68611668253029	NA	NA
Ppp1r13b	72.870769943622	1.17781554725949	0.379561319719223	3.11731145346087	0.00182508647663992	0.0119891087517022
Flnb	6526.29290971124	1.17764798420639	0.23132107648285	5.10426885099116	3.32075892498045e-07	4.95864292378532e-05
Zc3h13	1616.67948261448	1.17636577244674	0.302703955158084	3.90418679782277	9.4542739545457e-05	0.00194485622362442
Clca6	19.7997941513655	1.17602496325208	0.411365437658518	2.8563610373654	0.00428527543263879	0.0203456145075881
Tmem88b	2.4682511142233	1.17585711239986	0.532892757759729	2.07595073238313	0.0378985078766092	NA
9330151L19Rik	15.8413938507681	1.17579710352832	0.464667581917666	2.51270808060264	0.0119808427423656	0.0388279960707656
Atxn2l	2421.48373747752	1.17424495097747	0.433094160997693	2.71790459094022	NA	NA
Psapl1	7.57414033566163	1.17422884878889	0.527126564332464	1.96012585078467	0.0499810824331278	0.107660507483922
1700047A11Rik	1.99157304201852	1.17328236608179	0.518900800031064	2.06857527564159	0.0385859600391951	NA
Crispld2	40.1044935054298	1.17283978630243	0.397164152449402	2.9548034229381	0.00312868331017566	0.016634006557584
1810062O18Rik	4.70355441393856	1.17173373819259	0.534737119722914	2.08181738453566	0.0373591532089243	0.0865832043745548
2610203C20Rik	3.56424995005409	1.17170422252112	0.536203348393682	2.07445889456684	0.0380367125210837	NA
Dnajb7	6.28359490829284	1.17109501312632	0.499373943420614	2.29603637323663	0.0216738017414867	0.0583713488334001
Igf2os	2.68723060252303	1.17082898022935	0.536322022321746	2.06146972200976	0.0392582491773465	NA
Crtc1	124.704632402948	1.16967516995113	0.424488799211121	2.76256567519127	0.00573490229047305	0.0243360164157337
Bcl3	592.920909373956	1.16957366448541	0.419182387335089	2.79744749023996	0.00515081389666063	0.0227366028553484
Smim5	10.8746069122978	1.16944475744224	0.469642844412874	2.46779982935826	0.0135946317022558	0.0422913643479449
Elfn1	30.9561240243161	1.16928761318068	0.452764037865205	2.57905322832314	0.00990715196523443	0.034335068465488
Cdkn1a	179.547717999374	1.16880887849548	0.461024255964849	2.52992166496812	0.0114087995040564	0.0375703103421464
Sipa1l3	499.505557273906	1.16861510530635	0.523782085937747	2.15437971602151	NA	NA
4933406J10Rik	6.22641643050486	1.16814525705839	0.518280684252781	2.19725907010759	0.0280019490282819	0.0699897527278169
Dvl3	179.499820693693	1.16796490626446	0.520845792818277	2.17151533918832	NA	NA
Ogn	60.9026804609567	1.16683599429982	0.392152864462741	2.98190014898872	0.00286465413233615	0.0157577834891066
Myo1d	92.4194177096931	1.1665502171158	0.348460085551358	3.35774577282872	0.000785808501128165	0.00707619266213241
Pla2g4c	42.0074081035669	1.1663605689409	0.391976193884242	2.98172542453079	0.00286628941409112	0.0157577834891066
Tmsb10	3071.70771085715	1.16577348833706	0.426594153066295	2.73869694913106	NA	NA
Tas1r3	6.65910439259874	1.16483620936567	0.516624162942432	2.20184453616523	0.0276762919337919	0.0693630510890756
Akna	155.432408636282	1.16447679113231	0.441491053161023	2.6420103656905	0.00824155334992373	0.0306262915093366
Tbx3	2174.05759933948	1.1640659042666	0.33040767981473	3.53859518481006	0.000402262224729308	0.0046662089320109
Tssk4	4.97743189068347	1.16402776628316	0.503289194134378	2.26149229015803	0.0237287895813169	0.0620918976664306
Mir6398	4.38208854943636	1.16272652222509	0.524254685212615	1.97950173625607	0.0477595443528896	0.104004515042901
Stau1	587.860568346883	1.16196474297766	0.382515500322825	3.05189048413657	0.00227405052952835	0.0137422714114709
Fam65a	156.209734537656	1.16093534297569	0.531694764761157	2.05490870314746	0.0398878236926103	0.0909709652848216
Abca14	2.99627168029739	1.16080158231285	0.534071476070307	2.14893313141051	0.0316397010191806	NA
Whsc1l1	612.283532958986	1.16079629238645	0.395589441031594	2.94743829763603	0.00320418690339204	0.0168675297677806
Hmgn5	111.26075768744	1.16024096508852	0.263505053340147	4.41382183583614	1.01561550456517e-05	0.00051100914898176
Mast1	78.5240901981948	1.1590697447248	0.407718340888936	2.84204066843173	0.00448257730843922	0.0208869697062451
Irx2	21.6903651012761	1.15878380663315	0.414493070397228	2.79724768795889	0.00515400051468672	0.0227434398307767
Spen	1484.47047583141	1.15810380923745	0.512823579844836	2.20603476746168	NA	NA
Sall3	12.2100459824186	1.15804588708269	0.498075264274594	2.29141044297174	0.0219396861549218	0.0588290634008135
Ptpn14	376.434665054408	1.15736887001158	0.354335214245756	3.28090772199998	0.00103473591410299	0.00843768504941178
Rbms2	685.93429229879	1.15722295365032	0.410408697247817	2.83144874915586	0.00463376589488164	0.0212902741200864
Man2c1os	8.16517844666029	1.15687235270285	0.461752499653112	2.48013518267918	0.0131332580809822	0.0413657416581085
E130008D07Rik	11.7876166747265	1.15604685772683	0.376472332369283	3.06003084115311	0.00221314200120299	0.0135106852501239
Itgb4	73.1553925671184	1.15515953623572	0.346708271477673	3.34601799191672	0.000819810760306331	0.00725603061081837
Pfkfb3	131.974835592094	1.15498997737297	0.361642212617492	3.20599723338866	0.00134595282489064	0.00993686702778113
4921536K21Rik	9.85064617366099	1.1547751816963	0.463343455299236	2.47208250897461	0.0134328509516847	0.041976147877148
Card10	207.3554178341	1.15447862518105	0.44877813303361	2.57520714390237	NA	NA
Pde4a	82.9123447340259	1.15408021580995	0.444651116225156	2.5972147395093	0.00939831479462273	0.0331002783547872
Cramp1l	438.565450875373	1.15384340447759	0.421680485932879	2.74490991617348	0.00605275100357151	0.0251660338882029
B130034C11Rik	7.77044085522455	1.15380576913222	0.480005053298572	2.37463814930733	0.0175661613431968	0.0505368308624352
Arhgef5	149.550676540143	1.15176284568389	0.26807800207315	4.30664769669297	1.65747274110653e-05	0.000683500053714436
Tnrc18	278.129950207419	1.15097605235746	0.434621709428671	2.65598452562371	0.0079077242930991	0.0298652616965644
Hspg2	3873.54364493234	1.15057899482807	0.377624915146186	3.06311405983019	0.00219046551847126	0.0134322338372424
Med12l	100.433187734779	1.1503311025104	0.37389528587229	3.09315501746523	0.00198040657922229	0.012621342893832
Taf3	327.46829784437	1.14996088595934	0.407019240131256	2.83691699477258	0.00455514525576365	0.0210739713977175
Eif4e1b	2.6203798676934	1.14967630829142	0.536323520298831	2.06429987771647	0.0389892926133974	NA
Dag1	1194.4829472149	1.14951602995087	0.394017344355474	2.93243272332715	0.0033631778057448	0.0173816338624407
Aff1	1197.209303084	1.14867138282469	0.389130011858518	2.96760162408261	0.00300133048599395	0.0162113871874749
Cep112	11.3068894978557	1.14816589397063	0.458607516929732	2.48823146479174	0.0128380148244839	0.040703541522285
Peak1	939.47702369674	1.14691122284111	0.506575224830002	2.21909865125396	NA	NA
5930403L14Rik	28.7067199818013	1.14643069939732	0.429141517740513	2.67708979837681	0.00742647278796537	0.0286242017928689
2810410L24Rik	33.9371671422483	1.14624346717185	0.461011260335694	2.4796325267134	0.0131517845914876	0.0413865471611121
1810019D21Rik	30.5823528941138	1.14532323247996	0.376877008278496	3.04093371727143	0.00235845743753368	0.0140282522079596
B130006D01Rik	21.4543694896004	1.14525683818699	0.495680677328927	2.2828960439286	0.0224364925795604	0.0597460349860701
Nckap1l	201.191760456351	1.14519065888892	0.296628507922246	3.86742270021686	0.000109991677595934	0.00213238233066425
Cdh13	6.93342522778129	1.14509321299931	0.451380941103399	2.51364116043197	0.0119491947009911	0.0388187131836261
AU022754	1.31297090083273	1.1448662060612	0.519209455237164	1.99622383326004	0.0459095643507758	NA
Tmem173	92.2292416245109	1.14481752390703	0.225731421179613	5.07506319270396	3.87367243484214e-07	5.54574114460339e-05
Synpo	59.5559567515444	1.144582411995	0.455618414540482	2.51294612537499	0.0119727617279571	0.038823816151666
Foxc2	1.99155615330765	1.14423580758953	0.522790846064309	1.96580936653473	0.0493206354442896	NA
Kat6a	1898.85152046326	1.14362469151545	0.399654401996141	2.87325471089964	0.0040626642321915	0.0196647675818903
Mbd5	124.825681058348	1.14360526389761	0.384169315047567	2.987650069768	0.00281131236392769	0.015607505913666
A2m	72.684099931689	1.14335464011646	0.285045869921324	4.01658035257467	5.90487363934392e-05	0.00146169305222048
Bin1	78.3093534566252	1.14247219619098	0.206051899476803	5.55033768559773	2.85118323512811e-08	6.599063597704e-06
Syn1	66.8567670342724	1.14117242640657	0.496756188410903	2.26572826876971	NA	NA
Sec24b	423.644978285105	1.13984586487247	0.42086184621658	2.72049166620131	0.00651849149439409	0.026391338595525
Ticrr	1334.61944989234	1.13955874924876	0.372958228660222	3.0698875462871	0.00214139382583267	0.0132461185119547
Anxa11	438.541428031574	1.13871888362027	0.383880542223516	2.98401567567228	0.00284492196329415	0.0157337440478956
Lax1	16.4076035057386	1.13864262465105	0.429983810887579	2.63857326955783	0.00832557070552829	0.0307820022331393
Zfhx3	150.746746352714	1.13823851200382	0.460300200373367	2.46797528172562	NA	NA
Tomm6	241.330062863663	1.13732898388789	0.403462553388772	2.83098185218223	0.00464053539530724	0.0212902741200864
Zfp296	656.089398389037	1.13712521731736	0.411115084920714	2.77903938372678	0.00545199145234338	0.0235475317622282
Ptpn23	659.243407407397	1.13628334147129	0.518355915795986	2.13142489466708	NA	NA
Pgd	1423.19339543635	1.13618433002352	0.400576907344081	2.85034468387823	0.00436718737252227	0.0205932533250312
Gm20611	20.4181076216021	1.13539325425311	0.485499989166341	2.31563394842559	0.0205782636219863	0.0563427340139044
Gjb4	50.3928882318069	1.13515362321307	0.328969356210628	3.46875704135638	0.000522872076145238	0.00546875300654414
Nfatc3	1486.35643474247	1.13497600084793	0.428965381377848	2.65446579936962	NA	NA
Tmem39b	148.094478300618	1.13454650449695	0.386891811661973	2.94979158872093	0.00317988352254172	0.0168096849933525
Has3	152.428860956376	1.13368734416928	0.461389404081676	2.45523508525035	NA	NA
Hlf	9.31794833593676	1.13311403930503	0.513400497264819	2.17054319085807	0.02996572037865	0.0737433916176348
Shank1	43.8559091747067	1.13286059776345	0.508584744102113	2.18708654679154	NA	NA
Pcdhga5	13.266059461817	1.13254815187754	0.518142289086318	2.1144741216569	0.034474792766419	0.0815373724839741
Arid5b	1679.87872450488	1.13205039216359	0.438971320901419	2.58386988654232	NA	NA
Nrgn	20.5270509560587	1.13202105297997	0.516015174982386	2.13585795168933	0.0326909938201338	0.0785568145319603
Tmem106a	33.6063467234202	1.13200495763127	0.307510031250762	3.6836655230324	0.000229903875558286	0.00332840766443021
Mblac2	16.752854161966	1.13155489814311	0.354942039929014	3.18617045683785	0.00144169627838905	0.0103360021775884
Pom121l2	29.836070568151	1.13103370016193	0.508617777192372	2.17540969072503	NA	NA
Nav2	1089.88593179554	1.13046247280442	0.524082867346633	2.08766707191408	NA	NA
Map3k1	1091.99116740809	1.13018521747611	0.294460669021473	3.8504927401699	0.000117880424594462	0.00223025266531783
Cdc40	385.505664383644	1.12879409561284	0.38059771898882	2.98042728476843	0.00287846568014586	0.0157809920648186
Uckl1os	9.48877886989408	1.12784405725519	0.44520386377195	2.51771280186861	0.0118119591925165	0.0385324588457778
Zbed6	1537.54545895438	1.1276957841004	0.411435876650798	2.75330169913526	0.00589974995034692	0.02472233782754
Sycp1-ps1	1.38913786455406	1.12743890690647	0.500512091496649	1.95787322688477	0.0502448901900013	NA
Tnfrsf10b	330.743649855212	1.12586367216534	0.355649991060099	3.18694483540498	0.00143784195714902	0.0103194990365406
Zfp703	2.23951099829184	1.12530978290809	0.536183321097061	1.96232602171185	0.0497245395168691	NA
H2afy3	22.326272873343	1.12514012089016	0.522185455354338	2.07922206887412	0.0375969441396611	0.0869625959475474
Gm16740	11.9193060203635	1.12501242412407	0.407834360737407	2.74757583179347	0.00600376236168749	0.0250147758526115
Tnfrsf21	323.305740028547	1.1241703109213	0.259309860391411	4.34702845544552	1.37994322531737e-05	0.000611571784705168
Bcl2l1	360.343947596636	1.12374052444601	0.372850616155694	3.03020179769135	0.00244390389756024	0.0143656017368984
Tcf7l1	263.667662823292	1.12270336058961	0.534475861286551	1.97214282488788	0.0485933043988405	0.105357567242264
Arhgef6	1.20440335625183	1.12261602353797	0.511312034755173	2.20034714822237	0.0277822745466481	NA
Fbrs	116.308899489377	1.12246495107965	0.522752224576069	2.08378451383256	NA	NA
Arhgef15	128.278173020774	1.12217551608112	0.353629365548941	3.18734669848645	0.00143584550620476	0.0103153577571989
Gpld1	66.714801218909	1.12210426099982	0.388764805271471	2.89935506884831	0.003739311731925	0.0186857941782089
Mast4	224.623254149768	1.12168217429134	0.513104453172466	2.13817616485148	NA	NA
Ptprtos	3.54283618464136	1.12131493132862	0.532135272239119	2.01319318023347	0.0440943104170348	NA
Parvb	1306.98350501705	1.12124015703542	0.528880240398267	2.03039566368536	0.0423163370893633	0.0950216115241582
Nisch	4285.73181301396	1.12105847843895	0.308711240770928	3.65145599747455	0.000260757780794408	0.00357820484376674
Pdlim7	383.417884003646	1.12045343305832	0.266554835798277	4.21561073317097	2.4910312366611e-05	0.000862667101833235
1700034J05Rik	6.96646760409683	1.11998241348885	0.535369805445796	1.94010062581651	0.0523674619850112	0.111418254111514
Ubn2	781.732234833208	1.11965761783152	0.373276364743452	3.01560840711376	0.00256464241986544	0.0148026555630388
Tbrg3	340.290285630032	1.11895477924301	0.445147274021264	2.51622065856122	NA	NA
Plekhm1	425.665670696147	1.11764492430586	0.42294901298377	2.64990369903345	0.00805147169943686	0.0301946496057466
Irs2	176.269941354904	1.11759777871223	0.315359378075937	3.55870152315479	0.000372692774972392	0.00443494821426016
Gli2	782.824815792325	1.1174384156265	0.517657947567614	2.09966122219763	0.0357586530603816	0.0838110405146868
Efhb	33.5587835762656	1.11696209818725	0.332409713652643	3.36304369742759	0.00077088160441904	0.00702401788662616
Myoz1	0.973550963132261	1.11676612143068	0.464744438272021	2.24379468642006	0.0248456144531507	NA
Cldn20	8.48897169558778	1.11667626711372	0.529370456550546	2.01921102081792	0.0434652913406862	0.096901990824869
Fam168a	431.869857115396	1.11658985036312	0.430750794142205	2.59997859182656	0.00932295763674569	0.0329434892370197
Ecm2	39.0726397689379	1.11560858250935	0.4846885802856	2.28255660049548	0.0224564998604427	0.059776387495106
Ino80d	1486.46522533153	1.11551989687963	0.40899928763702	2.74162746306649	0.00611356356350514	0.0252976928505351
Ptk2b	249.236621049178	1.11512831587526	0.305753141393853	3.65007008669429	0.000262168764387339	0.00358032851738092
Ust	17.6848219375348	1.1149544545151	0.352123821970438	3.17574981587409	0.00149449780143391	0.0105996378797307
Zscan22	154.071678035138	1.11466200801436	0.391034659444895	2.86018770993802	0.00423390320290315	0.0201929078679397
Gpr133	122.877491016892	1.11381192243017	0.303456520880344	3.67871972057733	0.00023440769763687	0.00335042314060682
Fcgr3	11.1697802826098	1.11336016183814	0.424183873423197	2.60682417861079	0.00913862719960323	0.032540542543818
Rbbp6	1453.20667496235	1.11290113332604	0.405517103205268	2.75650487080533	0.00584227425582368	0.0245779044503555
Sytl4	4.94313703638094	1.11256207299604	0.492849169323495	2.22410716492547	0.0261412349535147	0.0667789610264505
Bahcc1	678.784822056845	1.11226243187098	0.527205894579288	2.02549758974805	NA	NA
Dpysl2	731.064953307251	1.11223795963273	0.30789662498132	3.63162006475814	0.000281647567861901	0.0037285412534778
Bdkrb1	0.952143825193694	1.11217174673124	0.464483391157739	2.22962371406584	0.0257724341713354	NA
Arhgap8	263.258645475809	1.1118023815117	0.305760431807182	3.6486201419072	0.000263652600350293	0.00358032851738092
Zfp341	82.7679310547829	1.11133079827289	0.408164418605454	2.73422193655849	0.0062527883069297	0.0256900802421103
Tshz1	18.4427001519064	1.11132097290164	0.353290869548208	3.14222286674921	0.00167670356679132	0.011425114049083
1110006O24Rik	6.0763673703397	1.11122998110131	0.511150830813072	2.12121970610829	0.0339033176768975	0.08060526837512
Cbll1	350.667576218901	1.11109043945047	0.428774075399166	2.60146316989198	0.00928270318877203	0.0328514014226496
Arl11	4.62050204314689	1.11081167559947	0.509747232543023	2.14466067428806	0.031979987311753	0.077329981507629
Polm	77.6628013158835	1.11059858337683	0.456554145117845	2.43177420786818	0.0150250705042322	0.0453889828349516
Fam189b	85.9341667554069	1.11044438110603	0.492356610419931	2.23124309717413	NA	NA
Masp2	17.1533806356671	1.10951818316813	0.426431167579062	2.59480746315876	0.00946439204094077	0.033214466618068
3830408C21Rik	21.0886422838452	1.10890239726202	0.433972762031629	2.55379775332771	0.0106555129427957	0.0360207176817438
Hcfc1r1	136.009867867938	1.10843947616707	0.327724415869957	3.38967065493623	0.000699766384810755	0.00662046386542164
3000002C10Rik	8.46878854607887	1.10718430752773	0.456620874543374	2.40956773423832	0.0159714310745395	0.047361790162744
Insl3	6.87809461435823	1.1070429382062	0.474905789852846	2.30271197945993	0.0212950537304471	0.0576606193644311
Sik2	117.284455788023	1.10641817618683	0.369024480256645	3.00921413803803	0.00261924433604535	0.0150179381067968
F2rl2	5.52038364919978	1.1061391965596	0.515963988285026	2.07765652380305	0.0377410060820654	0.0871917071138982
Gltscr1l	1351.61062271122	1.10551370857428	0.368709226310315	3.01457756492476	0.00257337401048462	0.0148284003666389
Mir16-1	4.01569367443056	1.10540332536855	0.511263176136729	2.09592658574314	0.0360887039158059	0.0843142381020855
Eomes	37.2881519064948	1.10495283912327	0.390861140317538	2.8349100886566	0.00458385844551989	0.0211481867883504
Papd4	356.333536507003	1.10476083078379	0.300092189533231	3.69385049933679	0.000220883695407389	0.00324937698953646
Lhx2	6.73216546149622	1.1043576623025	0.500251153139681	2.16626437103367	0.0302909906696705	0.0743199624434124
Zfhx2os	10.3567759935387	1.10432063689319	0.533985583525229	1.95499971629008	0.0505831037571737	0.108588679945758
Gsg1	8.56195313446729	1.10407237646883	0.484146063269223	2.26213045696969	0.0236893443531147	0.0620237415218145
Git2	435.805887869673	1.10398878031802	0.325943864359016	3.40012510671281	0.000673550279139475	0.00645075360442061
Wnk1	4046.42882386322	1.10339624610589	0.438126353133608	2.52635275149517	NA	NA
Phf12	733.236349288147	1.10332701616559	0.437647956603461	2.52761744504955	NA	NA
Srgap2	887.012921151271	1.10307300667819	0.353284295915298	3.13713875108207	0.00170605369103269	0.0115514225291911
Rnf10	2943.52035503539	1.10194628157135	0.301135533946413	3.673222226577	0.0002395110147161	0.00338361084574006
Adrb1	33.3109333600934	1.10177964385158	0.38861566554682	2.82062284249225	0.00479305182828463	0.0217519969736564
Tex24	1.4790173770732	1.10165363921606	0.526851994401383	1.89554908681993	0.0580196950496044	NA
Mapre3	5.78150595513057	1.10158388026145	0.52537182670793	2.02716755681277	0.0426452798402221	0.0955670916110815
Spsb1	97.0326241395231	1.10153477926318	0.287705638517303	3.84488319952688	0.000120609872901966	0.00225109272644483
2210018M11Rik	579.551326177775	1.10088282204332	0.396544197758116	2.79195040812861	0.00523913851030968	0.0229586356871791
Creb5	2.10291541196528	1.10076330452338	0.529339796179762	2.10065557300801	0.0356712118914034	NA
Epas1	672.53165888141	1.10056069744771	0.440589300819579	2.50417184374623	0.0122738404349743	0.039469904143396
Gpr34	1.75154427794691	1.10041694502834	0.532549747927689	1.95508768147593	0.0505727219824658	NA
Kcnj10	75.8274373791012	1.10012330627164	0.452608136216323	2.43543654278125	0.0148738332211939	0.0451087403238086
LOC102634101	9.40745268338079	1.09997466126314	0.531205629391152	1.99687727593453	0.0458385162978112	0.10086507301976
AY512931	7.2042899839524	1.09885004739115	0.502122179312661	2.16578492135056	0.030327626116027	0.0743704297851433
Glis2	417.756593985384	1.09868676923969	0.363898068223815	3.0368031441442	0.00239101550804494	0.0141534664792072
1700007K13Rik	40.3597519712817	1.09855934741269	0.267095005602883	4.1119794757706	3.92281179749819e-05	0.00115042035481892
Mamstr	11.7971501388499	1.09846936082888	0.389906359092145	2.80738838241211	0.0049944984947361	0.0223575113058651
Pabpc1	17623.3807088259	1.09835812293531	0.501744388724007	2.15912584488302	NA	NA
Ahdc1	1471.13067333506	1.09799856954195	0.432357337353754	2.54853428020397	NA	NA
Pcdhgb8	48.9388520913172	1.09792251070565	0.42888977322256	2.56545917354279	0.0103039346507809	0.0352613948978302
Klf3	823.680040309962	1.09769112104524	0.359132821950859	3.07199747261447	0.00212631525519299	0.0132057870969879
Prdm16	132.248683087884	1.09751034772209	0.297893490479383	3.70406853694341	0.000212168894004622	0.00317393805443857
Caskin2	272.802658316251	1.09750484455346	0.318576105538321	3.46555310459849	0.000529142016117259	0.00550839218727165
Iqsec2	27.3957050654873	1.0973875165845	0.456373194242011	2.40203309881734	0.0163042331268837	0.0479984469960179
Mpp2	44.4693383678846	1.09728190698623	0.415264421767944	2.64687390065982	0.00812396402362361	0.0303862372053753
Mark2	698.5220839316	1.09717580508126	0.386785482363016	2.85073194336905	0.00436187244518506	0.0205751775293087
Foxp4	1027.60523608609	1.09682719860337	0.517495343012895	2.06444261756037	NA	NA
Wnt6	38.9540087269202	1.09601975127434	0.380837627074349	2.88446661711472	0.00392077325377207	0.0192327015807604
Trim62	5.43178315759008	1.09549938870222	0.536153784257235	1.92079116268405	0.0547580410520125	0.115268291054919
Dnm1	42.598514165375	1.0947052270146	0.457457156432513	2.39298070460387	0.0167121199504842	0.0486881812481237
Nckap5l	197.744178442216	1.0943868318946	0.466527248332178	2.34208655286277	NA	NA
Msi1	136.505347704893	1.09401993975866	0.520389984412751	2.04353527447049	NA	NA
Ccdc141	190.605370548699	1.0937271213667	0.240416981039248	4.54447626171852	5.50720129349016e-06	0.000346056580826687
Dusp1	242.035094937232	1.09289324164883	0.325654505537153	3.36836479527037	0.000756154741769161	0.00694540279232751
Pdcd6ip	817.944877632684	1.09224909091724	0.362340606388546	3.03069940620884	0.00243988017708985	0.0143552702984637
Dgkb	4.37719248222127	1.09207972340047	0.491618756516958	2.19285707947242	0.0283176779140964	0.070601004163924
Tbc1d8b	41.3412215247415	1.09192618575367	0.256981146193859	4.25187427816317	2.11988862038401e-05	0.00077980503269804
B4galt6	837.089826556124	1.09174720811157	0.264678330606965	4.11280856572317	3.90874502220365e-05	0.00115042035481892
Sult1a1	10.1313160214917	1.09162641818002	0.522541451066691	2.02311690283816	0.0430610962600121	0.0962945964191285
Runx1	11.7420607935381	1.09119821732613	0.383051065003924	2.84905665644085	0.00438490711466982	0.0206386617724634
Bcorl1	187.541508776806	1.09112031448078	0.533106200570856	1.9418840480944	0.0521511389520473	0.111060093026695
Fnbp1	601.592066699552	1.09104457862551	0.447126329714097	2.44653844586795	0.0144235413571879	0.0440897466051658
3830417A13Rik	2.39326452442968	1.09073057567315	0.535825505220602	1.8901534841262	0.0587374357561136	NA
Arl8a	189.85243267985	1.08973216956657	0.437658018351936	2.49755827203174	0.0125051910424995	0.0399768849003661
Foxo1	351.937029712297	1.08952541015109	0.526518669781274	1.99063890529955	NA	NA
Zfp36l3	1.23264072829014	1.08922583467393	0.518155925023389	1.91256064764089	0.05580432158435	NA
Tmem108	36.5922392802848	1.08905799913612	0.402064434689129	2.71996140380395	0.00652895364975496	0.0264040350853556
Slc3a1	3.28066080664254	1.08892765096425	0.535685534712722	1.89471189971796	0.0581305803696029	NA
Sh3bp1	380.969440155331	1.08889589071974	0.316542292646074	3.46166850283766	0.000536837944537222	0.00556348398193165
Tpcn1	165.49798215983	1.08859296159363	0.389643479338064	2.81012403939698	0.00495224098981637	0.0222490361130961
Slit2	105.681593204394	1.08807783102687	0.366199564653289	2.99362463313015	0.00275684885725345	0.0154386266010898
Opn4	2.74159536673292	1.08788541748201	0.530997188495062	1.97678551822774	0.0480658793297524	NA
Sh3bp4	910.219269968002	1.08714514754393	0.437876584242567	2.49274035307078	NA	NA
Mpzl1	298.645633953853	1.08698735674919	0.384225051822758	2.84602708710535	0.00442684290995622	0.0207505476530005
Dhcr7	453.101745936927	1.0866947080471	0.415323301214379	2.62859701179564	0.00857378966080666	0.0313754919907246
Gm12359	10.97157300604	1.08655393224943	0.412185370065231	2.63092582042562	0.00851526199691561	0.0312339911707758
Shisa7	50.076387193993	1.08640728129747	0.464450348424187	2.33459519630425	0.0195645777413381	0.0545083353997928
Pdia3	3597.99794066933	1.08603423045314	0.315986390622131	3.45296762254217	0.000554455547785574	0.00567407825504663
Prss48	27.8509054543942	1.08534762331227	0.514944643573387	2.06638223007394	0.03879240247941	0.089101900964533
Asb16	14.7750020565832	1.08516823440475	0.42290728834679	2.56086079009383	0.0104413185381654	0.0355475828731313
Tns4	12.8736950063833	1.08474847716662	0.531012760506634	1.97072448842181	0.0487553979296153	0.105610078154511
Fry	330.581048147818	1.08457620742121	0.308502632824547	3.53841079897604	0.000402543263523371	0.0046662089320109
Trp73	10.5574040748425	1.08431520394665	0.404587591443179	2.66767862284775	0.00763772775446121	0.0291307677358426
Wnt2b	14.179018254308	1.08358248829028	0.530699717689521	1.95575865176621	0.0504935918550955	0.108492918903089
Rimbp3	47.7319270213726	1.08357488708409	0.316880872341182	3.42641284636147	0.000611610001075775	0.00604084501062538
Mkl1	213.202730498546	1.0833938620363	0.437599811525799	2.48631731141502	0.012907282143039	0.040876494212174
Six2	1.09866494863173	1.08315037967734	0.477299150370968	2.04128250059128	0.0412227554371293	NA
Slc2a12	2.77045072460203	1.08311597531203	0.534392452606403	1.96981552243558	0.0488595169294311	NA
Pvrl1	709.78585094398	1.08296610467718	0.532642947189448	1.93030129132865	0.0535695171498886	0.113471611449131
2900026A02Rik	197.549676030182	1.082764668136	0.383620755658134	2.84096853551606	0.00449767497360521	0.020938388319965
Spaca6	20.6158861463314	1.08275393442778	0.48205959119023	2.22982381052799	0.0257591420140046	0.0661129589103322
Gm16907	71.9769837318066	1.08270515048785	0.307655435315314	3.52919060432358	0.000416832793036168	0.00476816886070286
Stk24	827.040836500463	1.08169019847004	0.305740983110449	3.5549260321104	0.000378085437152806	0.00448758330405215
E130012A19Rik	2057.91102453369	1.08156008605682	0.356986440808641	3.04688193871591	0.00231228509665139	0.0138993570258996
D330050G23Rik	7.6633179213859	1.0811964650464	0.471524412873908	2.27388122860559	0.0229731286197093	0.0607093886093061
Gpr139	1.12165777556252	1.08055288562594	0.499517606509526	2.30502455176034	0.0211651984181149	NA
Cyp2c38	1.04072753597894	1.07956542526426	0.438263152524587	2.15093078826014	0.0314816629842908	NA
Tnfrsf8	38.9298255113168	1.07883441254277	0.349792907129413	3.09243227629296	0.00198523526207624	0.0126313432785052
Mir7686	1.01840914189113	1.07866559131989	0.47523840781449	1.99106903183517	0.0464732984959581	NA
Tbc1d4	105.102082496716	1.07819412436357	0.340540324244872	3.19302895919615	0.00140788826489156	0.0102042506965287
Bach2	33.8614387879924	1.07804808628619	0.454304675488286	2.36642217307711	0.0179609501184756	0.0513480654334701
Samd4	21.9664357985367	1.07773837582119	0.32088352997014	3.35289198496122	0.000799719099331535	0.00715838576779317
Clu	402.77180160679	1.07732924544384	0.185503121197113	5.81279198190669	6.14393901578366e-09	2.00828063739469e-06
Hrc	7.27605165835838	1.07686044094144	0.478299074992022	2.22721678192538	0.0259327890656926	0.0664076418505022
Clec16a	286.955344053922	1.07661856224044	0.37413466468298	2.89194795038218	0.00382861369481137	0.0189682334569552
Foxn1	1.60179486076066	1.07659780512613	0.527619356309239	1.89107448141732	0.0586144024355672	NA
Prkd2	65.6884053522367	1.07657863779278	0.389562765902087	2.77394889264706	0.00553803776112661	0.0237659859050572
Egln3	165.809361917796	1.0760796226053	0.434022504074405	2.48623506118062	0.012910265920944	0.0408766217154922
Crebbp	1436.52991802444	1.07582571534456	0.512266497635438	2.05815226114227	NA	NA
Arid1b	563.853776648846	1.07536945143283	0.318950047340286	3.39331159375765	0.000690530418255619	0.00658160323837734
Rbm33	1226.74082489409	1.07531359498627	0.402610172703879	2.68473388370391	0.00725875763380219	0.0282438686636624
Eps8l1	10.5326721073674	1.0750890064416	0.471256093893749	2.26536515380121	0.0234902808530274	0.0617470244569358
Prdm2	1057.01689944093	1.07496631171214	0.38633944069451	2.79882314677082	0.00512892203555635	0.0226687906772028
Wdr70	303.929489359415	1.07484033353931	0.384222814179353	2.81216928730273	0.00492085971550776	0.022158229205336
Desi1	258.233711463904	1.0744465343046	0.409984631817232	2.63359707710629	0.00844856802649532	0.0310630829187028
Zscan10	1345.135975416	1.07409789642507	0.334420012414989	3.22640549961865	0.00125355619692091	0.00950225704510952
Ctdnep1	268.391783327135	1.07375754295796	0.442141806616851	2.43452083269705	NA	NA
Arhgap23	455.228606141318	1.07318046741171	0.335544473471304	3.21185661739328	0.00131880177544532	0.00982521472940409
Gbgt1	22.0029301086182	1.07291621765871	0.411769562855092	2.60928260398031	0.00907322766169554	0.0324073849120283
Mki67	4711.89740784297	1.07263240501014	0.351935781197201	3.06218180908589	0.00219729948040151	0.013454099596268
Acy3	18.5792521828514	1.07259638249002	0.403984517441959	2.65499849375667	0.00793087626571497	0.0299240291280538
C2cd3	635.306210524055	1.07251171433187	0.357992708213919	3.01486388070815	0.00257094609395067	0.0148205597371079
Lrrtm2	78.1766338440039	1.07195006119773	0.467130159496395	2.29024529247947	0.0220071012033495	0.0589303151582944
Susd2	170.794717917123	1.0715711576958	0.326790823895344	3.29547436355801	0.00098255668021008	0.00814126767188388
4933406M09Rik	5.36661049262604	1.07154080700248	0.482287940994224	2.19275134318666	0.0283252993258233	0.0706073293372299
Sec24a	432.287621565908	1.07111753200506	0.418867910078235	2.57049011216376	0.0101554725793524	0.0349081801261056
Srrm1	2625.91133630264	1.07074808003322	0.530811217336258	1.92454017933583	NA	NA
Hipk2	273.406025139903	1.07042785893412	0.514941626334663	2.03506388798031	0.0418444449872732	0.0942110582908986
Slc26a9	8.79433551342045	1.07022351576091	0.52137415922322	1.97872164687599	0.047847354378448	0.104066216823241
Rfx7	1002.66945092905	1.07005938531611	0.508834247922509	2.06725499404919	NA	NA
Slc9a1	337.054197098674	1.06997290620923	0.519118722018448	2.00906962486163	NA	NA
Chst15	6.45896922555912	1.06875999112669	0.472347459136132	2.24005253050863	0.0250875127640005	0.064877148929921
Atxn7l1	92.239808337572	1.06824624813627	0.462979592901286	2.30377472711476	NA	NA
Gpr82	2.87747973186613	1.06823503399359	0.5352185188974	1.87859963973866	0.0602991803892349	NA
Tle2	14.8046914732445	1.06775486420744	0.422724203491231	2.52592067373033	0.0115395534056165	0.0378841083082262
Cped1	4.46393985163769	1.06729462807066	0.496202566895688	2.11474997424157	0.0344512626015087	0.081531208110947
Fat1	6176.21477683553	1.06666076003017	0.376593100151663	2.84677509402548	0.00441645521988399	0.0207200383913949
Usp42	493.330049003441	1.06626457767744	0.366942341320872	2.92230655316227	0.00347449379923583	0.017804537044276
Mnt	295.5582241893	1.06616456512122	0.428730871291656	2.4977416438284	0.0124987247897596	0.0399692600281803
Nlrp5-ps	68.497923653607	1.06529075679716	0.245648866150578	4.34853141737375	1.37052187532524e-05	0.000611571784705168
Prss27	10.1563390151562	1.06484310559565	0.461053775668755	2.29861342637048	0.0215269004591635	0.0581489262975954
Plet1	99.1718967166793	1.06465820000918	0.256265774062362	4.16909806189987	3.05807402852519e-05	0.00098304338041966
Nrcam	1.22353213191189	1.06375562867809	0.51698146879325	1.88276947023588	0.0597316161422626	NA
Qser1	1083.70461415538	1.06349936583381	0.433952886658551	2.45959292289355	NA	NA
Serpinb9b	73.677797735006	1.06345959606117	0.345129132713825	3.09630699455636	0.00195947377766577	0.0125455105350136
Ndufa4l2	27.8707272900181	1.06247280340596	0.393226576697781	2.70703569499744	0.00678869576947968	0.0270009874787225
Gm6225	7.46225787904841	1.06236880942181	0.45275414697939	2.33271601667599	0.0196630550004258	0.0546749286790567
BC053749	113.213377617245	1.06235576663713	0.471748055592599	2.24688549322388	NA	NA
Ecscr	36.5874508587244	1.06189229467042	0.259793239228335	4.08337671531664	4.43859816495354e-05	0.00123031562308802
Mir3470a	1.30647800697765	1.0617128451591	0.505277844989021	2.11609246169403	0.0343369445003582	NA
Vamp2	69.8314737076613	1.06164916496766	0.496409683126778	2.11490932535709	NA	NA
Lrrn4	117.347732837154	1.06121221956032	0.272752104396918	3.90551652792202	9.4024331331755e-05	0.00194014248024381
Gm16023	26.7158901935269	1.06086748488989	0.441380483662225	2.40675309254952	0.0160950473468434	0.0476604301432595
Gm15800	639.787862282973	1.06049314828536	0.41671156103374	2.55667990093863	0.0105676411525814	0.035819583277007
Slmap	905.167395004086	1.06040086801238	0.249746533423962	4.26258546816978	2.02075170646233e-05	0.000756392963548311
Pof1b	47.0935358219353	1.06032104170901	0.389895680811634	2.72603557645566	0.00641000888899352	0.0261279583816258
Phactr4	325.350088010772	1.06020856169456	0.531369179587215	1.90738149410337	NA	NA
Zfp36l2	506.362866535343	1.06014307566063	0.316273423663887	3.37209360797429	0.0007459908911871	0.0068788681978189
Gli1	845.583618379689	1.06005243388552	0.289492132690601	3.67872108157459	0.000234406446953949	0.00335042314060682
D130017N08Rik	4.8465809481054	1.05991387571097	0.491662221788121	2.12415425839808	0.0336572466868338	0.080088791079517
Kcnq1ot1	1633.41410792433	1.05987642533144	0.507289619364699	2.0567492548717	NA	NA
Entpd7	112.066892892321	1.05961760132257	0.357124188715275	2.98188795049679	0.00286476827284195	0.0157577834891066
Msmb	2.25979735232496	1.05943133921044	0.534865310568982	1.91607890598973	0.0553550528273597	NA
Sap130	865.904622211046	1.05925637756873	0.504387197503661	2.07133499359079	NA	NA
Hcfc1	4839.04772602831	1.05896195375011	0.396296326142522	2.68702342190842	0.00720918973837379	0.0281377228490154
Setd1a	1131.87555291827	1.05873555726731	0.507040242964153	2.05569583263159	NA	NA
Dusp8	3.60205904467118	1.05869990547458	0.529107932454152	1.9670203561988	0.0491808640307868	0.106338430484057
Gltscr1	147.183736074546	1.05867903266361	0.535182151019191	1.81843521151585	NA	NA
Kcnk3	8.19206497015577	1.05846049757234	0.458858937885739	2.29214218555118	0.0218974397952026	0.0587613036591263
Anp32b	3300.29140095628	1.0581612135181	0.494173659492644	2.12253845589314	NA	NA
Tspear	2.1718985377374	1.05812184625881	0.536320807890654	1.91843485697037	0.0550558947771388	NA
Efna5	4.67469083999171	1.05795135711645	0.519459810198182	1.97490362523109	0.0482790859305486	0.104839979095782
Ubqln2	530.849434853517	1.05790465644021	0.45119891005515	2.34986446438457	0.0187802480923366	0.0529008732775411
Rfx2	383.335901527964	1.05734188494821	0.382014789905683	2.78388259596105	0.00537124725688174	0.0233387079650553
Ttll3	33.9275395757949	1.0572422492525	0.334892084559895	3.16796691184745	0.00153508990649088	0.0107852711541511
Zfp142	630.490036908491	1.05715916157136	0.433992549394914	2.44557797549542	NA	NA
Zfp580	22.7028891931179	1.05679581608249	0.389767041209984	2.7235724781581	0.00645800438075147	0.0262536027035994
Angpt2	150.074767824195	1.05674547383026	0.388715237707692	2.73339976550333	0.00626841993676035	0.0257238616021841
Nrip2	15.9813782461407	1.0560188162377	0.457789825369051	2.29999178751273	0.0214486853186196	0.057985304618977
Vsig2	33.9544304048339	1.05522944309635	0.330621245232223	3.20178649194506	0.00136578187389856	0.0100299380660123
Ciz1	162.888325178267	1.05514947168255	0.383418191680418	2.77008846087201	0.0056041070049401	0.0239385524385122
Tmem104	79.4921653713464	1.05412406624231	0.439970921661861	2.39438028755033	0.0166484771981792	0.0486117331478375
Cdk18	261.806863993155	1.05380533359822	0.424502741500964	2.49497113814898	0.0125967375663402	0.040158607572031
Teddm1	0.998285606871168	1.0522852277012	0.471793123512299	1.94927235973154	0.0512629076089897	NA
Htra1	420.258291050187	1.05207964406473	0.231087190911665	4.55464895103669	5.2473132862941e-06	0.000334349064502012
A330102I10Rik	1.13456421153024	1.05203536244361	0.432822055139578	2.14365286688489	0.0320607114009071	NA
Tlr3	5.48406956015037	1.0519753713004	0.510589996392776	2.01743601934277	0.0436500315691745	0.0972046164851068
Gpc6	18.1018394946474	1.05189566737944	0.33487968681463	3.15225994540439	0.001620119741423	0.0111434387563849
Pogz	1193.93935170034	1.05174626268105	0.42919954083785	2.46346362498081	NA	NA
Ep400	2200.92980667466	1.05170638235846	0.418192621924957	2.52870377787364	NA	NA
Fmnl1	119.878956832159	1.05108519244188	0.451644235775932	2.33368950193269	0.0196119861901274	0.0545794894233064
Ppard	193.243867662097	1.05043018018753	0.454485595793919	2.31909718336541	NA	NA
Diap2	270.761871161368	1.0500261076054	0.322544242160858	3.26794353286189	0.00108331976969028	0.00868594783007441
Arhgap21	623.160204940111	1.0498485412774	0.421842348232382	2.50070287027864	0.012394712046618	0.0397426382339837
Mir296	4.98740942932089	1.04978202605312	0.481232473138505	2.152865854292	0.0313292227289347	0.0762196559880666
Tpt1	5568.47228181342	1.04949891922581	0.259719368237602	4.05794894176313	4.95055874311381e-05	0.00129713979746456
Pcp2	3.32688242420082	1.04923054925135	0.532559273555234	1.89029793478223	0.0587181248503507	NA
Capn15	186.702173587136	1.04880441381936	0.428744176190801	2.45359036769292	0.0141437996584952	0.0434135084731741
Actn4	4811.52882840326	1.04875141558	0.34488425263056	3.05735031577864	0.00223303136708339	0.0135905809179727
Usp54	530.971754066469	1.04800978375379	0.292014869137342	3.60286337322091	0.000314730976902486	0.00401347022612013
Bcl9l	139.224665832584	1.04763132350437	0.533779539476781	1.85702565269038	0.0633075045148563	0.128230938622784
Fbrsl1	251.965781451614	1.04756526262087	0.343626813879096	3.06637219515722	0.00216673415643836	0.0133387218118425
Fam178b	222.168210105192	1.04742726429749	0.227899886024841	4.60509355121606	4.1228047940768e-06	0.000292109133547676
Zbtb39	314.05081987314	1.04728090941053	0.413165794389317	2.54821765891664	0.0108274892312253	0.0362841078557013
Nox1	3.12644584110495	1.04715333815053	0.527484641284116	1.92011789443753	0.0548430094784211	NA
Pigz	6.28453437751928	1.04696912842163	0.47465903288543	2.18308723044359	0.0290293867762181	0.0720658406594972
Pcbp1	2425.82935835159	1.0468053369188	0.500775643065022	2.06607004133864	NA	NA
Sf1	3013.7770954932	1.04641638284909	0.40678899650636	2.58735704015875	0.0096715319249464	0.0337798198797109
Pdk2	27.954567020346	1.04567609985766	0.498841698240803	2.06927215361809	0.0385205551920491	0.0886534554113335
Msln	41.380198504553	1.0456553565184	0.470188600125689	2.21946735139111	0.0264549459992807	0.0673473574870781
Adam4	24.4202233749032	1.0456319898262	0.492800929530565	2.10312899591447	0.0354544949264391	0.0832386426108977
Dleu2	56.7088279477764	1.04557427182759	0.248253329356614	4.22301552889669	2.4105520409978e-05	0.000845336772559001
Arid1a	3739.54262085821	1.04554700463787	0.529880577155766	1.8899916619535	NA	NA
Zadh2	24.5754518198288	1.04542007030783	0.317737138555692	3.29078082953708	0.00099909721629231	0.00823410269593549
Olfr221	1.74596300331587	1.04532231682228	0.526420786363058	1.80868504015663	0.0704999484012725	NA
Cnot3	832.575206159886	1.04483989859083	0.524080089281858	1.93127056653172	NA	NA
Prr11	219.613117287637	1.04474354706212	0.374143244755739	2.80581431944941	0.00501896045370402	0.0223966271917056
Mir6541	1.26436671043471	1.04444226528924	0.489552477779834	1.82908000361129	0.067387624073102	NA
Ncor1	3333.16892049395	1.04434026488331	0.325884573819751	3.21711031640296	0.00129488799018091	0.00970956237561678
Trp53	2360.71888971824	1.04433458913503	0.495416405315091	2.08894456553256	NA	NA
Runx1t1	10.9319997963386	1.04401466783499	0.45506403747991	2.2843919570119	0.022348505838147	0.0595688484787614
Dusp18	52.7240037294717	1.04384926655453	0.254979436721473	4.10611825686233	4.02363546684583e-05	0.00116235736543665
Polk	222.522843989192	1.04376807380168	0.238846394350423	4.37913899388253	1.19149122832354e-05	0.000555242908984194
Mast2	737.758532762536	1.04348221378027	0.365449162508631	2.87449659540784	0.00404672132964883	0.0196217943801793
Lats2	66.1803313549046	1.04254329362751	0.247794542646538	4.21776207227629	2.46738968738006e-05	0.000858762922021226
Tbc1d5	240.396302211446	1.04229121979851	0.304621004994712	3.43673808913319	0.000588764633870653	0.00589486263198396
Lmtk3	69.0547233155605	1.04223324834348	0.432130493899665	2.42395274033644	0.015352603263602	0.0460876786687507
Cnnm1	23.4480899755124	1.04209466066623	0.379799954667201	2.74862884906613	0.00598451082994472	0.0249720258099286
Chdh	1.58750767095486	1.0420224059393	0.500701829513758	1.91691326183064	0.0552489519744646	NA
Fetub	91.0430781190734	1.04199096349413	0.372728570433345	2.78875113096832	0.0052911707233709	0.0231137111781855
Dcakd	750.078044558963	1.04197686589568	0.446202667133673	2.34461438543116	NA	NA
Raet1e	9.38323569678954	1.0416693944208	0.408403592124411	2.53914194378404	0.0111124727683289	0.0369183993621491
Sox13	536.080613969733	1.04161263759811	0.328157682935145	3.19136188837063	0.00141603793352859	0.0102153344326813
Arhgef26	39.7873678964187	1.04108801544551	0.444319982906151	2.34713347532656	0.0189184762255919	0.0531393364370541
Ywhae	7212.0135463263	1.04091098237604	0.417136831177209	2.5096206618231	0.012086091659024	0.039077894032332
Prob1	21.0006381005737	1.04071525984198	0.360419297662072	2.86795177301461	0.00413138503146585	0.0198774667591242
Fntb	329.327757664775	1.04035366474812	0.311323201765726	3.35278943109535	0.000800015461339023	0.00715838576779317
Maml1	238.726297635865	1.03891226932745	0.443774837847191	2.35226923352648	NA	NA
1700020N15Rik	2.01690763634678	1.03877473612128	0.534731206726443	1.86388004045108	0.0623385522546389	NA
BC048644	4.09255027434757	1.03819522836332	0.534985605723304	1.85666464487833	0.0633588805234948	0.128297931249375
Scube2	33.5889841244057	1.03750080558037	0.390698697851293	2.66513691553676	0.0076956983784937	0.0292714772342213
Ppif	462.627840035805	1.03698245687586	0.248615474879263	4.18640777418116	2.83404009259379e-05	0.000941538630761961
Lama4	11.1136862642315	1.03675190815314	0.460879113665703	2.24018807221531	0.025078715695338	0.0648664788342632
Prrc2c	12089.7341551058	1.03654464012417	0.502514424757056	2.03810054465536	NA	NA
Ubap2	2191.36799905515	1.03629798531674	0.519069576506561	1.94675152180119	NA	NA
Rnasek	157.487679607252	1.03588720993063	0.364853627379101	2.85169677621923	0.00434865612907508	0.0205411564069109
Gm608	233.253552522641	1.0358483689738	0.43549775562842	2.39173498273391	0.0167689458036068	0.0488095473432587
Atxn2	825.612588695697	1.03554691443686	0.531219374588641	1.86304548527629	NA	NA
Prrc2b	2647.64517028375	1.03510227267575	0.364393683519503	2.85725874340264	0.00427317343933497	0.0203215575233899
Ash1l	731.761760444017	1.0350986242036	0.357543558929245	2.91393307243031	0.00356906414123772	0.0181286004862356
Fam65b	8.89694343058443	1.03476632815458	0.505727002527831	2.0092205668588	0.0445137475040923	0.0985289110002896
Wnk2	27.6592788898604	1.03462730850205	0.499725280173513	2.04518394764593	0.0408367264511873	0.0925273482372219
Sox3	11.4892723775169	1.03459068359263	0.481760096276531	2.13191260029549	0.033014032177305	0.0790719399744614
Tnfrsf1a	101.310295151177	1.0343919411047	0.330267999932947	3.14817196593185	0.00164295008906779	0.0112614254130722
Gm6583	7.22783304114664	1.03420603897683	0.533773994429627	1.85120452430638	0.0641401351351788	0.129370233351086
Adamtsl1	128.272043929118	1.03355678287122	0.283005557986041	3.65551271038836	0.000256668490431075	0.00354999710361524
Srrm2	10582.2134717703	1.03351418350343	0.526787927455029	1.89488038891946	NA	NA
4930525G20Rik	14.9229915911495	1.03327753029259	0.447377911812865	2.30665952068346	0.0210738085649995	0.0572705758855645
Myl6b	78.4468850429112	1.03326930301968	0.441371400821973	2.34834350095643	0.0188571217734339	0.053042100479578
Tead4	423.493228415008	1.03315052137808	0.309054494608849	3.35834313561543	0.000784112111688179	0.00707411575365213
Dock5	1538.57155069557	1.03279838190052	0.314052957061422	3.31197230754989	0.000926407156963964	0.00782201540214774
Cic	831.125677720999	1.03200362923795	0.492798253691636	2.07879961666359	NA	NA
Plxna1	1251.13838034791	1.03140991926289	0.37579166377908	2.76112817805264	0.00576020644966367	0.0243803678654311
R3hdm1	1037.33887749795	1.0312221635213	0.494077257628303	2.07078009332033	NA	NA
Aim1l	362.039066958094	1.03116063282877	0.17978349803999	5.74379086862376	9.2580118698338e-09	2.67845855909129e-06
Mdc1	1783.6833896619	1.03102423131483	0.51508046232023	1.96050893217797	NA	NA
Cbfa2t3	10.948010255616	1.03048945049264	0.534554542573067	1.80563932522251	0.0709746958083317	0.139601180628667
Lgals4	1.23320700934416	1.02794843682762	0.490375949081958	2.03665076853334	0.0416850513420654	NA
Spata31d1d	16.7768100755875	1.02769670789147	0.453896447348457	2.2596804422688	0.0238410909878839	0.0623312960355166
Foxm1	613.308009703475	1.02733969498374	0.37716390521873	2.74008329497556	0.00614236155894249	0.0253669111530595
4933400F21Rik	42.7453423860263	1.02720403968231	0.462067031492664	2.22396328517074	0.0261509145500844	0.0667814914227697
Nr4a1	370.652391917907	1.02707101463011	0.384454667847916	2.68498903451048	0.00725321858435801	0.0282381403086571
Rpgrip1	45.5966826760248	1.02676535880737	0.314135105981465	3.2812430905444	0.00103350628713907	0.00843260975881332
Fam206a	157.375837545245	1.02650443709093	0.350115151064639	2.94808056246628	0.00319753723706115	0.0168580864127062
Lphn2	210.87271965288	1.02638548975737	0.258784636830261	3.97600919507492	7.00814167100241e-05	0.00162474229357614
Rfx8	1.75130679182083	1.02616183281206	0.52944952885656	1.78052303685411	0.0749904026495583	NA
Mir708	3.5488993163847	1.02609106271457	0.512637313582033	1.97106716525712	0.0487161938303949	NA
Mok	62.9277097291138	1.02576121409326	0.271152851872264	3.78677096617173	0.000152617652921925	0.00255966346150576
Erlec1	145.639467232299	1.02547117916659	0.320194543139044	3.21500139378176	0.00130443888871319	0.00975484267504584
Col4a5	2.352630651186	1.02508905109447	0.530991654794885	1.85304897642591	0.0638753391134298	NA
Zfp827	294.763127676233	1.02490588490601	0.39532456947265	2.61229801053416	0.00899358198306002	0.0322473206813206
Mef2d	205.483426896444	1.02457679054347	0.514621469563425	1.95042737679737	NA	NA
Mir669g	6.76540879455473	1.02457145464778	0.529347654025556	1.86481815000091	0.0622068983299874	0.126648174330528
4921507L20Rik	14.872167620635	1.02346446459221	0.463548379877382	2.20203037620456	0.0276631628399374	0.0693551800610599
Sorbs1	152.73542053755	1.02335804724889	0.395698516801244	2.59926871562736	0.00934226096993772	0.0329949079576615
Hyal3	6.94943017502242	1.02333529882016	0.499362545110251	2.02001183641146	0.0433821597927042	0.0967979776038813
Aplp1	476.274137921861	1.02328500103288	0.451610506463674	2.27335683791368	NA	NA
Ccdc97	199.866533116067	1.02325709322053	0.343323044398137	3.00032789926149	0.00269689109271048	0.0152801822131662
Gse1	1354.94415387608	1.02309587800012	0.51402633189252	1.95070767404596	NA	NA
Sik3	337.904041116832	1.02297015499312	0.357499454515529	2.87783069833346	0.00400419972513474	0.0195043360110038
Pacs1	165.126750253551	1.02287653784332	0.383333149677288	2.68817958382188	0.00718427475964852	0.0280720381506019
Camk2n1	19.772870492833	1.02286126104127	0.413721435106066	2.4719499362928	0.0134378333311721	0.0419822702969599
Wbp11	1435.87319344553	1.02168017193395	0.392059677730038	2.62031065130536	0.00878497004353777	0.0318018103437426
0610043K17Rik	18.7189844212378	1.02120416745811	0.364462677120593	2.81021727946696	0.00495080643201841	0.0222490361130961
Dot1l	892.962361314796	1.02104455966427	0.519475650522155	1.91820440606178	NA	NA
Zfp462	2216.97935977069	1.02099913134423	0.429799318398213	2.38694152454977	NA	NA
Scaf1	876.065717475896	1.02050229577962	0.425383085730286	2.41324326314091	NA	NA
Ano1	6.35130284607199	1.02047656400714	0.489152034683668	2.0623111956498	0.0391781178164427	0.0897947717638125
Samd4b	952.852709939612	1.02045785199158	0.505975243515959	1.98944930552288	NA	NA
Ppp1r13l	82.0370304174307	1.02032220249825	0.473830111092451	2.15120305238695	NA	NA
Gbf1	594.841974891925	1.02029506010894	0.42370276167689	2.42142731036232	NA	NA
Fam53c	473.237382698651	1.02028495435855	0.343185956721025	2.99014234969544	0.00278847464225024	0.0155578735865524
Myadm	736.287387711834	1.020122257928	0.365283671842904	2.80877420211314	0.00497305125374887	0.0223170089879241
Kmt2a	1660.48690978599	1.019790324318	0.525462284619155	1.87839214461344	NA	NA
Cln6	147.23830014082	1.01956373056103	0.218423453620775	4.67629658467502	2.92102064705152e-06	0.00024210727201684
5430427M07Rik	1.90214774922436	1.01950505943478	0.523213765696326	1.73320775829573	0.0830587485685422	NA
Trrap	2402.66089120618	1.0194651422668	0.363345339562912	2.82440360170197	0.0047368694884504	0.0216029249872285
Zhx3	19.8185932699941	1.01916525303795	0.365217580152968	2.79221496197635	0.00523485663692379	0.0229471130419699
5830418K08Rik	1642.40220415114	1.01878815459318	0.203064060339302	5.02571340818081	5.01564452617764e-07	6.82865250343421e-05
Eppk1	420.344815259494	1.01857165004103	0.407985970944564	2.51262068705555	0.0119838107442024	0.0388285533842135
5730480H06Rik	16.5492443929872	1.01855010558254	0.456787671349231	2.22464490136544	0.0261050858236526	0.0667135308857312
B3galt1	2.73516272728583	1.01840095302552	0.536282846345785	1.81411154291552	0.0696605548173343	NA
R3hdm2	631.447147127026	1.01802513281914	0.512551667917178	1.95190755364668	NA	NA
Dock6	1555.97670480404	1.01794082489177	0.369502040438876	2.77652960212271	0.00549426316299891	0.0236658909877686
Pxk	287.184806263836	1.01764862854704	0.205545020394065	4.96044283629308	7.0332656800245e-07	8.64344783172569e-05
Fam63b	68.1000062221262	1.01750011232798	0.409749293248952	2.49658432577128	0.0125395850533637	0.0400499580579717
Atf7	66.3866080485574	1.01739033999214	0.439185074222658	2.32617993769175	0.020008953475723	0.0553065537871545
E2f8	677.832181252536	1.0173283966676	0.443370857017273	2.29969619553328	NA	NA
Tcf7l2	207.80684756417	1.01606995350155	0.534973198404021	1.78712795231843	NA	NA
Sh3rf2	5.36598093485982	1.01584567411358	0.482550699024938	2.08321861607179	0.0372313009836239	0.0863878156657619
N4bp2	1088.94432434579	1.01583917827743	0.356260209514611	2.86898491027964	0.00411791443870334	0.0198620921424031
Pde11a	1.68754622649427	1.01570245410947	0.535210598610923	1.83125937847321	0.0670618376843401	NA
Mir6391	3.04836607933087	1.01507728339142	0.531367119540522	1.81180448867003	0.0700164113111484	NA
Gm10389	31.2731250812999	1.01425819676319	0.402771193554049	2.5338884323584	0.0112804640732304	0.037289170336813
Frmpd1	11.3560102626582	1.01425475455564	0.459504738147202	2.19909487802243	0.0278711766652407	0.0697507713732561
Hoxc12	3.16624785226058	1.01408990185315	0.525775619891176	1.8995323252218	0.0574945206288806	NA
Hnf1a	53.966329129993	1.01352194489683	0.388460209951614	2.62691352910993	0.00861632266814813	0.0314507289632734
Gpc4	93.0443775690994	1.01326117295269	0.275098666363256	3.68525567170817	0.000228473169852521	0.00331536772177843
Fam222b	305.787288064686	1.01298646430297	0.514576556608155	1.93336506064782	NA	NA
Pom121	989.485155359086	1.01276055366128	0.535146655371767	1.73193659971589	NA	NA
Ctnnd1	2887.83786249385	1.01247053503458	0.415473920912324	2.44858959809422	0.0143416755280469	0.0438705498908657
Dcst1	2.39668678286598	1.01238550560095	0.536136645092986	1.79053638473777	0.0733677234565285	NA
Phf21a	203.393512219978	1.012098343181	0.394547652904424	2.57800461185025	0.00993726716860866	0.0344050932860804
Sirt6	247.035055555072	1.01209432637948	0.281608612467924	3.60843030541492	0.000308055244064521	0.00395010450076086
Arhgap26	80.8821308804053	1.01207762490937	0.396339181170194	2.56759813422392	0.0102405798697613	0.0351138105312037
Pla2g10os	3.31255706790755	1.01194605977892	0.5331546838975	1.82808779957998	0.0675363756973635	NA
H1fx	103.787891938303	1.01136098482051	0.453038869342159	2.23692769264543	0.0252910662837123	0.0652698452856184
Upk2	5.80842454687565	1.01107146055838	0.504330446282535	1.97628497952635	0.0481225098351079	0.104549013466856
Kmt2b	1497.01554085938	1.01090604081417	0.489547207951355	2.05344806931835	NA	NA
Snx33	61.6979704515087	1.01072682275756	0.231064790638434	4.3794860999364	1.18959508859644e-05	0.000555242908984194
Cherp	1647.86376136684	1.01062068739164	0.534801133215359	1.78477492165183	NA	NA
Sp2	369.399476466289	1.01046094324269	0.535443120971308	1.77320084776327	NA	NA
Kirrel	554.404976452542	1.01037097269868	0.324960122978259	3.12778745298587	0.0017612749861163	0.0117669647665936
Ubl7	267.336311581986	1.01022305983727	0.358704398191028	2.83023033439799	0.0046514503982388	0.0212902741200864
Cnot4	541.706895964964	1.01007871119866	0.378029261736468	2.68965846790851	0.0071525178750963	0.0279952130021032
Fus	2073.50020961756	1.00968271528152	0.53031041224165	1.82616515467181	NA	NA
Adarb2	7.7250308319263	1.00935400343836	0.482842087184604	2.07620034325949	0.0378754255545142	0.0874149966221603
Smtn	258.722758185931	1.0089003598895	0.427256601959663	2.37606960156114	0.0174981618129544	0.0503620669630047
Fam83b	24.2970562376931	1.0086796795742	0.319225103515206	3.15898169114939	0.00158321436215019	0.0109932096684921
Baz2a	3696.7639706168	1.0085294894677	0.504376447358591	1.97538046452788	NA	NA
Ino80dos	67.8492038077317	1.00830622900351	0.2780151753457	3.6377319272421	0.000275049481339304	0.00366565465197593
F5	6.30257043312237	1.00828319676609	0.53219104466119	1.8234505422972	0.068235181284074	0.135562512516729
Adnp	1837.56711851962	1.00798399695721	0.374091611948074	2.71152013374062	0.00669754734855197	0.0268181823969928
S1pr1	6.76928693366533	1.00785702519273	0.49777440218215	2.00548175097295	0.0449115697576658	0.0992184169940669
Scnn1a	4.63540346727595	1.00771683714687	0.532858114824584	1.80336594992274	0.0713307614750877	0.140093464038542
Mc5r	11.5506548972649	1.00715191441291	0.425260729964388	2.3579286328021	0.0183772256108762	0.0521357573152683
Mfsd4	69.8907143628928	1.00691185243504	0.428556411037415	2.36225858585902	0.01816396748841	0.0516923505367001
D430041D05Rik	5.17558068163461	1.00674957846189	0.523678138860668	1.87237015018799	0.0611554117292189	0.125094299997593
Myc	738.931029164865	1.00673141621374	0.526043190629702	1.85618364834639	0.0634273859817637	0.128361426570789
Atp1a4	21.8646415874117	1.00549520034168	0.450309024600915	2.23832842262978	0.0251996459329356	0.0650822918115449
Xlr3c	7.92435066233007	1.00515617553898	0.471115866215746	2.12224064900142	0.0338175346461091	0.0804426350857344
Pcsk5	2.25590802064026	1.00463845358314	0.536233585893167	1.79065702807955	0.0733483495144669	NA
Hykk	50.3050361235773	1.00463701366213	0.350596361191015	2.87782763251656	0.00400423863810555	0.0195043360110038
Gng7	27.2168111901947	1.00450308792484	0.359343175690928	2.80205008978956	0.0050778988818522	0.0225677278759717
Zfp750	31.5639707874474	1.00422183526457	0.451722157409133	2.22811669171702	0.0258727344888581	0.0663196971641038
Prickle3	36.2228471940455	1.00420973247976	0.319088542476756	3.16048515227419	0.00157506632554433	0.0109738610284306
Zbtbd6	145.700853874144	1.00382037567736	0.183777018267632	5.46584931844482	4.60695569746697e-08	9.85603357502888e-06
Scaf4	850.036664931599	1.00366412473772	0.524893344165851	1.85506725396727	NA	NA
B4galnt1	79.2699181083934	1.00357972616308	0.380727053372892	2.65045759930387	0.00803828162459315	0.0301618399393331
Dusp23	6.34674215094768	1.00337376020443	0.505956576129887	1.94981912547649	0.0511976811736033	0.109415543006745
Rhobtb2	436.968943274084	1.0029982353823	0.190692066695072	5.27125622482502	1.35493161234981e-07	2.21363944714139e-05
Nr1i3	9.49064930546126	1.00266299761603	0.491802069184335	2.01992898059243	0.0433907547046994	0.0967979776038813
Pitpnb	1001.10007593649	1.00257412181315	0.379434628532151	2.65875282176861	0.00784304806292823	0.0296694111822077
Arhgap39	234.444365814334	1.00228953057202	0.287773526926088	3.49522201062995	0.000473667582758224	0.00514467427910858
Map4	2011.384040428	1.0021029930944	0.375830228989004	2.68511906600084	0.00725039719997628	0.0282381403086571
Sf3a2	572.134170552134	1.00200391248355	0.513145441862383	1.91849641923059	NA	NA
1810034E14Rik	20.585608699646	1.00197601265295	0.522877991758022	1.86656208837136	0.061962765999313	0.126317811425787
Zfp384	502.24454305143	1.00189193300286	0.316529732332358	3.17874500179545	0.00147914154333945	0.0105014512333103
Phyhipl	41.2427660683442	1.00172052246212	0.468667302015354	2.13387859569966	0.0328527200179093	0.078836309467549
Rnf24	83.5768820215034	1.00127515364094	0.41650892909393	2.41562627631455	0.0157081747083536	0.0468210822440236
Gm15708	2.51436581759364	1.00107127920366	0.529669540854777	1.72530472957055	0.0844725700620949	NA
Zfp429	51.4501563285105	1.0009718404848	0.231114720389273	4.337437825589	1.44153293354471e-05	0.000629514712205518
Wipf2	439.331322302722	1.0003037934898	0.522721137835241	1.86116776913743	NA	NA
Zfp592	402.427883046709	1.00017759382665	0.316633172874799	3.17307305798423	0.00150834563737005	0.010665171011282
Pcdhga3	29.4862374000387	1.00005824107609	0.432343683336293	2.32716472246236	0.0199564998284654	0.0551843713894662
Aym1	1.74741885511385	0.999664419187794	0.51957906294598	1.80132786922034	0.0716512176916069	NA
Zfp809	300.914573205358	0.999367853831447	0.298528235816638	3.3590353350362	0.000782150657252136	0.00707411575365213
Gm19522	16.1109452564403	0.99932296979513	0.483355498659734	2.05626384662823	0.0397570910887819	0.0907622429639839
Zfp935	149.307043448363	0.998856373766617	0.258404171964081	3.87281863002552	0.000107583888755717	0.00210129038417811
Pcdhga12	70.7554664280357	0.998702788320467	0.391302651691446	2.56096926850675	0.0104380588975444	0.0355451995856299
Prelp	1.81072631135039	0.998669094640143	0.53512193325953	1.77901156475091	0.0752378659744723	NA
Tspan32	18.7444457540229	0.998615206986437	0.403698328756518	2.48079228020184	0.0131090740866683	0.0413176831233688
Map3k13	27.5952509237645	0.99847167416664	0.468336527525389	2.12879372448515	0.0332713303665959	0.0794290811072575
Eif5b	3497.4950938624	0.998401755452768	0.334003109588071	3.00328999987073	0.00267077799406981	0.0151721921447888
E2f7	330.063746377202	0.99825327272923	0.395406493004072	2.53841581837944	0.0111355589073946	0.0369597290982288
Ep300	1930.24300287011	0.998149336520126	0.52650386331138	1.83457232536566	NA	NA
Per1	194.270057668952	0.998071112544703	0.432098972085377	2.32123847070983	0.0202739769533206	0.0558066834391998
Acvrl1	53.609547393485	0.997532091351582	0.28446645273982	3.51365736839987	0.000441982520770351	0.00493393188580215
Slc26a1	15.6382892697466	0.997033714183479	0.52870840254273	1.81924343845529	0.0688742983843293	0.136461513855041
Arhgap17	270.556022238773	0.997032703999543	0.443981141336839	2.25653327840354	NA	NA
D930048N14Rik	215.15395491742	0.996984322436511	0.39330012391579	2.55387684800436	0.010653092835822	0.0360207176817438
Prex2	401.401560395977	0.996977769566812	0.23423608906033	4.25158744070188	2.12260605141398e-05	0.00077980503269804
Wbp2	467.921897083091	0.996926058507937	0.388363387799589	2.58400947095319	0.0097659112565502	0.0339795913216702
C130050O18Rik	22.3156356699487	0.996908482601225	0.52600612320978	1.84360130066364	NA	NA
Cpb2	1.44438075032216	0.996664104999694	0.532475440448033	1.76227332420488	0.0780231286693622	NA
Mir6345	2.45483459521521	0.996575311126799	0.531194892633897	1.8114910258475	0.0700648769768288	NA
Plagl2	237.00931400505	0.996292726170403	0.527560884656078	1.82225213003376	NA	NA
Cxcl17	8.47866597215241	0.995488066434305	0.514778216555881	1.89003783204054	0.0587529005220834	0.121450063940186
Rbm26	2091.22916051182	0.995263034682444	0.259832901992757	3.84456791284751	0.000120765037891654	0.00225109272644483
Nr1d1	128.47302475126	0.994855459182222	0.412746110116028	2.42214069853903	0.0154293753537706	0.0462781286258772
Nup214	1651.22303529972	0.994632538124829	0.377266762187004	2.65173327986274	0.00800797729394225	0.030099228571201
2310061I04Rik	181.825000019432	0.994616543415432	0.516679254663572	1.8858516279895	NA	NA
Ktn1	2026.31922608338	0.994470596631039	0.15769767739242	6.31421582809409	2.71534769765993e-10	1.63947971640885e-07
Sntb1	64.1201224948186	0.993872776113651	0.219539064132157	4.53054673095509	5.88312393494611e-06	0.000361499743737153
Fndc3a	1208.36614049563	0.993846476184621	0.219800950492276	4.53499384071639	5.76051664621535e-06	0.000355539087404411
Tfcp2l1	11611.7704753614	0.993779590331732	0.295732820210431	3.37753365927938	0.000731390012683887	0.00679385492049575
Gatad2b	418.110492718532	0.993737845954913	0.522441247966977	1.85409478002614	NA	NA
Rab7	614.253024185327	0.993690541542812	0.335002270713734	2.97848531185008	0.00289676913207174	0.0158438097428437
Gpr146	36.425744079629	0.993684435032251	0.434662576773675	2.29699021167764	0.0216193281259297	0.0583079451708655
Cbx4	14.4034591619717	0.993453990546487	0.41223272151774	2.41344117796096	0.0158026784254528	0.0470324586706166
Dusp5	79.0693404815408	0.993421199809838	0.293034662509687	3.39790017088409	0.000679051943832611	0.00649628846681834
Diap1	1366.67277499896	0.993187790531177	0.402842817528123	2.47948901197716	0.0131570783874875	0.0413938259100676
2310022A10Rik	409.56025377175	0.993100420015199	0.398136243891481	2.51394218723031	0.0119390003507436	0.0388101352693764
Mog	43.8222641730936	0.992851802422222	0.462456585968555	2.15159384101038	0.0314293576431668	0.0763842298898595
Tssk5	4.52154150529165	0.99270846275042	0.535894918144689	1.74052771040018	0.0817663986915592	0.154888825348477
Gprc5c	54.7996322944693	0.992463629387629	0.268614781313529	3.6925903784165	0.000221981413805746	0.00325518045778289
Raver1	323.730946100414	0.992216685464135	0.522597885532459	1.85149958306925	NA	NA
Dlgap1	40.445109248809	0.991728610052734	0.336540791122316	2.95461882005039	0.00313055577699743	0.0166375920685662
Pea15a	444.994722993202	0.991566334582946	0.321098635266848	3.10590806923218	0.00189695680406029	0.0122754143233855
Slc4a11	126.142028654371	0.991193443383103	0.342289030326325	2.91005655558562	0.00361363359545136	0.0182415593384344
Rassf5	54.6697341414572	0.990637519481033	0.370592034162117	2.69388222050397	0.0070625116577565	0.0277524333308615
Plscr3	34.3643766451403	0.990006200893914	0.456288550287532	2.17040253982914	0.0299763645693723	0.0737565157290704
Cd55	31.844753544402	0.989602485386627	0.354451413047346	2.79554697736183	0.00518119711261158	0.0228008058241556
Npas2	4.63554231657384	0.989259582885381	0.519622001916299	1.84841294132473	0.0645426279923634	0.12993671715424
Scamp3	360.323540119741	0.989210199785094	0.350380905661924	2.83741300567817	0.00454807388734568	0.0210530340245232
Simc1	240.601422445072	0.989044461309406	0.370041022723256	2.68726698476995	0.00720393458569304	0.0281301104903375
Pcdhgc5	11.6926522384024	0.988699783017352	0.498647041513337	1.96051832792542	0.0499352379157594	0.107595135599092
Tet1	9945.6127583258	0.988453728887379	0.41177103233747	2.41674516578392	0.0156599763911533	0.0467350427772139
Glcci1	48.1311360879984	0.988397466479921	0.325085015639563	3.05031966206933	0.00228597917618226	0.0137903530928076
Zfp36	132.892831480991	0.988276846287174	0.411091952360283	2.41271676058401	0.0158341190681889	0.0470525582092147
Tlr5	9.92899418608346	0.988175898502524	0.472200843076676	2.08054467322368	0.0374756025607081	0.086737282126759
Mesdc1	173.192012937607	0.988031392877952	0.279248829280497	3.55438073395966	0.00037887030585417	0.00449305887053532
Nfya	457.732537219958	0.987865748845684	0.391524994229192	2.53861034316139	0.011129370090765	0.0369480187545908
Mrap2	2.78856638224116	0.987630931589323	0.533908181209905	1.80079827335415	0.0717346811389185	NA
Flt4	68.1613938501843	0.987630726972362	0.37701612617789	2.6225140636153	0.00872836653628207	0.0316819942609132
St5	316.585651192257	0.987603225140083	0.311518124951466	3.18554771148291	0.00144480278071204	0.0103529289038948
Gm2011	1.45896820785523	0.987369736949254	0.511707718897357	1.73601319669596	0.0825615011879251	NA
Gm19710	12.284598444566	0.986267438312642	0.491466527912732	1.99095924294693	0.0464853682097823	0.101868756245739
Omg	11.7055121937023	0.986041574925674	0.504843260630943	1.92216291249452	0.0545852618840717	0.11499173722453
Zfp423	973.602457617776	0.985898548590522	0.402423420194386	2.46871824486938	0.0135597937489796	0.0422240919302972
Eng	88.9598149641194	0.985736859276562	0.417546390327044	2.37657920366325	0.0174740095013607	0.0503029788444021
Nsd1	7153.9818691505	0.985724488006383	0.264349535317131	3.73881319742391	0.000184891045859473	0.00289468089498365
4931406C07Rik	332.438193811989	0.985437752845	0.197921458465543	4.98624058461738	6.15654743458145e-07	7.70234002018311e-05
Serpind1	5.31291927530954	0.985388924891071	0.535432917112111	1.74794514668106	0.0804735262358874	0.153255054695251
Pitpnm2	185.452497948107	0.985111258494954	0.401707773981276	2.46880635571324	0.013556455619505	0.0422240919302972
Pex12	112.908161382353	0.985103197425936	0.362210075108768	2.73713642536271	0.00619765850897557	0.0255311497140334
Pcdhgc3	84.2722610984619	0.985097260423276	0.425365417847981	2.32516181085594	0.0200633095360297	0.0553694712891184
Mybph	1.49785121064996	0.985063897978388	0.52140049823519	1.75131661850035	0.0798913866946599	NA
Rhog	44.6823013085332	0.984303938061031	0.501968807267991	1.94055742547326	NA	NA
Nphs1os	5.01897774767677	0.983919903152736	0.497590207665662	1.95304883443842	0.0508138088962312	0.108952690016606
Tpp1	411.560922230982	0.983114661906527	0.320576234113401	3.08083322998431	0.0020642222975446	0.0129318843640802
Med14	684.835511632086	0.983112129717813	0.336251603778806	2.9385526119425	0.00329748685969653	0.0171919836665425
Milr1	4.45799116916477	0.983044929785253	0.510990764586565	1.88825591149299	0.0589916030339974	0.121816563767007
Rbm38	434.422924883791	0.982361416653318	0.419999028209565	2.35850404551963	0.018348759789658	0.0520839543600798
Clec3b	1.33053515823305	0.982122056318819	0.492956874116747	1.7915253052195	0.0732090375339202	NA
Gpr179	19.5363193569955	0.981978158562451	0.399199948748478	2.46278297558413	0.013786333571469	0.0426203949926512
Atn1	516.937320051326	0.981326730721678	0.528933178862592	1.65090514789658	0.0987579445061216	0.178618757356798
5330413P13Rik	1.15952961442484	0.981174257916687	0.499182164271193	2.16026290944721	0.0307523225497033	NA
H2-M5	291.64336961067	0.981140986954225	0.241807076111198	4.06360395220678	4.83207875944472e-05	0.00127635287962018
Rnf5	192.470654751364	0.980513311231277	0.366355563530311	2.69134613458754	0.00711643168443975	0.0278775421161678
Zfhx2	444.834206576277	0.98046573105108	0.527490263840326	1.65021890062548	NA	NA
Med15	325.248913745105	0.980455967320276	0.508400754981418	1.90369245054412	NA	NA
Ncor2	1104.64584255035	0.980199515934253	0.535414510810232	1.68517824383461	NA	NA
Rfx1	364.417870815178	0.980068462305	0.37886003150524	2.60297592412165	0.0092418443498176	0.0327485308716298
Rimbp2	20.4757695252289	0.97998307372851	0.440316658878515	2.23536037785566	0.0253936991373824	0.0655032344276555
Mfsd7c	34.6873707941715	0.979742806163377	0.340885607034181	2.88664673983277	0.00389371132567646	0.0191540804745551
Gm9112	3.45373559524898	0.979658442368785	0.534893324234916	1.83944096538798	0.0658503534380864	NA
Ptplb	261.736816297731	0.979427615306378	0.229746029518423	4.27403576451159	1.91966223055165e-05	0.000735950259197129
Asap1	372.848188209813	0.979176916242576	0.430637330825849	2.29098189759241	NA	NA
Kmt2d	2600.63223182132	0.978981525057319	0.534433116338697	1.73557002073785	NA	NA
Kctd4	35.07018586636	0.978883850050094	0.447181901141526	2.19973198566852	0.0278259160324831	0.0696500533423022
Tal1	36.8564854367914	0.97887084871082	0.372870661619244	2.63602186962935	0.00838843249549631	0.0309112875427135
Phox2a	19.9655377148722	0.978867272407274	0.501716720577029	1.92865226958267	0.0537740454070076	0.11376602202424
4930528D03Rik	6.50419631769466	0.97874537562868	0.526032465331335	1.8129881786497	0.0698336446094775	0.137900213992955
Ubr4	5980.41484192061	0.978228981294467	0.388201029879186	2.53756935711963	0.0111625247252196	0.037023110742488
Huwe1	10249.1121696124	0.978120651375296	0.368257628698846	2.67283208194033	0.00752138890555898	0.0288454923312614
Pcdh17	4.63896522558187	0.978103596461082	0.503458200187666	1.93019193715879	0.0535830602138621	0.113482988743313
Uba1y	14.1677437093617	0.977732005046689	0.394515701836876	2.47532330438904	0.0133115612480022	0.0417097588111476
Ptpn21	192.996672072414	0.97761966280686	0.372813692568657	2.63722632852341	0.00835870413819103	0.0308342155941763
Gng3	99.7655242566225	0.977352453349851	0.459274485420003	2.13257233632627	NA	NA
A330032B11Rik	1.9020779586324	0.976864230761389	0.533333105435122	1.70509397696922	0.0881768987674132	NA
Nxph4	14.3152616153282	0.976317386149752	0.53354437819245	1.73182893087499	0.0833040254303189	0.157073048357208
Cobl	2613.20013233371	0.976256227800763	0.506847684576586	1.90181814724086	NA	NA
Mir181c	3.48282794190128	0.976117440235547	0.534947304395189	1.68676144070386	0.091649232599029	NA
Prrc2a	4031.21469989864	0.976001635291793	0.516891856265982	1.85147205146153	NA	NA
Trim8	1035.23904065681	0.975625065820066	0.325373793371958	3.0194100646085	0.00253267475344826	0.01465468929214
Brpf3	597.052731724654	0.975586092271867	0.522767684852302	1.81618589656934	NA	NA
Wiz	307.777713395815	0.975579623416997	0.535917268305568	1.69630111465243	NA	NA
Ccdc108	1.49735776460849	0.975225469296634	0.523709780840396	1.73554621987051	0.0826441022633352	NA
Synm	98.0503942521456	0.975016399146926	0.237422491490101	4.11241963737596	3.91533781260634e-05	0.00115042035481892
Cacnb4	9.94340217538494	0.974237329643086	0.397804881027223	2.44875010407944	0.0143352867190483	0.0438682517997849
Poc1b	172.730066722312	0.974235749050939	0.400597802617513	2.44857250861319	0.0143423559087298	0.0438705498908657
Gm11944	22.4907376424029	0.974044932294746	0.452229893971845	2.15392847809006	0.0312457812487009	0.0761112373619907
Fam193a	547.192890650605	0.973665834737708	0.497051110407782	1.94458667768642	NA	NA
Pde8a	171.727762590143	0.973524248196528	0.379943642592846	2.57480568044192	0.0100296417096489	0.0346299439139469
Sox15	84.8121854589405	0.973444233471303	0.299365974220493	3.26435066169276	0.00109715284307782	0.00876144998954668
Ctxn1	26.9921396291388	0.973312165003863	0.506676651723687	1.89687076434494	NA	NA
Nos3	218.551685774847	0.97298701743202	0.342997569600681	2.85653560149001	0.00428291969875684	0.0203456145075881
Ppp1r10	962.243734001271	0.972524791982391	0.352278565617059	2.77565408891707	0.00550907869558261	0.0237003023065538
Zfp369	328.140450621971	0.971885824477578	0.280697755044999	3.47763836769393	0.00050585189022806	0.00534158065612779
Morn3	11.2169640480299	0.971062806620381	0.429333877169102	2.25950621625506	0.0238519140694064	0.0623318650135202
Tead3	41.3503974450028	0.971024506762347	0.326400246668206	2.98322282557493	0.00285230253505075	0.0157464876972582
Rpusd1	78.4173923586092	0.970975646876168	0.325239787142584	2.99687046702947	0.00272766587384525	0.0153730097362374
Skor1	5.56507968375286	0.970717051046165	0.520971847030016	1.83025166528772	0.0672123153581423	0.133844046849882
Gtf2i	1812.11479097205	0.970416533200047	0.34571603195926	2.82403425094394	0.00474233167497194	0.021613127516437
Pak3	15.0389194469791	0.970200397265893	0.443433947215962	2.18800498220297	0.0286692394068298	0.0713494135560296
Zfp318	847.232829394705	0.9699728269187	0.223056687503575	4.35999213344769	1.30067119753384e-05	0.000592948481957586
Klhl32	11.9789922566106	0.969775759292153	0.472684912599369	2.04499023227046	0.0408558210974351	0.0925554302740753
Npm2	4.79253774759955	0.969665075195029	0.512578722761487	1.85644341430137	0.0633903814737504	0.128323939872591
Brd3	1129.92570463482	0.969428633139041	0.333652892996022	2.92014033310655	0.0034987379634098	0.0179023485990685
Ubap2l	3058.69258024136	0.969411100853742	0.334674961283164	2.91239725475659	0.00358666173109269	0.0181847285358467
Cmtm3	60.4608878408017	0.969280429916019	0.314663244015399	3.08967675561672	0.00200374439053145	0.0126965310263786
Thpo	47.2869865784973	0.969003373842274	0.487199455530979	1.98086473493438	0.0476064447801079	0.103736183690783
1700001D01Rik	5.8300682171737	0.968666084746855	0.530978714877594	1.66644024199388	0.0956257612035266	0.174203718461678
Mir1947	0.96299531637646	0.968514177335822	0.488780058617406	1.9019409049495	0.0571788807414185	NA
Adam10	260.537238280758	0.968407033843472	0.282801142883657	3.44057484814038	0.000580479859536559	0.00583716423561492
Nfic	185.993121649595	0.968300812716508	0.460904607541119	2.10789208535385	NA	NA
Kmt2c	1211.9313430264	0.968282558426121	0.406494190095947	2.39883476570843	0.016447334630661	0.0482853136056149
Gm15612	3.89603283889798	0.968067955649644	0.534080237145989	1.73717886794373	0.0823556037336302	0.155750002594161
Zhx2	16.6589903965142	0.9672624804852	0.441210672972339	2.1942007562715	0.028220980235821	0.0704207015980716
Shank2	5.38449704647306	0.967223473982312	0.532018791701721	1.74519010528102	0.0809517830271707	0.153723152044075
Pla2g4e	42.5107217843328	0.966360404164736	0.359962877712365	2.70467687619944	0.00683708596673563	0.0271198551328357
C1qbp	1720.34322554045	0.966287972130341	0.352474167640277	2.76060176637349	0.00576949799230527	0.024404818342718
C77080	831.369287008951	0.966271875661019	0.331393020968607	2.93268871082504	0.00336040632679288	0.0173802468008092
Nat14	7.21699165458124	0.966111251805051	0.431479751197176	2.22757921880923	0.0259085877236326	0.0663701453086305
Setbp1	48.3516938549659	0.965945048516738	0.491802323403682	1.95325961513739	0.0507888402424024	0.108944180482892
D130020L05Rik	19.459633822455	0.965844861798439	0.391463904120662	2.4728227333624	0.0134050616490562	0.0418987375918172
Hpgds	29.8779126507012	0.964754675015517	0.458313758356036	2.10962946199121	0.0348902845849891	0.0822616947422314
Grin2b	4.34574301863394	0.964576315063472	0.535699643317064	1.68226210235917	0.0925180264517647	0.170149362115701
Amotl1	423.1389934539	0.964340202209171	0.150613241933437	6.41457665827655	1.41214719760609e-10	1.03213095437662e-07
Pram1	29.4116293868063	0.963964236077407	0.412928599253622	2.34167512283549	0.0191974173544372	0.0537380638583087
Mov10	1866.43124027989	0.963315606336674	0.31947348616341	3.02760128564489	0.00246503090766653	0.0144499300188962
Gm5464	6.51748138535146	0.963282971487369	0.466037301898306	2.05676015361117	0.0397093027080192	0.0906829611422896
Myrfl	11.0371748275317	0.962718208478568	0.456951246536231	2.10112662705573	0.0356298520742121	0.083579688472058
Serinc4	30.7713311691696	0.962582230839055	0.37862000940612	2.54705058505976	0.010863768412832	0.0363618105444679
Ldhal6b	11.8141679754914	0.962554526944297	0.496363351973466	1.92235016103946	0.0545617122470698	0.114959565767722
Cntfr	82.7551862667597	0.962337278441863	0.535739597034417	1.67076753638996	NA	NA
Spry4	2746.92303993048	0.962199825027488	0.430242479646653	2.24767841958935	0.024596703059883	0.0638624058713463
Setd1b	576.739681924553	0.962127383185948	0.533158719390933	1.63685241035967	0.10166131166741	0.182328636849454
Rbbp8nl	10.9768946278426	0.961983769017854	0.481251040181373	1.98481938407395	0.047164570059486	0.103043655799501
Ank1	35.377634094104	0.961486892826058	0.512832570232074	1.84144043934882	NA	NA
Olfr986	25.9895212797856	0.961406934395844	0.533971701377103	1.71537920420427	NA	NA
Fgd1	760.816859206169	0.961399942843534	0.329173117372216	2.93991929864883	0.00328297741394451	0.0171587155993404
6230400D17Rik	20.707089379759	0.961149382167249	0.38676093818988	2.49103425018214	0.0127371840662526	0.0404855287544174
Cobll1	6.28820827285397	0.960599071130741	0.515280445542909	1.82172263616183	0.068497081513274	0.135946471250488
Islr2	44.02010991274	0.960215845006882	0.336422950978295	2.85158228146945	0.00435022258174732	0.0205411564069109
1700001G11Rik	12.0354740442645	0.959657411612799	0.427012417389877	2.25102013703324	0.0243842619952692	0.0634365392147441
Larp1	4106.61892266936	0.958701650735224	0.395693000849059	2.44030672801902	0.01467479602374	0.0446611642300411
Dennd1a	122.119316309221	0.958374916145928	0.407085202952373	2.37113907206765	0.0177333571125117	0.0508808120292251
4930487H11Rik	31.4438384675894	0.958340221587624	0.508584741543153	1.85781831803859	0.0631948189170123	0.128077415397045
Ulk1	1259.68836296716	0.95825568593465	0.420939012844688	2.29117728928877	0.0219531619172156	0.0588426094468969
Lrrk1	20.7590878318939	0.958167625709635	0.346861414849927	2.77316056012875	0.00555147225929655	0.0237868853023299
4930405J17Rik	8.42015234195183	0.958059660323363	0.522450264829925	1.78640029549084	0.0740344678183199	0.144191106810478
Tchh	10.3180796568211	0.957759204378947	0.455262458029976	2.09409471622731	0.0362515436717795	0.0846074284752417
Nfkbib	194.843440532666	0.957596056963809	0.366802973633265	2.62691492253049	0.00861628738567567	0.0314507289632734
Myo15	5.45718396359959	0.95752383293601	0.498115713421766	1.90041564304837	0.0573785956512471	0.119355386130747
Pa2g4	5387.09024078089	0.95741105114198	0.322517627959338	2.98303756421377	0.00285402963447821	0.0157464876972582
Sox2ot	33.5804701840778	0.957197058814376	0.342487157176288	2.80191316441656	0.00508005453591758	0.0225677278759717
Dync2h1	513.461007009524	0.956853571447514	0.137545129354127	6.962668797051	3.33886162492724e-12	3.56667472195112e-09
Gm15412	5.49762838510299	0.956785073885596	0.530898335016576	1.75132494192636	0.0798899537660062	0.152583109331389
Brwd3	531.228899878554	0.95619016990192	0.282509816621557	3.4002749970254	0.000673181134879138	0.00645075360442061
Rnf111	839.319287598272	0.955632547158962	0.382544491449887	2.51744541011381	0.0118209286143218	0.038543610158978
Ctdsp1	440.289086914018	0.955009563906762	0.298769459293228	3.2085111165479	0.00133424151147449	0.00990367862934729
Proser1	406.11473312384	0.954778717234169	0.535207578564326	1.68549000620557	NA	NA
Lman2l	175.529611042738	0.954737392675562	0.363543758500292	2.65005013550468	0.00804798271217026	0.0301897179697213
1810055G02Rik	285.158381561695	0.954679059024146	0.32405129151469	2.96298225207083	0.00304674135508825	0.0163612131469878
Prr5	184.494212603412	0.954172698846439	0.378241020049771	2.53627692275215	0.0112038098533863	0.0371194843040971
Naf1	834.513224322763	0.953842719874414	0.383463099384202	2.50202715538212	0.0123484452940505	0.0396308897153868
Pprc1	2266.6454402075	0.953460951047429	0.507816970955546	1.85470734030911	NA	NA
Med12	696.548782917805	0.953305945455489	0.35447813867313	2.70593966697474	0.00681114192191154	0.0270401166007963
Ylpm1	1421.6290204098	0.953198823238085	0.524338113829485	1.76819625570527	NA	NA
Fam98b	422.995722879377	0.953097072162266	0.364479620594416	2.63157292312379	0.00849906254945705	0.0312239369376482
Tekt5	4.20729335523695	0.952937840508347	0.499267808182564	1.8789953227454	0.0602451318737152	0.123852575326467
Clcn1	33.3116834627727	0.952312703324839	0.425867468426652	2.24589733081822	0.0247105849010408	0.0640813991635393
Slc4a9	9.67062912240363	0.952025027180134	0.465340816309712	2.04153829862272	0.0411973511323395	0.0931164738240233
Dpf3	2.03852797637384	0.951495757386724	0.536028392162915	1.69262533239667	0.0905268060207144	NA
Ido2	1.94081234627478	0.951377341066346	0.533479292022531	1.72237649465214	0.0850013388314577	NA
Ago1	651.315388225399	0.951174444966479	0.325916180013374	2.93600178389436	0.00332472410520472	0.0172560429821911
Lrrc16a	367.443768054651	0.951131989424518	0.278466572951292	3.43026778360666	0.000602985848938278	0.00600214769898758
Mroh4	8.96211930163417	0.951069385342697	0.457831021253874	2.06792669401763	0.0386469168441781	0.0888467268770948
Kansl1	1150.74963678977	0.950745402430983	0.352072186561816	2.71932227229593	0.00654158387952536	0.0264308918635347
Runx3	14.4466100008372	0.950745324496906	0.493748337787951	1.91206982780659	0.05586723824564	0.116912046039361
Fam120a	2138.69284329637	0.950675796349481	0.232461764645689	4.09816500184964	4.16438389983509e-05	0.0011826339308182
Creb3l1	25.4953767376985	0.949808518428673	0.532445288210407	1.70893729521971	0.0874625651999798	0.162726774240638
Mtss1l	166.037906600561	0.949782349333594	0.518800965029251	1.78951217103287	NA	NA
Map2	130.001889755384	0.949588231832653	0.323537187035893	2.95081399584826	0.00316937716289338	0.0167814909074501
Cx3cl1	49.0565684892175	0.94927143291605	0.341628765405095	2.79001168978958	0.00527061385359859	0.0230456595040692
Phc3	243.543873533813	0.949163155153133	0.375622999112286	2.54645385787615	0.0108823597424048	0.0363801949308558
Hnrnpd	2879.21742104497	0.948791170483094	0.409638108206842	2.33266059458494	0.0196659659215013	0.0546749286790567
Dsg3	4.7055317776196	0.948626990911036	0.521484389479045	1.80089038525291	0.0717201587339403	0.140674836770936
Phactr2	30.9320356008184	0.948381805807064	0.318918549588418	2.9865979042915	0.00282100493607206	0.0156450860811632
Col27a1	26.1242126523316	0.948093177966191	0.411697903830431	2.32255359485887	0.020203146097648	0.0556448016378496
Hmga2-ps1	5.10458631263501	0.947925799370127	0.527759952412567	1.74325785012404	0.0812885844132362	0.154215105429865
Mapre2	354.572465439239	0.947819442428008	0.428036966853034	2.23123203408325	NA	NA
Hnf4a	7.25288512007294	0.947797493164221	0.493915253603582	1.90256384903652	0.0570974800795858	0.118960660188743
Slc25a18	14.272510527434	0.947668928766437	0.468563001317328	2.01694731029264	0.0437010121552207	0.0972799838252951
Trim17	6.23175540416006	0.947619690196105	0.53176738213088	1.72847401785657	0.08390327529243	0.157838632347057
Tmc1	2.70014653740831	0.947319849621657	0.534576497693282	1.74570822680319	0.0808616648320221	NA
Zfp202	247.960430243576	0.947239786451648	0.35639548181403	2.67703705137531	0.0074276420599091	0.0286242017928689
E2f4	1969.19512765852	0.94680840850759	0.364219901673311	2.61549649564077	0.0089097835523102	0.0320461445715959
Cfp	79.1790505909021	0.946626486426665	0.230177768403697	4.11978953690975	3.79218625409476e-05	0.00114145642267574
9430060I03Rik	6.67916939372727	0.946223965013992	0.48763542368682	1.92489504634512	0.0542424897710303	0.114425862896901
Mamld1	1.59263649202822	0.94621730616344	0.512750964763307	1.62350461552118	0.104481577507416	NA
4930519F16Rik	13.0188703569218	0.94584328329313	0.4688819943619	1.9995336393916	0.0455506459070471	0.100317634785198
Kcnip4	16.7453317370507	0.945667456601548	0.456389858425035	2.0742141785324	0.0380594240145713	0.0877667255546914
Hsph1	3280.73546738935	0.945205966091867	0.3335996097937	2.84737050321532	0.00440820247486003	0.0206883094857659
Synj1	241.182643759483	0.945152349263504	0.338707764668745	2.80639996423056	0.00500984652809885	0.0223703339986202
Tcl1b4	1.77274834419216	0.945114792485703	0.533159920281718	1.64977978889031	0.0989879839955233	NA
Mir378b	4.65082100585296	0.944975494307129	0.535411136063298	1.63364280117535	0.10233387511918	0.183238416367841
Pramel1	18.5486107615041	0.94440155134504	0.511691463368557	1.81650323216847	0.0692932125821543	0.137115252654371
Birc3	80.9627927237837	0.943800802230172	0.199809278609301	4.73039965756934	2.24078262410805e-06	0.000198372710664981
2900056M20Rik	52.7053069458804	0.943759087516052	0.486717375971179	1.93320374155807	0.0532111040326966	0.112815664381994
Stxbp1	131.811907406379	0.943557145500422	0.446297873579615	2.12852732196258	0.0332933871293113	0.079440767536898
Pla2g1b	233.534207187977	0.943157957892877	0.389019938053544	2.4294044254083	0.015123651748539	0.0455876170679318
Gcnt3	53.8869209106496	0.942965730433547	0.290793368661141	3.24225056768161	0.00118589706939944	0.00916557201357539
Zfp36l1	963.408641174073	0.942734551965793	0.492388481044971	1.90609999305165	NA	NA
Alox5	4.16480006872393	0.942594844916842	0.52834488701912	1.76471830303267	0.0776111209139242	0.149277788937904
Prr12	889.596103942047	0.942479673088874	0.533870940937564	1.61085619054562	NA	NA
BC030499	12.9289766136458	0.942342581870217	0.470054626940252	2.00297180117307	0.0451803152982677	0.0996852619235848
Grin2d	12.7063560557508	0.942338925913596	0.386458809326339	2.43730963259072	0.0147970030737062	0.0449556525550865
Foxj2	52.916832324345	0.942337706701172	0.44986263506653	2.1042157008804	0.0353596355477186	0.0830440146881732
Ppp2r5e	448.827166555838	0.942133329614198	0.363544922797754	2.609625044886	0.00906415121167269	0.0323916283778947
Cep170	774.737551277215	0.939461336655137	0.273715549526214	3.44468365224704	0.000571728093636882	0.00577424584460755
Mark4	209.856532442844	0.939186756611802	0.421118847049931	2.24538283391137	0.0247435664586686	0.0641549491059616
Tob1	360.982040546094	0.938917136815496	0.284210837132308	3.31965816890972	0.000901277325791169	0.00770692008821549
Lrrc32	1.29079914799821	0.938817677023141	0.521403289579301	1.64568411802559	0.0998288105143175	NA
Foxa2	1.15703266928337	0.938231949296113	0.504162598846654	1.70075749185825	0.0889885344106944	NA
Ankrd33b	126.674857220348	0.93808991198561	0.376916877038254	2.48654595846458	0.0128989907576793	0.040859553980815
Erbb3	379.324784842655	0.938051736051885	0.163175261439915	5.75488562524769	8.67004749098198e-09	2.56172232994185e-06
Rab19	13.5781550643278	0.9380437716356	0.478827532441509	1.95211630679027	0.0509243976281261	0.109100140367446
Spon1	20.28878513337	0.937801327423575	0.463670401393717	2.02720510808854	0.0426414409865959	0.0955670916110815
Zbtb37	281.053707935874	0.937738738747609	0.305736317280021	3.08100591282955	0.00206302551995517	0.0129318843640802
Brd4	1987.11078937521	0.937433534128696	0.534863396813375	1.60617175167953	NA	NA
Syvn1	268.076280278786	0.937161546667364	0.361816078814344	2.6071833058055	0.00912904745386121	0.0325395256702403
Cyp4f37	1.25885082635648	0.937155559221807	0.513704629856723	1.73564978609874	0.0826257771995487	NA
Prom2	3.03996876695962	0.937069840438942	0.53112923311902	1.74207094160196	0.0814960315394485	NA
Yipf3	169.148203404153	0.937068378931554	0.344376661019434	2.73724839008332	0.00619554936674422	0.0255311497140334
Mrps2	819.230179776947	0.937029117209574	0.2986761956405	3.14939813246684	0.00163607136275322	0.0112309060872734
Alg2	159.794357774075	0.936952530876038	0.347068184789141	2.71508075809969	0.00662596106082726	0.0266400466854974
Mir135b	5.617391686199	0.936690297048221	0.529891116744927	1.71533522173603	0.0862837844828065	0.161181452127083
Rad21	3917.7896210585	0.936419861782105	0.281921529797988	3.33413349938077	0.000855655796716187	0.00744983827523366
Gm20554	1.16561079669674	0.936413559093854	0.519162985038639	1.70551424033571	0.0880985587000793	NA
Ext2	285.367948013683	0.936409293025225	0.367956330255475	2.56164032781637	0.0104179145215974	0.0355114332256807
Rere	971.629512485319	0.936246221014955	0.530321439806252	1.69911057697241	NA	NA
Cacna1d	8.55764973007195	0.936148819172757	0.524428455304023	1.7491079355829	0.0802723637729244	0.152955861102443
Ncoa2	602.124157283628	0.936098159285892	0.29367159497866	3.20474220701978	0.0013518349822756	0.00995951129211489
Zc3h7b	1194.8736863576	0.93601243160671	0.332501012589062	2.83289592501932	0.00461284018705976	0.0212300461225103
Prkar2a	780.313899632344	0.935935417327596	0.356268175234301	2.64443223786373	0.0081828088910976	0.0305305392452102
Slc35f3	2.68562006145601	0.935734155707196	0.536231955330075	1.63687154420833	0.101657312808576	NA
Fam122a	30.3503395052886	0.935644084036004	0.490388959944085	1.89912480991036	0.0575480677838866	0.119571957402033
Smap2	240.60858770321	0.935445382697151	0.38688500065932	2.4378760293494	0.0147738396579196	0.0449232124654105
Pitpnm3	7.71232944872521	0.935430472915276	0.530225751350185	1.70068509388738	0.089002135643854	0.165013485300054
Utf1	2096.90996191975	0.935373285364371	0.381224143687358	2.47107462339204	0.0134707705654571	0.0420352609982917
Cit	1191.18584411102	0.93530509002475	0.315695923788795	2.97620098569782	0.00291843527056744	0.0159059303776963
Cmip	846.050002313107	0.935262888737185	0.525552431576999	1.72922106510107	NA	NA
Ccnk	504.09216943756	0.935250652730608	0.528394890146766	1.71029003774175	NA	NA
Etv6	573.316379947214	0.935222046432223	0.331494175968598	2.83830766392471	0.00453534435035267	0.0210110715418174
Nes	413.131521636585	0.935207070948934	0.276101724061374	3.39667892351817	0.000682089487592673	0.00651904797949033
Gm9776	8.85768977498568	0.935163534918006	0.488707908400307	1.90252025961245	0.0571031728104099	0.118960660188743
Pdzd7	20.7437559160918	0.935137759623634	0.366335994096786	2.56630721830656	0.0102787744364888	0.035201317040572
Tab3	427.748831286588	0.934027947327059	0.33280293774453	2.81964449128107	0.00480768806897799	0.0218112918046055
6030443J06Rik	37.6700779049879	0.934015266324574	0.307695789966426	3.04534412825896	0.00232414213991485	0.0139418409922235
4930592I03Rik	3.91137568843148	0.933805791871753	0.524555669775206	1.75040833374755	0.0800478790164997	0.15273768836248
Tet3	196.556360136622	0.933779992292077	0.522195036123058	1.7449097039393	0.0810005879414102	0.153794799663982
Cyp2s1	172.227900518443	0.93359535401315	0.389739402127306	2.41167985496581	0.0158792178265365	0.0471487487614096
Ppp1r12b	98.766625462491	0.93352449055882	0.330247918881193	2.84463876468504	0.00444618146730394	0.0208173034512642
4932438A13Rik	1149.56557437479	0.933474768901551	0.314745681711779	2.97949655940623	0.0028872247230786	0.0158102877481832
Cttnbp2	17.0674063878151	0.933447518295751	0.456501932771275	2.04369649429729	0.0409835397651442	0.0927539792566098
Tmem8b	31.7595750856371	0.933219678885661	0.427786231696522	2.19367587667113	0.0282587192691839	0.0704793165393601
Atf7ip	841.496610235997	0.933180413508213	0.51671880106345	1.77866598403691	NA	NA
Cald1	76.5743330986735	0.932858176840219	0.31490285276932	2.98425084305173	0.00284273616628854	0.0157279191797805
Gm10767	19.0728222670038	0.9326293225337	0.332014432809365	2.81479410892016	0.00488084932363111	0.0220137559458478
Ahcyl1	957.650451022911	0.932517729590654	0.359647211982926	2.61268343562124	0.00898344691351434	0.0322276226525378
D330050I16Rik	15.2570924047485	0.93236203533866	0.412180584396645	2.25867276918371	0.0239037475506519	0.0624320748986089
Cuedc1	29.4150916162816	0.932340459429888	0.393679722698905	2.38480893280612	0.0170879937873403	0.0494789344713918
Zfhx4	3.15086129257701	0.932242345101804	0.536048000423073	1.66368630179182	0.0961751351351289	NA
Oas2	30.9140774746436	0.932217678542671	0.375805779673419	2.48749842541817	0.0128645023049761	0.0407782112552391
Slc36a1	119.261540513172	0.93211736982438	0.268314447955806	3.48711301008223	0.000488264989766366	0.00523189499451044
Foxe1	1.36865355166833	0.93186250402643	0.509349585520388	1.74305530147131	0.0813239553803307	NA
E330033B04Rik	23.5097683015617	0.931755066548498	0.535775208476952	1.64152495639273	NA	NA
Adamtsl4	33.8937631620663	0.931626052790267	0.326515114526777	2.86505805683669	0.00416932794601274	0.0200067232848234
Tcof1	3968.34443498565	0.931570163026266	0.371194480874132	2.52738083913653	0.0114916813423773	0.0377447915803201
Acvr1	54.5326987237369	0.93135478877759	0.368005531476518	2.55053134377532	0.010755885197495	0.0361802649851871
Map7d1	317.374568267773	0.931193006512517	0.310806537129899	3.01104436279145	0.00260350812056122	0.0149583165897268
Zfp704	1291.41210332452	0.931169514332816	0.30633196188149	3.05731553192718	0.00223329053465929	0.0135905809179727
Gcnt7	28.0145420935764	0.931063848293892	0.352951811971423	2.64470658975709	0.00817617795133142	0.0305221997876719
Sebox	7.09120836383039	0.930461358534081	0.440435041440366	2.10167469439398	0.0355817817762176	0.08349513408691
Slc16a2	2.03925414119604	0.930453587600811	0.536126076986254	1.7298385198964	0.0836591301399308	NA
Cblb	200.767475832147	0.930266341589503	0.4336155493506	2.15913346029708	0.0308398144334902	0.0753735485811121
Sdc3	23.5123366121406	0.930161260028824	0.502939897343031	1.83194701816491	0.066959314541948	0.133543587684049
Ssc5d	5.76985225098917	0.929918824730122	0.530954391203929	1.69195332745443	0.0906548729214487	0.167410135672893
Foxk1	388.576742027767	0.929733090213605	0.391103202947597	2.39471929926355	0.0166330934910224	0.0486117331478375
Lcor	147.630620603674	0.929603337029011	0.332163648774468	2.80778763286867	0.00498831104865702	0.0223575113058651
Cideb	8.15894251703781	0.929450888093137	0.467123139750229	1.98279683560533	0.0473901276355809	0.103329675376874
Cldn19	3.50582280125151	0.92920102258149	0.519877179254228	1.75076791910274	0.0799858947342525	NA
Zmiz2	709.972709980669	0.929046751032059	0.535905990295303	1.62033465896214	NA	NA
Zfp319	94.1915024141415	0.929041453124091	0.354112391658897	2.64289807160239	0.00821997766024985	0.0305870390589201
Rd3	4.91231737622636	0.929012504693791	0.488260722093125	1.88482661178424	0.0594532508457405	0.122551179233308
Tmem91	13.2029980907052	0.929009604709652	0.415128718581003	2.24155916345088	0.0249898777473527	0.0646969485975927
4933426M11Rik	351.760124019323	0.928923138766324	0.277561521404895	3.35825524260282	0.000784361496595869	0.00707411575365213
Sh3d19	1354.13283226249	0.928859719088928	0.274941837033082	3.38468210542663	0.000712607319087054	0.00666954630992319
Gm15816	22.9230772061015	0.928778977128316	0.349875789241915	2.67800599905264	0.00740618918331003	0.0285697182904028
4930563E22Rik	12.7541438276979	0.928499540431529	0.472295562967202	1.96233503643765	0.049723490663503	0.107263188668206
Gm6524	8.01218933427945	0.928467756102986	0.529796954056832	1.71341073103772	0.0866370034735365	0.161667302773045
Mir425	1.75983192931139	0.928342671132061	0.534455855355321	1.66873303950724	0.0951702982382467	NA
Rnf38	431.915886453032	0.928272134506631	0.371797470797034	2.50972558351348	0.0120825015113928	0.039077894032332
Duox1	15.9915325792303	0.928222191040502	0.412345039113022	2.25965422403131	0.0238427194167685	0.0623312960355166
Pbx1	44.1372314764185	0.928214433897667	0.379115084481854	2.46093828422342	0.013857420092604	0.0428020446677028
Asap2	260.227554724319	0.927987139245335	0.343725107952845	2.71840626675569	0.00655972388643774	0.0264656843727371
Fam208b	2181.2965436413	0.927966526632437	0.214558118755177	4.34326221259003	1.40382411651337e-05	0.00061692738943105
Prdm10	230.839305849986	0.927749937199366	0.344852613607282	2.70624563886881	0.00680486905685436	0.0270332636481177
Dusp7	157.707273894404	0.927671292718594	0.342144606905322	2.72391738445934	0.00645126418988303	0.0262415658479513
Tbc1d14	326.975820113546	0.927636739430405	0.439442998071326	2.12468536829198	NA	NA
Zmat3	706.144670858488	0.927351329451917	0.419433567660638	2.23109590742219	0.0256747767932922	0.0659903063720987
Tab2	747.784653251114	0.927124024158353	0.330228213081891	2.82355476119506	0.00474943116903831	0.0216317975219531
Slc39a5	5.83955672517592	0.927106746051571	0.53595460433482	1.63960052671309	0.10108825352046	0.181535313156424
Lca5l	17.2732201134975	0.926925409388655	0.527744795454972	1.69916904724979	0.0892873366267908	0.165477707107336
Gabrp	48.3035826085696	0.926883157694979	0.346340408771391	2.68427889152219	0.00726864444497394	0.0282506760166115
Zyg11a	210.44341748749	0.926640084866716	0.353220635909309	2.63718688931136	0.00835967607921608	0.0308342155941763
Rbpms2	943.347688591	0.926062851829958	0.407335886231976	2.29340513164285	0.0218246914729359	0.058645412245484
Aloxe3	7.05174250200436	0.92502656476589	0.488090979120543	1.87880046164502	0.0602717440004905	0.123870609580407
Mbd6	198.023673572914	0.924686420261161	0.535751772004534	1.60818905298703	NA	NA
Arf4	1308.47582655251	0.924641694158743	0.245705295063761	3.77743403303468	0.000158452455518458	0.00261955863069623
BC052040	365.100549262772	0.924461439867695	0.338071764745352	2.75000780706001	0.00595938448365702	0.0248971035874082
Asic4	12.2721993997031	0.92427513941241	0.389306100427493	2.39399410611993	0.0166660165984801	0.0486322699102949
Gm4285	9.8243625029293	0.924114779235687	0.413360560563552	2.23866097584124	0.0251779835058672	0.0650384406521535
Nudt18	18.5288125632122	0.924093310109505	0.43601296441732	2.13072433768016	0.0331118588414898	0.079211780143285
Sf3b4	624.860991679567	0.923925655236072	0.349349580758924	2.65749010680824	0.00787249010346491	0.0297512602999853
Cxcr6	8.5020172676492	0.923472387660342	0.494681139574832	1.85196615428915	0.0640306832089991	0.129208586948121
Gm6484	20.3330905065551	0.923030031388304	0.427597674010333	2.16924379655288	0.0300641797054515	0.0739332855621755
Pik3c2b	369.229793181331	0.9230210651058	0.399685087146747	2.32916950754124	0.0198500876029955	0.0549794870462017
Vsx2	0.969719597833019	0.922946150315261	0.494126283922089	1.82818820424886	0.0675213107138182	NA
Gm15350	3.73929735307302	0.922741267581275	0.525989605415867	1.72156095334635	0.0851490815880396	0.15968471249333
Srgap1	74.6786300840132	0.922586297833984	0.42593045528832	2.18574187880667	0.0288344951261962	0.0716836079157692
Kcnj13	29.5552434509386	0.922577720835838	0.427504353498143	2.16670523902713	0.0302573368699655	0.0742764755703026
Neo1	926.235807895222	0.922458809962168	0.234099603194623	3.95351485679516	7.70114797729286e-05	0.00172736022146645
4930512B01Rik	8.22372161755752	0.922286650116666	0.501966531080508	1.82076799766526	0.0686421308901081	0.136137285300047
Ttc28	50.6522848652165	0.922064679649514	0.426570088912093	2.17647727175381	0.0295195913634093	0.0729428052070579
Wac	883.799511338751	0.921921808523971	0.286543478685038	3.23211925234513	0.00122875765066694	0.00937569093121526
Skida1	10.1823052834809	0.921818296050086	0.458731409133171	2.00014443049421	0.0454846702647643	0.100197591365289
Notch1	724.287590038073	0.921804110684803	0.329109095951022	2.81528280767803	0.00487343262360389	0.0219874460181895
1110046J04Rik	1.32726090263272	0.921792407900368	0.521605369483203	1.62635837282824	0.103873440752839	NA
Trim16	41.0208723638801	0.921777167299442	0.323802713248599	2.86311668637348	0.00419496044324036	0.0200673150793245
Eif4ebp2	795.770588766553	0.921707854985243	0.533205843065495	1.65132550964599	NA	NA
Lcat	20.1608567239913	0.921614493193926	0.41740084475963	2.21327551241797	0.0268786567981085	0.0680517606117288
Prokr2	1.69331667672486	0.921416480830929	0.531763534069075	1.63689700985389	0.10165199083669	NA
Lad1	452.504357193224	0.92111076728161	0.261563829806923	3.52344308388642	0.000425978576563857	0.00483279128532626
Golt1a	0.925133858060349	0.920217333853035	0.474572285724314	1.99010081037516	0.0465798315646513	NA
Frs2	379.06240150838	0.920125008295071	0.366096236054753	2.53067900612884	0.0113841978738572	0.0375248886480547
Lpp	330.099318039992	0.919907069471277	0.375800670902547	2.46486568823393	0.0137064619290719	0.0424514879849302
Barhl1	6.94238793472575	0.919832061186801	0.493991023366058	1.84583421374284	0.0649162811313558	0.13040538059759
Pcdhgb1	15.9453833052359	0.919149870343212	0.427748977162527	2.16637611739094	0.0302824574342817	0.0743121552199805
Ica1l	16.0687538370355	0.918882352682576	0.393532541661611	2.33333208518206	0.0196307227151545	0.0546206865047788
Nav1	1379.7224806318	0.91808770908907	0.526288760931609	1.69138284979625	NA	NA
Syt17	5.07060499012471	0.917663953839067	0.517581990531728	1.74029666615485	0.0818069391556931	0.154944485004789
Dmtn	1204.74885883687	0.91726184824609	0.208097494915527	4.42168513016433	9.79341021721297e-06	0.000502564185312703
Ntn5	11.5368253773554	0.917189605340062	0.51434273821934	1.75447953430212	0.0793483736834308	0.151736555403718
Fgf13	12.7802714759299	0.917151605224992	0.449910752243115	2.03871553792048	0.0414784261030198	0.0936298607432764
Fcer1g	2.72853443017888	0.917063902780745	0.533444209229757	1.66891863916025	0.0951335051223483	NA
Dock9	743.625708113375	0.916913218018464	0.204471701818827	4.49625851254476	6.91596445949517e-06	0.000396093382438638
Uso1	908.920297564819	0.916907851133797	0.352270846180843	2.6226370739924	0.00872521614688768	0.0316819942609132
Col10a1	8.51755048922663	0.916034376783453	0.491452230392963	1.85243249035987	0.0639637433854	0.129126981304412
Gcnt4	52.5834740041878	0.915858741685587	0.225112215203505	4.07459623721717	4.60942491232858e-05	0.00125803696960945
Ssh1	256.799548502404	0.915786307487583	0.366945984536633	2.51359772829661	0.011950666178355	0.0388187131836261
Hnrnpul1	2146.88132084926	0.915420977779336	0.317991168085014	2.89493771442847	0.00379233772875756	0.0188442305926562
Prss53	18.4428097676747	0.915398903329718	0.473134558194372	1.93426753560922	0.0530802425857263	0.112594966984012
Ltbp4	1124.18939479872	0.915380807403109	0.358038341992623	2.57055730473003	0.0101535026942823	0.0349081801261056
Cbl	620.678953126761	0.915284110088978	0.429083652351439	2.14967047961758	NA	NA
Ccdc92	118.535030074729	0.914936498238445	0.466218941309917	1.96887451015478	NA	NA
Chst12	101.411496202078	0.914594202778477	0.321206736239839	2.85635408894593	0.00428536922551272	0.0203456145075881
Smarcc1	4224.92273324933	0.914414275860996	0.383227483452985	2.40413875437538	0.0162106190589347	0.0478564768008983
Herpud2	165.818108100058	0.914297762439248	0.301300778891323	3.04778822158242	0.00230532331895707	0.0138769072086506
Bcor	412.737152659341	0.913826949194353	0.316965652340486	2.88497832450976	0.00391440611734483	0.0192150433904446
Zfp362	16.6930877699036	0.913652634624283	0.531992138746159	1.64279289933083	0.100425789844441	0.180756008882262
Xylb	190.99941245638	0.913301398263878	0.355288769809644	2.59080407764166	0.00957519874171598	0.0335192298780463
Fgf10	30.3423274430981	0.913141851104906	0.399028574449452	2.2972400159997	0.0216050815351442	0.0582991117407132
Ston2	537.167324915138	0.913098514293063	0.350784049515269	2.62266450476674	0.00872451376245473	0.0316819942609132
Wasf2	853.158884553878	0.913056970955827	0.433030334844668	2.12325593814463	NA	NA
Cacna2d3	5.20398500764436	0.912617254176087	0.50704608156353	1.78169670925385	0.0747987038290325	0.145236241621053
C920009B18Rik	14.874051895726	0.912436131404443	0.467484101188602	1.9570461757639	0.0503420396866718	0.108286850236805
Tbc1d30	8.34105970519677	0.911954926017937	0.470378096600013	1.92548656731385	0.0541685148597954	0.114339286496121
Gm53	17.7119516180219	0.911645074974663	0.382355411179905	2.39638872098265	0.0165575202504853	0.0484991106767537
C130046K22Rik	8.98560250631541	0.910606176360025	0.458612322492876	1.97769925204622	0.0479626447031591	0.104283270235286
Zbtb34	491.195232492965	0.910404480912537	0.360585977841016	2.54045583188323	0.0110708075837009	0.0368166121401025
C230035I16Rik	11.6250765877344	0.90964127868094	0.494069806173771	1.82988156999421	0.0672676498961552	0.133913819797083
Zmiz1	500.554468778442	0.909398082592835	0.528863181950306	1.5333987769163	NA	NA
4732471J01Rik	30.1032803302684	0.908999279927984	0.405819939340601	2.24375562108587	0.0248481292214138	0.0644020101712903
Arhgap32	1034.53907671678	0.908777207644191	0.388741387635604	2.35611785593693	0.0184670576075232	0.0522837979603821
Fbxo36	24.9433131634818	0.908757162003355	0.272187639348815	3.34684777907352	0.000817360800444009	0.00723896009934053
Dlgap4	434.774582388655	0.90814342829872	0.396869313652525	2.30575241878085	0.0211244702853666	0.0573677978717761
Trim25	1713.14108589871	0.908055701100266	0.34882660285669	2.6190890000607	0.00881649420005277	0.0318864510168663
Slx4	480.591611478779	0.907853999807243	0.340930606984362	2.68107729418366	0.00733855632215383	0.0284348581600866
Map2k3	261.426451833403	0.907224629027621	0.356389308759973	2.56262685577281	0.0103883629695279	0.035452794422659
Erc1	916.707881604963	0.907222056863799	0.343817499992216	2.65782393821607	0.00786469672584941	0.0297351057533
Grhl2	512.124407077244	0.906953688361041	0.220106023384023	4.11824697611563	3.81765428269943e-05	0.00114504892060145
Senp7	40.0199900057146	0.90678080369618	0.285449736935122	3.18437281496012	0.00145068043993382	0.0103843295202892
Habp4	47.1186595919733	0.9065147830369	0.341252692743871	2.67212811279372	0.00753718666888135	0.0288716786259407
Dhx9	6428.77031786704	0.906416955740768	0.325290609179784	2.80195130753961	0.00507945395506185	0.0225677278759717
Ssh2	232.903323154979	0.906123399232949	0.387754341417499	2.35595457726239	0.0184751766621833	0.0522855066907618
Ppt2	122.800895225576	0.905700409600149	0.279287221496588	3.25662163578942	0.00112746611925982	0.00888599432358745
1700031A10Rik	1.67340854117308	0.905125964167136	0.53419317549607	1.61810312481483	0.105640375210409	NA
Pigb	66.0626516111902	0.905062713280942	0.39411850380216	2.30800799828241	0.0209986916349525	0.0570998297894234
Csnk1g1	376.700588961331	0.904725841722319	0.365576849316732	2.49370086418085	0.012641903396643	0.0402379354731105
2900005J15Rik	3.89593281428264	0.904688756968497	0.511110033794986	1.73722759445674	0.0823470060363333	0.155750002594161
Smad6	38.8693811611571	0.904408642911047	0.343506310947793	2.64039289318652	0.00828099633850535	0.0307223264764249
AW549542	3.36177989815796	0.904318252680115	0.516029674771761	1.73324685512915	0.0830518022509505	NA
Pcbp2	3143.61486342852	0.904289490972493	0.502725660776708	1.7857646064379	NA	NA
Tgds	151.521301666154	0.904129155526477	0.291205332459603	3.1254183664351	0.00177552342801531	0.0118144196669136
Ppil6	1.80667870507859	0.902630611642502	0.530113953435426	1.62777730190373	0.10357211509316	NA
Ncstn	539.818190720834	0.902622316556856	0.313518893486391	2.89597135368609	0.00377986902743143	0.018834245132379
Rb1	147.11906045936	0.902435416249138	0.239557585745958	3.77920289253463	0.000157331192839099	0.00261955863069623
Klk9	8.96154432267965	0.90242135962375	0.46326350528649	1.95056016117034	0.051109390217232	0.109287515755385
Nf1	868.088982188023	0.902349832914631	0.34406079937623	2.64346471933846	0.00820623173249931	0.0305656932145738
Jam2	1531.71971783222	0.902284241399621	0.196935173949921	4.58618470583033	4.51419273500013e-06	0.000305798022004619
Cdc73	1236.8011948861	0.901676349103506	0.371535564570854	2.44540466019121	0.0144689697800763	0.0441888439517795
Slc12a7	1144.42699256772	0.901233227027082	0.283197597266765	3.19487579996871	0.00139891027673403	0.0101657074897988
Pcdhga6	5.94642488361338	0.901022250961168	0.52575623181614	1.66718360519332	0.0954779017110629	0.173980005387945
Bptf	3026.79458787721	0.900241691699041	0.342952689944099	2.64056436173912	0.00827680699162202	0.0307161995437346
Elmsan1	573.200337986293	0.899535165129903	0.410027874934823	2.2121267784038	0.0269579063247565	0.068140597949016
Zcchc11	817.655280268987	0.899196178016492	0.341341365445478	2.65240048073035	0.00799216843394951	0.0300859970296169
Bcr	456.345325568195	0.899117106555808	0.282185873429625	3.19926468269264	0.00137778612636632	0.010075469161058
Ttc34	4.00099205085522	0.898692859495347	0.507229184873128	1.74677386769727	0.0806765712543594	0.153431326350218
Apc	1864.63583276667	0.898314732501165	0.325585370877832	2.77480956617567	0.00552340395916959	0.0237325219000582
Stk35	557.373985674997	0.898251749559323	0.297056922713547	3.0380178635327	0.00238139837459774	0.0141085662235661
Gli3	130.405034801981	0.898199101846104	0.337039409950843	2.67461575573389	0.00748149434009727	0.0287480663809991
Cmya5	1.60444126041221	0.898171353924913	0.53346733268848	1.59737010470923	0.110183232277052	NA
Gm16523	17.3203710059346	0.897984567706245	0.53602266998095	1.56110156476088	NA	NA
Gm20199	64.9613233069508	0.897949752902266	0.445952837570111	2.02140429213751	0.0432379307611965	0.0965811717035122
Xpr1	387.730946880567	0.897931960049797	0.254989114448651	3.53558842609971	0.000406868049239738	0.00468894323634211
Frmd4a	372.714933558865	0.897792639620362	0.34517778593963	2.62034811764511	0.00878400483535815	0.0318018103437426
Pln	1.39187209933515	0.897676006944146	0.503559677565847	1.60839962639329	0.107747683448828	NA
Khsrp	3194.44475722237	0.897568773676521	0.351023491538938	2.57377492659751	0.0100595689559907	0.0346787871723839
Dusp27	819.242966122909	0.89752379794369	0.280423825759031	3.18619101167552	0.00144159384769507	0.0103360021775884
Xirp2	2.68239111217545	0.897309540082683	0.534593484388566	1.64217574486025	0.100553587813495	NA
Capn12	10.883758844829	0.897249168611852	0.459954877435871	1.95016503094728	0.0511564522664314	0.109344259292586
Zfp414	109.92449409615	0.896854079051634	0.427653556621992	2.11000320265046	0.0348580800164751	0.0822276468810581
Kdm6b	687.624836875524	0.896833454806915	0.532874546884061	1.53645042345587	NA	NA
Spats1	102.282389790594	0.896691194792545	0.255422261972309	3.52513641363648	0.000423264767976634	0.00481398675912491
Cdadc1	143.503580541567	0.896596725127383	0.306874095358294	2.93795509071815	0.00330384878287749	0.0171966072143252
E030030I06Rik	23.7757953673888	0.896443001634746	0.327609763841208	2.73429942573927	0.00625131684526487	0.0256900802421103
Sall2	78.1616741632253	0.896351617672091	0.249646111046881	3.60099559410592	0.000317000949478158	0.00403500658607074
Mllt3	168.801895453595	0.896170405377214	0.232010573051007	3.87088018722228	0.000108443085080567	0.00211509708218236
Zbtb7b	299.383972304473	0.895923093649159	0.256818261606813	3.50730463656537	0.000452670604634884	0.00501694867243785
Dnajb12	262.42883132617	0.895670995951024	0.291422879668931	3.08745122727763	0.00201880897014248	0.0127548681384752
Tet2	4461.21002754393	0.89486641786049	0.285266612111509	3.15355971498959	0.00161292225855212	0.0111035091746113
Tmem30c	3.49877440687667	0.894539146248825	0.531973212014406	1.61661400598938	0.105961626697024	NA
0610010K14Rik	200.034183084593	0.894508348933825	0.357132374041004	2.52450986145911	0.0115859754256245	0.0379829550217708
Adi1	469.85431178732	0.894394088431521	0.267433052809964	3.35067949360226	0.000806135461939049	0.00718998276168758
1700012D14Rik	8.45992069195878	0.894338604880855	0.530224371177312	1.63417871640878	0.102221330193032	0.183120177036975
Fkbp1a	1594.25841361527	0.894017545711172	0.353758553796838	2.54645552197178	0.0108823078573911	0.0363801949308558
Ecm1	24.68716733237	0.893690057131068	0.477966693221562	1.87100668811296	0.0613441540041047	0.125406487068306
Papd7	580.014272277046	0.893473042050738	0.223604027374074	4.00346006939975	6.24227411970617e-05	0.00151285271728376
Otx1	1.96053349808531	0.893388621783434	0.503858570981089	1.54684718880434	0.121900098222745	NA
Peg10	2489.01070015017	0.892716660346419	0.534694768030693	1.58480201409773	NA	NA
D930015M05Rik	9.97362883475187	0.892500744081193	0.467323215268887	1.90602894463707	0.056646450429932	0.11823978011731
Zyx	63.4685979865636	0.892482750786057	0.477579392495133	1.87270400115095	0.0611092705512002	0.125036752636587
Daam2	7.83947751726028	0.892412248636235	0.443179304325696	2.01994081088397	0.0433895274208471	0.0967979776038813
Agap1	904.883145564263	0.892115092270222	0.333248070333219	2.69633945440037	0.00701061831174813	0.0276110199929796
Mir6352	5.56248508419078	0.891856135638267	0.536127492717614	1.61811951427327	0.105636843773388	0.187799396900626
Zfp784	11.0869064528737	0.891750345961701	0.387542135089317	2.29903473879827	0.0215029667649712	0.0581152015370387
Dhx37	728.39627279269	0.891305021563006	0.291015117519591	3.07720630348985	0.00208950632337935	0.0130413367697839
Fndc3c1	8.04374654600669	0.891284506478273	0.503074658902561	1.75453738106803	0.0793384705003279	0.151736555403718
Gxylt2	1.10807843754127	0.891130260312452	0.496262670311547	1.82568816707112	0.0678972465840253	NA
Ankrd17	3153.67576214122	0.890961263593073	0.314225190177585	2.852489418007	0.00433782566708369	0.020531684548007
Tnfsf12	10.0495345230458	0.890898671895482	0.518736959275648	1.68641189452497	0.0917164920164342	0.169033433925975
Trp53bp2	517.549089931528	0.890885211803227	0.365216179593613	2.46025331317358	0.0138838982323746	0.0428647609499747
Prkce	86.6576339208536	0.89069348669353	0.366702315174598	2.45814028781195	0.0139658606773977	0.0430412577068403
Ceacam18	3.72801642989503	0.890487467009274	0.507594078830936	1.6045463593789	0.10859367428658	0.191375679545398
Gga1	347.871804625514	0.890312845281935	0.356205365922892	2.51681481253851	0.0118421053803607	0.0385854803888007
Tgfbrap1	225.397476620494	0.8901497141759	0.293942763530773	3.0393930093878	0.00237055386404364	0.0140683254316128
Xylt1	38.7985666043478	0.889801201658142	0.407329564973932	2.19770096075931	0.0279704230495822	0.0699361297964615
Acsf2	112.005958806519	0.889175580222687	0.458309836021279	1.94956606562744	0.0512278613127689	0.109446355392373
Rbpms	1346.61649281557	0.888968745057947	0.30168965784238	2.96119454929658	0.00306448296182329	0.0164120612768377
Nktr	843.84786635724	0.888752308912091	0.277333974399193	3.21883970393593	0.00128710414210067	0.00968256512532608
Ppig	1425.61297243211	0.888701667626411	0.281851071087793	3.16580351848689	0.00154655219851428	0.0108360092738485
4933433G15Rik	8.05035498768175	0.888560133253994	0.471316015842073	1.87900978976103	0.0602431565058962	0.123852575326467
1700001K19Rik	6.14189834782917	0.888510170052751	0.507499534622361	1.7356172739378	0.0826315295639709	0.156101761808579
Rras	85.6136513033752	0.888262648008916	0.307297157680398	2.91098892538805	0.00360286787422148	0.0182136971857712
Arhgap31	10.7895093759122	0.887767099642074	0.461829463794578	1.92478725429101	0.0542559791936393	0.114436935459002
Smg7	3620.71796154677	0.887530809043081	0.316721936211324	2.81559755595447	0.00486866126940291	0.0219730578642178
D730005E14Rik	57.9343243736221	0.887397457272868	0.335655620522976	2.65448709849818	0.00794290768916048	0.029949269367193
Atp1b1	2169.95250062364	0.887328342308556	0.277194811178254	3.21453276727292	0.00130657001611543	0.00975539558035032
Slc25a23	102.810180118016	0.887097017968428	0.534953834241099	1.57811449264697	0.114539309330934	0.199399196274124
Mir181b-2	0.830463351802332	0.886863702316318	0.453748294652733	1.68683774837184	0.0916345548064472	NA
3110070M22Rik	2.4843992440017	0.886854974218537	0.530745581291157	1.63423175308124	0.102210197580346	NA
A930012L18Rik	9.25285220223826	0.886538928386949	0.528854985135597	1.62722878739656	0.10368851588244	0.185127593219265
Pcdhga7	18.8763847910636	0.886470635449634	0.450419908832269	1.97192927879438	0.0486176803798338	0.105393963071301
Igf1r	792.904253347013	0.886040667918891	0.354748616597923	2.52259921418232	0.0116491083909646	0.0381355889262909
Ipo13	395.325502488536	0.886014856954063	0.318204022041297	2.80022985721822	0.00510662298425451	0.0225922643238067
Sh3pxd2b	138.859734819348	0.886004588822199	0.402063700593297	2.22232790415324	0.0262611536909095	0.0669644952819795
Nanos3	41.9412270280055	0.885862856162151	0.302801132870625	2.93796176247324	0.00330377768574352	0.0171966072143252
Meis1	12.6419774760237	0.885847617876939	0.373302447038145	2.38538632288598	0.0170611943350152	0.0494329851509421
Mical3	578.224267751023	0.885778661606086	0.385259242532282	2.31726900960621	0.0204890823637239	0.0562315981788606
Elk3	281.063052327036	0.885434673630748	0.282208379651954	3.15804165703612	0.00158832859365911	0.0110116837953856
Hspb6	41.5365718370945	0.884877081863169	0.477739123404559	1.85586330717158	0.0634730442029226	0.128397295422979
Gm5434	5.16507634482159	0.884530834350788	0.510018488873928	1.70981162386036	0.0873007128481581	0.162530232853811
Ube4b	2056.06419785665	0.884358660444301	0.341039678440222	2.61095452637789	0.00902898987874307	0.0323242027445488
Igsf6	15.8432086201875	0.884127455005343	0.485448510419654	1.8197401910027	0.0687985796622896	0.136350203477981
Kcp	20.5776097946929	0.883754832640953	0.402114015883421	2.20931142427885	0.0271529871167317	0.0683865995818426
Dopey2	280.583413549163	0.883435149716496	0.247894050516371	3.57094224356385	0.000355699330994715	0.00433200673610026
Folr2	5.50874564105669	0.88334575747994	0.519463892661279	1.67369957640672	0.0941896570892475	0.172265477149793
Smim6	11.3296373999081	0.882933476048795	0.46289498835319	1.90645008332517	0.0565918360984678	0.118143539972854
Zfp11	54.4021532269481	0.882805299158019	0.365734928127859	2.42978872012734	0.0151076267697368	0.0455491995117964
Tmem180	150.448872999142	0.882448374539884	0.402911042337551	2.20427497666435	0.0275050116594668	0.0690657823366133
Edc3	460.078451381892	0.881394733462458	0.337612162729313	2.62712304372389	0.00861101904811308	0.0314507289632734
Gramd1b	197.86227136577	0.881071948989245	0.303522606897855	2.91524313001352	0.00355411545146622	0.0180996386983172
Traf3ip2	166.162585474926	0.880891118362442	0.265098812762303	3.3294968822767	0.000870030382473474	0.0075231082947753
Tspan1	27.5340676329981	0.880388967359815	0.338010033808837	2.61641991410406	0.00888572061718743	0.032009339094911
Sparc	2713.06915660575	0.880387597092646	0.189395795566613	4.65869346288589	3.18222652889015e-06	0.000253974596590216
Cdcp1	31.7915827124241	0.880006373982979	0.299586430606717	2.92989073977555	0.00339081206068355	0.0174598436825235
4933431G14Rik	2.24872349838389	0.879882429807053	0.528447585025019	1.530310547446	0.12593987875145	NA
Stat5a	44.1566477491386	0.879526954242011	0.308608022627464	2.86104518787907	0.00422246863445146	0.0201641753530356
Zc3h3	100.68781636996	0.87901751030577	0.451237679763338	1.95887373359002	0.050127575817314	0.107875661765851
Cyp2t4	5.28783975179236	0.878855102229873	0.504520000946738	1.71978929755649	0.0854707487404931	0.160114972043603
Camk2a	64.1682676225089	0.878830645839017	0.532871110253511	1.582165349407	NA	NA
Mink1	524.973718971099	0.878348908143593	0.339491632299207	2.60391600373346	0.00921653413703289	0.0327089214313764
Mtus2	26.6655825344686	0.878221716635591	0.413627399671422	2.12867069232667	0.0332815152440164	0.0794346296508212
Cldn22	2.03244947109656	0.877927679543074	0.532157496852045	1.53555404423305	0.124647792600427	NA
Krt17	634.062388972934	0.877783185934237	0.324571393871433	2.72036057171946	0.00652107660376339	0.0263941098211782
Mfsd11	94.0890247021243	0.87770347072672	0.294339145847995	2.9949167122866	0.00274519789562523	0.0154078715212039
Syde1	61.2299330572582	0.877549120355099	0.317256837089047	2.78182081121982	0.00540548762511734	0.0234288410268429
Ankhd1	1936.47661709006	0.877221082511867	0.290669469541874	3.03226272304566	0.00242727842600454	0.0143010672473165
Plce1	192.067364075822	0.876904993689553	0.190469869016391	4.61923479906313	3.8515781416121e-06	0.00028003594582496
Plekha6	70.4133686914698	0.876721690845525	0.304989423818113	2.89265387682851	0.00382002009634887	0.0189391713952148
Git1	1420.10795866642	0.876256352605419	0.333911490212454	2.63994956639526	0.00829183656414017	0.030739117556384
Gm16576	10.4352354937658	0.876141694452103	0.495513610576064	1.75734878820245	0.0788583766185586	0.151007484294253
Unc13a	196.685403588565	0.875921793701718	0.219282171014583	4.00230783227911	6.27276111949827e-05	0.00151623736304181
Tmem170b	149.850714796502	0.875781880132832	0.222865237014566	3.93631292989624	8.27430644826513e-05	0.00179820490840466
Spred2	420.486461664875	0.875648681647239	0.521397082135345	1.6467839384907	NA	NA
Ubash3b	19.1232702117123	0.874579747895732	0.394002366783372	2.22910037875994	0.0258072267290303	0.0662204282309764
Mir6995	0.837080383813586	0.873615892153975	0.45071058611876	1.67017551653316	0.0948846425835759	NA
Raph1	608.701588236123	0.873611793112007	0.416564242493244	2.11263319112708	0.0346321755662513	0.0818337624789063
Arhgef1	872.879946136693	0.873559347057341	0.388188502399803	2.2717606085791	0.0231009732568226	0.0609197143215905
Fam53b	119.470394166736	0.873043883606532	0.371007974658237	2.37325600985437	0.0176320380261279	0.0506633792817791
Gm21057	13.0887887752832	0.872746075766788	0.535824106257259	1.5087287946385	0.131368103866939	0.222105400463947
Gnrh1	4.58365822795791	0.872232508458772	0.516462894423265	1.66487265668708	0.0959381644527181	0.174658270812126
Mcur1	70.8263233227917	0.871917573893674	0.253790969770176	3.45083016697344	0.000558865126474514	0.00570716561571626
Dlx4	5.1360557064184	0.871857162274457	0.524940720014312	1.63201571221389	0.102676176275744	0.183650703238183
Rbm14	1146.66423024418	0.871846199697435	0.317813993007237	2.75933543636998	0.00579190500517135	0.0244474725856579
Msn	895.250037957262	0.871846096600749	0.514662675833605	1.67100989379958	0.0947197235968279	0.172961578118231
Fut11	150.355715273522	0.871719600821165	0.249190095709358	3.51130299981622	0.000445915827964201	0.00496188549914972
Qpctl	50.8236876246217	0.871674967951459	0.34286515607783	2.55284479633975	0.0106847095893682	0.0360755074319367
Tmc2	3.61317245635496	0.871634168822562	0.519951920288844	1.65673229831605	0.097573609998572	0.17684739259334
Mta1	707.193348734607	0.871447583705543	0.348753419677581	2.51888163589437	0.011772822498929	0.0384318726005236
Ccbe1	7.62796340738434	0.871259179667195	0.454090783828786	1.91716452454774	0.0552170333822257	0.115883171010876
Xaf1	197.848912735113	0.871249672559487	0.327704195259013	2.68004322038839	0.00736126548965713	0.0284811612814697
Zfp574	370.435599690555	0.870742699064624	0.315040850730399	2.77833786004171	0.00546377740322533	0.0235711328979777
Cd44	1.37059324398883	0.870681252335324	0.529586870088256	1.56743438444095	0.117013192127588	NA
Ror2	422.176552734694	0.870645350573785	0.177496160059253	4.90722765133239	9.23727933915273e-07	0.0001087102526973
Ppap2b	173.007165266908	0.87017964757709	0.222129166676742	3.92333650996657	8.73310358360128e-05	0.0018642470443573
Scd2	6467.25943421601	0.869871859007065	0.240661959678924	3.62533174480208	0.000288590743208268	0.0037953675033832
B3galt2	66.5330242851865	0.869555847828118	0.471705984300109	1.85099074558379	NA	NA
Hsp90ab1	49368.9972260142	0.869457235069358	0.338726714529777	2.58504253847667	0.0097366983855811	0.0339641291787992
Zfp609	1032.71141423341	0.869080546953262	0.535341131380898	1.53522132511677	NA	NA
Pura	232.351475148299	0.868858676636528	0.241906771696276	3.5995665173957	0.000318748092129054	0.00403860254794568
D630041G03Rik	2.0947598371007	0.86868756126028	0.534499410601174	1.54769295615266	0.121696238796331	NA
Gm15698	16.7205711856652	0.868647742375444	0.425185633309121	2.03599872238709	0.0417504835625098	0.0940473632047077
Zc3h4	1186.64554615359	0.868462949119709	0.294737915121228	2.9601863978923	0.00307452960509621	0.0164468384537639
Prr14l	1358.60363909259	0.86845673674424	0.332973382416155	2.62250145832385	0.00872868942480405	0.0316819942609132
Mir7230	1.25811409697526	0.868431684594322	0.49732055633025	1.52251998357614	0.127878842093084	NA
Alox12	18.8067962208847	0.868079816155095	0.339144306907512	2.57371647821304	0.0100612683457575	0.0346787871723839
Ankrd13a	1722.87255132889	0.867151873250637	0.108358213374096	8.00496326330719	1.1950234236612e-15	8.29764514219156e-12
Ids	113.758393266873	0.866592969065267	0.349386030025989	2.49981803102179	0.0124257113166219	0.0398236448312782
Egr3	3.64468123724484	0.866536187399047	0.525800960182213	1.49404251274974	0.135164507973222	0.226639642866957
Tmem190	6.11590796842643	0.866413236253197	0.529234651546694	1.58302325172003	0.113416164823908	0.197965093125894
9030025P20Rik	46.9305207521023	0.86638300981961	0.26081183259981	3.31460135952262	0.0009177390077849	0.00778536444783684
Oxct2a	6.28717600279569	0.866381791209037	0.484733565993998	1.78231799404576	0.0746973899753782	0.145059803466379
Gdpd3	12.164448360273	0.865940650554839	0.493928163092204	1.74219350920449	0.0814745893802847	0.154441389943218
Eif4ebp3	101.747715535827	0.865929983535371	0.329637596462424	2.64445518722171	0.00818225403288205	0.0305305392452102
Tmem123	268.587922915778	0.865819526788775	0.137636687113591	6.29536190392103	3.06683486132452e-10	1.7745473216339e-07
Anpep	166.668894526438	0.865639805510828	0.533842174339971	1.48417684083248	NA	NA
1700105P06Rik	3.5341349915317	0.865497458636478	0.53554243364547	1.56669702428417	0.117185526682064	NA
Lrrn2	13.4371490823687	0.865444643740916	0.454169794722163	1.90668425570873	0.0565614869945098	0.11809793563265
Taf4a	486.613524216603	0.865205829502167	0.304843658487074	2.85239518486659	0.00433911196342697	0.020531684548007
Pcdhgb5	40.2664160326349	0.86481265936447	0.366795903706888	2.37144847103793	0.0177185171575868	0.050848738947594
Ncoa5	504.064587404219	0.864666604302351	0.324796211318607	2.67606445546533	0.00744923174406415	0.0286769636550087
Il3ra	52.6767369385958	0.864535434287921	0.308856876264171	2.81675638825693	0.00485113061888031	0.0219581652230739
Atg13	529.829976772764	0.864530492236375	0.34532915319337	2.52278203548987	0.0116430543021871	0.0381249057996799
Tbc1d15	723.830026529961	0.864501779938634	0.331501565617985	2.62421822236361	0.0086848121130787	0.0315970620420026
Ccdc175	7.08995792929899	0.864501135696416	0.529051579412345	1.61339382880657	0.106658973030053	0.188965984612335
Ccdc37	6.02624852804195	0.864499106919689	0.466321713098692	1.84587494456672	0.0649103654644876	0.13040538059759
Nkd1	8.28659047987168	0.86394191854275	0.447099424016386	1.93723029439658	0.0527171986517591	0.112007915801251
Scpep1os	10.1099210261547	0.863339874186305	0.443690585819031	1.94227494673111	0.0521038242741134	0.110993374397087
Fmnl2	413.102568430883	0.863039236779918	0.27084582897658	3.19957246117293	0.001376315851468	0.0100717184626036
Bst1	6.22963729301108	0.862896211984574	0.464817000398911	1.8528857719013	0.0638987328605997	0.12905202199464
Trpm3	4.35239530192697	0.86286711875106	0.516290854795581	1.64810603310304	0.0993309145085843	0.179260352148241
Tubb4a	9.60270950427293	0.862863076030528	0.535899545595045	1.52046397842363	0.12839440539214	0.218319224645603
Carm1	1171.55534451386	0.862678771186554	0.333042341967372	2.60873336692493	0.00908780222149648	0.0324427530719593
Mustn1	2.60232859079316	0.862568697339803	0.531646273213579	1.55496629812273	0.119954096046466	NA
Cdkl5	70.1347170122081	0.862427722644467	0.305065867926088	2.8420347857215	0.00448266002272126	0.0208869697062451
Cp	5.4870044490507	0.862221357638427	0.519167833702047	1.64195342277491	0.100599657158774	0.180938665841716
Ankrd13b	51.354558962028	0.862160760760915	0.414255861301649	2.08595701175397	0.0369825172383702	0.0859397953295259
AA413626	4.33294013083523	0.86214395151957	0.491767399525219	1.73801599418896	0.0822079955758972	0.155555584488689
Fam154a	8.63277987100917	0.862036410378303	0.468071698905306	1.83929998503145	0.0658710752599659	0.131846587220402
Tnfrsf18	17.5618271604859	0.861876386653175	0.533581878939542	1.56235128991477	0.118205255397589	0.204575820252532
Gpr171	4.85424119588345	0.861848162656487	0.518143272854596	1.63083054179088	0.102926081038186	0.18393186042688
Ticam1	40.397901210698	0.861748878529047	0.455917088992891	1.89648518012028	0.0578959178207652	0.120107650250518
Vamp1	32.3094747770427	0.861428683847752	0.38728451601087	2.23053951549382	0.0257116471475628	0.0660573799482479
Gm10677	10.4768020599178	0.86136073275091	0.493369877867187	1.74082360630614	0.0817145027544324	0.154811637073779
Kcnab1	17.375059405788	0.860815003774712	0.513879120822735	1.65493878102299	0.0979369166155486	0.177390108391825
Steap3	101.273060502148	0.860699522042198	0.244988240670602	3.52846441602158	0.000417978138665421	0.00477733531822774
Vmn1r53	29.6435863774307	0.860569144238685	0.334159392229052	2.59684970966698	0.00940830794205657	0.0331117789067603
Vps13d	1269.37008712781	0.860161059478573	0.304703808951099	2.83928607120125	0.00452146015563099	0.0210068642292565
4930405A21Rik	5.60741174149217	0.860117961724514	0.525493790239422	1.59729589498493	0.110199765427582	0.193616414789072
Bcl9	286.26324130462	0.860010568088856	0.534570311031184	1.52847548304742	NA	NA
Rhbdl3	4.8746285582889	0.85992472949157	0.521943477728093	1.63116353927129	0.10285581645296	0.183874417085913
Camta2	114.198234323177	0.859887478899031	0.44989509752726	1.9269543259123	NA	NA
Tnk1	79.1995458790334	0.859726783978815	0.342484665305196	2.51317085247648	0.0119651372492189	0.038819498996516
Creb3l2	30.0653224486781	0.859696417406645	0.478031827080987	1.80126949685966	0.0716604131772867	0.140577504985588
Cd248	2.60082443325917	0.859365536954031	0.535979794857711	1.53217363740186	0.125479592158352	NA
Fbxl16	39.6228076360357	0.859107360679339	0.393737730270287	2.19776772982154	0.0279656621799147	0.0699361297964615
Elmo1	374.649005296958	0.859030628752062	0.36125161926517	2.39324555657434	0.0167000600673463	0.0486881812481237
Wdr62	339.775125359471	0.858954884099619	0.344015714913708	2.51574555088697	0.0118780902862211	0.0386718157366656
Rep15	3.96586360969626	0.858850709090339	0.522017908898521	1.63044365521732	0.103007764498945	0.184054146371186
Hrh2	4.84820077253872	0.858823621888894	0.48899773086897	1.74442099578891	0.0810857065397025	0.153885362736232
Pxn	743.939887115725	0.858803192404804	0.19726465911584	4.35971961655791	1.30229197808788e-05	0.000592948481957586
Max	867.818402880346	0.858776357076901	0.22657721582756	3.7999175896501	0.000144744214282026	0.00248462658063597
Taf15	1255.27519523155	0.858290866598956	0.353672345223834	2.44533237776978	0.0144718702594292	0.0441888439517795
Agbl5	188.951356587641	0.858277944924059	0.321071105190386	2.68666392682087	0.00721695255105932	0.0281601067930769
Pcdhgb6	13.3636059710352	0.85783817907999	0.510882608434825	1.66099373449814	0.0967147050745635	0.175703441832871
Adam21	3.0000626922137	0.857588668235077	0.533467491972669	1.5810866001608	0.11385823814285	NA
Socs5	112.406397730181	0.857460749211242	0.2563256531367	3.35214040689847	0.000801893387965239	0.00716595461948087
Arhgap35	1684.65284648358	0.856489616696109	0.316256753190483	2.72345653641717	0.00646027154732605	0.0262551334438738
Mrc1	39.0403820875531	0.856260031865902	0.330958258537066	2.60003256026486	0.0093214915547255	0.0329434892370197
Acer2	371.109726059055	0.85603286198924	0.369909058358186	2.32918676777545	0.0198491736000601	0.0549794870462017
AI427809	4.4521495550871	0.855876025323034	0.526335238741755	1.65769043730102	0.0973799649568974	0.176565553382483
Fto	625.378634378335	0.855827471187108	0.37902804831181	2.27650921850364	0.0228155494916958	0.0604771016971139
Cabyr	8.68354338869084	0.855801283098379	0.464463647786763	1.84089366686307	0.0656371426760103	0.13152772943919
Gm12992	13.6413321133868	0.855728274910436	0.451427093151706	1.90123488752816	0.0572712533371285	0.119185657888911
C2cd2	72.8537445752988	0.855606639086825	0.205855513319368	4.16131848505919	3.16415442936032e-05	0.00100633151630733
Gnb1	2600.79267804641	0.85549079596922	0.345324664777459	2.49640065773523	0.0125460804989367	0.0400614899721164
Gab1	4693.90420969022	0.855393245865219	0.317380760802062	2.71143661143235	0.00669923487687536	0.0268181823969928
Arfgef1	964.108000599967	0.855337322358896	0.2837877392131	3.02690623850599	0.00247070582394587	0.0144587828812205
Mdh2	2010.96760776905	0.85515695618899	0.297915827383292	2.88525846869924	0.00391092428384395	0.0192115336150481
BC005537	1152.64036738827	0.854632619239269	0.290244774262779	2.95889369896497	0.00308745582813789	0.0164715709125436
Atp7b	99.0634082463748	0.85426054818971	0.232526177084127	3.67976519648147	0.000233448804694154	0.00334907391610301
Adam33	8.40374373002011	0.854213303149338	0.427078529648628	2.00132938062714	0.0453569055110756	0.0999706123357501
Rnf217	8.11048484678606	0.854111808297511	0.44276897506946	1.93294219670332	0.0532433189269682	0.112866733313816
Ppm1e	47.9662146319543	0.853894954048021	0.415925845513494	2.07854895398789	0.037658826938077	0.0870452945554386
Slc25a37	325.48609380582	0.853653231885053	0.245446332065766	3.49458951961847	0.000474791355664222	0.00514467427910858
Rph3a	1.8608772842564	0.853650714256838	0.535527897913717	1.50562758049783	0.132162804184427	NA
Apobec3	944.866518890797	0.853555866345149	0.229178629540461	3.73251587381203	0.000189576745734749	0.00294123265394298
Lypd2	2.38873742443753	0.8534164808651	0.535488252304282	1.54504044936381	0.12233647968585	NA
Cdc42ep2	14.3631731312481	0.853277609423677	0.392991902348155	2.17852043785992	0.0293673123331554	0.0726311427195956
Mab21l2	6.7702741564436	0.852954776791424	0.511877590150702	1.64723080153001	0.0995106150131495	0.17956131895629
Pax6	4.79350806800192	0.852646827646692	0.51242838429319	1.66801151481124	0.0953134409711654	0.17377153141218
Wipf3	20.5098287949965	0.852579242073889	0.481784315474486	1.77236565413541	0.0763338792611585	0.147372248199598
Trim56	40.808101464556	0.852577710000511	0.356353445329676	2.40703876035502	0.0160824628672075	0.0476401795727199
Krt16	7.96975209090561	0.852559726231681	0.426022423644758	2.00921514869619	0.0445143218561113	0.0985289110002896
Ptprj	109.354534032842	0.852387312146959	0.185230196718511	4.60169391756374	4.1906873890341e-06	0.000294911019707097
Mast3	220.107179611029	0.851896457825282	0.385165582510568	2.22980210908276	0.0257605833271266	0.0661129589103322
Fbxl12os	7.46283138825941	0.851002008770077	0.427281253364738	1.99294520526229	0.0462674475233676	0.101567506126621
Aebp1	32.4131230857563	0.850804394334534	0.465782221041128	1.83668902346364	0.0662558166034169	0.132463939702224
Fryl	924.398417718533	0.850787375477645	0.301265097708752	2.84011771484804	0.00450968891325428	0.0209706917742114
Dnase1	45.3415737259639	0.850667703886996	0.333749207552712	2.56513405149807	0.0103135950594332	0.0352782779722742
Mycbp2	1315.76641927508	0.850602574455111	0.275093901473962	3.11295124840702	0.00185226611875231	0.0120989744078614
Ndrg3	248.980431284258	0.850166507921021	0.217469061255849	3.91564912369439	9.01612946454354e-05	0.00189001938685249
Dupd1	0.835716316568389	0.849993405175211	0.470965864165447	1.66861669786878	0.0951933675159182	NA
Xkr6	11.9883208852421	0.84946113561819	0.435879140120325	1.95404788526173	0.0506955544273006	0.108760878160347
Adamts9	107.054748213462	0.848573124589549	0.289552893431965	2.94954477907425	0.0031824245152828	0.0168150417240628
Leng8	818.717601074893	0.848424947687	0.342837230147438	2.48898536003455	0.0128108240898108	0.0406358871939705
Phc2	247.481354341112	0.848052353937032	0.304933729917374	2.79926947954002	0.00512183729420768	0.0226446846560529
Angptl7	12.068713062752	0.847657049238928	0.532309393403893	1.46788975612114	0.142134171206745	0.235764122736272
Clmp	236.085727890257	0.847551177488979	0.210994679387354	4.02296053369347	5.74711297523004e-05	0.0014289212355861
Cenpj	329.736134107366	0.847262697432958	0.216952927620638	3.91545402963442	9.02342373070641e-05	0.00189001938685249
Efhd2	105.857932952781	0.846965206713366	0.219945995028027	3.8593868059552	0.000113671893946409	0.00218033368954943
Deaf1	226.621914889239	0.846873807326372	0.362304654413963	2.3529347290054	0.018625903235778	0.0525834352988919
Trim15	5.19438055953577	0.84668367421125	0.485476151891708	1.73292667910371	0.0831087016459727	0.156759200330065
Zfp946	121.913051493556	0.846100497570102	0.267104256968337	3.17384255979107	0.00150435266886662	0.0106466383916251
Ccnjl	98.5961306517545	0.845976884009879	0.394312167778825	2.16677568091097	0.0302519626439594	0.0742764755703026
Igfbp7	17.843556975695	0.845828107224929	0.367278812097375	2.33382639965607	0.0196048138665841	0.0545794894233064
Prtg	89.9936792334663	0.845570660034842	0.222463584412719	3.81428700938359	0.000136576669270624	0.00240385323974798
Fam160b2	251.909056815412	0.845513634274446	0.237287102555704	3.57810770772866	0.000346090836387184	0.00425537666199578
Gm10658	7.43180182475001	0.845498705162409	0.483972677478255	1.74652481352552	0.0807197991977176	0.153450493012827
Nrip1	93.514050110997	0.845409813303697	0.3885845435928	2.19267097384895	0.0283310934843974	0.0706090982085117
Megf11	32.3126728981556	0.845277603386984	0.371623811772137	2.2943890388326	0.0217681622076516	0.0585274866558873
Myo19	401.622616407876	0.845033715558487	0.307268693670204	2.76858217961182	0.00563007849422917	0.0240199385712321
Zcchc24	124.656671554617	0.844840026078815	0.26777335345951	3.17440618322315	0.0015014341905399	0.0106325428883364
Dpep1	2.0131345810778	0.844025002036542	0.520620652186505	1.52835094169686	0.12642542822365	NA
Hsf5	7.21121809344559	0.843832835976202	0.43646361900162	1.93042632668873	0.0535540355376972	0.113456123800458
Crtc3	17.2283302730684	0.843598911227795	0.354291668933099	2.39615168999728	0.0165682320306105	0.0485202526801115
4931406H21Rik	20.5095503263533	0.843411659069068	0.430400901413271	1.97053076317761	0.0487775728717849	0.105641633573062
Tert	256.777068346813	0.843384680975223	0.211040167678621	4.00430868863449	6.21991029191095e-05	0.00151125883896811
Pcdhga10	32.8021157574891	0.843249738771094	0.425280061466014	1.99391321406407	0.0461615396140511	0.101383093566397
Akt1	433.812907465975	0.843107121177174	0.236832232758529	3.57040789722001	0.000356425765297853	0.00433296165947713
Hsbp1l1	6.65495405038998	0.843059165050945	0.494712633417366	1.69591295846058	0.0899023652118864	0.166285847855283
Ube2d1	165.011442499688	0.842742396031412	0.412421344863099	2.06057465463193	0.0393436368313232	0.0900255535799283
2010010A06Rik	4.39943673149504	0.842087562750661	0.515090095883214	1.61064086160667	0.107258022260405	0.189768397901675
Irf7	7.12791978613613	0.842032300885616	0.466394476577814	1.80165214058237	0.0716001523387631	0.140518840521255
Upk3b	6.9107619343309	0.841976540655025	0.452983227073037	1.85421137773531	0.0637089249558258	0.128743574048538
Pigl	238.051849878448	0.84189053320004	0.236089586864075	3.5716592312551	0.000354726774298703	0.00432492600060236
Arid2	1660.78835972738	0.841796958400025	0.328007378971021	2.58477963058485	0.00974412544311982	0.0339735551163959
Pcyt1b	576.909344979414	0.841755467996466	0.39808585998432	2.13175908662609	0.0330266566377049	0.0790760656427256
Bmyc	66.8976915891178	0.841338857728715	0.31581978692405	2.6722919181945	0.00753350806016873	0.0288680536510936
2810429I04Rik	67.9877961412282	0.841002194544041	0.258534871315999	3.26984765379324	0.00107605420051912	0.00863766744659477
E130112N10Rik	4.94580609826518	0.839843487135879	0.509206435173835	1.63240596420857	0.102593993542807	0.183527346171449
Tnrc6b	929.658686255846	0.839522541707931	0.325785784707116	2.59174931173319	0.00954893251342543	0.0334441427021284
E2f3	862.786512706594	0.839338544115745	0.213778410946041	3.9351063718986	8.31598561640806e-05	0.0018006878862779
Nup98	4221.21346694655	0.838949815752683	0.298679371854275	2.82269122019346	0.00476224132810372	0.0216792635340754
Brca2	3423.16304239143	0.838893327927918	0.264547645416943	3.18029200795244	0.00147126713992599	0.0104723151061775
B230217O12Rik	11.3417595537667	0.838592114409728	0.485211015844807	1.72010904423313	0.0854126220395368	0.160027668950762
Lgals9	56.7745411809974	0.838059712928068	0.350985837774796	2.39771218125886	0.0164978228445301	0.0484059298208302
Sall4	5478.65676006584	0.837268038339642	0.305433423146152	2.75365437619226	0.00589339686348351	0.0247180918886124
AA543401	11.5222840608711	0.836741915016648	0.396710853496058	2.11191246803615	0.0346939577769336	0.081937923749707
4931414P19Rik	130.465683148539	0.836737935072774	0.243384736920019	3.44998338660182	0.000560621053382224	0.0057203119532101
Supt3	96.0585255609084	0.836696067564509	0.382069007491979	2.21169133138306	0.026987999878331	0.0681794350209901
Polr2a	3230.9479020774	0.83664445111262	0.535902048192179	1.46964868877286	NA	NA
Hand1	1.69330301815129	0.836552548858997	0.434177796271705	1.65846732163554	0.0972231780842991	NA
Nipbl	1940.84363551236	0.836531407958238	0.272186242036199	3.08651544109523	0.00202517428003999	0.0127776443557089
Fam102a	522.86697153719	0.836383720634475	0.218810238397375	3.83291607111018	0.000126633166889925	0.0022929221848905
Fn1	14955.1691426147	0.836228829947228	0.490890760541528	1.7035397851159	0.0884670991923077	0.164287591131797
Cdk13	1334.99778325677	0.836011583337053	0.190787594111717	4.3889193034812	1.13915326002125e-05	0.000543622725839008
Rtn3	780.024167803901	0.835885293300424	0.284246179743881	2.95445367738031	0.00313223172034804	0.0166401307958964
Cfi	1.2066836600502	0.835769200887858	0.519788581039927	1.48506738204045	0.13752597551453	NA
Klf13	810.311387607543	0.835262449199491	0.277296502918473	3.02879819791486	0.00245528631329075	0.0144049687505993
Snhg11	222.057272931526	0.834979551434926	0.359133323619767	2.34646199496345	0.018952598954509	0.0532028990663566
Pou3f3	3.34562593013216	0.83428422060351	0.520429690417762	1.58075886220415	0.113933183905668	NA
Prrt2	37.1834160709824	0.833771870369089	0.48672954019441	1.71576375881753	0.0862052897984234	0.161099833054866
5830416P10Rik	33.2172610282654	0.833745679752912	0.351867120584228	2.3705970186775	0.0177593823193473	0.0509239195268998
Phyhip	50.7954562081492	0.833517008345326	0.407711597965147	2.05973976056771	0.0394234261567695	0.0901784086705746
Vcl	1618.25525753275	0.833457059557023	0.171313991812217	4.87474051778346	1.08951569231017e-06	0.000123830812854866
Hnrnph3	73.2964243715813	0.833323781537378	0.280295510032149	2.9857536635589	0.00282880415552339	0.0156695665367983
Ranbp9	636.141788255133	0.833016452561443	0.183363834667129	4.55024009441812	5.35847377486769e-06	0.000339785960326884
Rgs3	62.4376880878201	0.832960515441477	0.359717919045928	2.32558466660218	0.0200407183591623	0.0553399415439055
Tead1	1296.01741241165	0.832878994806319	0.493914040048141	1.6852047562548	NA	NA
Stx19	3.80391551173501	0.832434366664401	0.534823440995803	1.44903484130973	0.147327852842849	0.242151957915569
Zfp521	45.9271067764801	0.832358199842486	0.407257985063	2.0687881303292	0.038565972753133	0.08871387504104
Fgfr1	677.790750294776	0.831946513642232	0.419152954824022	2.00554748407681	0.0449045497320299	0.0992184169940669
Ppp1r18	450.35609093315	0.831917620919261	0.336266444104538	2.4938824156694	0.0126354393885077	0.0402379354731105
Tbc1d25	150.526347306801	0.831879362805187	0.311256676878454	2.6853376883573	0.00724565581736873	0.0282381403086571
Arhgef7	960.50627236993	0.831711927371676	0.292021615373408	2.86381490402809	0.00418572525041106	0.0200393729268659
Irak1	313.197202699408	0.83136047618456	0.264413050999888	3.15887926203838	0.00158377088821778	0.0109932096684921
Sertad4	5.63045231177416	0.83088848324483	0.497011101611384	1.65783880664711	0.0973500062012301	0.176534282595519
Serpine1	66.2465799645889	0.830870216104402	0.28427116958562	2.93143710876237	0.00337397674578262	0.0173921362541512
Dyrk1b	50.2788798502981	0.830848287147974	0.333772828922819	2.49678712197173	0.0125324165966409	0.0400405079795291
Rab11b	308.962716453467	0.830820495270738	0.335719146002979	2.48843487723351	0.0128306733234515	0.0406895547939647
Zbp1	8.9210580975515	0.830728349877753	0.501203781527039	1.64865811654529	0.0992176952664064	0.179214506161811
Col1a1	9.74960529724178	0.830521374380151	0.484287824713124	1.70945775265447	0.0873661909848195	0.162612825922288
4933439C10Rik	14.5662005422721	0.830408686129962	0.382313526134103	2.18685842251885	0.0287528609589243	0.0715318846536334
Fndc3b	305.024193047629	0.830063371909315	0.310068154652078	2.69374201466229	0.00706548298409141	0.0277562552192581
4930473A02Rik	3.3614466075085	0.829972833453791	0.52945281590477	1.55208044229603	0.120642977009889	NA
Celsr1	481.338684311509	0.829851092713457	0.240034185443681	3.4745524502612	0.000511706314586665	0.00538338302323108
Rassf8	44.1611358141477	0.82968346332078	0.272037020857835	3.06048405410381	0.002209795273709	0.0135067900378507
Fndc8	5.01859410738724	0.829567884995073	0.507923744090821	1.61579604481709	0.106138416985467	0.188291287260753
Kcnj6	6.32460388832571	0.829498895681432	0.461697857689895	1.79410085040349	0.0727970733530318	0.142384923613176
Tmem131	2645.52396820796	0.829413630063794	0.494158144306859	1.67733411305505	NA	NA
Camsap3	538.148007791521	0.829353000561348	0.391932746014151	2.13434328062695	0.0328146908465959	0.0787858941539898
Cpne8	40.1018262436536	0.828519693934689	0.268315057542937	3.08988558908531	0.00200233610652054	0.0126965310263786
Esrp1	318.763328893565	0.828267832594812	0.28883647366349	2.85837790984939	0.00425812934260139	0.0202628885010951
Mapk1ip1l	1748.09631305678	0.828156813844752	0.252563583288354	3.29385979854168	0.000988217761926485	0.00816381919088227
Rhbdd2	95.8128213416189	0.828067490784282	0.401996900860684	2.07555026755555	0.0379355651461628	0.0875247039682277
Wwc2	1133.56134942038	0.827935243488934	0.307057568069135	2.71543452782842	0.00661888623472224	0.0266270200294287
Fut2	14.3811815867652	0.827893464822171	0.380765093518224	2.17578417612669	0.0295714024543944	0.0730221164107408
Fam83c	8.26457900820712	0.827641036472713	0.507449531308981	1.61665785039622	0.105952156971304	0.18815314627372
1700034H15Rik	16.0610650241127	0.827158470353657	0.498450277663402	1.65380709439932	0.0981667140538297	0.177708590662891
Zcchc6	603.934926362588	0.827074492207978	0.200918228859611	4.12506753685173	3.70625983109808e-05	0.0011262326099444
Trerf1	134.922111953982	0.826901900534381	0.530142928460985	1.51544649737158	NA	NA
Gk2	0.919392596863517	0.826887735869678	0.488547666483827	1.49502904402219	0.134906862339957	NA
Sox10	3.21736658705899	0.826742488995604	0.531151716831446	1.51859041078555	0.128865626351112	NA
Lamc1	7596.92126964012	0.826516315184373	0.240016049282154	3.45202781862764	0.000556390359556685	0.00568968551042981
Slc52a3	110.193648939964	0.826466199799488	0.20159148664473	4.10663277804399	4.01468723649141e-05	0.00116235736543665
Smim24	4.5984522078277	0.826248846234843	0.516394952929905	1.57856984345899	0.114434756260053	0.199267142342741
Ppp1r9b	451.156553335732	0.826222247459137	0.164921190566086	5.02003133449946	5.16630513958647e-07	6.89850764167667e-05
Ghrl	12.201599951344	0.826099964118135	0.534475647056092	1.49350726366911	0.135304454327235	0.226827601515885
F630042J09Rik	34.9440886896489	0.826036348132843	0.343691508509985	2.41265833764222	0.0158366570943955	0.0470525582092147
Tgfb1i1	4.10769269791433	0.825968027431275	0.535885523512564	1.47158985488961	0.141131666801266	0.234465301695082
Rybp	924.209937434891	0.825958684941389	0.270877908474402	3.06184613089167	0.00219976498589833	0.013463259744015
Fign	13.7009481138625	0.825903924683702	0.498913715083461	1.64827517429184	0.0992962167073751	0.179244320995102
Usp36	409.164227313507	0.825562277723251	0.359562360551538	2.31183094377038	0.0207870014570147	0.0566958330949835
Celf5	89.4192964285281	0.82551406683727	0.462556103386639	1.8004377443597	0.07179154547911	0.140755215596273
Rexo1	636.17121064813	0.825000335926379	0.318320900831444	2.60577282208921	0.00916672382600705	0.0325987948199129
Fam151b	8.6273305235926	0.823944302532994	0.420952849337074	1.96186068292038	0.0497787063743369	0.1073259481989
Foxr1	28.6973375580581	0.823847719864313	0.29563824894527	2.78557253267678	0.00534332840910505	0.0232756157929685
Rela	232.513536964901	0.823526826308173	0.295090327902097	2.80023283669069	0.00510657584705961	0.0225922643238067
Filip1l	39.9280247944298	0.82338095017084	0.420085246540202	1.96585877137308	0.0493149266650004	0.106557554579378
Styx	80.3657319793096	0.823363469216509	0.246990149566337	3.34727772466478	0.000816094052601518	0.0072323536110257
Ckap4	1372.32675460326	0.823277199743797	0.20109493206083	4.09924130123614	4.14506701112484e-05	0.00117956036031743
March11	6.52471565323372	0.822991043811748	0.50513604203936	1.61808273995795	0.105644767666716	0.187799396900626
Actg1	5169.15648956673	0.822862385628123	0.296951308702225	2.78105082281504	0.0054183253958943	0.0234482455276876
Rnf126	495.936881404698	0.822779761410701	0.283414455268707	2.91639632614699	0.00354100382526874	0.0180720029847508
B9d2	33.0439357048516	0.822594032150704	0.279580798296158	2.95952356539867	0.00308115135944608	0.0164585918578434
Foxj3	408.468739208467	0.822499273734489	0.288746449966618	2.86313009582056	0.00419478290507266	0.0200673150793245
Mir1964	1.34712227003707	0.822354439958749	0.510887191757683	1.42946483089012	0.152870676260093	NA
Bai1	487.066769053815	0.822328866776499	0.274780801396819	3.01299866182635	0.00258680058256088	0.0148921054455103
1700017J07Rik	8.12937867462388	0.822199005689117	0.445621699404687	1.84005028359479	0.0657608553429954	0.131663927068653
Fam120c	50.8140094918876	0.822186384345844	0.289944836885351	2.85205828098076	0.00434371358012356	0.0205383556306353
Yap1	2693.29922057449	0.821997305410408	0.123613116877658	6.6544120410753	2.84434795729955e-11	2.46871625518868e-08
Apbb2	331.36855009222	0.821863608492968	0.334271722276915	2.47581174796278	0.0132933650009738	0.0416903703180945
Shb	134.704575000358	0.821479170068379	0.299807712089917	2.75129512842836	0.00593601371048103	0.0248443105477547
BB283400	11.3850391702456	0.82141936201877	0.431748457714512	1.90235391808074	0.0571249011701247	0.118970231336161
4933417D19Rik	3.39647619523196	0.82140779245495	0.534288446215558	1.48785563899606	0.136788968757431	NA
Grm2	4.84551422723599	0.821349666981947	0.473413360881752	1.73089427851667	0.0834706222879539	0.157323090623346
Cdx1	130.154774439185	0.821216130780249	0.385178924453734	2.146660794646	0.031820296121227	0.0770646062496477
Gm2518	10.6455076591705	0.821102775305435	0.42862930529803	1.91230047224293	0.0558376653008115	0.116867770615278
Mlxip	343.516706375076	0.820948336946775	0.502479782978353	1.62822624696753	NA	NA
Gm6525	5.81359535501455	0.82070074603773	0.533195311230434	1.49157095013894	0.135811658458563	0.227510546726563
Eid3	45.4968622519558	0.820153779200575	0.422943428640871	1.96005315735245	0.0499895774883496	0.107662106479639
Aoc3	11.8178103946245	0.82014504982841	0.535936509339215	1.45419457925176	0.145892367465949	0.240418572089669
Dcp1a	1043.65189340865	0.819549646188069	0.255178856282055	3.22662425325569	0.00125259832797138	0.00950018185720289
Mbnl2	398.519677545094	0.819256923876903	0.163867416626762	5.00889039236197	5.47447375688002e-07	7.09985421213366e-05
Hpcal1	71.5046508079049	0.819095565251324	0.283790316020835	2.89391382577667	0.00380472564822846	0.0188835686479445
Stab1	4.91058993708045	0.81908982374884	0.51852027234968	1.55383305920207	0.120224242614368	0.207295015791622
Klf12	186.790092397752	0.818760309459258	0.327604204151073	2.51333899212038	0.0119594354695473	0.0388187131836261
Spag8	3.72758827912423	0.818156927061858	0.516225568141645	1.56111991884943	0.118495459130645	0.205026967474118
Prpf8	10161.6334214567	0.818001991225885	0.297630347182963	2.76269014784568	0.00573271593014332	0.0243360164157337
4930594C11Rik	14.3530368610293	0.81787219249807	0.530654165144144	1.49221252374831	0.135643440230308	0.227313214062764
Sh2b1	464.191178678134	0.817838578357835	0.324171045226764	2.53692278788116	0.0111831616144925	0.0370650750517434
Setd5	2921.67326628563	0.817024769151726	0.324804336868378	2.53219514775709	0.0113350886776733	0.0373896381156413
Tnnc1	8.22540865925805	0.816745792944388	0.440585037120686	1.85077606925319	0.0642017751940587	0.129419371769472
Hsd11b2	5.21235643486377	0.816444438022854	0.534808508279666	1.46324829320415	0.143399450641841	0.237380876274079
H2-M10.2	1.91628501124647	0.81569972874457	0.524479007457096	1.43226213296671	0.152068815862833	NA
Bmp4	1244.25466266346	0.815615878133013	0.255079995299675	3.20535742471455	0.00134894857430333	0.0099515891459297
Pkd1l3	18.7436804291864	0.815539782441412	0.457711775767803	1.78643026514875	0.0740296189063793	0.144191106810478
BC051628	0.85220117743622	0.815503615102055	0.470593003110652	1.65193286551294	0.0985482373481778	NA
Bend3	708.964116450039	0.815292983428049	0.328397462443413	2.49785227344896	0.0124948250816877	0.0399692600281803
Rsbn1l	357.263231421384	0.815085223292425	0.271203492468924	3.01638795118453	0.00255805741174632	0.0147769314795845
Dgkg	5.90155520111613	0.814962149197768	0.471433752807053	1.72414521046481	0.0846816321503843	0.159022829705529
Pnpla2	125.489190796222	0.814868061637915	0.433770746257876	1.89359859803183	0.0582783097514296	0.120618954027685
Grn	532.092865727009	0.814825971909228	0.23277313285963	3.51053567545668	0.000447204795107163	0.00496826639172254
Papolb	18.2473218098946	0.814564522393555	0.38160746338698	2.14480891919425	0.031968127794912	0.0773147667516445
Phlpp2	116.078357477767	0.814516818841507	0.304476713498572	2.69394309497034	0.00706122191890147	0.0277524333308615
Gm17762	4.65545385094562	0.814502430536794	0.524786273601913	1.54727746662854	0.121796352924701	0.209269835837425
Cnot6l	301.260217863667	0.814311754162307	0.304662798602015	2.68893184766827	0.00716810520715908	0.028025123776696
Sema4g	66.6763566159894	0.814258205861319	0.431092662087383	1.90803668594394	0.0563864748632756	0.117803366394811
Mir1191b	1.13498825050773	0.813911368352087	0.509315155878912	1.43014875142523	0.152674330601186	NA
Csnk2a2	991.760332894007	0.813173590824702	0.299648125848824	2.72808840352814	0.00637025334071046	0.0260034415468684
Kcnq1	3.02505928468496	0.812748648099614	0.535967911968992	1.45582032609919	0.145442295265965	NA
Gpx2-ps1	2.67344618202352	0.81270114017191	0.528555646683694	1.52104673041039	0.128248110860571	NA
5830417I10Rik	424.100886587869	0.812689632394717	0.292260159770079	2.79490327394342	0.00519152455955696	0.0228147789742302
Hs1bp3	292.842738824943	0.812464861568794	0.383866776965891	2.13811394537637	0.0325074963747243	0.0782966000557299
Sh2d4b	46.6115230821569	0.812346402355069	0.292355130513168	2.79144690663204	0.00524729655653214	0.022979882459969
Bcar1	584.863682052629	0.811946831679038	0.316526563633102	2.58046277219493	0.0098667994034649	0.0342208399889903
Mir7030	2.27594329043247	0.811827822865821	0.536194155025796	1.47945715330694	0.139018174697264	NA
Slc39a9	235.81634775644	0.811638788642916	0.351873182541524	2.3282972453774	0.0198963254768932	0.0550618317850967
Klf2	2235.79229802826	0.811594682955691	0.218350718022684	3.72220111776805	0.000197493615528766	0.00302420775730504
Nabp2	206.109549843322	0.81156135923572	0.290634816095268	2.80081141463034	0.0050974298169318	0.0225799068158634
Foxd3	286.19249988591	0.811400530651866	0.210980583982606	3.84800290396514	0.000119084642149944	0.00224175353875942
3110062M04Rik	18.3718203916736	0.810940954646376	0.304416347927926	2.67284960477173	0.00752099605490599	0.0288454923312614
Tbx15	1.9404852456009	0.810621216508667	0.536065631167276	1.47557870667696	0.140057024863892	NA
St3gal6	3.08252363686762	0.810576744746178	0.531250024745495	1.50214754874414	0.133059007299173	NA
Praf2	248.287359362033	0.810196286552284	0.207002095964672	3.92205197334806	8.77980470092143e-05	0.00186657588889718
Cradd	128.049111854767	0.809936504297892	0.296087940096657	2.74111521880961	0.00612310316659374	0.0253198593387782
Efcab14	364.521633253151	0.809675925463272	0.364919937799894	2.23800190192572	0.0252209310984889	0.0651238351150419
5730559C18Rik	255.617724877214	0.809348034690662	0.382760396829517	2.13248497621184	0.032966998267283	0.0790315043831429
Spry2	1474.38347473444	0.809294583739078	0.318135909158022	2.56255543144479	0.010390499985614	0.035452794422659
2210016L21Rik	281.510758488076	0.809287774702623	0.167888389468892	4.82434988120866	1.40460661670129e-06	0.000150044400662544
Klhdc7a	16.1073804429073	0.809135611013942	0.36908673258328	2.21288939056563	0.0269052723233783	0.068094316886232
Ppp1r27	5.93967375751043	0.8090266406612	0.499447087500984	1.6060141657108	0.108270797526645	0.190976319732315
Rbms1	170.905432831316	0.808292592692492	0.215724954476103	3.75714763157655	0.000171861116007664	0.00276467814192868
Itga1	39.8780455489863	0.807967547344443	0.351845100881421	2.31325458425	0.0207086460807707	0.056555621228048
Ralgds	246.317139527006	0.807771892057896	0.216072513692424	3.74625439437937	0.00017949457041861	0.00284762143003381
Tgfb2	9.56621899215886	0.807350601937521	0.463434912628213	1.74611946653721	0.0807901948577894	0.153522097387058
1700061G19Rik	349.957983806882	0.807302165495121	0.209236503446548	3.8535910600885	0.000116397945034807	0.0022142715927375
Gga3	503.997770349156	0.807226954707892	0.354558141886867	2.29307556443478	0.0218436549206678	0.0586546809460057
Mir143hg	4.17084571879558	0.80683307292718	0.51764048463261	1.53566485473959	0.124620598989547	0.213050136423469
Naalad2	5.36199213129451	0.806776936236315	0.486006103323898	1.65511553800364	0.0979010636243974	0.177348300358989
Sufu	272.075222485777	0.806682884949169	0.41110913107419	1.98269580653949	0.0474014182908673	0.103338068415271
Tshz3	28.35616177224	0.806422698943974	0.499047392692323	1.6160330903577	0.106087159022373	0.188224399813938
Eya3	923.323052892208	0.806210637297864	0.236847048654432	3.41205903297209	0.000644741489649054	0.00625683093414145
Zcchc10	304.45699448123	0.806180162109298	0.317383315556498	2.553414477107	0.0106672471998546	0.0360360786468611
Wasf1	302.474651787322	0.805977409296725	0.51144831479656	1.56383819237037	NA	NA
Ttll5	354.194554954473	0.805895268073114	0.270201401656349	2.99600140643	0.00273545172081553	0.0153850849408658
Rgs19	270.738945569814	0.805683432989724	0.272156419395661	2.97192241544652	0.00295941458081099	0.0160473995641243
Adam11	36.4452330814834	0.805469330331812	0.289591047168425	2.7843671590867	0.0053632285212324	0.0233328360161419
N4bp2l1	14.4827118237183	0.805467517984507	0.454151669924869	1.78549982631003	0.0741802794873406	0.144378632269194
Ralgapa1	581.742275424989	0.805040813750687	0.258831069587113	3.12181782851144	0.00179738120763027	0.011894557205945
C2cd2l	84.5438365176247	0.804928054305969	0.28585932358166	2.83071354535837	0.0046444296040523	0.0212902741200864
Ankrd34a	56.6401689965879	0.804698773222238	0.359931324837203	2.25272087110944	0.0242767541310088	0.0632160668699268
Thy1	212.46129601019	0.804270081870308	0.404228287322348	2.02241179453461	0.0431338275957215	0.0964106653503597
C2	38.3715523759994	0.804222387021558	0.311233783802409	2.58057647889928	0.00986355058868793	0.0342208399889903
Kit	419.34548788068	0.803735465432338	0.327040956962046	2.47360388601771	0.0133757909397999	0.041863783813613
Mir1b	1.57694426736034	0.803497255260458	0.532056961751293	1.41902847327073	0.155890715082342	NA
Gm5176	8.77452524558737	0.803326231058424	0.446742112155285	1.80696915276823	0.070767089017869	0.139325939774052
Gm996	10.2934499951495	0.802898393390509	0.534227253795798	1.46279530473407	0.143523398247063	0.237501123862841
Zfp385c	9.18210447555005	0.802816522100945	0.477094591003763	1.68208978815732	0.0925514302715912	0.170165723842392
Egfr	20.6328625610814	0.802780419388366	0.336097338088857	2.38933323502699	0.0168789848291121	0.0490329687963877
Nat6	51.2569604103237	0.802734994788923	0.347468088107176	2.3195778070074	0.0203637275618748	0.0559760658455571
Mospd3	117.91976951474	0.802682613230788	0.523626188332746	1.50675382279923	NA	NA
Sulf2	1525.51384384105	0.802676758722911	0.259296922075786	3.10875893684922	0.00187874937896974	0.0121982469709159
Bbx	894.227447934539	0.802506651742229	0.164336820759074	4.89179268480415	9.99216643354137e-07	0.000115634346052158
A330040F15Rik	1.6295970747413	0.802380878065995	0.524555185998682	1.41313741757111	0.157615323230861	NA
6330549D23Rik	13.5306869185577	0.802170088239798	0.429600853528525	1.87400984011968	0.0609290688563134	0.124723169104897
Nphp4	145.710560061756	0.801612059190176	0.333546027132239	2.4209267402474	0.0154809968295826	0.0463728651795543
Zfp579	16.6768465216354	0.801604491809597	0.448035166479638	1.79861233245895	0.0720800251780307	0.141221121564237
Aoc2	37.5846523476175	0.801232760317993	0.370002230962431	2.18251555035605	0.0290715048641733	0.0721050166188204
Slc35d1	75.2931186334383	0.800947702217232	0.277333489599334	2.89734162596511	0.00376339698479044	0.0187858712896423
Tprn	273.315927064048	0.800735232401282	0.237159204041498	3.38728679200973	0.000705875577461993	0.00664575874184047
Neurog3	13.97954452517	0.800591327707517	0.461674514548055	1.73306821742539	0.0830835445733118	0.156759200330065
Tppp	8.33692855582843	0.800524021932063	0.425959467597141	1.88579955150681	0.0593219714071452	0.122425949908014
Csf2ra	45.4694938323712	0.800174319745214	0.287560343169625	2.79118962287927	0.00525146965755792	0.0229836618766173
Gm4787	11.2830342180109	0.800101443975101	0.521517169793443	1.51211888613953	0.130503621106199	0.221066575543033
Agrp	8.27279974375073	0.800055938630575	0.50766786218153	1.56397658395641	0.117823067606904	0.204092421087323
Gigyf1	615.939388724196	0.799940600903165	0.353732820327153	2.28050486644465	0.0225777624958738	0.0600261762648294
Setd2	2509.31603632494	0.799823434353961	0.28500852232389	2.81852497752849	0.00482448572511136	0.0218732070730073
Vmn1r48	1.07215534590291	0.799785249777312	0.511584378865135	1.50822884829808	0.131495966339952	NA
Nanog	4122.1669106592	0.79975313895982	0.178378334622829	4.48805346565988	7.18768924299452e-06	0.000402481614989778
Trak1	554.306650129246	0.799752085123549	0.309601467711838	2.59863230465869	0.0093595969029335	0.0330225412070725
Lnpep	558.108472819209	0.799453745559144	0.176043559328272	4.54105964251846	5.59721932020524e-06	0.000348558675783364
4930596I21Rik	6.20669153125212	0.799445406268241	0.532394177658767	1.39547800972341	0.162871741538907	0.260546005615805
Amigo1	89.7183880695067	0.799325754305435	0.294198611531282	2.72791288558121	0.00637364376881077	0.0260096359146268
Lhx6	30.7596968286672	0.799135499813876	0.339628930766786	2.35982518638854	0.0182835486000654	0.0519613994797031
Epb4.1	566.543548828844	0.799002747160934	0.312228681778704	2.57434591903672	0.0100429807632454	0.0346632312732594
Gpr61	4.65378729747705	0.798989461759251	0.535954384295849	1.39204216232024	0.163909630820829	0.2616457915476
Ablim2	22.3728817213994	0.798958255181613	0.327289486518123	2.45533345559426	0.0140753956709149	0.0433019538506857
Ccr4	5.82413230785195	0.798840344332655	0.508597767030978	1.55765909670918	0.119314081586722	0.206041324158725
A330023F24Rik	8.31332320075983	0.798811910545692	0.487631418671425	1.63701019237383	0.101628339920859	0.182293045270082
Pacrg	2.10583078288336	0.798568857854379	0.535778101312379	1.45597130354389	0.145400552640947	NA
Htr2b	37.8630551386723	0.79853278587943	0.442860200932678	1.81924279202981	0.0688743969619054	0.136461513855041
4930481A15Rik	4.20368950359671	0.798478970032707	0.507887139233245	1.5588536136803	0.119031031328604	0.205774173043735
5330426P16Rik	12.0947687674466	0.798367030119605	0.407794917966565	1.96022885826639	0.049969046908746	0.10765128054945
Specc1	128.027478767039	0.798277822666602	0.292764719873839	2.74271696027453	0.00609331818911364	0.0252574267091813
Greb1l	36.3840231337243	0.797985432446802	0.392531655580931	2.04762599086104	0.0405966606298088	0.092190828369379
AW046200	1.96347980099297	0.797945612418336	0.531769198659672	1.4219017716093	0.155054768837011	NA
Lama5	3944.68248153941	0.797223802321057	0.213129643259589	3.75265101838245	0.000174974359112051	0.00279938816242978
Cdc42bpb	1175.79274253886	0.797046437714814	0.262939572457183	3.04315243766576	0.00234113706853792	0.0139907199949198
Ckap2l	674.553496566172	0.797005287789317	0.270400526632965	2.9564866080264	0.0031116574394421	0.0165718008144206
E030011O05Rik	6.55720489465568	0.796575528078698	0.460701311255214	1.72932202321845	0.0837514771720019	0.157659476970731
Gja6	1.5641822518342	0.796506622141414	0.529112609927136	1.38273231925286	0.166746958196368	NA
Ropn1l	2.46572715891659	0.796502733042998	0.535293789336879	1.44692157623189	0.147918889396244	NA
9630028B13Rik	6.83612765746427	0.796425847199656	0.4813247304955	1.65141781077038	0.0986532904702165	0.178478145487219
Sf3a1	2856.85832335551	0.796391047650274	0.310185537396826	2.57986388502116	0.00988392647861537	0.0342644821190388
Atg14	581.223254396981	0.796373266775721	0.222492123345207	3.58541264807451	0.000336545639158793	0.00416171797951751
Kpna4	1248.40391172847	0.796316432424096	0.275976072199921	2.90139214073734	0.0037150864907713	0.0186332479911455
Gm10336	260.010646538188	0.796190795972734	0.238038885855478	3.35354348837903	0.000797838751312189	0.00715273514491437
Net1	896.854509961821	0.796163817457842	0.193316709884563	4.12561101008089	3.69751775746897e-05	0.0011262326099444
Clybl	90.207650624444	0.796031464204027	0.279980933319567	2.85933005160095	0.00424536826406481	0.0202248470267815
Gpr56	67.5264006097605	0.795972250770135	0.41550093186157	1.93653096023544	0.0528027044428056	0.112120971956765
Acp5	21.0574120692855	0.795914954302414	0.345785090064994	2.31584967378418	0.0205664779483103	0.0563215695658025
Rabl2	84.5775467681845	0.795734692494627	0.303462860998349	2.63378551816427	0.00844388085644875	0.0310630829187028
Snrpn	3.06001314281518	0.795553243511689	0.533129053899167	1.4472748255562	0.147819966951143	NA
Kng2	2.4566476222137	0.794538186307171	0.533199998769547	1.48810254247879	0.136723853084927	NA
Mir7227	2.83438124858092	0.794449434809141	0.524717519484345	1.40343072729911	0.16048843550886	NA
Nkain4	7.01057404566453	0.794381437463426	0.481749359012106	1.64847778375665	0.0992546659209046	0.179239212697478
Ccdc86	314.868586927908	0.794303231894383	0.325634220346897	2.45052496345859	0.0142648070873453	0.0437103654064351
Jun	111.547635727493	0.793933461238595	0.229850100594358	3.459689093612	0.000540799414960327	0.0055831041639229
Inpp4a	100.771692619447	0.793835802755656	0.391420634249004	2.05116855615208	0.0402505348859755	0.0915726045153248
Rsl1	69.2777816188066	0.79369121990123	0.202574721658341	3.92167028056944	8.79372708084247e-05	0.00186657588889718
A230072E10Rik	3.06330457586864	0.793655841947679	0.520151690473808	1.49606630919583	0.134636376387787	NA
BC020402	21.6038368586997	0.793492940157898	0.403997962077211	1.96999978449486	0.0488383952589719	0.105756868074434
Tcerg1	2516.38478024318	0.792856644081404	0.284328478271048	2.79972823915039	0.00511456451775748	0.0226197316745535
Kat2a	1679.63945411784	0.79263435049188	0.294851217550541	2.70262468975115	0.00687943760229197	0.0272567047027186
Gm15880	1.00107127358318	0.792538233848318	0.48604506601316	1.47319475192203	0.14069852978862	NA
Inpp5a	193.239505870673	0.792496965940342	0.300681440177136	2.65514262840306	0.00792748820831927	0.0299236283633949
Rab11fip3	268.517300315885	0.792488612650508	0.357664309220879	2.23369281653338	0.0255032919841129	0.0656832744405371
Vmn2r27	2.60154757132469	0.792386482660053	0.529528724826613	1.45865130528541	0.144661104917427	NA
C630028M04Rik	0.758672631352642	0.792140799910482	0.395382103537908	1.66930192838823	0.0950575582568791	NA
Klhl41	8.95090053908963	0.792048282391565	0.467344747486079	1.68654016342705	0.0916918060034245	0.169010367662537
Fstl4	2.87054392865118	0.791887843758788	0.53574104745688	1.43039438122368	0.152603859987809	NA
Cdk12	3015.90874190343	0.791850275705603	0.248769341306538	3.19248172978129	0.00141055867894683	0.0102125094514947
Gpr1	57.3453807114941	0.79160610834954	0.300956936012203	2.63083477781773	0.00851754335448462	0.0312339911707758
Paqr5	14.7821206761879	0.791572885306324	0.507074870624658	1.55327961923254	0.120356347118318	0.207419780644339
Kcnj11	3.69205060453467	0.791553324570628	0.502819429759845	1.56362492853846	0.117905677052054	0.204184578778136
A730098P11Rik	67.8534812439474	0.791408748422677	0.364844640586576	2.18410352478806	0.0289546417464813	0.0719050625775011
Lrrc4	41.5794846569635	0.791100809523468	0.456298303241806	1.75066553126548	0.080003540079991	0.152737030669623
Tmem204	10.9320584485338	0.791078218525127	0.484553292571303	1.64042274492956	0.100917299361874	0.181275195477731
Snrpa	1067.09444368416	0.790918509725644	0.305161266859158	2.60523995337785	0.00918099372026353	0.0326244779409671
Gm4262	12.2166453481848	0.79083486395037	0.376627437287868	2.1059830781906	0.0352058222745099	0.0828088167219036
Cacfd1	50.8514523935095	0.7904725969274	0.371287764084551	2.13878790804214	0.0324528492145533	0.0782146332944293
Zfp467	8.69814676561759	0.79046542195635	0.464198423338353	1.71284107940694	0.0867417803905216	0.161754143182916
Vax2	17.8876571028496	0.790101571741472	0.378355432317844	2.10434824273145	0.0353480806915746	0.0830309195811732
Ccdc183	4.57773600875003	0.790012360980236	0.509235931049008	1.37088021391321	0.170412300243439	0.270113590971947
Atg2a	848.616519147894	0.789905846877533	0.257592650929032	3.07553012152938	0.00210128702565276	0.0130924963387331
Egr1	285.559775005666	0.789888411685517	0.51907469450892	1.50553072587555	0.132187683467934	0.22291321922516
Slc41a1	929.729969376608	0.789887316911782	0.189357445329416	4.18181256987845	2.8919433062357e-05	0.000956200397468932
Coro2b	187.553981179729	0.789866831045621	0.520711403320564	1.49670714912396	0.134469475232847	0.225692241063397
Tnip1	529.554617662912	0.789772957948133	0.327543403592622	2.42903343278844	0.0151391362333486	0.0456144901003498
Ptpn13	274.020122979524	0.789718261961228	0.188378469584796	4.193495575372	2.7468843718601e-05	0.000919833728066013
Dusp16	215.252581075335	0.789703039228427	0.294181794236872	2.69811567481833	0.00697332051600026	0.0274953157313162
4933408B17Rik	5.9787367163095	0.7896262462496	0.533953217256979	1.4398330715901	0.149914632119195	0.245068800739023
Nrxn1	1.23712907816024	0.789225287471573	0.522405503213986	1.4324162798676	0.152024722163636	NA
D8Ertd82e	193.055090557931	0.789209858714525	0.516612337619498	1.51223482790047	0.130474133877953	0.221043588771885
Mettl7b	2.06512539772224	0.789075327209193	0.532341888806454	1.40720621665504	0.159366248769569	NA
Stmn1-rs1	6.72251871990059	0.789059332426808	0.532664361646882	1.44553213716723	0.148308472837404	0.243150678676533
Kif13b	1114.03510128308	0.788941115046966	0.180289978030142	4.3846163195602	1.16190384795073e-05	0.000546961313101417
Foxo3	400.430673274768	0.788806070734187	0.254068877148022	3.11658294822414	0.00182960201188324	0.012001739791697
Nfkbid	100.001494171696	0.78839603485639	0.351963353493884	2.25661393492059	0.0240322088682084	0.0626968409830567
Mpeg1	3.98902000384226	0.788273191072631	0.52580319004673	1.46577539516439	0.142709486287411	0.236492438672229
Upk1a	19.194069759589	0.788201314048957	0.454733102603045	1.73648393956094	0.0824783017051206	0.155918346825348
Ttc18	6.75055553594676	0.788195038079136	0.511552516200007	1.53041047735808	0.125915157183476	0.214708225418336
Rundc1	129.293764289371	0.78793453601816	0.293652502213305	2.69339541591688	0.00707283313043886	0.0277736125504824
Tnfrsf22	66.0041934928114	0.787897499651218	0.44840492379697	1.7636387335926	0.077792822081592	0.149523725985753
Tfe3	867.178270102425	0.787767725854144	0.333641977939102	2.3777563089129	0.017418332944823	0.0501947270397917
2410089E03Rik	612.329236271557	0.787089381765189	0.279233130378009	2.83125325774316	0.00463659921967239	0.0212902741200864
Arl13a	1.71833289685864	0.786306452433209	0.535150349233681	1.41050946889407	0.158389302481959	NA
Tnxb	2.40384572125081	0.786118484397848	0.535814843082752	1.45230366111334	0.146417189954294	NA
Safb2	643.34290255026	0.785718627604047	0.315766739869281	2.50412266647705	0.0122755466260047	0.039469904143396
Pglyrp1	9.02918146815528	0.785597774693526	0.494304000918062	1.58620060990771	0.112693809490594	0.197274540828927
Pdlim3	8.45344351249028	0.785569970700186	0.432885293219924	1.81612688782568	0.0693509100329328	0.137209871438572
Mag	22.7093825296536	0.785475001760256	0.49794582327764	1.58102104082582	0.113873226874059	0.198588157930436
Tmem255a	1.22233897223292	0.784978179881968	0.522633269016989	1.42276791972364	0.154803443968427	NA
Rhcg	2.02156262957853	0.784271282498008	0.527367547182448	1.37907832103109	0.167870607136213	NA
Tgs1	717.203251158921	0.784257242158749	0.321971170358059	2.45092565504701	0.0142489379934836	0.0436765732768179
Dym	429.803248646457	0.78419335562933	0.253104466634172	3.1091066395101	0.00187653974949699	0.0121982469709159
Nfatc4	363.238774749333	0.78417189515857	0.183983325774344	4.26994705824324	1.95519372329339e-05	0.000745927891081741
Tmtc3	546.235656484718	0.784077054649002	0.240121404952826	3.27442635115198	0.00105876734074672	0.00855328799357166
Mfap4	3.61458397658649	0.78373639284491	0.522094155019791	1.48261184447463	0.138177568384518	0.230661364605819
BC048403	180.783239251207	0.783635260334383	0.3747360332055	2.11409091196315	0.0345075032534489	0.0815808133606817
Gabbr1	686.686558718436	0.783577087898283	0.264718711570053	2.97602532780174	0.00292010744064038	0.0159088003249011
Notch4	228.250453970573	0.783568366509682	0.301185289497031	2.61579912412575	0.00890189109235233	0.0320461445715959
Ccrn4l	1357.2061453931	0.783389738219539	0.262983594802049	2.98745523724487	0.00281310486799928	0.015607505913666
Tns1	899.524380903143	0.783074769052481	0.512039229214808	1.51932864660369	0.128679792507144	0.218724146700944
Atp6v1g2	8.18047275369961	0.783062700190302	0.534770206143259	1.42112604959479	0.155280118217767	0.251325757772743
Muc5b	8.74782631400218	0.782694582172281	0.535341557214836	1.37862577070568	0.168010166651919	0.26695986491443
Peli2	169.842491556503	0.782530778346873	0.221007759069199	3.54675843035578	0.000390002023495297	0.00457815562153777
Gm13034	38.3742362068099	0.782515771826963	0.371386249463607	2.13056726431515	0.0331248088426229	0.0792291113326738
BC024978	81.7869185859942	0.782465125415754	0.339896045572631	2.31854393523156	0.0204197780702692	0.0560857314204567
Ywhaz	2939.89533982966	0.782339460011798	0.257868910454101	3.04451146416411	0.00233058547681171	0.013950362291588
BC030867	491.740327828805	0.782179859336525	0.26343546530594	2.98156056821169	0.00286783311925696	0.0157583580351778
Gata3	1.18624291219897	0.782046765707214	0.473136352372216	1.50505648073849	0.13230955635569	NA
Hr	124.781756255161	0.781764212821106	0.33458205407733	2.35793424758364	0.0183769476594789	0.0521357573152683
Nid2	4244.76939537004	0.781749962321607	0.204271660449311	3.83762024338358	0.000124232406585655	0.00227975224221302
Rtp3	18.3571544034581	0.781673565368075	0.458740863573353	1.72580912413957	0.0843817578154698	0.158611862175299
Kcnt1	3.26493269935782	0.781533637460472	0.522325169198198	1.48315449761417	0.138033367444595	NA
1700071M16Rik	9.81617995861065	0.781451812538656	0.454210416193411	1.72363394474199	0.0847739465826191	0.159174661464688
Arhgap6	1.85685773361556	0.781164232961319	0.511197114366967	1.41743573439629	0.156355571221671	NA
Frrs1	592.853366499911	0.780731781808629	0.268601156792578	2.91966649468067	0.00350406160263538	0.0179197129128465
Gstm1	304.777095251435	0.780674835630411	0.412213885201141	1.9158334716909	0.0553862957815499	0.116168175429449
Fam193b	582.595006816333	0.780616262275141	0.220922439956579	3.54074708172547	0.000398995852286613	0.00465740698771923
Pnmal2	24.4187012557523	0.780593688596752	0.397713162754686	1.98352737980115	0.047308551850212	0.10326530329203
Zfp57	3214.10427932207	0.780426377143508	0.245623955491766	3.18954448963496	0.00142497203540921	0.0102584689765307
Pcdhgb2	19.5269392526274	0.780360819986611	0.438828899314418	1.80367798581541	0.0712818025768811	0.140052404129195
Sirt2	139.294610102185	0.779876709669818	0.248050090022178	3.153895939617	0.00161106520976191	0.0111035091746113
Ush2a	2.90997788895563	0.779617670999348	0.536195749732051	1.40011235144737	0.161479676918506	NA
Camk4	13.9421753273848	0.779524761317502	0.482262958141737	1.62564713726869	0.104024741549256	0.185489417808747
Prrt4	12.5402691349717	0.779275661864157	0.462341039541874	1.69887004854986	0.0893436715229097	0.165517017934718
Lgals3	113.559059100362	0.77926172533769	0.224437110670246	3.4621715091081	0.000535835575399853	0.00555724319311259
Prrx2	16.5361057150925	0.779100094159301	0.324439137511877	2.41407895890632	0.0157750433787927	0.0469892653431964
Nptx1	8.06073810202178	0.77898922761236	0.464316047832056	1.67747984659987	0.0934486871558642	0.171271204768838
Gm16515	259.422192923629	0.778712925608713	0.279755739244643	2.7965103021756	0.00516577640151428	0.0227736942501044
Stk40	464.391429067268	0.77865590846191	0.301773813918234	2.59540976773585	0.00944782065233352	0.0331820650983702
Dscaml1	4.58895092613396	0.778642489813492	0.50756442357665	1.52279165803198	0.127810837668325	0.217460071391819
Prlr	16.3836273404666	0.778572068359779	0.476741500654571	1.63137697150334	0.102810800961039	0.183844140219669
Eya1	223.733825444294	0.778464216039237	0.240402454981072	3.24260640191277	0.00118441712808047	0.00916557201357539
Vwa7	12.5457324120291	0.778273216911059	0.461032618310187	1.68807952636384	0.0913959640100031	0.168644133963183
Ncoa1	204.815598467863	0.778053324488073	0.353337204544158	2.21766030608962	0.0265780026482615	0.0675366837982034
Fbxl17	165.613447624009	0.777805547875101	0.233050150041245	3.34358245535288	0.00082704112345783	0.00730605603146239
AI197445	1.27616648030959	0.777780539764313	0.520838636121163	1.35505843630017	0.175398939681023	NA
Atp6v0a1	315.570479715376	0.777332703698673	0.275620717797377	2.83150898119433	0.00463289324706529	0.0212902741200864
Tnfsf13	7.88573236387277	0.777287278122815	0.479833983019793	1.62236941565078	0.104724273710588	0.186482645523511
Cabin1	1277.99791599837	0.77722295052383	0.295002390443939	2.64803148015814	0.00809619856997217	0.030313267603452
Cryba1	9.79261652095493	0.777116819815463	0.491398094509323	1.57988398264019	0.114133437999976	0.198863979974184
Sftpb	3.6340758104783	0.77682746578081	0.51827386806085	1.47964242372667	0.138968698517012	0.231647859357309
Fgf17	379.199325421288	0.776670336452135	0.225157448238527	3.45802346039575	0.000544153996993594	0.00560168017512976
[truncated: 15,912 more rows]
