# Supplementary material for: Morc3 silences endogenous retroviruses by enabling Daxx-mediated histone H3.3 incorporation
Source: Nat Commun. 2021 Oct 14;12:5996. doi: 10.1038/s41467-021-26288-7 (PMC8516933; doi:10.1038/s41467-021-26288-7)
Supplement: Supplementary file 12 — Source Data [file 41467_2021_26288_MOESM12_ESM.zip › Source_data_folder/FigS15A_H33_ko_vs_res_ERV_expression_changes_RepEnrich.txt]

repeatName	baseMean	log2FoldChange	lfcSE	stat	pvalue	padj
RLTR10D	450.544421535601	1.92957407945163	0.308485535990583	6.20693038579417	5.40295168316552e-10	5.8135760110861e-07
IAPEy-int	1074.09443165713	1.456283265448	0.295590042356163	4.947422480011	7.52026376549619e-07	0.000269726793722463
IAP-d-int	1779.10277511437	1.36631161486996	0.25394615810745	5.36612081204433	8.04480669187283e-08	4.32810600022758e-05
IAPEY3-int	1613.46717885818	1.04617245717939	0.278375741160144	3.77147727899848	0.000162283936734464	0.0307593327311944
RLTR13D3A	68.0202867614029	0.996200773297464	0.323576987530419	3.03745394830661	0.00238585857175701	0.160448988950659
IAPEY4_I-int	794.158981809217	0.877955489970615	0.244712707208543	3.59901656557533	0.000319422843950776	0.0490998542987192
LTR16B	33.696283766793	0.851787845695735	0.364698074055716	2.36538340427319	0.0180114137192565	0.523791382754594
IAPEY5_I-int	293.353398339627	0.832457856629056	0.239535381521631	3.48020447079237	0.000501031242530845	0.0599010685514655
IAPLTR3-int	1535.82761448198	0.810654869267423	0.28482287093138	2.85714148726878	0.00427475240994529	0.223050401273747
IAPA_MM-int	258.717361261579	0.773549357727798	0.303171127510862	2.56008359683298	0.0104646987240558	0.351875494596375
MamGypLTR2c	12.9820032680116	0.753092505263015	0.396682549487373	1.78688607777933	0.0739559031341064	0.999816799411981
IAPLTR4_I	496.394254911988	0.729685354384421	0.282360366155381	2.59739730481456	0.00939332039447161	0.345148172876239
IAPEz-int	9066.23926563335	0.728850740186945	0.273152296607713	2.67430630743842	0.0074884019852204	0.322300821443886
ERVB4_1C-LTR_Mm	3109.03179993942	0.678278690431196	0.201348300749628	3.37056600862751	0.000750139321582889	0.0807149910023189
IAPLTR1_Mm	667.580796704075	0.666424130337159	0.258082225820237	2.58908655410312	0.00962309032182822	0.345148172876239
RLTR18-int	428.010727400709	0.659560901034607	0.208214838581508	3.16766701601205	0.00153667415746132	0.127189337956029
MER92C	5.60828565218739	0.649814238097005	0.419541334394944	1.63575617216727	0.101890628050886	0.999816799411981
LTR37B	28.3166550574209	0.64906587555867	0.344097623382499	1.86589483392406	0.0620560805276584	0.999816799411981
MMERVK10C-int	1493.19959276757	0.625102894045284	0.166387778780694	3.75764432454641	0.000171520442739002	0.0307593327311944
MamGypLTR4	5.21664843288133	0.621218047247917	0.426963460862049	1.30738424636303	0.191082244924825	0.999816799411981
IAPEY_LTR	287.980178645947	0.619391528435453	0.222479219921173	2.79029467783217	0.00526600888468151	0.246357633039883
IAPEY5_LTR	16.2518658406429	0.616829806816041	0.398015408218461	1.51877773073312	0.1288184531433	0.999816799411981
RLTR4_MM-int	1310.23611469724	0.612314005911475	0.249607116775026	2.44414961129703	0.0145194040631013	0.446367964911343
RLTR44B	93.3598326446654	0.606914492998508	0.287662183939207	2.10147259430071	0.0355995012783383	0.814374487682092
RLTR10-int	1526.55641356512	0.605215837929108	0.203626588256218	2.97414023564011	0.00293810764338798	0.185964930840321
MMERVK9E_I-int	4253.43608563227	0.592796513552426	0.218832066193394	2.70876620065751	0.00675339112242962	0.302777035322262
RLTR13G	3206.33781778546	0.590156103235273	0.190753106480241	3.09287768678062	0.00198225816824016	0.142343060167143
ETnERV-int	39581.8848179437	0.567700913540227	0.198433510372622	2.86123583232431	0.00421993017774893	0.223050401273747
RLTR44D	87.3166822031899	0.544131016266501	0.394377674340649	1.38094077042267	0.167297172829206	0.999816799411981
RLTR1B-int	14519.3299242138	0.543463214125462	0.269416160004675	2.01073680086087	0.0443532647167266	0.883779867318478
RLTR13E	3151.6864196295	0.543316397511758	0.189854519883082	2.86083688155519	0.00422524384485538	0.223050401273747
RLTR9A4	1.50845543601727	0.540974275920105	0.335587037900111	1.90686756527514	0.056537739244062	NA
RLTR1B	536.798321967883	0.538753645445162	0.16515388865009	3.25994057703637	0.00111435558188862	0.099920550509346
RNERVK23-int	290.28559619416	0.534717676304365	0.273997454408744	1.94948984054964	0.0512369549006951	0.915179821607423
MMETn-int	47365.6562525754	0.516545631746457	0.198378873827528	2.60401818145875	0.00921378688804727	0.345148172876239
LTR16B2	22.6119471144594	0.515550777996116	0.376434200505624	1.37028698732739	0.170597333464819	0.999816799411981
EUTREP15	2.14706436485522	0.497442621261658	0.340415187109645	1.46851277631763	0.141964988349864	NA
MLTR31A_MM	42.5688626610239	0.496073449609534	0.326269407330518	1.51911879608193	0.128732596339371	0.999816799411981
IAPEY2_LTR	201.273919944048	0.470479576938628	0.27484024396119	1.72039315527369	0.0853610003522479	0.999816799411981
RMER3D-int	338.316002870281	0.467049717375899	0.183434474455285	2.54564225422035	0.0109076910366573	0.35565683501343
MER52-int	12.6560976445697	0.467009190192487	0.415345610314063	1.08068255381505	0.279838346211718	0.999816799411981
ERVB7_1-LTR_MM	4803.03848179057	0.462416629652929	0.17745434139291	2.60776696564144	0.009113497405038	0.345148172876239
IAPLTR2_Mm	531.599639327391	0.457519953241977	0.201948938481166	2.26841147757246	0.0233041388663891	0.626881335505867
Eutr5	5.37362370625474	0.445474627271125	0.427837934437558	0.905840855057338	0.365020093134829	0.999816799411981
RLTR34C_MM	97.2408691629078	0.444142280165882	0.274242313275196	1.61390535773009	0.106547956368939	0.999816799411981
LTR77	2.27772804747572	0.43789645883311	0.378483135166188	1.32373650557946	0.185590569958634	NA
LTR78	17.0158211852338	0.431502051121403	0.404454888801805	1.05777958006065	0.290155944419137	0.999816799411981
ETnERV2-int	8550.5694361933	0.431088347905036	0.201864968413667	2.13468737024429	0.0327865553228942	0.802598321004499
LTR45	167.818524541592	0.425340091172539	0.254017742672613	1.67206102441648	0.094512289231853	0.999816799411981
RLTR4_Mm	379.585441563479	0.423599043718478	0.217169301528311	1.94410433247599	0.0518828709275584	0.915179821607423
RLTR27	158.181976403146	0.415687309487244	0.282526696376137	1.46996865272542	0.141570244153302	0.999816799411981
MuRRS-int	409.126057100121	0.411245085564221	0.241317785647989	1.69932086368901	0.0892587435649847	0.999816799411981
IAPEY3_LTR	75.6692123795511	0.410112027894545	0.276956841884232	1.48461712457481	0.137645276544672	0.999816799411981
MER90	14.5939030346834	0.409051926428794	0.392967210036365	1.02352885366445	0.306057864701222	0.999816799411981
MLT1G-int	1.58329250243823	0.408048459918011	0.325247295760378	0.97786129130569	0.328142932175871	NA
MuRRS4-int	8199.79197556863	0.405777571336416	0.268985813220522	1.50481890389586	0.132370642253869	0.999816799411981
RLTR30D_MM	42.1683297551099	0.389646818194825	0.300335044654746	1.28416583234247	0.199083937526859	0.999816799411981
MMERVK9C_I-int	14342.9908777247	0.38531518440005	0.215026713470053	1.79129144904158	0.0732465376102217	0.999816799411981
RLTR31A_Mm	17.3515451398482	0.37750792706604	0.384390468508079	0.990976912502119	0.321696853948276	0.999816799411981
RLTR12C	685.003098252868	0.374037142670065	0.189635424912184	1.97160532604083	0.0486546787253294	0.915179821607423
LTRIS2	2595.41646929368	0.373535188948432	0.246804257878635	1.51112050599831	0.130757751057317	0.999816799411981
LTR87	63.9065823370408	0.371029208285931	0.271791963217616	1.36654235040125	0.171768797721164	0.999816799411981
LTRIS3	810.964789988881	0.37068438987322	0.2768833097058	1.33921346594143	0.180501189878117	0.999816799411981
LTRIS4A	186.472882530423	0.366749537704032	0.213783347746737	1.71313084204092	0.0866884711178368	0.999816799411981
MLTR31C_MM	414.248804671904	0.366299151826259	0.23661724210142	1.54489688437482	0.122371207203045	0.999816799411981
LTR16D	12.1002828219883	0.362566546628021	0.411397113570245	0.884807567234171	0.376260427432307	0.999816799411981
MuLV-int	807.645042973341	0.359977231021107	0.263882614362322	1.35458820220798	0.175548794384483	0.999816799411981
ERV3-16A3_I-int	36.3223650927513	0.35783222604108	0.312339643913119	1.14398736589688	0.252628876612253	0.999816799411981
RLTR42-int	1165.37726054005	0.339460451221385	0.193032221301813	1.75758747368183	0.0788177262364431	0.999816799411981
RLTR41C	97.5878055975839	0.339053627573943	0.257590656146893	1.31026221183105	0.190107146260862	0.999816799411981
LTR16D2	66.4520881517815	0.336533604455945	0.300756322939921	1.1179853356979	0.263573256439315	0.999816799411981
MLT1A1-int	9.5533601533545	0.334791861691852	0.427221382896726	0.849904229161046	0.395378334104123	0.999816799411981
LTR41	71.2389594334333	0.33206786956694	0.29169973982539	1.13668320540713	0.255670742631121	0.999816799411981
RLTR30C_MM	13.9328350845528	0.330634962253471	0.412011232272885	0.8283012764874	0.407499900120456	0.999816799411981
RMER16A3	768.936154003028	0.329879882864928	0.177207943160829	1.86144875565386	0.0626808308615289	0.999816799411981
MMVL30-int	2284.34706959354	0.329069152825912	0.241605202688825	1.35987126978574	0.173870664082539	0.999816799411981
LTR89B	5.10385193632383	0.325940256284717	0.41432493903114	0.914109406754868	0.360659360169559	NA
MurERV4_19-int	433.792650881604	0.325475130590332	0.266806943240688	1.21394654376857	0.224768137857023	0.999816799411981
RLTR13D5	1456.8328802423	0.324223428702558	0.176341875273292	1.83864205550387	0.0659678512869289	0.999816799411981
ERV3-16A3_LTR	20.5622229081616	0.322211591710537	0.383143902891231	0.843155830907868	0.399141297351197	0.999816799411981
RLTR46A	4.67116566950092	0.321161774061046	0.415896727597158	0.663682020172621	0.506893849376478	NA
LTR45C	1.67891703011438	0.320933152443074	0.33325613306806	1.46833787251849	0.142012468336379	NA
IAPLTR2a	366.430808430597	0.314366499759297	0.221237175123602	1.42370922604243	0.154530661876355	0.999816799411981
RMER16B	98.1216136737034	0.313411275531923	0.264218061236734	1.18541470431168	0.235853520731426	0.999816799411981
MamGyp-int	1186.61482451087	0.312520054072837	0.209362147950864	1.49243279941149	0.135585721890932	0.999816799411981
LTR58	13.2154090124823	0.312513472353719	0.421152366110168	0.81260153633785	0.416446550442604	0.999816799411981
RMER16A2	557.472185429647	0.310369513730012	0.204917511566988	1.51438827117982	0.129927392254416	0.999816799411981
LTR16E1	24.0457977038334	0.307312275235772	0.357672448840191	0.858512047981671	0.39060978066732	0.999816799411981
RLTR34B_MM	224.518456943219	0.299009110458109	0.26836918202104	1.11602075475402	0.264413250672968	0.999816799411981
IAPLTR1a_Mm	446.811180145774	0.296560634467383	0.230123732785487	1.29035328850349	0.196928022693131	0.999816799411981
RMER16-int	3831.65095820741	0.283558163907124	0.244896960178814	1.15447685200598	0.248304723408396	0.999816799411981
MER67B	19.9395016806453	0.282394183352862	0.392136844582209	0.716765636943024	0.473518718103364	0.999816799411981
MLTR31F_MM	122.902999105355	0.280827083162731	0.268310490210346	1.04702073672996	0.295090014250738	0.999816799411981
MURVY-LTR	231.588717271807	0.280203769196314	0.185620650117389	1.50991386809442	0.131065403532389	0.999816799411981
LTR80A	2.98168372711678	0.279555763002902	0.395971585071465	0.764288521222074	0.444695324350529	NA
RLTRETN_Mm	2707.09575264609	0.277654728539419	0.155464524886845	1.7863210975395	0.0740472828240946	0.999816799411981
RLTR26D_MM	78.5139101566488	0.277175276141048	0.246996562984457	1.12325203383166	0.261330469076332	0.999816799411981
RMER16C	197.955754613232	0.274306213364402	0.265706657497108	1.0336883980088	0.301281858676676	0.999816799411981
MER31A	254.487902219376	0.27315072552752	0.213010257910915	1.28051617119542	0.200363661117048	0.999816799411981
MLT1H-int	118.674363803291	0.272822367869199	0.225122619732766	1.21004661763874	0.2262610052577	0.999816799411981
RLTR10	452.691776614166	0.272744260055677	0.204891163004145	1.33203907577837	0.182847348411945	0.999816799411981
ERVB4_1-I_MM	159.060209115373	0.268944673539565	0.218828034828927	1.22939328286574	0.218924387505796	0.999816799411981
RLTR9A3A	25.2972975198057	0.268855958373529	0.362567798206454	0.733656839763367	0.463157909495793	0.999816799411981
MamGypLTR3a	8.38622884372672	0.268459152924716	0.424874790899963	0.631798877697841	0.527518307091957	0.999816799411981
RLTR9A3B	22.3406597666351	0.265957790134565	0.348678031684844	0.752927458078223	0.451493506998594	0.999816799411981
MER77	121.931629734318	0.256422826596687	0.242522707617958	1.05946819843656	0.289386604932807	0.999816799411981
MER76	94.5229621574779	0.255242916538754	0.251308062583305	1.0160898890879	0.309586583406257	0.999816799411981
MER57D	122.269604768561	0.251325547470649	0.305334394067743	0.823610444933201	0.410160939217438	0.999816799411981
MamGypLTR3	2.56545788338412	0.24444648268114	0.392202623295995	0.511209096147697	0.609204649994892	NA
LTR53B	3.63669519348837	0.242964767758484	0.394184865700332	0.67577653133009	0.499182537226264	NA
RLTR19C	137.372447913024	0.241068630085497	0.233646049831873	1.0305218418476	0.302765104482094	0.999816799411981
LTRIS_Mm	267.275281925727	0.237256919681408	0.178355850020286	1.32900582355043	0.183846048592023	0.999816799411981
LTR85a	30.5211667127747	0.234886338085237	0.348158969469053	0.657131554799464	0.511096330830589	0.999816799411981
IAPLTR2a2_Mm	535.262414242157	0.233082710703344	0.161966890240822	1.4398995417871	0.149895822755046	0.999816799411981
IAPLTR2b	420.062809282828	0.231434606390627	0.212147687331455	1.09172316438698	0.274954800287064	0.999816799411981
MLT1G3	172.686514114223	0.231346745545617	0.200992730087043	1.15132874539315	0.249597015618361	0.999816799411981
RLTR43C	403.141117700736	0.230526080940346	0.195624711146374	1.1781616858628	0.238732153843712	0.999816799411981
LTR33B	53.2186393771934	0.230118350884465	0.301920394288553	0.761513021369732	0.446350704330656	0.999816799411981
MER74C	3.33098956326268	0.220600503760753	0.399754161915645	0.483856251373345	0.628487890415406	NA
RLTR19	476.696985367436	0.21867371304364	0.192743065391603	1.13463381191909	0.256528780077872	0.999816799411981
LTR40b	32.022966050352	0.218415470269653	0.356297185520838	0.61360767094828	0.539474613276392	0.999816799411981
LTRIS6	59.4634056790905	0.217749157378939	0.346055053332338	0.628771821924744	0.529498450085805	0.999816799411981
LTR84b	30.7278230713459	0.21707533328426	0.322887096413187	0.669562686253549	0.503136607290793	0.999816799411981
MamGypLTR2b	4.41534407891565	0.215892485366277	0.417162634940025	0.536545931911641	0.591581300275888	NA
RLTR18B	427.812270034803	0.2156568024977	0.177153972684566	1.21760909839665	0.223372555275552	0.999816799411981
MER57E2	2.1210094838446	0.215042360037706	0.365941919924932	0.657701397192547	0.510730024391834	NA
MLTR25C	987.249273937886	0.213669894679394	0.136344674995575	1.56702279120574	0.117109364439942	0.999816799411981
MLT1-int	71.4252243423481	0.212798694331171	0.273714060300008	0.775502839579774	0.438042588204698	0.999816799411981
RMER20B	297.490230830342	0.207863734047732	0.199157732684197	1.04490006330241	0.296069160538928	0.999816799411981
RMER6D	868.238097691953	0.205405172291294	0.147981590851021	1.38788958033695	0.165170671178159	0.999816799411981
RLTR11B	369.325237248606	0.203762117622286	0.177305150254548	1.14858399092274	0.250727561445613	0.999816799411981
LTR40c	29.8442894363106	0.198063341568929	0.341525778369314	0.58134943159234	0.561004971559254	0.999816799411981
MLT1C	876.600384125685	0.193275530779336	0.154250005643122	1.25305635132078	0.210185199527926	0.999816799411981
MLT1M	352.27510959319	0.192909525321845	0.204034268510402	0.945897341249746	0.344200949716824	0.999816799411981
LTR33C	45.2474552358221	0.192846545791665	0.291934240865608	0.659391827533517	0.509644188719181	0.999816799411981
MER70C	1.81221175217177	0.189125493988628	0.353646634795899	0.498760214642844	0.617948318732048	NA
MLT1G3-int	4.484173260868	0.184818389965514	0.418544140629757	0.485207648714585	0.62752905696712	NA
LTR86B2	5.9097522263988	0.18401611997586	0.421204750008097	0.474266250678171	0.635310055039543	0.999816799411981
ERVB4_3-I_MM	38.070242286928	0.181880244924811	0.309326233844793	0.581391767027131	0.560976444953195	0.999816799411981
RLTR13D	26.7003390157827	0.181013196736193	0.372724425799194	0.482805388904893	0.62923392411713	0.999816799411981
RMER6C	1314.41662846918	0.180057175588707	0.185062552481297	0.97272183661042	0.330691569311547	0.999816799411981
MLT1C2-int	42.6881887955136	0.177731722377307	0.311128056785113	0.569853445449528	0.568777102666721	0.999816799411981
ERVL-E-int	183.493292152462	0.177210879748715	0.210575638310915	0.841775801720251	0.399913459238692	0.999816799411981
RLTR10E	191.492195498257	0.176856652751499	0.241179112871024	0.733394094688555	0.463318099895402	0.999816799411981
LTR82A	92.5845460585555	0.176782362237487	0.252815139446207	0.700621549326926	0.483539226456395	0.999816799411981
RLTR9E	2763.09434259827	0.175397035042331	0.235954630870416	0.742523651573846	0.457770127227056	0.999816799411981
LTR33A	110.28149940287	0.174544584043411	0.224875497340646	0.776508116132347	0.437449030558181	0.999816799411981
RLTR20C1_MM	1478.34524520648	0.173427892820924	0.133949344436597	1.29489380481371	0.195356865934093	0.999816799411981
MMERVK10D3_I-int	1368.37592533659	0.172862632606608	0.187822910200677	0.920555112594198	0.35728274667214	0.999816799411981
LTR53-int	6.75531573841869	0.171849686434885	0.428950890671254	0.407182571423149	0.683873901247979	0.999816799411981
RLTR41	404.77016545775	0.170322042507716	0.17025376410277	0.999940935255721	0.317339092584997	0.999816799411981
LTR81A	4.14252922111122	0.16805851981519	0.412849133266117	0.441990912195271	0.658495782159683	NA
RMER19B2	779.859056159814	0.166382519694618	0.154025792186729	1.08009876903573	0.280098199980599	0.999816799411981
MLT1N2	58.8325513862508	0.165714405126653	0.299815700617185	0.554930881142677	0.578941938343078	0.999816799411981
ERVB5_1-I_MM	32.9052487457563	0.164029321242012	0.38594319299039	0.431915633866531	0.665802731626096	0.999816799411981
LTR91A	6.9735489003483	0.160739753172538	0.428652341578149	0.358419912042226	0.720029092497891	0.999816799411981
MER70A	9.76617580484174	0.158511428451484	0.427500973109916	0.395983896692411	0.692116907892259	0.999816799411981
MLT2B5	453.019642860618	0.156803376894293	0.177994627252457	0.880052375427911	0.378830936974437	0.999816799411981
RMER17D	369.620068467292	0.149591255581035	0.168164758819798	0.889470045945855	0.373750514554612	0.999816799411981
ERVB7_2B-LTR_MM	584.464829137008	0.148566454649401	0.160327330331265	0.926592583448578	0.354138107071374	0.999816799411981
LTR104_Mam	35.2686220186486	0.148307297103119	0.375598154958547	0.398230517163282	0.690460272824559	0.999816799411981
RLTR10C	363.13079274078	0.144555557035168	0.204318441978294	0.707785711364952	0.479078340928686	0.999816799411981
MERV1_LTR	295.597477392211	0.144453354179556	0.243817279722624	0.591261163214678	0.554345447109247	0.999816799411981
LTR103_Mam	0.687837129796098	0.143919530578247	0.206060012398835	0.737166187490648	0.461021292891052	NA
MLTR31D_MM	66.6330141011018	0.143351907804849	0.297051297988451	0.483492210339907	0.62874628940272	0.999816799411981
RLTR9A3	61.7804152605614	0.142575299234409	0.299827125576364	0.474508519999427	0.635137323783243	0.999816799411981
MLT1N2-int	0.41878121090603	0.14058739765312	0.15107539697621	0.682388313810834	0.494993443235216	NA
MLT1O	48.3241331501313	0.140292730215085	0.328277678837214	0.427824952450029	0.668778568811206	0.999816799411981
RLTR1E_MM	66.1066384286023	0.136074632712498	0.252315853264455	0.537549320230084	0.590888226528457	0.999816799411981
LTRIS5	47.7344905629888	0.135481362630851	0.332128347605299	0.409892090141808	0.681885108009991	0.999816799411981
RLTR48A	242.723241924805	0.135300852126463	0.21991046525593	0.615043514886595	0.538525983414923	0.999816799411981
LTR81B	158.292776950454	0.135049366071682	0.225402921261313	0.599221330330135	0.549025300475353	0.999816799411981
MMERGLN_LTR	270.909138027062	0.13434239450264	0.188338746373541	0.712475316918233	0.476170490875778	0.999816799411981
LTR16A	105.027624987591	0.133085791814617	0.256244206312759	0.519958493106628	0.603092505089266	0.999816799411981
RLTR44A	108.525279484577	0.132574051572567	0.364530387529694	0.364465939608887	0.715510103549887	0.999816799411981
ERVB4_1B-LTR_MM	391.583222053464	0.129980786383967	0.169109699254962	0.768476104104551	0.442204381954821	0.999816799411981
MER74A	120.66527457492	0.127980006720842	0.207145096771794	0.617332906767474	0.537015166082098	0.999816799411981
RLTR12BD_Mm	347.945499909672	0.127936588664444	0.182431844786322	0.701405200895569	0.483050177180983	0.999816799411981
RLTR26C_MM	185.046125447375	0.127615984016471	0.196595174352672	0.649023593192363	0.516323126518087	0.999816799411981
ORR1C2-int	517.081627785428	0.127395148839945	0.158752913394115	0.802354702687782	0.422347807648187	0.999816799411981
MRLTR33	433.530687031374	0.125883973542088	0.231431288295359	0.543423492733713	0.586838254188399	0.999816799411981
LTR86B1	37.76497496069	0.122390120009093	0.316795934804111	0.386482533386893	0.699139335992716	0.999816799411981
ORR1B2-int	260.143938454455	0.122375092916542	0.183665713889883	0.66616416110314	0.505306177662671	0.999816799411981
RLTR17C_Mm	31.2446938823946	0.121779532618899	0.364812395748519	0.33695664139524	0.736149585769031	0.999816799411981
MLT1H2	98.7444803871559	0.121378771360697	0.238231118719373	0.509441026562919	0.610443125309728	0.999816799411981
MER31-int	7.772454787967	0.118006361968106	0.427228153511439	0.273047990258531	0.784816325753663	0.999816799411981
ERVB4_1B-I_MM	567.251186084836	0.117491269778631	0.21263709834523	0.552453283869988	0.580637832720168	0.999816799411981
RMER17A2	2450.64067905271	0.117020517714266	0.119857056083003	0.976362507439528	0.32888485417378	0.999816799411981
RLTR13D6	245.013353858467	0.11432782248472	0.187136070462649	0.610811337088141	0.541324487091734	0.999816799411981
RLTR31B2	438.946024979645	0.114117928443651	0.162668475064981	0.701542628756454	0.482964440997141	0.999816799411981
RLTR10A	279.738173627908	0.114046980971568	0.345168046253189	0.332791330860331	0.739291802585285	0.999816799411981
LTR85c	3.52446622349886	0.113539969764249	0.396127922506697	0.288816073805205	0.772722130936006	NA
RLTR22_Mus	1759.62303043922	0.113146025169583	0.134513321443387	0.84115365757987	0.400261858456495	0.999816799411981
LTR33	77.4945460650725	0.111725614667191	0.276393669840024	0.404155602260016	0.686098299581429	0.999816799411981
MLT1E	192.710055882262	0.108860855742529	0.271966252474816	0.401587981929233	0.687987276001042	0.999816799411981
RLTR12H	55.3304617615878	0.105875832361184	0.303923714919256	0.348077602214186	0.727781904652806	0.999816799411981
RLTR25A	1433.26109554309	0.104496661675867	0.128918309810787	0.810575063850195	0.417609741797079	0.999816799411981
RLTR1	7.31141107181653	0.103692175323253	0.429248672679326	0.250588774538235	0.802132061485123	0.999816799411981
RMER17C2	278.666991380044	0.100514743883039	0.177117306625492	0.567492007520831	0.570379955208579	0.999816799411981
MLT1H1	101.600395767072	0.100219759298446	0.238059148368439	0.420517176804746	0.674107683979471	0.999816799411981
ORR1C1-int	852.822846706252	0.0990224027212387	0.148463019750834	0.666753769076103	0.504929427327676	0.999816799411981
MamGypsy2-I	10.0218593094173	0.0982100502360556	0.425309242042172	0.229519679513511	0.818465026797032	0.999816799411981
LTR108e_Mam	14.9523418309295	0.0972069136222229	0.414012466972288	0.249346951840957	0.803092415629944	0.999816799411981
LTR82B	6.72903193373448	0.0968281838060002	0.42875017666655	0.223437379484466	0.823195114960398	0.999816799411981
RMER5	1327.4858219767	0.0955827609915543	0.138345902457309	0.690896205870106	0.489630770651841	0.999816799411981
RLTR26B_MM	83.1989537211292	0.0952926977675367	0.241698344430011	0.394278515103443	0.693375423706802	0.999816799411981
IAP1-MM_I-int	900.828585708631	0.0950514900465073	0.211475339664751	0.449254709722747	0.653247925131622	0.999816799411981
MLT1B	1167.87234552911	0.0947784019251635	0.147008726702256	0.644731295121605	0.519101332133963	0.999816799411981
MER92D	0.593259329621018	0.0933815960771174	0.218099800267547	0.467849923734697	0.639891916182324	NA
RMER21A	1417.43807938166	0.091480142370607	0.131381552456154	0.69631102651368	0.486234069256109	0.999816799411981
MLT1F-int	102.249171578094	0.0907566520457284	0.250895306933153	0.361692294133265	0.717581986139712	0.999816799411981
MER95	1.14209364212311	0.0898538609104682	0.292936072081294	0.26865500800218	0.788195177598366	NA
RLTR31C_MM	190.643235617173	0.0892909910164176	0.193904598526368	0.460397532783523	0.645230905283353	0.999816799411981
RMER13A1	194.280056593813	0.0888998908301313	0.204218416054927	0.435258793821141	0.663374591007015	0.999816799411981
RMER19C	354.886771108868	0.0867930750774965	0.21173109137342	0.410006048347425	0.6818015107043	0.999816799411981
MYSERV16_I-int	453.775885163803	0.0860487736206001	0.161799674325839	0.531816483607596	0.594853105071858	0.999816799411981
RLTR28B	107.2323948761	0.0852749220678611	0.258066198826325	0.330302311639142	0.741171546432479	0.999816799411981
RLTR47	15.9790777543898	0.0851241181385529	0.38332521363708	0.221598927477801	0.824626117486707	0.999816799411981
MER68C	1.49845198782707	0.0848717401848949	0.295386774025715	0.316856755509552	0.751352296595948	NA
RLTR6B_Mm	332.26318813985	0.0830207251942224	0.20511953073359	0.404520257632521	0.685830184369185	0.999816799411981
MER74B	71.7806691221138	0.0828416383243533	0.302481187939965	0.273836578221132	0.784210212267739	0.999816799411981
RMER19B	4799.94240425048	0.0803860673867826	0.13166899490633	0.610508909318878	0.541524743426872	0.999816799411981
MERVK26-int	198.465801697905	0.0791638530138342	0.245446169428993	0.322459855466899	0.747104345527414	0.999816799411981
LTR80B	322.288935737036	0.0790522291428854	0.299081831376953	0.263625280352253	0.792068676537679	0.999816799411981
RLTR1F_Mm	27.288339456286	0.0747177546172961	0.340936278695487	0.219342207256202	0.826383485670504	0.999816799411981
MLT1H	351.898177952125	0.0745563978030736	0.178471903087412	0.417683928306471	0.676178224444989	0.999816799411981
RLTR50A	0.480910915606507	0.0737873171777208	0.18392301486686	0.285117054662593	0.775554464372031	NA
RLTR24B_MM	85.6875645942909	0.0731895705109434	0.258916801922773	0.282651408446687	0.777444068244258	0.999816799411981
RLTR41B	14.4628035471886	0.0729887374043517	0.419386641506102	0.170274544342902	0.864794229579164	0.999816799411981
RLTR6C_Mm	70.9269264261216	0.0726907864703983	0.306110584969889	0.23692702276639	0.812713405617139	0.999816799411981
RLTR13A3	81.5197946300009	0.0723823961151191	0.257112882923391	0.281515411616392	0.778315109099425	0.999816799411981
LTR108b_Mam	0.496414895490226	0.071401475549007	0.182718418434241	0.405312408300471	0.685247886791936	NA
RMER16	533.204151870585	0.0706605706185394	0.153477735356979	0.460226439392009	0.645353695168124	0.999816799411981
RLTR26_Mus	275.752526503742	0.0697610949446945	0.199461426988822	0.349801840850936	0.72648741742069	0.999816799411981
MTB-int	3157.91068506247	0.0695923771390146	0.15283251346455	0.455289015371283	0.648901327803836	0.999816799411981
MER21C	622.878933938208	0.0691425686661049	0.15733388800625	0.43946556213893	0.660324230001391	0.999816799411981
MER54B	36.1322981285781	0.0670666129274321	0.347911691673977	0.192799771027547	0.847115782817728	0.999816799411981
MTE-int	2881.23825867493	0.0653108570409253	0.157790242170139	0.413862005242241	0.678975170926777	0.999816799411981
MER92A	0.350113675596972	0.0626167950743673	0.171178861042388	0.361180263360247	0.717964695278855	NA
LTR86A2	5.56259030737944	0.0610917072327843	0.423134247255922	0.13053546630932	0.896142796125253	0.999816799411981
RLTR9F	30.4634520591779	0.0587420831620152	0.335943475397857	0.174277512535577	0.861647371189241	0.999816799411981
RLTR44-int	474.233335983285	0.0586670602932455	0.327131689145297	0.180013793336115	0.857141739574276	0.999816799411981
RLTR9A	161.893329547631	0.0579914675374216	0.249092013194121	0.232581479813683	0.816086409933984	0.999816799411981
RLTR31_Mur	75.8859687975366	0.0533936332028139	0.247721382551945	0.21593051935381	0.829041907227124	0.999816799411981
RMER12	1299.09957018214	0.0532844921763515	0.176280771063446	0.302293472753913	0.762428353722031	0.999816799411981
ERVB5_2-LTR_MM	43.1684979634345	0.0523252804620844	0.298854796918891	0.175212254938329	0.860912855239031	0.999816799411981
MLT1K	839.690700964256	0.0520719471878288	0.151716829188161	0.343195920954252	0.731451073148841	0.999816799411981
RLTR10B2	174.294659702725	0.0515780633987254	0.213579846178357	0.241071141143964	0.809499979279975	0.999816799411981
RLTR46B	24.0244231173021	0.0504072399533366	0.365230772161855	0.139853172758396	0.8887760002949	0.999816799411981
RLTR11A	996.864089881949	0.0499867829864671	0.145677481126176	0.343160522570057	0.731477701838049	0.999816799411981
RLTR51B_Mm	61.6091314795036	0.0499387413038694	0.277318172198923	0.179887229830724	0.857241100780149	0.999816799411981
MLTR25A	3335.07681073283	0.046356360655206	0.11503904910582	0.40296300105482	0.686975443103387	0.999816799411981
MLT1J1	99.1315179776328	0.0430106411765667	0.231710171184598	0.185280271673088	0.853009211050759	0.999816799411981
MTEb-int	135.8311518168	0.0420777074091614	0.213303317508852	0.197248392652484	0.843633162557279	0.999816799411981
RLTR12B	254.726836094286	0.0419507994094479	0.204111812248339	0.205481031734658	0.837196316396331	0.999816799411981
ERVB7_2-LTR_MM	271.050193240319	0.0405437641789121	0.219744082006192	0.184518149574983	0.85360699030248	0.999816799411981
RLTR19B	57.043338942873	0.0384268824701365	0.286084157810122	0.135415241934218	0.892283573809306	0.999816799411981
RMER15	4672.84375743966	0.0363885371427689	0.163196952818407	0.222968081906613	0.823560348130104	0.999816799411981
MER90a	47.2526133895386	0.03432785787921	0.334135248310601	0.101573492384752	0.919095220615699	0.999816799411981
RLTR13D1	118.50777818866	0.0331861873250747	0.240227873499457	0.138541603662994	0.889812391645259	0.999816799411981
MER34A1	78.104020547553	0.0316293937132224	0.276457831198226	0.114470857306254	0.908864547018714	0.999816799411981
ORR1A0	1058.51317236537	0.0300200379943059	0.172931569993643	0.173643903112283	0.862145326422641	0.999816799411981
MTC-int	2495.87052735979	0.0300128722656122	0.121347239009556	0.247316361260928	0.804663397560273	0.999816799411981
LTR16D1	65.7137634749559	0.02950352309448	0.288707019395607	0.102788637776217	0.918130723237718	0.999816799411981
MT2C_Mm	2503.71291247409	0.0294749410577686	0.222436668305637	0.132431241664578	0.894643205015714	0.999816799411981
LTR88b	5.77713367001322	0.0293202698416471	0.427609714888823	0.0694656876850647	0.944618943914176	0.999816799411981
MamRep605b	30.0514755588449	0.0293087336330035	0.334547592227627	0.0874031116306226	0.930351096122639	0.999816799411981
LTRIS_Mus	719.702807518772	0.0290051296919725	0.150350780176643	0.193077803012421	0.846898036192538	0.999816799411981
RLTR23	285.554296512041	0.0285183725855814	0.187627724258506	0.15198591133502	0.879198047681353	0.999816799411981
MER70-int	1.84790658761835	0.0283544299695053	0.355024589934522	0.0817699946790345	0.934829616924384	NA
RLTR30D2_MM	246.809049821513	0.0281216755967753	0.20331964794936	0.138342299104331	0.889969897031985	0.999816799411981
MLT1F2	408.941471665424	0.0279126158400929	0.155310756259508	0.179641061830197	0.857434366359662	0.999816799411981
LTR50	653.975659933802	0.026535728880664	0.200720315066356	0.132171632227146	0.894848538446074	0.999816799411981
RLTR51A_Mm	352.41686514013	0.02573971826491	0.178651575349363	0.143951306007495	0.885538921217643	0.999816799411981
MER31B	292.198136946415	0.0241870100885021	0.22287387825316	0.108674065430957	0.913461012788028	0.999816799411981
ORR1A1-int	4373.53629693226	0.0235953602253377	0.121803699685049	0.193726196348022	0.846390278690537	0.999816799411981
ORR1B2	1834.6385117969	0.0211840427966289	0.125968283914881	0.168093508615642	0.86650971606506	0.999816799411981
MURVY-int	157.335838316295	0.0203226472889886	0.260037884670012	0.0793317884476346	0.936768722447281	0.999816799411981
RLTR6-int	1609.08457388134	0.0197775118680242	0.173844368831762	0.113820976157522	0.909379710084375	0.999816799411981
MamGypLTR1a	2.67386792487716	0.019656539303987	0.395231349673678	0.050646331150496	0.959607343254592	NA
LTRIS4	49.8563771948411	0.0195864744517196	0.322240399719983	0.0617775959356855	0.950739945255133	0.999816799411981
MMTV-int	152.524907312791	0.0179631370208586	0.246213726645271	0.0725203765385276	0.942187790029381	0.999816799411981
LTR75B	3.2062244061328	0.0178214468804265	0.397452354548095	0.0433256613893364	0.965441935593901	NA
RLTR9D	399.67238142801	0.0168151152054342	0.241549555638288	0.0696774414836011	0.944450397221994	0.999816799411981
RLTR12F	0.930310290620763	0.0156237549604226	0.265445883689075	0.0453137472775221	0.963857229951499	NA
MER54A	27.7216010584169	0.015311517429855	0.360278655089402	0.0416251688261947	0.966797508804813	0.999816799411981
RLTR20A4	2632.03466286059	0.0146257006822582	0.149688562890385	0.097679940496463	0.922186444536936	0.999816799411981
BGLII_Mus	58.5505941586201	0.0124920072651296	0.271610892221152	0.0471169417194154	0.962420024793644	0.999816799411981
RLTR49	327.549388277673	0.0122484896306893	0.203045292744763	0.0606998485895746	0.951598252268376	0.999816799411981
RLTR41A2	72.9177880833649	0.0121370208076394	0.255234513960868	0.0481588553170763	0.961589640816647	0.999816799411981
MLTR18_MM	109.663243422445	0.0120757648210467	0.262789481269027	0.046277601176728	0.963088991849976	0.999816799411981
ERVB5_1-LTR_MM	21.5896605120639	0.0105767483642298	0.37072115184646	0.0287675703967538	0.977049965244198	0.999816799411981
MER21B	734.046441946701	0.0102920358946621	0.154031003012421	0.0666739587601669	0.946841266066948	0.999816799411981
MTEa-int	308.702485026537	0.0092648752582807	0.191822347150737	0.0486749248761483	0.961178359232511	0.999816799411981
RLTR42	42.4762886125858	0.00894053133781104	0.320569657633255	0.0273349037241861	0.978192618116166	0.999816799411981
RLTR10B	82.9920268140144	0.00811812626953884	0.284940547537595	0.0242247475217145	0.980673338252747	0.999816799411981
MT2_Mm	1801.93406876147	0.00780252976508965	0.32520362674052	0.0237754011171994	0.981031761566928	0.999816799411981
LTR101_Mam	113.88686929859	0.00669191293391535	0.292166723292626	0.0210382492284633	0.983215143948486	0.999816799411981
MTB_Mm	1956.33724533955	0.00527139376386762	0.130307695957993	0.0404167264639108	0.967760895354636	0.999816799411981
ERVB4_2-I_MM	2623.3046296142	0.00399194257662937	0.213386740860062	0.018679056648859	0.985097135713888	0.999816799411981
RLTR20D	253.225962770705	0.00335223471089445	0.186436816426515	0.0176398137308668	0.985926194847127	0.999816799411981
MLTR31E_MM	32.5445870074903	0.00287671947153415	0.31526215126226	0.0112580395152515	0.991017573830226	0.999816799411981
RLTR13D3A1	391.268774216342	0.00259920375385065	0.246358741126835	0.0106577985948	0.991496468033516	0.999816799411981
RLTR20B5_MM	201.901466726274	0.00199728306949504	0.299558872052116	0.00620973673757504	0.995045378772844	0.999816799411981
MLT1E1A-int	0.49286050201961	0.00165694104668333	0.182842276518792	-0.015079812166709	0.987968506689174	NA
LTR108d_Mam	0.749284474096782	0.00150322385409267	0.255077463780063	0.0127992098097215	0.989787986924716	NA
RLTR19D	4.17632387230196	0.00120935724672688	0.398376709055714	0.00484745452172234	0.996132306024989	NA
LTR106_Mam	6.37220061654562	0.000295646552232266	0.42675042576661	0.000448792775994157	0.999641915185055	0.999816799411981
LTR52-int	0.221685958052756	0	0.14326731759113	0	1	NA
LTR75_1	0.532826909542522	0	0.165731815393392	0	1	NA
LTR81AB	0.380281239912958	0	0.14326731759113	0	1	NA
MLT1G1-int	0.221685958052756	0	0.14326731759113	0	1	NA
RMER3D2	0.220297673619331	0	0.14326731759113	0	1	NA
MLT1J	560.344553638788	-3.93655932549548e-06	0.165889129882189	-0.000229607888945601	0.999816799411981	0.999816799411981
MamGypLTR1d	6.72393807006598	-0.000296883415076874	0.416549503659559	-0.000860869712670079	0.999313125432238	0.999816799411981
RMER2	224.142169297653	-0.00287152231783405	0.217225805726166	-0.0128553430153703	0.989743202791107	0.999816799411981
ERVB3_1-I_MM	160.140638933428	-0.00326371262277046	0.402412627844742	-0.0071379417665603	0.994304794830578	0.999816799411981
MT2B2	3004.09597817003	-0.0040134363630032	0.119486967449926	-0.0335972034215059	0.97319835235724	0.999816799411981
MTB_Mm-int	966.24387514096	-0.00448905183290565	0.15617308839752	-0.0286314696966959	0.97715851317877	0.999816799411981
MLT1H1-int	0.597482285721318	-0.00532406449045327	0.221881645013735	-0.00804288234427364	0.993582777539393	NA
ORR1F-int	214.898654225178	-0.00539937879168234	0.196449215522217	-0.0273208741413604	0.978203807924567	0.999816799411981
RMER17C-int	509.073074999221	-0.00541078662895159	0.181413581844458	-0.0300869574859543	0.975997702441724	0.999816799411981
HERV16-int	44.2996675904476	-0.00572213727743741	0.339577935207177	-0.0217711296195784	0.982630523952884	0.999816799411981
RodERV21-int	369.440522564069	-0.00605456811954371	0.177810360934155	-0.0341457034281229	0.972760963650459	0.999816799411981
LTR108a_Mam	23.1556373255732	-0.00626990875987085	0.351720434919039	-0.0151370708067225	0.987922826118276	0.999816799411981
RMER12B	893.497506273221	-0.00635326888724815	0.136519349143397	-0.046653780545741	0.962789167984804	0.999816799411981
ORR1F	2949.01708507382	-0.00803500036651968	0.127906511789547	-0.0628484815703119	0.94988715943711	0.999816799411981
RLTR6_Mm	169.768659327901	-0.00804210441301566	0.231958010818705	-0.0327382983665842	0.973883282569321	0.999816799411981
RLTR1D2_MM	111.108392822479	-0.00814326260932375	0.222184936779275	-0.0356099452722899	0.971593378172025	0.999816799411981
ORR1A0-int	2190.02305411906	-0.00882347218606021	0.154255094328969	-0.0570683248296714	0.954490768410334	0.999816799411981
ORR1E-int	692.041512100242	-0.0094079559191111	0.176764364212164	-0.053135959539171	0.957623580341741	0.999816799411981
MER34B-int	1122.54976874047	-0.0109798521548591	0.234845147385726	-0.0466515849556019	0.962790917906912	0.999816799411981
RLTR20B3A_MM	174.715658723875	-0.0127780056995089	0.220338673817415	-0.0577819234163082	0.953922337142814	0.999816799411981
MER34A	53.2757592135229	-0.0137075725030145	0.300104569748626	-0.0467104904776338	0.962743969281548	0.999816799411981
MLT1F1-int	4.36537757743822	-0.0138706292705436	0.398157997790925	-0.0282799649601218	0.977438859854454	NA
ORR1D2-int	1068.34874484127	-0.0155771006858765	0.125058475708221	-0.124573051349352	0.900861564081715	0.999816799411981
RMER21B	184.190269577723	-0.0176611572995918	0.200112040633467	-0.088196688164683	0.929720349522913	0.999816799411981
MER34C_	9.45983928584295	-0.0179911328490042	0.427822775293361	-0.0407311584612376	0.967510221339919	0.999816799411981
MER57E1	21.280014883142	-0.0185364436569511	0.392083094716313	-0.0430391898691484	0.965670293784645	0.999816799411981
MER89	261.533025424388	-0.0190951105997206	0.288791380402599	-0.0660281799144729	0.947355390075894	0.999816799411981
RLTR13D2	81.1170791549861	-0.0193646812747527	0.32294402028405	-0.0608791659107465	0.951455441858679	0.999816799411981
ORR1A2-int	3415.88582256681	-0.0203216848498045	0.137441411641211	-0.147818890576717	0.882485700592197	0.999816799411981
MLT1C2	872.06945375714	-0.0209406181244073	0.138099820803922	-0.151674181876021	0.879443921422038	0.999816799411981
RLTR17B_Mm	3072.54753317739	-0.0217138975072853	0.146936797832531	-0.14787871565044	0.88243848595857	0.999816799411981
RLTR17	1579.1195949737	-0.0219349851367789	0.129222852059257	-0.169726807373146	0.86522499070749	0.999816799411981
RLTR31D_MM	1170.53877183484	-0.0226017544471984	0.159346041500088	-0.14187206342898	0.887181061232858	0.999816799411981
MER77B	163.407859554462	-0.0232435608063917	0.220716898754954	-0.105926188329355	0.915640915674357	0.999816799411981
ERVL-int	1668.67925811343	-0.0242855811013742	0.37045020979084	-0.0629651060187311	0.949794290525699	0.999816799411981
ORR1B1	4686.14965913137	-0.0253272666073206	0.118303040587353	-0.2141142801845	0.830457940046787	0.999816799411981
ORR1A4-int	2487.30550180931	-0.025457272875983	0.157710490972967	-0.161387688461349	0.871788062751916	0.999816799411981
MLTR18C_MM	94.6571590042236	-0.0259156832651457	0.254543236519709	-0.103357154046275	0.917679516083899	0.999816799411981
LTR72_RN	312.168830828613	-0.0260685461417741	0.259771101378544	-0.100328077446919	0.920083867366511	0.999816799411981
ORR1A3-int	1919.46278333028	-0.0288078477371301	0.166040552703147	-0.173361049565182	0.862367639434416	0.999816799411981
MLT2E	7.02789377358545	-0.0288792746769693	0.417951767206085	-0.0568088349396665	0.954697476041686	0.999816799411981
RMER16B3	44.9616194591414	-0.0303382926711537	0.309753444085573	-0.0973110375440498	0.922479390909774	0.999816799411981
LTR75	23.3322394884717	-0.0305978168015444	0.356612121242789	-0.0878813275208298	0.929970997655861	0.999816799411981
MTA_Mm-int	4554.80632209403	-0.0308007017609673	0.192892722859462	-0.159543500600878	0.873240688678365	0.999816799411981
MLT1E2-int	1.36808708448816	-0.0315376146402003	0.303458582646046	-0.0604337138614536	0.951810207939465	NA
RLTR16B_MM	816.847367366301	-0.0322534142038277	0.171960241566333	-0.187596301692573	0.851193125595993	0.999816799411981
MamRep1527	45.3199141046477	-0.0327128849113154	0.322994555391661	-0.100544786965004	0.919911828101208	0.999816799411981
RMER10B	643.370278548036	-0.0333242869013087	0.168723676147618	-0.197497597613588	0.843438161244625	0.999816799411981
LTR109A2	2.2194421229264	-0.0334466756614363	0.323379590211767	-0.12209021868488	0.902827568285739	NA
RLTR30D_RN	151.693432348895	-0.0335408038198746	0.318718995515489	-0.110348141862949	0.912133278667723	0.999816799411981
RMER17C	1007.61365780881	-0.0351892723925273	0.133885627352055	-0.26282247870645	0.792687408946928	0.999816799411981
RLTR13F	75.1336798144455	-0.0355944696779876	0.253326401167487	-0.139559445503276	0.889008084753361	0.999816799411981
LTR52	5.18974958085764	-0.0364249705972636	0.423709086994771	-0.12538678541251	0.900217349263537	NA
MYSERV6-int	1695.13646726321	-0.0368469740608508	0.155719119471294	-0.23649399622012	0.813049365494841	0.999816799411981
RLTR9B2	19.4853493696619	-0.036960193268032	0.388247019265216	-0.094557724792874	0.924666130045617	0.999816799411981
MLTR11B	381.9177276023	-0.037525565953913	0.177981051900839	-0.211863543060199	0.832213493352222	0.999816799411981
MER110A	8.79379860402307	-0.0378602582799776	0.428914848087765	-0.0964970190492294	0.923125841333592	0.999816799411981
MLT1E2	417.547847406751	-0.0378861387371116	0.183300760763111	-0.206780622133938	0.836181190380404	0.999816799411981
MER34B	509.249329453539	-0.0382389154807814	0.205527006842219	-0.185974767159168	0.852464549005098	0.999816799411981
MER101B	0.376823005873241	-0.0394319965869739	0.14326731759113	-0.30306977266268	0.761836689389585	NA
RLTR20A	109.762533751586	-0.0395074056614845	0.262413973470992	-0.152592020110138	0.878720018330187	0.999816799411981
RLTR22_Mur	687.868369843682	-0.0414948274644456	0.157306546789248	-0.263803022533271	0.791931705411148	0.999816799411981
RLTR13D4	45.558348721945	-0.0416266134855113	0.323628130307983	-0.126510488218313	0.899327847353995	0.999816799411981
RLTR12B2	23.6511572153592	-0.0435634917480332	0.39802127748255	-0.113212763111708	0.909861877224258	0.999816799411981
ERVB7_3-LTR_MM	162.637238074406	-0.0448576391914922	0.250820256868184	-0.18004453506401	0.857117605508893	0.999816799411981
ERVB7_4-LTR_MM	224.173933690245	-0.0454622270637276	0.194392247661071	-0.23307586169925	0.815702498337341	0.999816799411981
MLT1D	1337.88199637547	-0.0457429166852706	0.147902325904814	-0.309345497461762	0.757058725044882	0.999816799411981
MERVL_2A-int	7702.06268824609	-0.0477191232025168	0.281327521176434	-0.168509302709608	0.866182625813955	0.999816799411981
MLTR14	1188.14672272947	-0.0483630302712729	0.124283070765302	-0.389187991593907	0.697137085922283	0.999816799411981
RLTR19-int	13103.3497300251	-0.0499980657585781	0.195706875467464	-0.255372297090854	0.798435565314763	0.999816799411981
MER34C	23.5688326294543	-0.0500168044924591	0.360870236743071	-0.137877568047348	0.890337179172461	0.999816799411981
MLT2F	267.173665546824	-0.0501908552679719	0.174788285488188	-0.286984178436524	0.774124434699101	0.999816799411981
MERVL-int	5603.89185718251	-0.050470594990692	0.350618971842443	-0.139923736661316	0.88872024663922	0.999816799411981
MLT1L	370.252781162175	-0.0505714620262164	0.171057335105291	-0.296325350554774	0.766981627895197	0.999816799411981
MLT1E1	120.009151441014	-0.0508942766455065	0.268872692502922	-0.188915208922488	0.850159273215563	0.999816799411981
ORR1A2	3731.09852212505	-0.0513610798781965	0.129770672884612	-0.395810758087137	0.692244639820818	0.999816799411981
MT2B	7087.13994233659	-0.0517780195277546	0.115608486673913	-0.447866958522205	0.65424921573172	0.999816799411981
RLTR14	661.842721148633	-0.0524371888576009	0.174247912261812	-0.300722080071542	0.763626430240137	0.999816799411981
RMER4B	1539.19377990208	-0.0527078783700003	0.126380055395876	-0.416981771219156	0.676691741081309	0.999816799411981
IAPLTR4	75.2551175047631	-0.0545270619534937	0.261919569341457	-0.209853123025054	0.833782309895583	0.999816799411981
RLTR10F	251.266165454635	-0.0551876631955347	0.34857570991109	-0.157417008890026	0.874916209417137	0.999816799411981
RLTR53_Mm	248.276511174344	-0.0575003307739837	0.244093359104956	-0.235578587950811	0.813759690209816	0.999816799411981
RLTR14_RN	324.031379685283	-0.0575045010450129	0.174750966687532	-0.329946106095623	0.741440684787867	0.999816799411981
RMER6A	2854.17134052919	-0.0577584244565239	0.119458371865417	-0.483560982484448	0.628697470946158	0.999816799411981
RLTR20B2	231.91083657598	-0.0585044892999995	0.214760671926759	-0.273205444259663	0.78469529521446	0.999816799411981
ORR1C1	1765.92606609102	-0.0596145981832834	0.126531589970167	-0.471162378562499	0.637524782438863	0.999816799411981
MLT2B1	241.191926455969	-0.0597517381986896	0.282497631048199	-0.211470237242684	0.832520354290713	0.999816799411981
MLTR11A	555.159004100818	-0.0607837048626547	0.185790215578233	-0.327257340277007	0.743473255021745	0.999816799411981
LTR10_RN	284.854040839907	-0.0619577636526426	0.178882491280449	-0.346803534157745	0.728738921856399	0.999816799411981
ORR1G-int	217.945861409105	-0.0620364189343998	0.19574292880226	-0.316680017525254	0.751486412698526	0.999816799411981
MLT1F2-int	51.5541402583348	-0.0626072170915056	0.330619216041335	-0.187099854882978	0.851582341936095	0.999816799411981
RLTR13C1	206.994548834039	-0.0630010714721945	0.203650825950824	-0.308306132869257	0.757849399839488	0.999816799411981
MT-int	865.696876067104	-0.0631084507734219	0.192095695286868	-0.328172093946121	0.742781546287131	0.999816799411981
MT2B1	1675.54044336348	-0.0634264725843608	0.128451192200516	-0.493737060190884	0.621491888446945	0.999816799411981
RLTR31M	36.1465386635472	-0.0638188242887876	0.325992217257518	-0.198082637894825	0.842980408641652	0.999816799411981
MLT1J2-int	0.434687332354917	-0.0646212762042838	0.182438093474328	-0.34622502302555	0.729173610647417	NA
RLTR13A1	65.5223835422476	-0.0648782389875072	0.281776158655699	-0.23060494528856	0.817621725371479	0.999816799411981
LTR81	1.70387873075951	-0.0657555987577722	0.344102941564556	-0.181816862431905	0.855726450780854	NA
LTR108c_Mam	1.33571287397286	-0.0679396284275196	0.291159102694019	-0.337923478047163	0.735420854325037	NA
RLTR1A2_MM	260.207021245867	-0.0680561606699102	0.184547902440466	-0.368026028360437	0.712853826321115	0.999816799411981
MER67D	6.69401263008398	-0.0686263012669271	0.429272464066902	-0.136355379974703	0.891540345767169	0.999816799411981
MTE2b-int	289.511310614041	-0.070038306296815	0.207808956328917	-0.336692380722994	0.736348807669259	0.999816799411981
MLT1A0	957.736111624549	-0.0723707726154433	0.145818280783206	-0.496387140325849	0.619621296249151	0.999816799411981
ERVL-B4-int	4911.87712651923	-0.0730808662079064	0.355523005657178	-0.199259154676596	0.84206002829797	0.999816799411981
ORR1A3	1609.42095990791	-0.0732708263415938	0.123261811091152	-0.594676117458457	0.552059988925226	0.999816799411981
LTR86A1	5.91608092227613	-0.0733875649905672	0.429259640810386	-0.153403417709711	0.878080149845885	0.999816799411981
LTR55	7.71278411000742	-0.0734281485181704	0.427765216490159	-0.184138832986663	0.853904542994993	0.999816799411981
LTR16C	89.4312351157822	-0.0735147964320583	0.255746278766319	-0.292523369226882	0.769886494814517	0.999816799411981
RMER20C_Mm	171.166668064795	-0.0737434950616027	0.21781034981813	-0.338359847647693	0.735092028455037	0.999816799411981
MYSERV-int	273.398821803704	-0.074440778761899	0.194419663636528	-0.382131041080883	0.702364168350028	0.999816799411981
ORR1D2	2609.62252459555	-0.0760936323406672	0.124681802065553	-0.610318985324288	0.54165052288192	0.999816799411981
MLT1A-int	6.01110401795067	-0.076429348947383	0.41812625676731	-0.341239376651781	0.732923382055129	0.999816799411981
LTR37-int	158.369410028727	-0.0764803439777586	0.232845692890363	-0.327740932475083	0.743107551563327	0.999816799411981
RMER20A	331.371640521812	-0.0770132074544288	0.211961336163713	-0.363129124191264	0.716508429444871	0.999816799411981
RLTR11A2	831.468683569135	-0.0772181371403695	0.170499113019931	-0.452896025792967	0.650623612813548	0.999816799411981
RNLTR23	1.00030061906836	-0.0781348916682597	0.266737044163894	-0.349274175095245	0.726883484374584	NA
ORR1C2	2119.22579872268	-0.0784044096545321	0.139685170253765	-0.56129189287297	0.574598567371396	0.999816799411981
IAPEY4_LTR	77.1507950639563	-0.0785832839071656	0.261719779338203	-0.297702861044126	0.765929959592967	0.999816799411981
MTE2a	3034.09454865075	-0.0786518574853498	0.123750952096809	-0.63563817904141	0.525012278911764	0.999816799411981
LTR91	704.120465774496	-0.0787384570532348	0.301950127465972	-0.259137826998353	0.795528899636481	0.999816799411981
RLTR43A	1.57645440682588	-0.0799199085927517	0.336354069724143	-0.262623734053304	0.792840604890854	NA
MER68	614.789406827213	-0.0811074045655067	0.156746040008721	-0.517647224909129	0.604704426126532	0.999816799411981
MTD-int	1105.05436214999	-0.0822452454850243	0.153931736480008	-0.534743656675272	0.592827128769014	0.999816799411981
LTR79	90.7655450947493	-0.0845457315218472	0.256455540342985	-0.334823051969772	0.737758570249011	0.999816799411981
LTR16E2	8.56699414914702	-0.0851132352099263	0.426636061415263	-0.202044184628287	0.839882182071594	0.999816799411981
MER67A	5.84208026124247	-0.0857671567385416	0.427655958533162	-0.209258813029228	0.834246202395023	0.999816799411981
RMER13B	574.744465963972	-0.0864992172284775	0.145775558809395	-0.593529352425753	0.552826945225155	0.999816799411981
MTA_Mm	3741.2802901605	-0.0869692956065869	0.14728276737133	-0.590461945175558	0.554880991477572	0.999816799411981
MLT1G	79.1846651449179	-0.088075120434914	0.310148379947317	-0.288084717351281	0.773281890744062	0.999816799411981
MTE2a-int	258.685145063343	-0.0895914781616686	0.2078768546314	-0.431144619779283	0.666363218681108	0.999816799411981
MER34	46.0976303121139	-0.090913044454161	0.314624960753974	-0.290242463082446	0.771630752801488	0.999816799411981
BGLII_A	70.7076479049735	-0.0940093638613966	0.251356951854976	-0.37089674388035	0.71071444047145	0.999816799411981
RLTR25B	1778.79337968471	-0.0961639729671356	0.172837806259647	-0.556479686501678	0.577882977283856	0.999816799411981
RLTR19A	109.891959817356	-0.0963695464786374	0.250622331847508	-0.385574166490031	0.699812068671937	0.999816799411981
ORR1B1-int	2122.01384003496	-0.0969003874500413	0.135589610446276	-0.714626601198311	0.474839802917328	0.999816799411981
MLT1B-int	30.8999918350408	-0.097143683624445	0.333624328956041	-0.29229973838834	0.770057458819499	0.999816799411981
RLTR13C2	363.936685411669	-0.0972854076109463	0.213339682299736	-0.45576564530468	0.648558510921343	0.999816799411981
MLT1F1	182.730074309914	-0.0973471887185848	0.202266169172411	-0.482717384201049	0.6292964180598	0.999816799411981
RMER15-int	568.393336037932	-0.0978644113273588	0.171670453262952	-0.57131361924524	0.567787071375895	0.999816799411981
RMER12C	611.632992529513	-0.0980846852349422	0.152416086560937	-0.644139156339036	0.519485201113851	0.999816799411981
BGLII	548.163352566924	-0.0984963125561424	0.162926772553332	-0.603618474226942	0.546097327402869	0.999816799411981
RLTR46	62.8347920209458	-0.100298735047444	0.32696968884202	-0.308722968284523	0.757532270569306	0.999816799411981
LTR81C	27.2263983014042	-0.101122298588981	0.36076544878449	-0.282949115510323	0.77721584354996	0.999816799411981
RLTR20C	44.0486071148183	-0.101894449170647	0.28972450091687	-0.347656954902644	0.728097827352331	0.999816799411981
ORR1A1	1210.12271405509	-0.102002422649278	0.149310325450669	-0.683101957660147	0.494542418490988	0.999816799411981
LTR16A1	12.6035978077337	-0.102054215436474	0.414332226231762	-0.246116774031406	0.805591838582975	0.999816799411981
RLTR13D3	334.11016025903	-0.10236215773604	0.177061493923876	-0.577988987305195	0.563271554380706	0.999816799411981
MTC	6270.64989724169	-0.102969869592992	0.124831394402293	-0.82492305523262	0.409415276172868	0.999816799411981
RLTR44C	120.307960583583	-0.103609398777513	0.316197314203857	-0.329712505938671	0.741617203322441	0.999816799411981
RMER13A2	296.608650478447	-0.106281810899021	0.191081287266574	-0.555537741897676	0.578526902272936	0.999816799411981
RLTR16C_MM	76.0966485167664	-0.106847962174428	0.316683665534727	-0.335961785207769	0.736899684171476	0.999816799411981
MLT1A	326.277094577564	-0.107424962550002	0.213699448310392	-0.503328104251385	0.614733610256729	0.999816799411981
RLTR45	690.031471556575	-0.107483921964902	0.215595600353061	-0.498652589814139	0.618024149641075	0.999816799411981
RLTR20B1	429.00053167379	-0.10936045011474	0.238588327076735	-0.456841261934993	0.647785145572889	0.999816799411981
RLTR33	380.226605161244	-0.111235890193723	0.210460058888781	-0.528012665395784	0.597490545311226	0.999816799411981
SRV_MM-int	153.4388764163	-0.112846389990759	0.202946746527906	-0.55638046865795	0.577950787936813	0.999816799411981
MLT1J1-int	11.4850792905559	-0.114635113150589	0.422431536440276	-0.285089032729558	0.775575932175524	0.999816799411981
RMER10A	1320.96105675982	-0.116741817855087	0.152029273279001	-0.767926946689761	0.442530587268875	0.999816799411981
RLTR40	914.921279979688	-0.117956080775757	0.137694571601384	-0.857199438014415	0.391334673020916	0.999816799411981
RLTR9D2	107.675410188325	-0.120434984904297	0.256256524687819	-0.479381228624312	0.631667445054645	0.999816799411981
MER68-int	14.2124587216818	-0.121907070954451	0.420652338300268	-0.295079843211835	0.767932887309339	0.999816799411981
RLTR28	750.059766335571	-0.122949758732948	0.152781715246255	-0.804437194573687	0.42114452753326	0.999816799411981
RLTR20B3	128.441815334369	-0.123163077863367	0.224841715317016	-0.548796271131288	0.583145269576965	0.999816799411981
RLTR11D	77.3110384559967	-0.125528929749297	0.276514534188476	-0.458297907817258	0.646738427036771	0.999816799411981
RMER6B	445.598217979636	-0.125664485301666	0.168973873969994	-0.742962014560686	0.457504678291259	0.999816799411981
MER92-int	37.4174456798016	-0.126157407711507	0.311955996781078	-0.405442451955317	0.685152311587659	0.999816799411981
LTR105_Mam	38.7858237908277	-0.126816271085704	0.314273546998547	-0.401830436433638	0.68780882080217	0.999816799411981
RMER17D2	227.181520236998	-0.12735855185888	0.183057699350793	-0.695224290074827	0.486914752249383	0.999816799411981
LTR88c	59.343355109119	-0.129266970116644	0.289774803052347	-0.450135458465993	0.652612770694399	0.999816799411981
RLTR18	522.636146521809	-0.129316070101841	0.151096712668039	-0.855220491036895	0.392429094315892	0.999816799411981
BGLII_C	6.80714531736063	-0.129908136448731	0.428155997249093	-0.346599902983166	0.728891918807654	0.999816799411981
RLTR1C	81.9925694382044	-0.129997846906447	0.256629969519108	-0.505606225940172	0.613133110051677	0.999816799411981
RLTR24	207.869496461184	-0.132790640432977	0.2108861112461	-0.629045509170018	0.529319262789924	0.999816799411981
RLTR48B	46.1806355163173	-0.134020164064282	0.309376942760964	-0.435827719339403	0.662961730740306	0.999816799411981
RMER3D4	0.411764433325785	-0.134251840540489	0.149978530290839	-0.656402007630849	0.511565499038773	NA
RLTR20C2_MM	727.393119061702	-0.134314541492371	0.143746881630343	-0.934589898470041	0.349999686856459	0.999816799411981
MER68B	86.9412244766117	-0.138681724687535	0.246293609273926	-0.56529624891297	0.571872279677667	0.999816799411981
MamRep605	90.8642486886774	-0.139083859976389	0.266942339253207	-0.522743664040796	0.601152648229662	0.999816799411981
RLTR50B	22.086368113485	-0.141008786992214	0.390960108434264	-0.356001084229137	0.721839753209589	0.999816799411981
MER4B-int	8.1925136076259	-0.143958920080479	0.429035867405766	-0.375563761912932	0.707241235515193	0.999816799411981
RLTR12A	111.363536283656	-0.144787458029855	0.260864268946868	-0.555039572742983	0.578867593161538	0.999816799411981
LTR67B	61.2111159653529	-0.144855372857119	0.349271820137909	-0.409055912209786	0.682498629671783	0.999816799411981
RMER17B	604.107273058289	-0.145091259473591	0.188487404244976	-0.770277888820561	0.441135069588711	0.999816799411981
RLTR1D	89.3904788124618	-0.145964244500829	0.248951212974591	-0.581589634586516	0.560843126474345	0.999816799411981
MMERVK10D3_LTR	74.3513524060599	-0.145987625890429	0.323466507628703	-0.473828304824577	0.635622348558417	0.999816799411981
MLT2B3	128.832353293297	-0.147783140547393	0.246631286307112	-0.599818296720132	0.54862733810734	0.999816799411981
MTD	10315.0735604109	-0.150382075411515	0.115409291010951	-1.30312350105008	0.192532601504608	0.999816799411981
LTR90B	3.41674340656022	-0.150953830311239	0.405542520291054	-0.348592745790833	0.727395074547473	NA
ORR1G	973.829299030619	-0.154478966147882	0.165273773603293	-0.934975173652137	0.349801093899135	0.999816799411981
RLTR34D_MM	34.7049361597264	-0.155520674502733	0.32827863193252	-0.47282161477139	0.636340451842844	0.999816799411981
MTEb	2005.12194574354	-0.155549261358094	0.150907233010447	-1.03089937180264	0.302588011239738	0.999816799411981
MTB	3712.90059651913	-0.156432121700997	0.130758554888664	-1.19624634122318	0.231600441610099	0.999816799411981
MER67C	37.137771645108	-0.157318373235983	0.321218997449636	-0.487921716675511	0.625605291550758	0.999816799411981
ORR1D-int	223.338522696038	-0.157410756697873	0.179504597528628	-0.877050588754882	0.38045916101868	0.999816799411981
RLTR13C3	148.864201470954	-0.157667471706823	0.226802163835881	-0.69370568021831	0.487866803070694	0.999816799411981
MER34-int	53.5508618794543	-0.15795709933943	0.318485225024477	-0.49450076944199	0.620952563082525	0.999816799411981
MLT2D	149.967896393247	-0.158274229070219	0.216917742060006	-0.730907263409287	0.464835799151512	0.999816799411981
RLTR12E	233.337647776904	-0.15912123482132	0.206981956554305	-0.768768021021286	0.442031036242356	0.999816799411981
RLTR15	464.944360317575	-0.161378586234552	0.15702570107327	-1.02745647612847	0.304205569814777	0.999816799411981
ORR1A4	2457.68455316603	-0.162345745299098	0.133895196898235	-1.21264670084579	0.225264925690854	0.999816799411981
MLT2C2	66.3900339758294	-0.163321780601776	0.265587011255226	-0.613420967453781	0.53959802554205	0.999816799411981
ORR1D1	4306.04767415138	-0.163436827995484	0.123916863919441	-1.31901531297277	0.187163993165025	0.999816799411981
LTR103b_Mam	14.3031320302289	-0.164059021539152	0.411219277366348	-0.399312607482184	0.689662878628116	0.999816799411981
RMER13A	141.109732296465	-0.164519859520996	0.263484310809548	-0.626936120669939	0.53070110894459	0.999816799411981
MLTR18B_MM	833.47897381633	-0.164603283908347	0.20557109652402	-0.800408122639492	0.42347437640862	0.999816799411981
ETnERV3-int	2284.68951291791	-0.164720371131877	0.28051078599997	-0.586723876439656	0.557389169386424	0.999816799411981
MLTR18D_MM	140.985403360827	-0.165517301584495	0.255158305311662	-0.649356792012273	0.516107785250634	0.999816799411981
RLTR26	92.2954551186084	-0.166738902979715	0.24681011999279	-0.672046522091412	0.501554079918827	0.999816799411981
RLTR21	1006.34327518828	-0.166828476811955	0.155469999251587	-1.07283748207583	0.283344040264312	0.999816799411981
MLT1F	482.191219861473	-0.16793533543494	0.194764009693845	-0.861735220614989	0.388833239399745	0.999816799411981
MLT1J2	155.732890128556	-0.168794806990039	0.218182031100904	-0.774135556087367	0.438850632937744	0.999816799411981
MLT-int	1427.92078322534	-0.16884719533601	0.224782392972395	-0.751846939897837	0.452143109980593	0.999816799411981
RMER4A	952.036021729197	-0.17275101382277	0.181193912201782	-0.953196714143625	0.340490410937542	0.999816799411981
MTE2b	2021.36987019651	-0.174811800312738	0.131296199788863	-1.3316499142241	0.182975254759553	0.999816799411981
MLTR18A_MM	76.4763836704013	-0.176454454461852	0.274789403799023	-0.65296323832489	0.513779978445139	0.999816799411981
LTR16	60.9523146774581	-0.176940639255999	0.280262231608342	-0.637427465025093	0.523846443175842	0.999816799411981
ERVB3_1-LTR_MM	170.594430131538	-0.180698576480654	0.207178052241195	-0.869212285238272	0.38473102904568	0.999816799411981
LTR83	13.5221329409442	-0.180869089335702	0.398306793699182	-0.437835040640695	0.661505867769975	0.999816799411981
MamRep1151	16.4470259634781	-0.181192278027604	0.396271147176188	-0.441051488434639	0.659175722323067	0.999816799411981
RLTR30B_MM	61.6023466404968	-0.181999851259472	0.282025421701206	-0.64285512774351	0.520318108184299	0.999816799411981
RLTR30E_MM	241.822469697871	-0.183183209069972	0.223972924312167	-0.815307183235275	0.414896498057832	0.999816799411981
MER89-int	1.52771970150528	-0.183792254988089	0.327044569586862	-0.696713004525434	0.485982418675607	NA
MT2A	2704.51957817306	-0.183827100542995	0.121235803878999	-1.51640217317641	0.129417689899387	0.999816799411981
LTR102_Mam	82.8538517458796	-0.187443674282745	0.267363561383501	-0.706800071547681	0.479690730112065	0.999816799411981
MLT2B4	110.525078939254	-0.187614444836906	0.253899764411192	-0.739102342592617	0.459844854478321	0.999816799411981
RLTR20A1	25.3710145298819	-0.18884845445107	0.351900107327295	-0.538900307475166	0.589955645058418	0.999816799411981
LTR78B	292.90556733727	-0.191497558976163	0.180137117204269	-1.06377963781475	0.287428537692564	0.999816799411981
IAPLTR3	15.5970646654221	-0.193184394647028	0.417029549664918	-0.475014481383525	0.634776651498267	0.999816799411981
RLTR44E	82.5521918047586	-0.196164882423407	0.307806939566508	-0.645177827608269	0.518811953030393	0.999816799411981
MurERV4-int	943.744976253528	-0.197541627447914	0.137820250050721	-1.43347884607428	0.151721040027725	0.999816799411981
RMER16B2	179.881743565096	-0.200801163394167	0.266943033648333	-0.744712036845433	0.45644582094449	0.999816799411981
RLTR9C	51.8213141386499	-0.200967711668257	0.283700085196389	-0.707431663545918	0.479298265714118	0.999816799411981
IAPEY3C_LTR	46.0778263257967	-0.203567131685715	0.339355058256427	-0.598055418930211	0.549802955518751	0.999816799411981
MER88	6.69366654570551	-0.205068585020423	0.429236700367532	-0.457735113285101	0.64714275797017	0.999816799411981
RMER3D3	3.96445698588333	-0.205593473274935	0.421561384614413	-0.48609127657636	0.626902451611638	NA
MLT2B2	131.294752039665	-0.206584635732863	0.210482619439256	-0.983302572396657	0.325458544454617	0.999816799411981
RLTR16	281.133772178017	-0.207032478588495	0.204238461614883	-1.01379637829009	0.310679923825468	0.999816799411981
RMER17B2	233.277239137965	-0.207685128682673	0.222616791748625	-0.935936244288467	0.349306014644543	0.999816799411981
MLT1H2-int	1.30572285648189	-0.210665801115492	0.288090282269949	-0.769378190997865	0.441668831554423	NA
RLTR17D_Mm	187.880277137709	-0.211649982605598	0.22161036944383	-0.956053739173717	0.33904508502711	0.999816799411981
MLT1G1	751.299276866337	-0.215343593946022	0.19575292639647	-1.10077939496579	0.270992681674699	0.999816799411981
ORR1D1-int	1191.38339128755	-0.216063292359844	0.132401955716449	-1.63154529780116	0.1027753099208	0.999816799411981
RLTR30	90.169277838809	-0.21624080430946	0.240201394522741	-0.900898905826445	0.367642073047582	0.999816799411981
MERV1_I-int	291.140540036401	-0.216615845792481	0.18851125294561	-1.14825529429583	0.250863188657055	0.999816799411981
RLTR12G	59.7243070998517	-0.219154425507249	0.318493714427416	-0.685044057617197	0.493316119769038	0.999816799411981
ORR1E	3872.26290044711	-0.219551843047271	0.13489413238918	-1.62767755679508	0.103593274368811	0.999816799411981
MLTR32C_MM	8.86138653920541	-0.222635862563869	0.425274855029483	-0.522355370175328	0.601422923803422	0.999816799411981
MER110-int	1.6393303532219	-0.223575430722458	0.346716341064595	-0.519726730729109	0.603254053214459	NA
Eutr10	4.92608558571913	-0.22676772649272	0.426969221339468	-0.502608158689161	0.615239791990125	NA
RLTR11C_MM	171.751623375631	-0.228428177458863	0.232145789162799	-0.981569168309547	0.326312142967549	0.999816799411981
EUTREP8	2.83361504792325	-0.229923642090398	0.3883545987839	-0.521053153310185	0.602329744098671	NA
LTR89	40.8998230001017	-0.22997253118938	0.319331262066761	-0.726526253100926	0.467516219362101	0.999816799411981
RLTR20A2	46.8050627509579	-0.231571911793026	0.305140680263229	-0.774649019787524	0.43854708295917	0.999816799411981
MER21-int	6.98578193949911	-0.233356035578929	0.429143599871192	-0.608462642376325	0.542880675658634	0.999816799411981
RLTR35B_MM	43.0949073288224	-0.233683818296354	0.302506360161824	-0.759689670221405	0.447440104763878	0.999816799411981
RLTR12D	142.387881921216	-0.237927248292323	0.229630970831867	-1.03593646246597	0.300231785468172	0.999816799411981
RLTR53B_Mm	30.1539936577999	-0.23794794205923	0.397608452343485	-0.588302099251219	0.556329536796122	0.999816799411981
RLTR46A2	6.91650350714061	-0.239694248088344	0.429186742823475	-0.564643880432208	0.572316012489048	0.999816799411981
MamGypLTR1b	27.8611689177182	-0.239745156744382	0.386131574627596	-0.61605150624254	0.537860526346615	0.999816799411981
IAP1-MM_LTR	82.0152944765702	-0.241129375545242	0.323958080668818	-0.750003988131863	0.453252302805752	0.999816799411981
MLTR73	132.691684746153	-0.24155139725526	0.228247045927364	-1.05982021166727	0.289226399893662	0.999816799411981
LTR16B1	22.1188563573667	-0.243224107668614	0.370654893253388	-0.670351238445865	0.502633911064652	0.999816799411981
RLTR13B4	166.871721420224	-0.244669818008156	0.237577124470507	-1.02928999628084	0.303343422739056	0.999816799411981
RMER17A	306.990733727022	-0.245730736848242	0.175141483530685	-1.40278777921105	0.160680132290764	0.999816799411981
MLTR13	141.934374242413	-0.246972921126769	0.342428717299421	-0.734114555757554	0.462878922986635	0.999816799411981
BGLII_B2	360.597793971489	-0.248118347645669	0.176376294538971	-1.40561405988181	0.159838758740561	0.999816799411981
RLTR45-int	3757.50967257775	-0.253220962598848	0.231216300998156	-1.09434358603185	0.273804316013261	0.999816799411981
LTR65	34.1914612183066	-0.253918113585902	0.330675204006942	-0.772266197988018	0.439956781148501	0.999816799411981
LTR73	9.33418785557075	-0.255672637594266	0.423786760283061	-0.636824228301587	0.52423934260045	0.999816799411981
MLT1E1A	140.813037697624	-0.255694805260748	0.216069106906639	-1.18428662401554	0.236299621887938	0.999816799411981
MMERGLN-int	6366.36037707659	-0.257139511515566	0.19629032270389	-1.3075191046944	0.191036470819922	0.999816799411981
MER65D	8.90750425595848	-0.257587200967819	0.424559245204223	-0.647998125747079	0.516986162517413	0.999816799411981
RLTR19A2	17.4749029102617	-0.259723043565226	0.396723853747319	-0.667308600189301	0.504575034100988	0.999816799411981
RLTR9B	55.4488357534059	-0.264904350230469	0.315311589514876	-0.845782738795738	0.397673956489874	0.999816799411981
LTR16A2	33.7922182440225	-0.266970150997822	0.334286124491206	-0.800000476399169	0.423710521149216	0.999816799411981
MLT1E3	103.918317402354	-0.273953210279567	0.273299409758265	-1.00164012059401	0.316517436425934	0.999816799411981
MTEa	3643.21565981271	-0.276554170414843	0.135560023093024	-2.04007222442221	0.0413431326969372	0.856292429562363
LTR84a	8.19032452884512	-0.276675392015187	0.427749845875638	-0.676588676582512	0.498666965526315	0.999816799411981
RLTR31_Mm	73.1331805487808	-0.28194235865333	0.261547296793165	-1.07356955289017	0.283015649909809	0.999816799411981
LTR107_Mam	39.2343028063877	-0.283092110573841	0.33774768687998	-0.853577717771033	0.393339008972005	0.999816799411981
RMER16_Mm	85.8508494328038	-0.284797498197023	0.264622166918663	-1.0737330938242	0.282942324413349	0.999816799411981
RMER6BA	375.951450446068	-0.287283523155741	0.182776971149903	-1.56776583670383	0.116935790531896	0.999816799411981
LTRIS4B	14.7752890044794	-0.287452395896115	0.388850005722129	-0.703394338991667	0.481810033465111	0.999816799411981
RLTR47_MM	2.41040891435492	-0.28763236739513	0.388828410351926	-0.599074461992252	0.549123230782177	NA
RMER6-int	67.0660588325821	-0.293673794408987	0.311460120217904	-0.949491161259314	0.342370865287745	0.999816799411981
MER110	6.97038797405407	-0.302477188402756	0.428482110038835	-0.708232625190818	0.478800809011141	0.999816799411981
EUTREP16	7.96281713016502	-0.302631387405021	0.42856861660519	-0.750117031758969	0.453184222560435	0.999816799411981
MER70B	16.6763323431735	-0.304131458585939	0.4149013434181	-0.773168105118331	0.439422899442238	0.999816799411981
BGLII_B	189.245274935265	-0.306013536028537	0.196457699566299	-1.55950224727668	0.118877553095386	0.999816799411981
MER73	3.08476264625836	-0.309651485600162	0.392812748798594	-0.767630769180155	0.442706576961326	NA
MLT1A1	2505.20480937429	-0.309657765321795	0.223632992044011	-1.38676100841429	0.165514650411519	0.999816799411981
MER92B	112.926293347046	-0.31047409077233	0.247132718587475	-1.2420228984504	0.214228113609858	0.999816799411981
HERVL40-int	78.6104060496495	-0.312229358893177	0.260825275776831	-1.1866779366199	0.235354681044048	0.999816799411981
LTR41B	166.383578429897	-0.313651889098114	0.259626330325162	-1.21247039696018	0.225332367737417	0.999816799411981
MLTR31FA_MM	98.4004002522343	-0.315351391747832	0.243124779749775	-1.2968653147701	0.194677532655802	0.999816799411981
MLTR12	101.302193699109	-0.329678785264618	0.254987536549447	-1.29104141183343	0.196689318066417	0.999816799411981
Eutr18	21.8141907259577	-0.330962256064871	0.372382357425378	-0.88997918176025	0.373477064631739	0.999816799411981
MER57-int	12.4651778184732	-0.336437256829116	0.413939476477411	-0.77306829188364	0.439481965329816	0.999816799411981
RLTR20B4_MM	58.9597397321576	-0.348091787493096	0.280517475175617	-1.23860803887807	0.215490689573249	0.999816799411981
RLTR14-int	496.910239165651	-0.354619435308911	0.189981262902954	-1.86851418191072	0.0616904352317199	0.999816799411981
RLTR3_Mm	7.2976081094372	-0.35579943880146	0.428862172942943	-0.935320956657379	0.349622918381127	0.999816799411981
LTR33A_	38.9806153132212	-0.356599877621961	0.401078808422526	-0.898148185407202	0.369106552901096	0.999816799411981
RLTR20A3_MM	103.473131787108	-0.36021164608448	0.221332290581933	-1.62191736627673	0.104821042592941	0.999816799411981
LTR88a	6.88239304285703	-0.361468938745084	0.428607222638722	-0.874485462216082	0.381853933877096	0.999816799411981
LTR40A1	3.67425753525222	-0.362586741798517	0.378031426673183	-1.16346198283637	0.244642114068835	NA
MER57C2	15.1435192214629	-0.364534730803982	0.418630232313904	-0.848047891367574	0.396411299871349	0.999816799411981
RLTR13A	91.1008216771479	-0.366917186739045	0.251365796874522	-1.46166008325541	0.143834380809162	0.999816799411981
RLTR31B_Mm	31.3521982043051	-0.367430056386331	0.356568946547884	-1.05096184856948	0.293276112438316	0.999816799411981
LTR53	153.383869792495	-0.370554249438219	0.307597479195267	-1.19720105126522	0.231228200222708	0.999816799411981
LTR40a	39.0875048204365	-0.37562623383233	0.319796438946543	-1.18116117866569	0.237538700044821	0.999816799411981
LTR37A	53.9089395220483	-0.376899505415256	0.364025065630481	-1.03111793003961	0.30248552057301	0.999816799411981
RLTR13B1	258.664352721889	-0.387722503362623	0.315848395798928	-1.2229344182385	0.221354467500276	0.999816799411981
RLTR13A2	92.4646367078466	-0.39158346723447	0.268624014929219	-1.46236770217986	0.143640475088236	0.999816799411981
MLT1C-int	3.95477520281076	-0.401727165584777	0.388773604447524	-1.93459106397906	0.0530404974640662	NA
HERVL74-int	5.46360977566424	-0.408743325729837	0.42486073248573	-1.09574463656642	0.273190542814464	0.999816799411981
RMER17A-int	49.8648699246219	-0.431654415367822	0.292517514213915	-1.47406612212453	0.140463788908011	0.999816799411981
ERVB4_2-LTR_MM	196.674760396223	-0.439160760092265	0.367943357908903	-1.17025288924484	0.241899214415688	0.999816799411981
LTR90A	5.85634424230958	-0.447965536297208	0.429078867394732	-0.995900409698718	0.319298536237391	0.999816799411981
MLT2C1	41.2433553892924	-0.457611372708694	0.325379657600436	-1.42214052246343	0.154985461059095	0.999816799411981
MamGypsy2-LTR	12.9651888092614	-0.465977961329935	0.410755122335132	-1.171273091442	0.241489023871854	0.999816799411981
ERVB2_1A-I_MM	197.331130254684	-0.479564782922844	0.234081450693438	-2.04432619937096	0.0409213326689711	0.856292429562363
EUTREP7	5.50405814591125	-0.485045205419034	0.42213369235721	-1.15141668879204	0.249560851316575	0.999816799411981
MLT1J-int	18.4188184005989	-0.500934184478248	0.392517480759742	-1.30553097151165	0.191712108059733	0.999816799411981
LTR69	3.94932108412531	-0.507493630983253	0.412086866615238	-1.29763241853237	0.194413676674592	NA
ERVB4_3-LTR_MM	2.1115992048034	-0.516251918437571	0.364083608466816	-1.4331329929834	0.151819834318282	NA
LTR85b	5.53399982538363	-0.516608207623762	0.425925503715239	-1.31033661651888	0.190081985508904	0.999816799411981
BGLII_Mur	150.40513555213	-0.518605515664288	0.205286142897218	-2.52280601724435	0.0116422603586172	0.368443298408002
RLTR8	77.7208442694421	-0.522093756206495	0.33482576566096	-1.54708656703162	0.12184237265261	0.999816799411981
MLT1I	85.0079909670696	-0.531633433262572	0.302210838981825	-1.76140121725612	0.0781705191644414	0.999816799411981
RLTR10D2	174.111096492111	-0.545893256951266	0.256502955834751	-2.12997773209951	0.0331734518277606	0.802598321004499
MER129	2.655008559525	-0.54742806218408	0.392884022976961	-1.23714598801529	0.216032889268022	NA
RMER19A	1643.93639303429	-0.547552092738695	0.121262428783584	-4.51291019054173	6.39441037874437e-06	0.00172009639188223
MamGypLTR1c	25.7701901032307	-0.551495658319129	0.366272410660388	-1.51867085153661	0.128845367130018	0.999816799411981
ERVB4_1-LTR_MM	10.6886208985527	-0.552580735279346	0.424148684769443	-1.20615379980191	0.227758193966361	0.999816799411981
MLT1I-int	2.30595104058433	-0.560425979995197	0.381328943452178	-1.34300831358897	0.179269281884677	NA
RLTR20A2B_MM	33.7329735078732	-0.561796790884233	0.32651969086892	-1.70868526071009	0.087509265784526	0.999816799411981
ERVB2_1-I_MM	21.5404939851199	-0.566385032581556	0.379118285118156	-1.44048714207738	0.149729625200224	0.999816799411981
LTR41C	11.2538787744534	-0.590717810771212	0.414463335250817	-1.41779476429847	0.156250693215028	0.999816799411981
LTR86C	7.03481067485311	-0.624710400047086	0.428793142409964	-1.41982450959704	0.15565877763478	0.999816799411981
RLTR13B3	168.100103218054	-0.630229517626784	0.220883392607909	-2.85136372626109	0.00435321415125343	0.223050401273747
MER65-int	4.37493413650321	-0.656277172666924	0.42308633385471	-1.44172945557397	0.14937871063305	NA
RLTR9A2	62.1538150060483	-0.672910947730123	0.344641443888836	-1.98523238193779	0.0471186231214002	0.915179821607423
RLTR5_Mm	24.8952923121131	-0.696201678134784	0.369948214781318	-1.85387772864776	0.0637566548474614	0.999816799411981
MLT1D-int	18.3400401240035	-0.701611342070422	0.382605251597208	-1.85242362714392	0.0639650151094034	0.999816799411981
RLTR13B2	113.918285629356	-0.754967861768534	0.291928601642198	-2.56586279302955	0.010291953039103	0.351875494596375
MLT1A0-int	21.0730475648081	-0.798836162608838	0.393889079095903	-2.09322612781078	0.0363289734281974	0.814374487682092
LTR68	9.21790587052261	-0.848435664943132	0.427277774444897	-2.01615748468551	0.0437835105727564	0.883779867318478
RLTR48C	51.7075566335295	-1.09589684190385	0.302615170342791	-3.56006562804394	0.000370762123364457	0.0498675055925195
MER76-int	NA	NA	NA	NA	NA	NA
MER83A-int	NA	NA	NA	NA	NA	NA
MER83B-int	NA	NA	NA	NA	NA	NA
MLT1E-int	NA	NA	NA	NA	NA	NA
MLT1E1-int	NA	NA	NA	NA	NA	NA
MLT1E3-int	NA	NA	NA	NA	NA	NA
MLT1K-int	NA	NA	NA	NA	NA	NA
MLT1L-int	NA	NA	NA	NA	NA	NA
MLT1O-int	NA	NA	NA	NA	NA	NA
RLTR43B	NA	NA	NA	NA	NA	NA
RMER3D1	NA	NA	NA	NA	NA	NA
UCON51	NA	NA	NA	NA	NA	NA
X1_LR	NA	NA	NA	NA	NA	NA
