# Supplementary material for: Morc3 silences endogenous retroviruses by enabling Daxx-mediated histone H3.3 incorporation
Source: Nat Commun. 2021 Oct 14;12:5996. doi: 10.1038/s41467-021-26288-7 (PMC8516933; doi:10.1038/s41467-021-26288-7)
Supplement: Supplementary file 12 — Source Data [file 41467_2021_26288_MOESM12_ESM.zip › Source_data_folder/Fig3C_RT-qPCR_Morc3_target_gene_expression.txt]

genotype	gene	cells	fc	average	sd
ko	Cd200	KO272.05.09	0.015151573175787	0.0137810039599451	0.00145304356121799
ko	Cd200	KO272.04.04	0.0139338664806578	0.0137810039599451	0.00145304356121799
ko	Cd200	KO272.04.02	0.0122575722233904	0.0137810039599451	0.00145304356121799
ko	Eps8	KO272.04.04	0.0686184074958233	0.065816515713587	0.0157430385151743
ko	Eps8	KO272.05.09	0.0799704826644214	0.065816515713587	0.0157430385151743
ko	Eps8	KO272.04.02	0.0488606569805164	0.065816515713587	0.0157430385151743
ko	Irak3	KO272.05.09	0.0589490104420342	0.0492582979143909	0.0145126990728435
ko	Irak3	KO272.04.02	0.0325729246569647	0.0492582979143909	0.0145126990728435
ko	Irak3	KO272.04.04	0.056252958644174	0.0492582979143909	0.0145126990728435
ko	Tbc1d13	KO272.05.09	0.178699983412771	0.174207561257653	0.00804680916677339
ko	Tbc1d13	KO272.04.04	0.179005123682388	0.174207561257653	0.00804680916677339
ko	Tbc1d13	KO272.04.02	0.1649175766778	0.174207561257653	0.00804680916677339
ko	Ube2l6	KO272.04.04	0.0503478083004101	0.043896704821032	0.00574234849858674
ko	Ube2l6	KO272.04.02	0.0419985619117296	0.043896704821032	0.00574234849858674
ko	Ube2l6	KO272.05.09	0.0393437442509564	0.043896704821032	0.00574234849858674
res.wt	Cd200	T131.3M	0.000519532505791165	0.000975452311865882	0.00071113603307896
res.wt	Cd200	T131.3D	0.000611958661896012	0.000975452311865882	0.00071113603307896
res.wt	Cd200	T131.3C	0.00179486576791047	0.000975452311865882	0.00071113603307896
res.wt	Eps8	T131.3D	0.0202264716975266	0.0214036935972188	0.00881037604498661
res.wt	Eps8	T131.3M	0.0132411139136004	0.0214036935972188	0.00881037604498661
res.wt	Eps8	T131.3C	0.0307434951805295	0.0214036935972188	0.00881037604498661
res.wt	Irak3	T131.3M	0.00744851377761362	0.0130054797621489	0.00484926106123109
res.wt	Irak3	T131.3C	0.0163801419430926	0.0130054797621489	0.00484926106123109
res.wt	Irak3	T131.3D	0.0151877835657405	0.0130054797621489	0.00484926106123109
res.wt	Tbc1d13	T131.3M	0.122102809796926	0.121183627431136	0.0104350497268707
res.wt	Tbc1d13	T131.3D	0.13112867899252	0.121183627431136	0.0104350497268707
res.wt	Tbc1d13	T131.3C	0.110319393503962	0.121183627431136	0.0104350497268707
res.wt	Ube2l6	T131.3D	0.00806405851002623	0.0074148440663537	0.000832098713496679
res.wt	Ube2l6	T131.3C	0.00770365246511904	0.0074148440663537	0.000832098713496679
res.wt	Ube2l6	T131.3M	0.00647682122391583	0.0074148440663537	0.000832098713496679
wt	Cd200	wt26.05.09	0.000469973614410807	0.000363720350118219	0.000138664179481326
wt	Cd200	wt26.04.04	0.000414326246821879	0.000363720350118219	0.000138664179481326
wt	Cd200	wt26.04.02	0.000206861189121972	0.000363720350118219	0.000138664179481326
wt	Eps8	wt26.04.04	0.0191885322012619	0.0208277607915388	0.00555150797202468
wt	Eps8	wt26.05.09	0.0270143051202316	0.0208277607915388	0.00555150797202468
wt	Eps8	wt26.04.02	0.0162804450531228	0.0208277607915388	0.00555150797202468
wt	Irak3	wt26.05.09	0.00347573558520301	0.00312568393605506	0.00133818866678324
wt	Irak3	wt26.04.02	0.00164725994127226	0.00312568393605506	0.00133818866678324
wt	Irak3	wt26.04.04	0.00425405628168991	0.00312568393605506	0.00133818866678324
wt	Tbc1d13	wt26.05.09	0.0730418634775364	0.0696412594355587	0.00304047431927702
wt	Tbc1d13	wt26.04.04	0.0686968695777523	0.0696412594355587	0.00304047431927702
wt	Tbc1d13	wt26.04.02	0.0671850452513875	0.0696412594355587	0.00304047431927702
wt	Ube2l6	wt26.04.04	0.00230618106419137	0.00223124071395397	0.000698414565582117
wt	Ube2l6	wt26.04.02	0.00149837794227777	0.00223124071395397	0.000698414565582117
wt	Ube2l6	wt26.05.09	0.00288916313539277	0.00223124071395397	0.000698414565582117
