# Supplementary material for: Morc3 silences endogenous retroviruses by enabling Daxx-mediated histone H3.3 incorporation
Source: Nat Commun. 2021 Oct 14;12:5996. doi: 10.1038/s41467-021-26288-7 (PMC8516933; doi:10.1038/s41467-021-26288-7)
Supplement: Supplementary file 12 — Source Data [file 41467_2021_26288_MOESM12_ESM.zip › Source_data_folder/Fig6E_Daxx_ChIP_MS.txt]

Symbol	Daxx.FL	Daxx.dSIM
Daxx	1	1
H3f3c	0.810831005354397	0.636848438196356
H4c1	0.449636786590422	0.39178950655503
Npm1	0.14301418456198	0.115671549362627
Hmgb2	0.108051694680806	0.0956538172884867
Gapdh	0.0873445453725075	0.0817460301688165
Ppia	0.0571014811742311	0.0574987824316211
Ncl	0.0533887169090419	0.0488280621639938
Trim28	0.0512937702559044	0.0460313168657287
Hmgb1	0.0559053555929807	0.0455638532612041
Sumo2	0.184529252126137	0.0428563583276695
Set	0.0303400215267641	0.0322891440399849
Cbx3	0.0318608590985522	0.0256981832626642
Hist1h2bp	0.0351216045755532	0.0235813446358922
Hspa8	0.0227863002645853	0.0228734986777193
Hist1h2ah	0.0396638740013281	0.0226434423136825
Rps27a	0.0198143092473466	0.0201330149625961
Rpl35	0.0221842982968967	0.0199636242101805
Hnrnpa3	0.0173204538353384	0.0188987941497035
Rpl7a	0.0208106939471913	0.0186604190499935
Ubtf	0.0209467343012997	0.0159963917555151
Hnrnpa1	0.016414668392282	0.0158678642030051
Hnrnpa2b1	0.0188054152691994	0.0152992186200874
Rpl27	0.0144916767039225	0.0146202604164195
Sub1	0.0170059554515768	0.0144603542766781
Rpl23a	0.0143303763923101	0.014447350256058
Nap1l1	0.0193598823877707	0.0142916831409996
Ppm1g	0.012894471004817	0.0141153354755167
Rpl5	0.0141754410136503	0.0133281527527393
Ddx39a	0.0130703894682494	0.0125732705587536
Eef1a1	0.0169150184715572	0.0124714336465568
Rpl38	0.0155705936566238	0.012383295631095
Rps8	0.0154678676189041	0.012340730183032
Rps14	0.0172488866761761	0.0122074838610966
Supt16h	0.0137033090454013	0.0119565982831121
Prdx1	0.0117877863612662	0.0118851897413685
Rpl7	0.0125832557001117	0.0114092622843961
Hnrnpab	0.0118612757096318	0.0111499632461843
Hnrnpk	0.0110488256691609	0.011116519084245
Rpl15	0.0118422512594492	0.0108922300858481
Rpl14	0.010690665774337	0.0106181907137919
Srsf3	0.0100949295630449	0.0105915564866605
Eif5a	0.0158060453147978	0.0105568086899096
Hsp90ab1	0.0126266033474468	0.0104016722536198
Hnrnpc	0.010583164978724	0.0102987115353031
Rpl4	0.0127556181107447	0.0101769920615117
Cfl1	0.0118107855796297	0.0101183951674517
Hnrnpd	0.00945995849452065	0.0100024749473026
Anp32a	0.0134064182456769	0.00998166177824302
Tkt	0.00892348005395649	0.00996934461929668
Rps7	0.0102197388390853	0.00950257912780032
Rpl19	0.0107316287653657	0.00944847663853734
Hnrnpu	0.00897332120114688	0.00943941658686018
Rps11	0.0101515567491002	0.00938427423415959
Rpl26	0.00868455003384914	0.00929742989974263
Anp32b	0.00990633271321596	0.00907112235319108
Srsf2	0.00879337435537233	0.00906423867187727
H1-1	0.0110642418590285	0.00897217744499394
Ran	0.0100025850251051	0.00854010454833226
Rpl18	0.0129469733624524	0.00843928116836561
Hnrnpf	0.00808101262926328	0.00829828170884608
Rbbp4	0.00872560761159763	0.00829216737291381
Rpl13	0.0101560381514313	0.00805713829377615
Ddx5	0.00936373570057784	0.00784629417765037
Cfdp1	0.00636179696791148	0.00777595798108751
Eif4a3	0.00839092365913965	0.00761174215149834
Anp32e	0.00896508420394959	0.0075304258700346
Ssrp1	0.00750513203241473	0.00735570448417848
Parp1	0.00759117202132135	0.00728598609437869
Rpl6	0.00888412878754934	0.00722037752330342
Rcc2	0.00815685295505863	0.00714254296690693
Cacybp	0.00923068197485324	0.00712452482134331
Ssb	0.00809852940803005	0.0070553476490084
Zcchc10	0.00695669390521782	0.00699570929366313
Rpl31	0.00844096701222533	0.00696410002423172
Npm3	0.00796564926086692	0.00695320498315294
Rps6	0.0100027923465741	0.00694906301870791
Rpl24	0.00640976427194466	0.00641952323428479
Cbx1	0.00599021365528576	0.00639363398481008
Csnk2a1	0.00626349802538634	0.00626438707677595
Rpl8	0.00676360253632497	0.00622207178548149
Rpl3	0.00626377313275355	0.00621983183820356
Tcea1	0.00729977943928448	0.00603939054617907
Eno1	0.00582495946045839	0.00599553327204617
Srsf6	0.00535831720535934	0.00599275254677682
Cbx5	0.00776257575161679	0.00589389863960565
Rps3a	0.00850218816008207	0.00586587270016452
Rps9	0.00641097414503588	0.00576030817085879
Rpl11	0.00710403157762331	0.00568952588744747
Atrx	0.00858075633651486	0.00568637663106172
Rps25	0.00694996709536301	0.00558958173243544
Rnps1	0.00456440182310541	0.00557558821372699
Dynll1	0.0210769129448615	0.00540046764829389
Mcm3	0.00502141133747959	0.00539799204114336
Rpl22	0.00587313225383187	0.00535478028171827
Erh	0.00510403720813647	0.00524908614152819
Hat1	0.00394935301823487	0.00515706685628113
Rack1	0.00663802847494915	0.00515351245872581
Rpl29	0.00515942093987237	0.00514407425797479
Nono	0.00508095148062919	0.00511263819791893
Rps20	0.00584851577364656	0.00507892927504437
Rpl17	0.00595145054971009	0.00506496573418234
Rpl21	0.0108230767774091	0.00501450752775105
Sarnp	0.00507229232004186	0.00492576028569907
Srsf7	0.00414890642919334	0.00477355157038431
Hsp90aa1	0.00519113232606687	0.00473549574306358
Rps24	0.00442674302933013	0.00473242960808491
Senp3	0.00480188704824102	0.00469754731076233
Fbl	0.00417908648005487	0.00464154423311001
Naca	0.00461636786407337	0.00456277128479878
Snrpg	0.00285206359595537	0.00455393057657348
Hnrnpl	0.00513896026670229	0.00452825287615807
Snrpd3	0.00467310362536089	0.00446863819235074
Ahcy	0.00472620959009337	0.0044501380642516
Snrpd2	0.0054451325551187	0.00440565703708525
Prmt1	0.00552952679002193	0.00435319710818359
Dpy30	0.00564085862633688	0.00420715864758832
Mif	0.00474260851361042	0.00415583874961331
Rpl10a	0.00600012999282389	0.00413815621815077
Srsf1	0.0043502176737927	0.00408594236913998
Rpl23	0.00626428143519537	0.00408540617700317
Hist1h3b	0.00408641148380558	0.00406291218297507
Rpl30	0.00548738081598644	0.00404621298625765
Rpl32	0.00389128156653275	0.00401291669618571
Akr1b1	0.00414854779718313	0.00401021850321634
Mcm5	0.00397827363384632	0.00384161672065655
Magohb	0.00456882721710915	0.00380194669083843
Rpl27a	0.00442809538996962	0.00379056955123344
Ptbp1	0.00479751688521144	0.00373449088164532
Rps4x	0.00412203776490994	0.00371211073653073
H1-2	0.00444455449446523	0.00370394049414151
Rps18	0.00510767383637065	0.00368015596380893
Rpl13a	0.00382323353231558	0.00367166261584037
Sumo1	0.0188109401891473	0.00366516228458958
U2af1	0.00490582717981447	0.00344581576247462
Rps27l	0.00662159076396512	0.0033727133688597
Prpf19	0.00359628386325409	0.00336186186706797
Nolc1	0.00358373508154627	0.00335947539847621
Rpl34	0.00354010257215014	0.00335195408029081
Rps13	0.0045316477142055	0.00332073935055463
Ddx21	0.00347871554743483	0.00331740693953891
Eif4a1	0.00369847309049886	0.00331621976719885
Rps23	0.00374864411290313	0.00329326877972963
Pcbp1	0.00369676915769939	0.00328789646440525
Rbm8a	0.00288051435582229	0.00327475365567829
Tardbp	0.00359300618757236	0.00325156079511597
Nme2	0.00352126956447959	0.00323504395550177
H2afv	0.00323563016957344	0.00323176843561538
Tpt1	0.00527729795847192	0.00320782152104596
Brd2	0.00332646670992141	0.00319509123163849
Msh2	0.00229473964297536	0.00316616193816462
Eef2	0.00428489974339426	0.00306335457493947
Rps27	0.00411325216309729	0.00302382191633559
Rpl28	0.00409797689282794	0.00300826013699538
Ybx1	0.00312542717000427	0.00299437958725962
Wdr5	0.00355190531572029	0.00298380526863662
Alyref2	0.00298459031346268	0.00297875357195709
Bub3	0.00413383069708285	0.00293964422962213
Pgk1	0.00267246304075391	0.0028631253960474
Rpl18a	0.00244037893984656	0.0028529469909485
Msh6	0.00234749597801199	0.00283778549453108
Rpl12	0.00361477981680837	0.0028248500482828
Sfpq	0.00276946081889151	0.0027829728681108
Rpl10	0.00289124143936787	0.00275419230908799
Top2a	0.0029521483832701	0.00272432519563509
Rps15a	0.00444860441132452	0.00271806655735202
Hnrnpm	0.00280146030396851	0.00269909052410665
Fam32a	0.00286697533350627	0.00267214506943236
Dhx15	0.00300213193851927	0.00263425798206796
Mybbp1a	0.00251484253489258	0.00255005719979635
Ldha	0.0021195061281792	0.00254440198351258
Txn	0.00325369432791074	0.00246769142613923
Rps3	0.00342416961622118	0.00245955502426209
Snrpb	0.00226049795673116	0.00242625697620894
Tuba1c	0.00317451569759266	0.00241970788719091
Ddx17	0.00222595198094127	0.00241933412692235
Ptma	0.00363998312874778	0.00241765802548588
Rps26	0.00274189843521554	0.0024095125752645
Tmsb10	0.00190389132819509	0.00237652542266398
Tma7	0.00144465694141893	0.00236198688395607
Hnrnpa0	0.00236539608827004	0.00234163639646245
Rps17	0.00176533123242886	0.0022818661837141
Nop58	0.00232620166367227	0.00227092442310026
Rps21	0.00324883227186168	0.00223027231886962
Dek	0.00259391811546701	0.00222053698947187
Smarca5	0.00246555972694151	0.00220469465859819
Hnrnph1	0.00243741849607368	0.00219961318466011
Tubb4b	0.0039036954833943	0.00218261024241265
Ing5	0.00236270149516012	0.0021599897530435
Eif2s2	0.00212576991177573	0.00214988348969348
Csnk2b	0.0026694037934301	0.00214828712839494
Apex1	0.00233289197316715	0.00212534673262335
Luc7l	0.00235939237237581	0.0021198419903342
Eef1g	0.00254460842878319	0.00209745096535279
Lsm3	0.00148886631321516	0.00208238244723189
Hdac1	0.00248906295293836	0.00207655946132026
Fus	0.00240103039853156	0.00207254698305263
Rpl9	0.00200358328017803	0.00204079845214386
Wdr18	0.00200478713437961	0.002032975382614
Ruvbl1	0.00191883356670861	0.00200187869616946
Usp7	0.00170693743620157	0.00199918063678336
Sap18	0.00164556300510332	0.00199900186775066
Mcm7	0.00200343364930357	0.00199656312297976
Fau	0.00265397315696379	0.00198756512890185
Ctbp2	0.00239754996321694	0.00196994343226541
Cdk11b	0.00222050750768882	0.0019652257188007
Fkbp1a	0.00214068208801473	0.00196429490197487
Raly	0.00211025975449065	0.0019507704217799
Nedd8	0.00216202564830553	0.00194302804702847
Pcbp2	0.00238479463425009	0.00192403721145835
Tra2b	0.00179608764604672	0.00191524034379242
Ywhaz	0.00147404970557438	0.00190261486574816
Snrpd1	0.00446327196385491	0.00189535795918179
Mcm2	0.00186536257664762	0.00185345143468064
Ywhae	0.0024606498829745	0.00184429459225545
Mcm6	0.00196206032260774	0.00184140645065929
Dnajc8	0.00232308714318285	0.0018377061762219
Wdr12	0.00217073687607091	0.00182948741385834
Jade1	0.00211185324590788	0.00181575149855284
Lyar	0.00266898211223741	0.00177764744885825
Pabpn1	0.00185252706850868	0.00174762457367102
Chd4	0.00202299009840084	0.00173702170377302
Srsf10	0.00111797953420159	0.00173424672839414
Rsl1d1	0.00227164069169182	0.00173330310985377
Prdx4	0.00176981214365031	0.00170343380635834
Rps19	0.00308021128512793	0.00170341814572212
Pkm	0.0020098854712378	0.00170093400273556
Hmces	0.00132453973347865	0.00164939607864139
Dkc1	0.00149998649887807	0.00164438950699525
Rpl37a	0.00103714912108246	0.00163967980928922
Rpl35a	0.00162048487536685	0.00162489938988676
Llph	0.00194569005906679	0.00159370074939063
Elavl1	0.00169513723546299	0.0015782313194613
U2af2	0.00184612396858443	0.00157773323778124
Srsf5	0.00184628050767835	0.00157618784460781
Asf1b	0.00104285198417169	0.00156711450390421
Hars1	0.00178388689615056	0.00155241556474535
Rbx1	0.00104630985749673	0.00154101955373366
Pin1	0.00176576354292477	0.00153455860917392
Rbmxl1	0.0018354060382764	0.00152763369061647
Ddx18	0.00135281601187987	0.00150595262196131
Tra2a	0.00115941751832527	0.0015009398708072
Dis3	0.00169856613959312	0.00149050210223985
Rps2	0.00193038657557271	0.00148256007722086
Ddx39b	0.00148028338752669	0.0014800257450844
Prdx2	0.0020603665190592	0.00147268266711138
Snrnp70	0.00158270082491966	0.00146988367274602
Rbbp7	0.00155357607627974	0.00143780735743741
Dnajc9	0.00178017999521635	0.00143164885807626
Rpa1	0.0014003520546143	0.00141395218961794
Uhrf1	0.00125411075837094	0.00138636175581593
Snrpa1	0.00168654230668013	0.0013793007157413
Rpl36a	0.00438035521694435	0.00137510421577159
Dnaja1	0.00174387518855383	0.00134724710063223
Zc3h18	0.0012550484366667	0.00134264685376116
Rbm25	0.00135937690485413	0.00133296238509431
Serbp1	0.00165578143515492	0.00132975472081892
Nol9	0.00115227353745918	0.0013241371915362
Khsrp	0.00130020553007125	0.00132025176300043
Pa2g4	0.00179644168191459	0.00130069771327484
Hells	0.00148849357095213	0.00128246216956032
Arglu1	0.00116015563306686	0.0012605509672275
Arl14ep	0.00215388798802759	0.00125872444330481
Rbpj	0.001471785827132	0.00125227744155114
Gtpbp4	0.0014287328893445	0.00123796130428558
Fen1	0.00135577384951622	0.0012154367989828
Nasp	0.00129792065160525	0.00119169592774027
Eif2s3x	0.00145567466980581	0.00118777934865303
Luc7l3	0.00122282082241801	0.00118285254534852
Rnf2	0.00168222270680474	0.00116983942277074
Kat7	0.00140209371739041	0.00116901448127143
Pou5f1	0.00130624448310132	0.00115043579513295
Pgam1	0.00111612364567025	0.0011368383756705
Rpl36	0.00222983565441549	0.00113380617484399
Dnmt1	0.00122540110548035	0.00113341624919701
Eif2s1	0.00107913572745539	0.00112902809938105
Chtop	0.001161243786415	0.00111051498292511
Eed	0.0012612240464988	0.00110453103792958
Park7	0.0011741246502958	0.0011007648401483
Rtf1	0.00108546550217338	0.00109889462761912
Gnl3	0.00118486402262808	0.0010897089752237
Fam50a	0.00128711855218815	0.00108913867496067
Nsun2	0.00121522537157754	0.00107979201106345
Kpna2	0.00122771169681225	0.0010707601090692
Nop16	0.00116623901540338	0.00104585276913159
Emc8	0.00112031323047594	0.00102901556742245
Pak1ip1	0.00100532499146262	0.00102308155383791
Ube2i	0.00262642235693513	0.00101086587162154
Snrpf	0.000210779722906328	0.0010065066330903
Ruvbl2	0.00100450291847636	0.00100389534753229
Cdc5l	0.00092299328168353	0.00100186711772409
Gtf2f1	0.00141294486002147	0.000998392244756631
Frg1	0.00110757700164837	0.000981579447573858
Cct6a	0.0013956388585961	0.000971006367464749
Snrpa	0.00125892889442178	0.000966514578811995
Hspb1	0.00134423205702916	0.000944202153513054
Aldoa	0.000950587286960556	0.000940649157018846
Sugt1	0.00112442859972937	0.00093180816409111
Psme3	0.000891631752792728	0.000919899998952007
Ik	0.00107032117023772	0.000917749396258483
Rbm3	0.00114536800944125	0.000906710115087894
Cdk1	0.00123352196831296	0.000900868852203284
Hirip3	0.0010783975938701	0.000896716456730967
Brix1	0.000961718110084196	0.000881871576528639
H1-5	0.000952315697005491	0.000881307281703236
Hist2h2ac	0.00210725720714094	0.000879707069371287
Eif1ax	0.00104044590603392	0.000874904946961164
Sfr1	0.0010265691151267	0.000871474922105886
Hspa4	0.000898070304373821	0.00086945074073182
Mphosph8	0.000999342392007871	0.000847593837698003
Rpsa	0.00102683595195856	0.000842420099504021
Ctnnbl1	0.00106759103183458	0.000840101587109529
St13	0.000707835729910726	0.000839531569326744
Smu1	0.000957788832885063	0.000838106848353077
Ebna1bp2	0.0012004944554219	0.000835783470279182
Dhx9	0.000899300962637527	0.000829154944203535
Gmps	0.000956358266192401	0.000822352399607656
Prpf40a	0.000629792724580384	0.000821393224330008
Ppid	0.0011018303821593	0.000818484802479975
Tcerg1	0.000839293592680232	0.000809163481699704
Rps12	0.000828580038095778	0.000808224951690657
Nvl	0.000745277172772184	0.000790565719615454
Srrt	0.000850149989844702	0.000789356543520393
Gtf2f2	0.000557432780919116	0.000787847710542415
Ppil1	0.00100794872323724	0.000787807142871809
Gtf2e1	0.000847182133897255	0.000786619077945468
Cwc15	0.00103463458870936	0.000777707480454345
Pcnp	0.000862780901176611	0.000777665404436595
Ppa1	0.000424183092147969	0.000776675748093121
Ash2l	0.000853953199784606	0.000775516827146569
Srrm2	0.000654177814562624	0.000761378389068577
Arhgdia	0.000764797776362895	0.000759277580832753
Ubxn1	0.000815238532960475	0.000756169331373029
Hnrnpdl	0.000862196979641662	0.000749924874118099
Snrnp40	0.00083033674879204	0.000746469512225405
Tex10	0.000756636775981406	0.00074613583297737
Mcm4	0.000764969821365377	0.000743526965037731
Wdhd1	0.000750715793323773	0.000731737863495887
Ubr7	0.000729201069848521	0.000714013216657943
Pnn	0.000569588045940999	0.000713548578506529
Dnmt3l	0.00124997434678101	0.000709366853922658
Lin28a	0.00116013669937847	0.000708904139037772
Rbm39	0.000645972368074861	0.000706569176849311
Snw1	0.00100498253252134	0.000705656563686982
Ppp1ca	0.000901904866040426	0.000700568530682062
Nudt21	0.000760631231279941	0.00067722017421599
Igf2bp1	0.000872127905359336	0.000676584679263214
Sumo3	0.00619865349941936	0.00067535613259524
Stip1	0.000921110066268183	0.000665108385326143
Ass1	0.000553543689142312	0.00066483894146119
Sf1	0.000916745351980092	0.000652390811488184
Upp1	0.00171073689225814	0.000651094862114281
Cct8	0.000640478881297563	0.000649563708360198
Syncrip	0.000668555804603645	0.000649338811396342
Rbis	0.000684222609947265	0.000646257365234147
Mak16	0.00066860691974984	0.000644660694407332
Smarcad1	0.000804180749907904	0.000644573338940242
Fiz1	0.000779984495136151	0.00063908164720191
Nop2	0.000621343416864605	0.000631101078079975
Cct3	0.00075155047215608	0.000624769488515726
Polr2h	0.000605328246035433	0.00062013889412012
Prpf4	0.000683538507750659	0.00061977651159114
Chd1	0.00073467201769561	0.000619397087572917
Csnk2a2	0.000588480720010995	0.000619360287699777
Nop56	0.000557471970176536	0.000614615055784209
Prpf31	0.000515115341007914	0.000605945932491073
Rpl22l1	0.000885331996910383	0.000589481047482996
Wdr82	0.000471696793333976	0.000580368326730583
Matr3	0.000659894600421285	0.000579611822407709
Ddb1	0.000689493979333084	0.000578973611078034
Ipo5	0.00099495574359334	0.000575704763128903
Fkbp4	0.00090120444776796	0.000574528893943512
Psme3ip1	0.000677412446183191	0.000574036742589714
Hdgfl2	0.000532541908948871	0.000561275326803419
Tcp1	0.00058460752064789	0.0005557697764498
Trmt112	0.000900392560973367	0.000554066762922125
Rbm14	0.000459315192809261	0.00055196064959883
Ywhaq	0.000619654939304514	0.000551813505571686
Rps10	0.000545777182340613	0.000549674784931137
Nhp2	0.000389562116132029	0.000547279344882831
Snrpb2	0.000558263241688542	0.000541931095653642
Rpf2	0.000405801680395053	0.000541393277672559
Fubp1	0.00062937929483447	0.000539822104707678
Sart1	0.000470353005811766	0.000538192091144386
Prpf3	0.000506872756223128	0.000537942454707368
Spag7	0.000689778905444343	0.000530186420537416
Eif6	0.000752750720550765	0.000529787628042795
Ddx46	0.000613335654392676	0.00052447543860535
Fabp5	0.00139060492786877	0.000524144511132319
Mat2a	0.000597380415580908	0.000522838202032213
Lmnb1	0.000839572299112442	0.000522263066621338
Eef1d	0.000464675126729976	0.000520924570872144
Smarcc1	0.000519188600683481	0.00051788895383557
Ezr	0.000528401835200915	0.000515669233300166
Nifk	0.000856982285678134	0.000512831491002026
Pml	0.00560880331862347	0.000510005218823697
G3bp2	0.000608768199494378	0.000509531832968778
Ctcf	0.000465430734938524	0.000507490996519732
Mrto4	0.000531910077364201	0.000503836986881297
Ing4	0.000239096188764096	0.000499341952348678
Txnl1	0.000561496235078259	0.000496796275568326
Zfp62	0.00137620172436651	0.00049631217602906
Dnajc7	0.000607620509565891	0.000493846393720141
Asf1a	0.000351991298639075	0.00049015447266242
Rtcb	0.000479471896769037	0.000489705931358656
Gmnn	0.000517574816633607	0.000480381185332519
Tcof1	0.000501880601105197	0.000478200414845059
Adnp	0.000671875330295172	0.000476618799318067
Cse1l	0.000471281965790782	0.000470177635455646
Rrs1	0.000636260911489507	0.000467364054940463
L1td1	0.000810399176124969	0.000467069372774482
Zfp57	0.000410990169803453	0.000466827226698466
Mta2	0.000496770430618296	0.000455223505975721
Top1	0.000572500892557743	0.000453766997744025
Nudc	0.00057876125774809	0.00044802108218261
Dnaja2	0.000589866718473524	0.000447452137083683
Smarca4	0.000389520908490669	0.000444368038967022
Khdrbs1	0.000649492468911695	0.000443705894530903
Esrrb	0.000546949356463491	0.000443546491613874
Sinhcaf	0.000109452850522074	0.000435260571867548
Puf60	0.000321094010682972	0.000432765568995441
Gtf2e2	0.000475101509923788	0.000429025032375835
Thrap3	0.000433940830807078	0.000424004818054118
Cdc37	0.000427071221608155	0.000419391720256255
Tsr1	0.000382933695070938	0.000414484636493452
Esf1	0.000431719039981469	0.000408332242683393
Glo1	0.00023704830398098	0.000403869125405341
Ppih	0.00057165772094089	0.000403863449504098
Rps16	0.00131573413075859	0.000402282788837957
Plrg1	0.00040177164058474	0.000402138982003929
Ppwd1	0.000477624710003868	0.000400460707486915
Eftud2	0.000406935302175231	0.000400318999744776
Sf3b1	0.000365469694228945	0.000400132014154785
Cdc73	0.000454308919895212	0.00039888607827528
Mfap1b	0.000554750786039068	0.000397560996734972
Lasp1	0.000481547989744704	0.000396577336422465
Glrx3	0.000453441159968651	0.000396481077677408
Pfdn2	0.000396445982317073	0.000393399781120319
Tdh	0.000484176429694946	0.000391194152037625
Bzw1	0.000513723303602166	0.000388422870680438
Ngdn	0.000323977301197373	0.000386225320705345
Rnh1	0.000229588617460874	0.000381805674463146
Myef2	0.000399944766934009	0.000378566354909412
Ywhag	0.000490687490928275	0.000378348706668255
Hexim1	0.000533127780848674	0.000377188497884363
Rpa3	0.000459490426291577	0.000376258911638173
Maz	0.000444458210917368	0.000370721186942577
Sae1	0.000655149227608491	0.000370677760237333
Rrp9	0.000443679352493133	0.000369699046323222
Pabpc1	0.000436658327731308	0.000367264528381319
Arf4	0.000681309389670958	0.000362908648045338
Taldo1	0.00026231629138215	0.000362037764856854
Brd4	0.000440415222103113	0.000361867559847849
Ppil4	0.000441210130000701	0.000358698982315549
Sde2	0.000332631574894515	0.000356227829383151
Znf207	0.000263780856922957	0.000355375930841658
Sall4	0.000448209972603042	0.000354051217878206
Esd	0.000526326007318386	0.000353736447558579
Gatad2a	0.000476633765666227	0.000353609043734167
Api5	0.000278755722034099	0.000353253575605348
Tubb5	0.000443032933930503	0.000346273804563996
Rplp0	0.000429172032650583	0.000345773103797139
Prpf8	0.000311642606551891	0.000344974530388526
Ranbp1	0.000531819688034864	0.000342463455724207
Ccdc18	0.000202455693657995	0.000338685946063327
Tbcb	0.000315571981163234	0.000338173064879679
Strap	9.17485221612201e-05	0.000334496964086165
Gdi2	0.000336435786100356	0.000330460520220953
Gtf2i	0.000379481146846797	0.000329729384719144
Snrnp200	0.000295413288016393	0.000328888215136807
Sf3a2	0.000341236636830526	0.000327534349526449
Supt5h	0.000353708901477148	0.000326494873862787
Thumpd1	0.000438941241946407	0.000326321469502387
Pum3	0.000406063205405596	0.000325789720898372
Kars1	0.000377013952474432	0.00032242983779646
G3bp1	0.000360646481839114	0.000315967478164779
Luc7l2	0.000449055551629756	0.000314442058734632
Dstn	0.000471268558791767	0.000310922306006338
Ppil3	0.000392137463359122	0.000309528885341221
Lsm4	0.000794682990936069	0.00030896447722249
Nmd3	0.000397910781930436	0.000307639127835366
Calm3	0.000480865421690965	0.000307291370961958
Gmfb	0.000392631428137326	0.000305517984118441
Prdx6	0.000686286839229306	0.000301286060930932
Rbm26	0.000235198098604337	0.000299690289556905
Uba2	0.000622210076054286	0.000298097433855691
Dnttip2	0.000247227938106113	0.000296093079348513
Pspc1	0.000778930862283105	0.000293624396153441
Mdh1	0.000349164007325487	0.00029242296061883
Sfn	0.000376883791569843	0.000292066995341613
Wdr70	0.000366890564714688	0.000288790500546667
Nosip	0.000377472319176281	0.000287531824540288
Hdac2	0.00016371449699785	0.000287153326851121
Las1l	0.000383600260836848	0.000286612420590643
Sap30bp	0.000271683797438898	0.00028375407656768
Mapk1	0.000333747257752192	0.000282949088752095
H1-4	0.000377711570229922	0.00028219330159788
Srrm1	0.000267784360003887	0.00028191512223589
Cxxc1	0.00037039048011235	0.000281299982225546
Cggbp1	0.000271839157285934	0.000277360536691654
Bysl	0.000385044462745656	0.000275663390567401
Znhit6	0.000230446154772148	0.000273026173794771
Rcc1	0.000312350214504041	0.000270468357765361
Ppan	0.000283224197854718	0.000270385616753287
Ccdc86	0.000343463531857652	0.000270112124830227
Rps5	0.000446647917169561	0.000269196306224631
Gnl3l	0.000292687227420027	0.000269078707350258
Pinx1	0.000550661748592951	0.000266690953538068
Pnp	0.000187102384230985	0.000264635663537731
Knop1	0.000344332906178067	0.000263797647655494
Cwc22	0.000357119698076309	0.000262996130234362
Yy1	0.000389269645247644	0.000262178031803547
Trim24	0.000500660815074509	0.000261120568836197
Prkrip1	0.000257320229806757	0.0002593861832507
Hspbap1	0.000212818316541063	0.000258695271904135
Cct2	0.000317953726293709	0.00025705278118825
Mta3	0.000293826077495718	0.000254955963415088
Psma6	0.000266776555151878	0.000250222260895825
Pwp1	0.000307939991197739	0.000247759983877245
Nop14	0.000249494485241707	0.000246431822658691
Sart3	0.000270613139401239	0.000245769496080408
Tpr	0.000270596548211227	0.000243800630266787
Ddx1	0.000279463520436047	0.000242168432795009
Xrcc6	0.000208722564329179	0.000241451800833648
Plaa	0.000217927196132044	0.000237916174848655
Dtymk	0.000278313982928033	0.000234346901577419
Larp7	0.000306235979900388	0.000232917536724561
Trmt1	0.000215586539547237	0.000232909066441772
Sf3a1	0.000305945564898421	0.000231812905964611
Phax	0.000210295447058763	0.000229656701201959
Setdb2	0.000505487659918049	0.000229524999230356
Rbbp5	0.0002500391639067	0.000229315703888912
Psmb6	0.000655412935603068	0.000228672571438899
Ipo7	0.000293352224984668	0.0002279442453669
Mnat1	0.000368234430948859	0.000226726029774333
Kpna3	0.000241980059920782	0.000225688952401181
Rybp	0.00018618039225358	0.000225200645363413
Morf4l2	0.000167460335851045	0.000224746829587356
Zranb2	0.000414104025531156	0.000224309900923162
Wbp11	0.000165116786298884	0.000222775015864449
Dus3l	0.000251757407947501	0.000222525417435742
Pmm1	0.000237531107989552	0.000221922108754716
Ddx42	0.000104805667561983	0.000221730980237419
Nacc1	0.000425278999928627	0.000219803423913219
Smc3	0.000248756535682054	0.000218821686077851
Meaf6	0.000326269834064171	0.000218755866169708
Kpnb1	0.000224307502698545	0.000218060834072974
Rbm22	0.000150722914875589	0.000213990294297673
Mtrex	0.000172782100851016	0.000213776779977446
Pogz	0.000381395367481613	0.0002126175321407
Acin1	0.000204587443431413	0.00021206267332824
Ahsa1	0.000335095445931355	0.000211648845046686
Sod1	5.01529552854209e-05	0.000209284914969482
Dppa4	0.000159751945575913	0.000208504009663933
Parp2	0.000286333008951951	0.000207997280029685
Cwc27	0.0001744863180718	0.000206935995046496
Ccdc25	0.000165208300764225	0.000205908868804648
Utp18	0.000255900321776788	0.000204458703576276
U2surp	0.000181925395159979	0.000204230013854901
Rif1	0.000256116192065404	0.000203945472855703
Jarid2	0.000221188935687554	0.000201311412922168
Ppig	0.000104993303233296	0.000200920043142643
Atic	0.000282197267528227	0.000199816205249006
Sympk	0.000213342729291783	0.00019915900209939
Fkbp5	0.000243992884137637	0.000198441210336006
Tcea3	0.000335911680016473	0.00019824646356577
Eif4h	0.000231411432231436	0.000197007466858119
Ppp1cc	0.000358570978185375	0.000196334481367829
Glul	0.000256889502382971	0.000195632657791124
Znf219	0.00017933785318636	0.000194320710008947
Poldip3	0.000176244224468953	0.000190980837140039
Ciapin1	0.00053583175170059	0.000190561020706739
Nip7	0.000415048499138003	0.000189899909485474
Bop1	0.0001934491230796	0.000189049946931887
Rbm28	4.9617749187221e-05	0.000188165778710598
Dcaf13	0.000236189969742195	0.000188079852168536
Cct4	0.000238034503040897	0.000187371426376396
Sirt1	0.000242817530208671	0.00018687848176084
Numa1	0.000188417026504663	0.000186538033667818
Rrp12	0.000162785433796282	0.000183993780502237
Smndc1	0.00024687342371306	0.000181176495642967
Ckb	0.000232827797442571	0.000179423091140939
Smarcd1	0.000237683661968387	0.000178877287156225
Cherp	0.000146654255229477	0.000178876062494741
Krr1	0.000214170583353123	0.000178826349489799
Cnbp	0.00021068418231657	0.000178578554443119
Eif3i	4.93716602896501e-05	0.000177635468262506
Znf568	0.000173587159673526	0.000175980629711349
Rpa2	0.000391693180277086	0.00017596878248194
Ywhab	0.00020389713867425	0.000175755299226919
Cul4b	0.00015850171011071	0.000171925471363428
Znf281	0.000243986537566364	0.000171318530886128
Nufip1	0.000273391202936154	0.000170184762778601
Uba1	0.000214867676770844	0.000169880866164219
Cmpk1	0.000193097761173181	0.000169687126951991
Snu13	0.000242517909497174	0.000169194327823794
Ddx47	0.000220175152321408	0.000167993678414805
Cdv3	0.000136619566511954	0.000166942320253747
Phf11	0.000515053221220468	0.000166811404641453
Ranbp3	0.000178431420659655	0.000165949417193442
Zscan10	0.000218671095786941	0.000164353141287985
Capzb	0.000307504424536011	0.000163949448304179
Taf7	0.000165427711687329	0.000163766377809519
Chmp4b	0.000262967804319587	0.000163442268001501
Sox2	0.000251135919403638	0.000162766437803585
Ppp1r8	0.000218493459016808	0.000158819788554285
Bclaf1	0.000210156606346941	0.000158681970223138
Phf5a	0.000184521613696059	0.000154706659906078
Sbds	0.000205522500459542	0.000154012520935179
Surf6	0.000149451157156757	0.000153888596967249
Nub1	0.000117670369542412	0.000153378888848568
Hcfc1	0.00017937566331496	0.000153253005670837
Sdad1	0.000200168561270771	0.000150943661069939
Cpsf6	0.000159750442206204	0.000150723260226134
Fbll1	0.000175370626844507	0.000150256144476422
Cct5	0.000221526584073345	0.000149854569406829
Noc2l	0.000167643896008657	0.000149290747803417
Kdm1a	0.000196923387040193	0.000148913532683678
Kifc1	0.000150891826383878	0.00014782440177293
Ell	0.000154328502572287	0.000146645771059589
Zc3h11a	0.000112845203378229	0.000146479134638947
Prpf38a	0.000260964573453391	0.000146309254210718
Tpx2	0.000188692987398863	0.00014563835400606
Usp48	0.000205955445678752	0.000145413678914733
Kansl2	0.000197818433654624	0.000144692471262172
Fam98b	0.000153590623193494	0.000144645554253072
Znhit3	0.000170520175483921	0.000141281824454878
Cct7	0.000248161535897879	0.000141220844273432
Brd3	0.000221645116661312	0.000140981764184675
Dpf2	0.000118927376537409	0.000138993210566171
Nup50	0.000154835671089508	0.000138418900805248
Hnrnpll	0.000226844000874185	0.000136041718861464
Polr2e	0.00033277392435867	0.000135642257585515
Chaf1b	0.000191262360879425	0.000135138107664323
Tpi1	0.000145624072286547	0.000134731229208865
Nme1	0.000144330442953479	0.000131125963122831
Nol10	8.97054272660833e-05	0.00012765069144497
Actl6a	0.000208887834229282	0.000125789310226343
Akap8	0.000113251420960279	0.000123063507383155
Psip1	0.000237338926872617	0.000122765819871877
Cpsf3	0.000112158355873562	0.000122597122603229
Nap1l4	0.000277076380908279	0.000120708377051586
Dars1	9.53068142354754e-05	0.000120618840147328
Lbr	0.000115283560223623	0.000120425002928818
Pdcd11	0.000148912368635637	0.000120004722542902
Ddx24	0.000127126655053444	0.000118495957739045
Sin3a	5.6799093731936e-05	0.000117599143417742
Ddx27	0.000107764551377981	0.000117575917760616
Znf431	0.000148393829371186	0.000117063167557509
Nat10	0.000176594983579819	0.000113573756753854
Setdb1	0.000172596600927938	0.000112485180187765
Prpf6	9.61055258776581e-05	0.000111305183714896
Bcas2	1e-05	0.000111013900770581
Wdr43	0.000129711419540549	0.000110843733145286
Eif2a	0.000132076361526687	0.000109826503765382
Sf3b3	7.03840281717635e-05	0.000109382225908828
Supt6h	9.78324633064018e-05	0.00010748631687296
Tuba4a	3.36259041738154e-05	0.000107093857989935
Etf1	0.000230804622296324	0.000106116283377786
Ftsj3	0.000109784731771231	0.000105885625049777
Srm	0.00019165213656183	0.000104779462558769
Chd8	0.000141064587005882	0.000104290422532912
Pgd	0.000149199793088166	0.000102348607679476
Ctr9	0.000129677252924688	0.000101924141884079
Wdr76	8.26956177350451e-05	9.9018781096753e-05
Tbl3	8.61320028553188e-05	9.87185082941282e-05
Aatf	8.99417517465927e-05	9.75744664608001e-05
Ythdc1	9.3286881408714e-05	9.64126151749295e-05
Sbno1	6.2096476608718e-05	9.56225625934163e-05
Ddx41	7.598327884262e-05	9.52354276598924e-05
Nop9	0.000139742628596691	9.47361658613006e-05
Rbm27	9.99218032522516e-05	9.3565081995523e-05
Setd1a	9.28026487347818e-05	9.26082329878191e-05
Psmg1	0.000114485479593601	9.01807383183106e-05
Hsph1	8.00651678019417e-05	9.00994840600443e-05
Smc1a	0.000149806883696624	8.97041293861547e-05
Hmgcs1	8.16500697029135e-05	8.9494247518716e-05
Gatad2b	0.000158594344468096	8.93350889341277e-05
Ybx3	7.16653799540268e-05	8.93184845117908e-05
Rrp1	0.000152818466960146	8.89818649615244e-05
Gnl2	0.000119821406534914	8.78588710330117e-05
Naa11	9.59044668909341e-05	8.75826616932188e-05
Rpf1	9.626949006318e-05	8.74023616749213e-05
Heatr3	0.000188056416735466	8.64685756676829e-05
Atp5f1a	5.83221541887916e-05	8.63276631000745e-05
Usp5	9.65370384924785e-05	8.57029444263108e-05
Abcf2	0.000121883904265103	8.56707177732296e-05
Cwf19l2	9.37854959670759e-05	8.5400625486315e-05
Eprs1	0.000119148850169243	8.30558270102016e-05
Polr1c	0.00022625215633918	8.29634169138432e-05
Lig1	0.000101781662913324	8.24478917576117e-05
Tasor	6.63886780857241e-05	8.20735290643379e-05
Xrcc5	0.000106060965044026	8.13574174577762e-05
Csnk1a1	8.76267284727827e-05	8.08384649158681e-05
D1Pas1	0.000199254752854419	8.04880097050875e-05
Gsta4	1e-05	8.01611062479419e-05
Cwf19l1	0.000119654354497386	7.88014902813235e-05
Rad50	0.000118051818326354	7.8305254066964e-05
Nxf1	9.60342816069386e-05	7.81983680265618e-05
Crnkl1	9.30420562279793e-05	7.81823532490395e-05
Cotl1	4.64353924225067e-05	7.81077901429484e-05
Rnmt	7.88535966121839e-05	7.75841202382504e-05
Srsf9	7.89117445366491e-05	7.71604690509239e-05
Ints3	7.80985828492769e-05	7.63453016766189e-05
Wapl	0.000109604255652121	7.61391939879508e-05
Dbr1	8.34141944002581e-05	7.5207251056246e-05
Trim27	1e-05	7.47361184917804e-05
Vcp	8.57060837017323e-05	7.44824752409094e-05
Raver1	7.50348981405437e-05	7.25000232317439e-05
Cul2	8.82687290141979e-05	7.09861935239197e-05
Ccnl2	1e-05	7.03293269453115e-05
Atxn10	0.000124791503830819	7.01553122048458e-05
Dnajb6	8.49665220008925e-05	6.87420514295934e-05
Trim33	0.000101415722423701	6.86341526979139e-05
Pelp1	7.27245539460433e-05	6.58939281759538e-05
Eif3l	8.30923265734063e-05	6.48220219478502e-05
Dcun1d5	8.8417514534023e-05	6.31766737696392e-05
Kif22	9.57926854018988e-05	6.31598026145069e-05
Ezh2	6.89583262867696e-05	6.22884942751692e-05
Polr2b	5.59158146896796e-05	6.10720473444305e-05
Xrn2	7.13916377273358e-05	6.03529979734024e-05
Mphosph10	0.000129294741931477	6.01131318513603e-05
Mthfd1	7.73446979935928e-05	5.98006918475843e-05
Dcaf8	8.02396812779292e-05	5.97365346673915e-05
Leo1	6.31123810627601e-05	5.7982206063331e-05
Eif3b	7.92435837023194e-05	5.75862875270652e-05
Anln	7.15350015934403e-05	5.6955640258258e-05
Srsf4	5.66982719901822e-05	5.59324486181575e-05
Arih1	0.000196339861968562	5.46384528454007e-05
Pds5a	5.57009073941598e-05	5.40170816460004e-05
Slu7	6.02752058514064e-05	5.3713418755498e-05
Smyd5	8.92700660435127e-05	5.36348420257571e-05
Usp39	0.000164999581052076	5.35012555801286e-05
Ogt	8.26046022640704e-05	5.28479985895547e-05
Gspt2	7.04731434668895e-05	5.24722127864626e-05
Lta4h	4.57627036963857e-05	5.2240782298605e-05
Utp4	0.000124060454378746	5.2085693636409e-05
Ptpn2	8.03354296897773e-05	5.14674920896872e-05
Ddx54	6.74183067783941e-05	5.11938195839062e-05
Phb2	3.67687402727834e-05	5.10628779021344e-05
Ssu72	8.10940624357906e-05	5.08880690768951e-05
RTRAF	0.000153324893482187	4.95811714039415e-05
Thoc6	1.95524501664115e-05	4.95591386230822e-05
Pes1	0.000236558379026168	4.90744580373019e-05
Phf6	0.000136204754469221	4.81845846527805e-05
Morc3	0.00179712699051085	4.78862108367452e-05
Mark3	0.000218153190885998	4.61317653414698e-05
H1-3	1e-05	4.60411313887555e-05
Pwp2	5.76497082802243e-05	4.52252142639696e-05
Papola	3.18907508761236e-05	4.45845996856301e-05
Racgap1	4.54521309004902e-05	4.42220959871116e-05
Prpf4b	4.61496950027535e-05	4.39144233991761e-05
Zmym4	0.000113615378598179	4.36562419166861e-05
Fasn	6.16135581387513e-05	4.35355754034651e-05
Eif3c	0.000100445107606011	4.30117994152356e-05
Ppp2r2a	4.4906082887839e-05	4.28711509872539e-05
Pias2	0.000122902930288093	4.27348523993334e-05
Exosc9	9.24319862586151e-05	4.18528398712777e-05
Suz12	4.21311651802394e-05	4.14114630091499e-05
Eif3d	6.65466012069018e-05	4.1025257414168e-05
Exosc10	2.8466720439457e-05	4.05652172475791e-05
Septin2	7.53689030845398e-05	3.97793562159847e-05
Ipo4	5.4395769201637e-05	3.90487486963426e-05
Znf423	0.000125689357219452	3.88538982509903e-05
Ddx56	1e-05	3.80293650567534e-05
Cand1	3.9168481354851e-05	3.77975706884226e-05
Znf451	7.5846541002609e-05	3.66084622862087e-05
Rbm15	4.20657609041406e-05	3.63316916460878e-05
Zfr	3.56234382307381e-05	3.61850137572585e-05
Safb	4.62688293452202e-05	3.50607641226477e-05
Son	3.72949335327508e-05	3.43321643654978e-05
Morc2a	3.65142117509494e-05	3.39302597825862e-05
Paf1	4.62375961591495e-05	3.37103888980587e-05
Smap	0.000290587126037934	3.3652784748232e-05
Tuba1a	4.90511955727112e-05	3.32444080297266e-05
Iws1	3.51044252270711e-05	3.28501673019908e-05
Aqr	2.8967544062959e-05	3.25640572415582e-05
Acly	5.01751204651943e-05	3.18981552784845e-05
Znf462	0.000124142825425508	3.12818102312738e-05
Ppp4r3a	3.57235223589385e-05	3.022861778965e-05
Smc2	3.53833761850926e-05	3.01955171909338e-05
Xpo5	4.61573196892866e-05	3.00721586589705e-05
Tfip11	3.79404574487943e-05	2.96144026937112e-05
Baz2a	1.69449667567898e-05	2.93346003020353e-05
Fam76b	3.98900297529724e-05	2.91936704165209e-05
Kdm3a	3.2831399332885e-05	2.76447818222073e-05
Elac2	4.17847079542788e-05	2.7538786537729e-05
Zmym2	7.14246325764142e-05	2.74039952733179e-05
Hpf1	0.000105701838505871	2.72572889935922e-05
Rrp1b	4.15570372835515e-05	2.6852164171522e-05
Qrich1	6.34781593744999e-05	2.65339170686963e-05
NARS1	1e-05	2.62935877761145e-05
Dhx36	3.83833139313022e-05	2.56999825886285e-05
Carm1	7.29921033669207e-05	2.4961802538232e-05
Dnmt3a	0.0001431068682007	2.469442840528e-05
Arid1a	1.67332793485117e-05	2.4652905716881e-05
Mki67	2.46653914773064e-05	2.4397633978106e-05
Kif23	2.85211442813151e-05	2.39123831232337e-05
Rps6ka1	6.59540575475188e-05	2.34613982840765e-05
Tmpo	3.60822059084282e-05	2.34199313906865e-05
Cebpz	1.6664419937788e-05	2.31776500228637e-05
Upf1	2.82020582877915e-05	2.24302952959898e-05
Kdm5b	3.12220850966343e-05	2.14234519852925e-05
Farsb	6.64448262076262e-05	2.10988873668715e-05
Csde1	2.22145089210757e-05	2.07521241526816e-05
Xpo1	3.24066509218283e-05	1.98600659056176e-05
Champ1	5.62526068518554e-05	1.9305316680118e-05
Lmna	1.07686554428593e-05	1.90894053917415e-05
Xab2	3.08699014883384e-05	1.78005974671289e-05
Eif4g1	1.2488275947507e-05	1.63046583524676e-05
Cul1	1.5065631581874e-05	1.62900096546337e-05
Aff4	1.70650048524125e-05	1.60229310045525e-05
Ppil2	1e-05	1.44298781999003e-05
Trip12	1.57513291184769e-05	1.4154858070087e-05
Sars1	1e-05	1.26161888374465e-05
Cdk9	5.56862528102662e-05	1.25694715976046e-05
Kif20a	1.46731700679517e-05	1.2336752410652e-05
Ttn	1.00685484383647e-05	1.15625173479039e-05
Cdc42bpb	1e-05	1.10833841512298e-05
Ppp2r1a	3.02032550753524e-05	1.0797235010881e-05
Mga	1.33799988226891e-05	1e-05
Cad	1.20305271025897e-05	1e-05
Dsp	2.41444302950561e-05	1e-05
Bod1l	1e-05	1e-05
Chek1	2.85613769633065e-05	1e-05
Atp2a2	1e-05	1e-05
Aurkb	1e-05	1e-05
Znf106	1e-05	1e-05
Igkc	1e-05	1e-05
Ighg1	1e-05	1e-05
Tyms	1e-05	1e-05
Alb	1e-05	1e-05
Itgb1	1e-05	1e-05
Fn1	1e-05	1e-05
Pcna	1e-05	1e-05
Hspa5	1.05930055034176e-05	1e-05
Vim	0.000238515384005581	1e-05
Eif3a	1e-05	1e-05
Impdh2	6.43278899316676e-05	1e-05
Rdx	1e-05	1e-05
Grn	1e-05	1e-05
Ppm1b	1e-05	1e-05
Actb	0.00222975519104705	1e-05
Abce1	1.18449570079287e-05	1e-05
Psmc1	1e-05	1e-05
Rpl39	1e-05	1e-05
Acta1	0.000202253120152062	1e-05
Pebp1	1e-05	1e-05
Tnik	1.95039741653643e-05	1e-05
Krt76	1e-05	1e-05
Vwa3a	1e-05	1e-05
Nt5c2	1e-05	1e-05
Odr4	1e-05	1e-05
Znf235	1e-05	1e-05
Spin1	1e-05	1e-05
Fscn1	1e-05	1e-05
Fxr1	6.04334388724509e-05	1e-05
Itga3	1e-05	1e-05
Cltc	1e-05	1e-05
Smchd1	1.82964339879487e-05	1e-05
Naa15	1e-05	1e-05
Eif4b	1e-05	1e-05
Psmd5	1e-05	1e-05
Metap1	1e-05	1e-05
Guf1	1e-05	1e-05
Scyl2	1e-05	1e-05
Smc4	1e-05	1e-05
Ilkap	1e-05	1e-05
Fgg	1e-05	1e-05
Myh9	1e-05	1e-05
Psmd2	1e-05	1e-05
Rest	1e-05	1e-05
Stk38	1e-05	1e-05
Ivns1abp	1e-05	1e-05
Ufsp2	1e-05	1e-05
Rbm10	1e-05	1e-05
Nudcd2	1e-05	1e-05
Ppp6c	1e-05	1e-05
Rars1	1e-05	1e-05
Dynll2	0.00015360631600125	1e-05
Sf3a3	1e-05	1e-05
Tmod3	1e-05	1e-05
Plec	1e-05	1e-05
Abt1	5.02396186383672e-05	1e-05
Psma4	1e-05	1e-05
Ilf3	4.44910369821256e-05	1e-05
Baz1b	1.26825794083376e-05	1e-05
Mbd3	1e-05	1e-05
Psma7	0.000150879571649995	1e-05
