# Supplementary material for: Morc3 silences endogenous retroviruses by enabling Daxx-mediated histone H3.3 incorporation
Source: Nat Commun. 2021 Oct 14;12:5996. doi: 10.1038/s41467-021-26288-7 (PMC8516933; doi:10.1038/s41467-021-26288-7)
Supplement: Supplementary file 12 — Source Data [file 41467_2021_26288_MOESM12_ESM.zip › Source_data_folder/FigS05A_Morc3_peaks_annotaions_H3K9me3_cluster5.txt]

Annotation	Number of peaks	Total size (bp)	Log2 Enrichment
3UTR	1.0	19834990	-1.496
miRNA	0.0	24854	-8.596
ncRNA	0.0	2936051	-8.596
TTS	3.0	26405695	-0.324
pseudo	0.0	502464	-8.596
Exon	1.0	33478124	-2.251
Intron	58.0	933720660	-1.195
Intergenic	322.0	1673583365	0.436
Promoter	1.0	28680226	-2.028
5UTR	1.0	2124691	1.727
snoRNA	0.0	19	-8.596
rRNA	0.0	5631	-8.596
Annotation	Number of peaks	Total size (bp)	Log2 Enrichment
3UTR	1.0	19834990	-1.495
Other	1.0	7961937	-0.179
RC?	0.0	10979	-8.596
RNA	0.0	114021	-8.596
miRNA	0.0	24854	-8.596
ncRNA	0.0	2936051	-8.596
TTS	3.0	26405695	-0.323
LINE	35.0	543766991	-1.143
LINE?	0.0	8168	-8.596
srpRNA	0.0	43388	-8.596
SINE	1.0	196807247	-4.806
RC	0.0	65909	-8.596
tRNA	0.0	266846	-8.596
DNA?	0.0	142459	-8.596
pseudo	0.0	502464	-8.596
DNA	0.0	28719782	-8.596
Exon	1.0	33478124	-2.251
Intron	4.0	593180973	-4.398
Intergenic	10.0	835635099	-3.570
Promoter	1.0	28680226	-2.027
5UTR	1.0	2124691	1.727
snoRNA	0.0	19	-8.596
LTR?	0.0	193287	-8.596
scRNA	0.0	604045	-8.596
CpG-Island	0.0	3320125	-8.596
Low_complexity	1.0	19418514	-1.465
LTR	327.0	313292931	2.876
Simple_repeat	1.0	57597764	-3.033
snRNA	0.0	237495	-8.596
Unknown	0.0	2416409	-8.596
SINE?	0.0	29758	-8.596
Satellite	0.0	4537622	-8.596
rRNA	0.0	166488	-8.596
