# Supplementary material for: Morc3 silences endogenous retroviruses by enabling Daxx-mediated histone H3.3 incorporation
Source: Nat Commun. 2021 Oct 14;12:5996. doi: 10.1038/s41467-021-26288-7 (PMC8516933; doi:10.1038/s41467-021-26288-7)
Supplement: Supplementary file 12 — Source Data [file 41467_2021_26288_MOESM12_ESM.zip › Source_data_folder/Fig5D_RT-qPCR_mutants_target_genes.txt]

gene	genotype	fc	mean.fc	sd.fc
Cd200	ATP.b	0.014545242	0.0184294313333333	0.00340336794442069
Cd200	ATP.b	0.019854111	0.0184294313333333	0.00340336794442069
Cd200	ATP.b	0.020888941	0.0184294313333333	0.00340336794442069
Cd200	ATP.h	0.01404108	0.0142688176666667	0.000370273598322016
Cd200	ATP.h	0.014069311	0.0142688176666667	0.000370273598322016
Cd200	ATP.h	0.014696062	0.0142688176666667	0.000370273598322016
Cd200	CW	0.019605773	0.0228057313333333	0.00314767094599203
Cd200	CW	0.022913051	0.0228057313333333	0.00314767094599203
Cd200	CW	0.02589837	0.0228057313333333	0.00314767094599203
Cd200	dN	0.011525599	0.0129708883333333	0.00208251929594934
Cd200	dN	0.012029129	0.0129708883333333	0.00208251929594934
Cd200	dN	0.015357937	0.0129708883333333	0.00208251929594934
Cd200	ko	0.008767835	0.0114570576666667	0.00271458644517139
Cd200	ko	0.00922158	0.0114570576666667	0.00271458644517139
Cd200	ko	0.00940992	0.0114570576666667	0.00271458644517139
Cd200	ko	0.012257572	0.0114570576666667	0.00271458644517139
Cd200	ko	0.013933866	0.0114570576666667	0.00271458644517139
Cd200	ko	0.015151573	0.0114570576666667	0.00271458644517139
Cd200	res	0.000519533	0.000975452666666667	0.000711135921960305
Cd200	res	0.000611959	0.000975452666666667	0.000711135921960305
Cd200	res	0.001794866	0.000975452666666667	0.000711135921960305
Cd200	SUMO	0.010238346	0.0104078583333333	0.000191501470428645
Cd200	SUMO	0.010369643	0.0104078583333333	0.000191501470428645
Cd200	SUMO	0.010615586	0.0104078583333333	0.000191501470428645
Cd200	wt	0.000119001	0.000288304833333333	0.000140015636977327
Cd200	wt	0.000181671	0.000288304833333333	0.000140015636977327
Cd200	wt	0.000206861	0.000288304833333333	0.000140015636977327
Cd200	wt	0.000337996	0.000288304833333333	0.000140015636977327
Cd200	wt	0.000414326	0.000288304833333333	0.000140015636977327
Cd200	wt	0.000469974	0.000288304833333333	0.000140015636977327
Ube2l6	ATP.b	0.073303428	0.0809705923333333	0.0095356118766309
Ube2l6	ATP.b	0.077960284	0.0809705923333333	0.0095356118766309
Ube2l6	ATP.b	0.091648065	0.0809705923333333	0.0095356118766309
Ube2l6	ATP.h	0.05616432	0.0642834923333333	0.00795383718522616
Ube2l6	ATP.h	0.064625175	0.0642834923333333	0.00795383718522616
Ube2l6	ATP.h	0.072060982	0.0642834923333333	0.00795383718522616
Ube2l6	CW	0.072665902	0.102984623333333	0.0290271375932181
Ube2l6	CW	0.10576836	0.102984623333333	0.0290271375932181
Ube2l6	CW	0.130519608	0.102984623333333	0.0290271375932181
Ube2l6	dN	0.036213615	0.0409134026666667	0.00444479682411023
Ube2l6	dN	0.041477179	0.0409134026666667	0.00444479682411023
Ube2l6	dN	0.045049414	0.0409134026666667	0.00444479682411023
Ube2l6	ko	0.039343744	0.0507966395	0.00926929251575635
Ube2l6	ko	0.041998562	0.0507966395	0.00926929251575635
Ube2l6	ko	0.050347808	0.0507966395	0.00926929251575635
Ube2l6	ko	0.052619143	0.0507966395	0.00926929251575635
Ube2l6	ko	0.055801064	0.0507966395	0.00926929251575635
Ube2l6	ko	0.064669516	0.0507966395	0.00926929251575635
Ube2l6	res	0.006476821	0.007414844	0.000832098950130933
Ube2l6	res	0.007703652	0.007414844	0.000832098950130933
Ube2l6	res	0.008064059	0.007414844	0.000832098950130933
Ube2l6	SUMO	0.047442632	0.0485334946666667	0.00133006275537146
Ube2l6	SUMO	0.048142667	0.0485334946666667	0.00133006275537146
Ube2l6	SUMO	0.050015185	0.0485334946666667	0.00133006275537146
Ube2l6	wt	0.001498378	0.00281290216666667	0.000791300175426094
Ube2l6	wt	0.002306181	0.00281290216666667	0.000791300175426094
Ube2l6	wt	0.002889163	0.00281290216666667	0.000791300175426094
Ube2l6	wt	0.003154435	0.00281290216666667	0.000791300175426094
Ube2l6	wt	0.00337545	0.00281290216666667	0.000791300175426094
Ube2l6	wt	0.003653806	0.00281290216666667	0.000791300175426094
Irak3	ATP.b	0.054284764	0.075267238	0.0193080444953733
Irak3	ATP.b	0.079231422	0.075267238	0.0193080444953733
Irak3	ATP.b	0.092285528	0.075267238	0.0193080444953733
Irak3	ATP.h	0.067723377	0.073577468	0.00719573501182214
Irak3	ATP.h	0.071398065	0.073577468	0.00719573501182214
Irak3	ATP.h	0.081610962	0.073577468	0.00719573501182214
Irak3	CW	0.073759875	0.105025401666667	0.0486361286245564
Irak3	CW	0.080256146	0.105025401666667	0.0486361286245564
Irak3	CW	0.161060184	0.105025401666667	0.0486361286245564
Irak3	dN	0.050594636	0.061444984	0.00961683628932156
Irak3	dN	0.064824186	0.061444984	0.00961683628932156
Irak3	dN	0.06891613	0.061444984	0.00961683628932156
Irak3	ko	0.032572925	0.0518002831666667	0.00961683109794654
Irak3	ko	0.053138315	0.0518002831666667	0.00961683109794654
Irak3	ko	0.054600762	0.0518002831666667	0.00961683109794654
Irak3	ko	0.055287728	0.0518002831666667	0.00961683109794654
Irak3	ko	0.056252959	0.0518002831666667	0.00961683109794654
Irak3	ko	0.05894901	0.0518002831666667	0.00961683109794654
Irak3	res	0.007448514	0.01300548	0.00484926105132607
Irak3	res	0.015187784	0.01300548	0.00484926105132607
Irak3	res	0.016380142	0.01300548	0.00484926105132607
Irak3	SUMO	0.056073381	0.0604742233333333	0.00400180513163077
Irak3	SUMO	0.061454446	0.0604742233333333	0.00400180513163077
Irak3	SUMO	0.063894843	0.0604742233333333	0.00400180513163077
Irak3	wt	0.00164726	0.00440542716666667	0.00170968625709964
Irak3	wt	0.003475736	0.00440542716666667	0.00170968625709964
Irak3	wt	0.004254056	0.00440542716666667	0.00170968625709964
Irak3	wt	0.004829074	0.00440542716666667	0.00170968625709964
Irak3	wt	0.005881021	0.00440542716666667	0.00170968625709964
Irak3	wt	0.006345416	0.00440542716666667	0.00170968625709964
