# Supplementary material for: Morc3 silences endogenous retroviruses by enabling Daxx-mediated histone H3.3 incorporation
Source: Nat Commun. 2021 Oct 14;12:5996. doi: 10.1038/s41467-021-26288-7 (PMC8516933; doi:10.1038/s41467-021-26288-7)
Supplement: Supplementary file 12 — Source Data [file 41467_2021_26288_MOESM12_ESM.zip › Source_data_folder/FigS07A_KO_H3K9me3_changes_on_ERVs.txt]

repeatName	baseMean	log2FoldChange	lfcSE	stat	pvalue	padj
IAPA_MM-int	13323.0503339521	-0.390533464675371	0.106689190294372	-3.69049839926128	0.000223815097376056	0.0144426565777373
RLTR27	18102.6932056055	-0.296581430170723	0.0950457472609174	-3.12135471680609	0.00180021049986292	0.0506366902140929
LTRIS2	79176.9723215781	-0.257226195564859	0.100863926454105	-2.55758174827678	0.0105402780614713	0.165181214763343
RLTR41C	2256.62996784799	-0.253368164899513	0.0910793934565167	-2.78573331481089	0.00534067902342801	0.102784647170185
RLTR4_Mm	3643.35066836896	-0.246516442676505	0.109349281554313	-2.25560276080727	0.024095520166805	0.293697618033168
EUTREP8	173.776204472322	-0.229595017278491	0.104629882634258	-2.19493212149242	0.0281684672358055	NA
IAPLTR4_I	71313.5607672713	-0.225654226397381	0.112070710103364	-2.02137693845566	0.043240760119045	0.382541240730584
RLTR44E	2333.30657684855	-0.221027307346083	0.0908430432870383	-2.43102736930854	0.0150560771917507	0.210827668166052
IAPLTR2a	40917.3949587868	-0.220522322500681	0.110386140056285	-2.000226465077	0.0454758152969624	0.386720692874169
IAPLTR2a2_Mm	66611.4699041216	-0.220081486797294	0.107087548232391	-2.05797971845389	0.0395920803404321	0.358946381268215
IAPLTR2_Mm	59841.9389667366	-0.218419870339385	0.110128866645284	-1.98482960509345	0.0471634324935385	0.394948743858105
IAPLTR2b	49756.6168922434	-0.209855846591696	0.109875936772959	-1.90948660418361	0.0561993481838742	0.43723890040929
LTRIS3	12195.1613211804	-0.208868568936012	0.0981526630619097	-2.13076402897388	0.0331085871565575	0.330182910097669
RLTR10-int	131893.685474283	-0.208453882137104	0.108542421692633	-1.92233157218672	0.0545640497273122	0.436910675553733
RLTR4_MM-int	16559.3755543114	-0.202127493320611	0.109050034481232	-1.84949001294739	0.0643870885794409	0.460317949814746
IAPLTR1a_Mm	59337.7156773426	-0.197200750660703	0.11202008319926	-1.76106133560607	0.0782280222335305	0.495256445532117
IAPLTR1_Mm	35444.2468125372	-0.193536225373727	0.111555001316032	-1.73455300036388	0.0828200103895899	0.496959588192939
MER34C	330.170786483173	-0.190413219714719	0.089057353443678	-2.13658884340025	0.0326314478372857	0.330182910097669
RLTR10	51516.7863945273	-0.18814334650433	0.104503597202984	-1.80036483615807	0.0718030493937711	0.477381485969496
IAPEY_LTR	21554.3216540789	-0.185023100161527	0.100357719102426	-1.83754761367807	0.0661290942346646	0.462061250798899
IAPEY2_LTR	37871.6098573633	-0.171867629608561	0.105077912905901	-1.62976207423201	0.10315179226238	0.549880244396456
RLTR10D	10011.9390981401	-0.171588596896362	0.0969759186082203	-1.76756664034098	0.0771333790987094	0.495256445532117
MLT1E	10082.8333282834	-0.170190742655346	0.106154126668124	-1.60603148969945	0.108266991270169	0.557600419828052
RLTR9E	27129.9591261328	-0.170129468572151	0.103342116630072	-1.64601558215908	0.0997605509609854	0.544751100177783
MuLV-int	16462.528340412	-0.16949299596275	0.111167731887454	-1.52051226632275	0.128382278232011	0.590580482837369
LTR81C	276.704533609262	-0.168165062906688	0.100484282997572	-1.67232997390952	0.0944592721923031	0.539696987473732
MLT1K-int	49.0479040047652	-0.162300886335447	0.111695735829767	-1.47613838144089	0.139906747109465	NA
IAPEz-int	816628.746781295	-0.161722554473802	0.113331701997097	-1.43203831725174	0.152132855647661	0.645656994814557
MMERGLN-int	75321.1327740211	-0.16067200473712	0.109585811306947	-1.46580011441047	0.142702749899185	0.626179666557623
RLTR10D2	4906.71992371828	-0.152789813980433	0.102963273879702	-1.4793257394412	0.139053276789834	0.622618141381418
RLTR13G	21466.5640784358	-0.148713085667055	0.108935624427529	-1.37243675214759	0.169927515583014	0.664459538688511
RLTR3_Mm	460.91688760542	-0.14528886955209	0.0849955955627673	-1.71182686961369	0.086928578792208	0.512691671693829
MLT1E2-int	151.965775671341	-0.142487957034687	0.108034792365982	-1.30898530641744	0.19053932804	NA
RLTR9A3	9155.34221099707	-0.138846599718385	0.0968141369197343	-1.43508281645291	0.15126349956209	0.645656994814557
RLTR13D6	29260.0027351219	-0.136284117909704	0.0999374419134939	-1.36626752442146	0.1718550102506	0.665579963848837
MamGypLTR2b	295.025375818262	-0.136182356697636	0.101229055196653	-1.3457847505508	0.178371944779749	0.677072745409635
LTRIS5	2076.10535679799	-0.131626038358635	0.0880858136240999	-1.49410407652052	0.135148418669222	0.610114466173399
LTR16D	616.515298955473	-0.131337168490215	0.0823776171921921	-1.59685492120876	0.11029805020331	0.559759566341764
LTRIS6	3924.53998392032	-0.129929622129655	0.102618998937979	-1.26302804371459	0.206579101553578	0.703780355292778
ERVB3_1-LTR_MM	1755.57442999843	-0.129658795929338	0.0918535478096496	-1.41234795351221	0.157847533207537	0.651035070409449
RLTR16B_MM	14633.263178335	-0.127581781186319	0.0995996246213233	-1.2799102016429	0.200576719344618	0.701838566925072
MMERVK10D3_LTR	3441.76601749438	-0.126137585600331	0.0867529729165656	-1.45310064571046	0.146195811819623	0.631404746323334
MamRep605b	1056.27971376799	-0.12474588339706	0.088564207882031	-1.40818513956795	0.159076255410124	0.651035070409449
RLTR1A2_MM	18591.8618813722	-0.124234314270982	0.0979426807841616	-1.26807714177418	0.204770403590162	0.703780355292778
IAPEY3_LTR	14058.2686050954	-0.120686426606068	0.10232861254192	-1.17486439527107	0.240048972149429	0.745075823513218
IAPLTR3-int	130720.678446337	-0.117606380140809	0.110046121776826	-1.06858391488817	0.285257199693718	0.771385372324122
IAP-d-int	52010.1838887107	-0.11612862386736	0.1001956330822	-1.15631376482626	0.24755284008149	0.753181967722103
RMER17D2	19363.1954678032	-0.115957897372131	0.0862060953483335	-1.34325771766994	0.1791885381882	0.677584304831066
MER129	158.526195187765	-0.114820191637336	0.113682844536886	-1.00720805594587	0.313834802563039	NA
RLTR13E	18043.6847823874	-0.11456801112085	0.104287504654259	-1.10129658138225	0.270767598565783	0.762151191158021
EUTREP16	513.552929500281	-0.112173142140272	0.0887419551070942	-1.25736133564501	0.208622823170897	0.703984756100165
LTR33A	1896.73905836093	-0.112108738995381	0.0710334744766792	-1.57934762239258	0.114256344224527	0.564591034298676
RLTR6_Mm	7902.53445373848	-0.112065153980487	0.109151157041661	-1.02862277345246	0.303656972192265	0.779303834876779
LTR45C	69.1959348762371	-0.111702093175905	0.117730493073992	-0.950345908539352	0.341936519101954	NA
LTR41	1452.76027358848	-0.110886850902514	0.0659072521434051	-1.68196182074767	0.0925762435483864	0.532278615910331
MER65D	325.500963484476	-0.110225137313496	0.0969404607391583	-1.13729089483218	0.255416699816787	0.762151191158021
MER34B-int	228.282950972826	-0.109054374711397	0.0972802753641571	-1.10426669306167	0.269477466471621	0.762151191158021
RLTR46	901.692841618337	-0.108937826162569	0.111011896636904	-0.977432095921372	0.328355279737689	0.793933857176642
RMER17A2	27673.5269550571	-0.10859991950505	0.084265817496225	-1.28688527228871	0.19813427934471	0.698176740313058
RLTR8	1658.51956088691	-0.107703984511232	0.0532925161802868	-2.02378834259851	0.0429919341790028	0.382541240730584
RMER17D	15818.1486574704	-0.107585089411641	0.0859444983592105	-1.25046083619752	0.211131253196859	0.703984756100165
IAPEY5_I-int	36902.7700841506	-0.106918600102415	0.105672552666986	-1.00971162117766	0.312633473090299	0.78164632574514
LTR52-int	130.537617038086	-0.106414023218858	0.116056896261999	-0.91446093402995	0.36047469629752	NA
IAPEY3-int	248129.725432993	-0.10413425986576	0.109756910425112	-0.947492210983655	0.343388023397627	0.799136857717678
RLTR1B	40634.2758415806	-0.10411588885313	0.100211221655276	-1.04378707466107	0.296583912961794	0.778355388801645
MER4B-int	133.437152896708	-0.104044662896409	0.111619188048722	-0.937054609940569	0.348730467894981	NA
MLT1F1-int	513.888201508703	-0.103070973717187	0.0889758325499645	-1.15461779210674	0.248246977420633	0.753181967722103
IAPEY3C_LTR	8246.47141091983	-0.102950918198877	0.0979751677294569	-1.04784512030111	0.294709970377933	0.776918744376116
RLTR10A	13764.981742672	-0.101861644368855	0.0992539006597605	-1.02524609593959	0.305247083070279	0.779303834876779
MMERVK10C-int	187197.27925462	-0.101718441606196	0.0976497342622197	-1.04038953936172	0.298158959666593	0.778931952471881
MLT1G1-int	269.968162526644	-0.101423979021808	0.0976450838447381	-1.04650427147245	0.295328273842151	0.776918744376116
LTR86B1	136.921274569373	-0.100975582015452	0.108858088113337	-0.924788801593773	0.355075776784785	NA
RLTR6-int	130052.29797549	-0.100050815486721	0.112444307718597	-0.884312518266558	0.376527532499923	0.817451683571644
RLTR1D2_MM	11777.8568255948	-0.0998561635296798	0.0941106620717021	-1.06185251265378	0.288302645991695	0.771385372324122
RLTR44A	4710.06574566204	-0.0998214109062407	0.0906524361941863	-1.09974093627935	0.271445013167125	0.762151191158021
MLT1J1-int	271.977850500855	-0.0992630820543864	0.0967591309498049	-1.02181580517908	0.30686808736915	0.779303834876779
MER21B	7131.88258572966	-0.0987004436509595	0.0502557012064141	-1.96371228929392	0.0495634666269142	0.405754648430782
MER92D	212.287169690664	-0.0984919115574743	0.100037527803985	-0.979177480308229	0.327492293622403	0.793933857176642
LTR16D2	273.19349101126	-0.0979659797563246	0.0926412726703489	-1.06407985955296	0.287292523842156	0.771385372324122
MMERVK10D3_I-int	61804.9585673208	-0.096038241277406	0.0999819831513536	-0.958988202464847	0.33756468848719	0.798078584634586
ERVB7_1-LTR_MM	20313.7503132037	-0.0954408538348356	0.108643904798842	-0.877442430118304	0.380246375437096	0.817451683571644
LTR86B2	105.455131239165	-0.0951662042078032	0.115219547900357	-0.834166541189849	0.40418714265932	NA
MER34C_	1201.74719759756	-0.0944454001029625	0.0583232706559052	-1.61536963812809	0.106230671227005	0.554234609053612
RLTR9D2	2709.16925422291	-0.0930081025500762	0.0965714678593657	-0.962669812216784	0.335713250731614	0.795568407454553
LTR104_Mam	821.280587924696	-0.0926816076069728	0.0830629219512425	-1.11601226117107	0.264416886269317	0.762151191158021
IAP1-MM_I-int	29264.5640974147	-0.0891358259635837	0.10050794039263	-0.883640047195081	0.376890553506948	0.817451683571644
LTR86A1	356.738187581272	-0.08792418046496	0.0879451726312449	-1.00060804448126	0.317016339396525	0.782008709136265
ETnERV3-int	94390.5434122673	-0.0877672934372125	0.109014745590996	-0.805936412005203	0.420279514772668	0.839793493088555
Eutr18	252.126815184542	-0.0877121228299343	0.105198886942783	-0.837084173138184	0.402545256000698	0.823876507331952
IAPEY4_I-int	91773.9198523759	-0.0876020861909729	0.110285462398273	-0.793477412486697	0.427499724191324	0.842504166861128
MER68	2514.28397672946	-0.0871818205387656	0.0573388674010311	-1.51868770794931	0.128841122110447	0.590580482837369
MLT1M	714.462981245689	-0.0862580545155147	0.0813359722642551	-1.06299001366503	0.287786480092476	0.771385372324122
LTRIS4A	6530.14573373698	-0.0861559020752335	0.0996527195110122	-0.865403417629359	0.38681740584442	0.820127127182776
LTR16B2	1727.83562327479	-0.0857567057468159	0.0686321979031483	-1.2514794607044	0.210759602662429	0.703984756100165
RLTR44-int	26743.6945192288	-0.0855244233663632	0.0971478742547688	-0.879079362719838	0.37935824650583	0.817451683571644
MMTV-int	7274.94879538491	-0.0845773424338887	0.10545404366627	-0.801723930863302	0.422712669683389	0.842504166861128
LTRIS4B	2015.9063522396	-0.0844273057741696	0.0993103732442635	-0.849712068349461	0.395485187128248	0.820127127182776
RMER19A	25260.6030568298	-0.0809582665367437	0.0581417847191108	-1.39243274257954	0.163791395182404	0.656123717860495
MER68B	685.5824015574	-0.080506485638249	0.0830214181143799	-0.965780857735139	0.334153849034908	0.79515568848437
RLTR6C_Mm	3880.17360980642	-0.0786144764378366	0.103961454516767	-0.756247808641185	0.449500633492837	0.84435307353021
MLT1F	6839.97513135468	-0.0783597382488553	0.0373427164186782	-2.09867228946551	0.0358457990335402	0.344433154387239
RMER19B	70953.1114803325	-0.077706669833954	0.0580433054989794	-1.33871568204688	0.180663249066111	0.677584304831066
LTRIS4	6089.37542137474	-0.0767096521559355	0.0995135442691882	-0.770769649852741	0.440843479766797	0.84435307353021
RLTR44C	3354.46710064982	-0.0766752090673807	0.09943707717801	-0.768926343933775	0.44193703741105	0.84435307353021
RLTR44D	1806.83602399902	-0.0764195549969873	0.0852658398995711	-0.897033908604999	0.36970082343445	0.817451683571644
MLT1O	1994.57586681214	-0.0760979806714074	0.0579380713860793	-1.31513039251799	0.188466083819295	0.689157646499222
LTR58	22.1692556780341	-0.075470238502754	0.102696013602318	-0.735219174250923	0.462206023328494	NA
LTR33	5097.79524080858	-0.0744151837477342	0.0573547550852879	-1.29801234026372	0.194283094535299	0.693970900167274
MLTR18B_MM	3351.99173838939	-0.0743743306324536	0.0566766159107956	-1.31239873687317	0.189385632858421	0.690219399487335
RLTR10B	6718.17616810629	-0.0740983521146573	0.0971232712868295	-0.760939560864592	0.446693167794219	0.84435307353021
RLTR9D	14486.6799052175	-0.0730163956409523	0.102488554947998	-0.711475492949019	0.476789632084679	0.861677473470992
MLT1G3	4342.65574709173	-0.0722218311554963	0.0429060538624987	-1.68408553969757	0.0921651385344945	0.532278615910331
MURVY-LTR	20293.2614808007	-0.0708619916328194	0.0869532615779868	-0.813847521212709	0.415732307529676	0.836804296073495
LTR84b	667.81788800052	-0.0707888608821931	0.0698846881274549	-1.00882656095075	0.313057820420364	0.78164632574514
HERV16-int	1200.48382117475	-0.0701688493994039	0.076461436331029	-0.918791093007829	0.35820485218788	0.808679488504877
MamGyp-int	272.820790769034	-0.0680528292932993	0.11217333129787	-0.606972685796023	0.543869039081652	0.882735774547874
RLTR9A2	3398.77657869845	-0.0678749511173641	0.102850885191872	-0.65954390109031	0.509546564652795	0.876132572765073
RLTR20A2	1828.80014187431	-0.0676763575478819	0.0566209355639848	-1.19665952742454	0.231439288133691	0.729565801961665
MLT1E3-int	68.0840441527631	-0.0676354476273223	0.117794532788837	-0.582092045656029	0.560504682723427	NA
RLTR9A3A	2315.15492147401	-0.0657620730772005	0.0830375993361966	-0.791887511342508	0.428426269534962	0.842504166861128
MER54A	1183.8153283547	-0.0639917888622363	0.0589126166092686	-1.08577973235815	0.277576455322336	0.765176145988385
RMER3D2	4.88911262711791	-0.063203742059313	0.063059840493385	-0.946755909711621	0.343763173426952	NA
LTR108d_Mam	131.016350669744	-0.0629342199698365	0.109486743894363	-0.562900062047333	0.573502937960214	NA
MLT1F-int	2809.91401040902	-0.0627752951505103	0.0666954881861271	-0.94192967331938	0.346228646826235	0.799136857717678
MER34A1	1424.13344584645	-0.0617780770541651	0.0599294924691432	-1.03151547123893	0.302299156870533	0.779303834876779
RLTR10E	8455.1989476564	-0.0612246405016226	0.102084782213565	-0.598515437048145	0.549496061709194	0.882735774547874
LTR80B	389.512439192814	-0.059926814340831	0.0854816633245515	-0.697671406628057	0.485382713858198	0.865824456491367
LTR86A2	273.403994103844	-0.0599039584757826	0.0944134395376105	-0.633944425879838	0.526117091204159	0.879802513797199
IAPEY5_LTR	3664.20484771153	-0.0596278452341485	0.0991812267563781	-0.599652644636716	0.548737754326431	0.882735774547874
LTRIS_Mm	9229.15037785619	-0.059509872454662	0.0989041007455263	-0.599417374176236	0.548894593872024	0.882735774547874
RLTR6B_Mm	18058.9790492142	-0.0577206600619215	0.105578368418746	-0.545727155543779	0.585253502498856	0.883533981153231
MLT1C2	26866.1259137703	-0.0573732457049927	0.040764837004632	-1.40749905290733	0.159279457892049	0.651035070409449
MLT1C	14367.4780102053	-0.0572700779356192	0.0371324043637319	-1.54239795882976	0.122976917287161	0.578994327313373
LTRIS_Mus	22503.7989827804	-0.0564359981509235	0.103676790265761	-0.541573718202753	0.588112201162607	0.883533981153231
MER73	621.815233751182	-0.0561798448563554	0.105735617249769	-0.532061778465208	0.594683208472425	0.883533981153231
IAPEy-int	100938.028871918	-0.0561214686084295	0.106004600222285	-0.527755317173774	0.597669173771623	0.883533981153231
IAP1-MM_LTR	9616.21095497156	-0.0560428721401857	0.098829081789375	-0.565522862693099	0.571718178124331	0.882735774547874
RLTR9A3B	2946.9611683063	-0.0559221012508558	0.0785123169360667	-0.712756392206486	0.475996514323898	0.861677473470992
MER110-int	130.80553569283	-0.0556811455024698	0.111171539515777	-0.495522926186636	0.620231042879496	NA
MLT1K	9529.02062719104	-0.0556263428615634	0.05113495987641	-1.08814451164659	0.276531316150048	0.765176145988385
MamGypLTR1a	445.907074836108	-0.0541279155135629	0.0961460257271811	-0.560491922213117	0.575143947925237	0.88333063278057
RLTR19A	1117.28007037302	-0.0541018660670697	0.0680874552053018	-0.792770157868799	0.427911746176437	0.842504166861128
MLTR31D_MM	4957.41895176562	-0.0540789473071525	0.0885662121785177	-0.610538752174955	0.541504980961365	0.882735774547874
MER34-int	285.799885004591	-0.0537812265729801	0.102532934610241	-0.527490733930286	0.597852849441517	0.883533981153231
RLTR10C	46724.3863586032	-0.0535349192859034	0.105823465772878	-0.503047214775036	0.614931077162368	0.890917703221262
LTR105_Mam	454.151018403031	-0.0524822687203144	0.0942158229988982	-0.562013227051115	0.574107007200078	0.883303487936165
MMERGLN_LTR	10273.682892998	-0.052247791282892	0.104141420452134	-0.504521277388764	0.613895114018128	0.890917703221262
MER21-int	360.971293504154	-0.0521632219893567	0.0874790849646838	-0.596170890495141	0.551061069947391	0.882735774547874
MamGypLTR1c	398.895127772183	-0.0521512242243367	0.0884925804912847	-0.593362686240235	0.55293845502528	0.882735774547874
LTR89	434.183524955189	-0.0519732135345484	0.08532512774211	-0.608318400183631	0.542976319653745	0.882735774547874
RLTR1F_Mm	3048.44163290605	-0.0519225119171891	0.10375513344343	-0.502092856118501	0.615602205142859	0.890917703221262
RLTR30	2039.01834350946	-0.0509566780148765	0.049770053710999	-1.02465212811708	0.305527358684073	0.779303834876779
RLTR1E_MM	3162.97313149726	-0.0501458133065377	0.0968853713706905	-0.517845442045508	0.604566110103166	0.883533981153231
MuRRS-int	25139.3819544656	-0.0493017425136979	0.108736591669912	-0.450723895598356	0.652188557866043	0.905400440530783
LTR82A	1334.78751941193	-0.0492190004973395	0.0668614594515585	-0.734593846141226	0.462586886940765	0.857192255023681
LTR86C	304.043334598596	-0.0491234551832676	0.089873038203136	-0.549531928681057	0.582640459258305	0.883533981153231
MLT1F1	5958.85961616466	-0.047065791034813	0.0462849384131815	-1.01712091829137	0.309095910275595	0.779490146143282
RLTR10F	13796.1130677849	-0.0452223642139401	0.101797213329088	-0.442973222269479	0.657785103450771	0.905400440530783
MLT1J	12085.732636116	-0.0446548947018107	0.0344499513842239	-1.29638393877962	0.19484324270877	0.693970900167274
RLTR13B1	23099.6642259099	-0.0441321691701746	0.0933008288449919	-0.472635171523301	0.636473485142783	0.898694954920195
MamGypLTR3	313.043243180543	-0.0439419443543421	0.0898120445295076	-0.497500834964653	0.618835914255502	0.891242249126717
LTR81	293.269309234613	-0.0433216345218653	0.105338609842143	-0.410427122017569	0.68149265393963	0.905400440530783
RLTR12D	3899.56079367223	-0.0431350793713989	0.0506602736333318	-0.851564784225146	0.394455692175174	0.820127127182776
RLTR20A4	21529.0434994736	-0.0430725077825276	0.038022865798071	-1.13253121750093	0.257411167610969	0.762151191158021
MER68-int	276.188813128387	-0.0426495141235753	0.105577523603554	-0.402843972250179	0.68706301048361	0.905400440530783
ERVB4_1C-LTR_Mm	18579.9845834758	-0.0424556115515278	0.105620690510388	-0.401791824251436	0.68783723958753	0.905400440530783
MamGypLTR4	345.155401702028	-0.0424326595151049	0.0855644471768903	-0.4971600341484	0.619076202219287	0.891242249126717
MLT1H	8532.86925364348	-0.0421864194463707	0.0341586664966787	-1.2356673539365	0.216582237195454	0.705576970612437
ORR1D1	136462.358721688	-0.0420583272168891	0.0641951220185026	-0.655142930935556	0.51237573360509	0.87776120004583
LTR88b	571.543966812079	-0.0417985317171229	0.0783061229690658	-0.538027271865216	0.590558220784398	0.883533981153231
RLTR12C	2143.59634824249	-0.0412449747366945	0.0503710280491983	-0.821118371234241	0.411578846625551	0.834569306373808
RLTR33	14682.7753017902	-0.0404946433129102	0.0404624224799608	-1.00028389213779	0.317173140191952	0.782008709136265
MamRep605	1932.43967477035	-0.040290856988503	0.0585695419232517	-0.68765802655242	0.491668157804557	0.865824456491367
IAPLTR4	16598.6129271097	-0.0396520491020565	0.108161372055971	-0.365243180079304	0.714929888396518	0.913012907533155
MER74A	3419.64639345048	-0.0388100668817568	0.0513852754659808	-0.756292476033913	0.449473858184036	0.84435307353021
UCON51	46.8110936456296	-0.0387466768247307	0.110607913717879	-0.352262935810396	0.724641081828822	NA
ORR1F	97640.835903771	-0.038586903322688	0.0345337838101022	-1.11740558748204	0.263820947185568	0.762151191158021
LTR75	588.681366283136	-0.0383018739865393	0.0803292613997487	-0.482595573630521	0.629382922621244	0.897559235839829
LTR37-int	832.319787295111	-0.0376822686409347	0.0852354506409119	-0.435352244966651	0.663306767964909	0.905400440530783
ERVL-E-int	4673.77696565341	-0.0376706153077523	0.0587226306170232	-0.641766356180667	0.521024897346582	0.877978974484179
MTE2b	67754.5653009222	-0.03720825055304	0.038658181065113	-0.962541369883321	0.335777732590208	0.795568407454553
ORR1A0-int	24160.8991229422	-0.0370882658435066	0.0977534077779044	-0.378809249814293	0.704829518050915	0.913012907533155
MT2B2	18571.4232433736	-0.0365862390624092	0.0447506436426324	-0.817581646987075	0.413596110755291	0.836452122681928
BGLII	32069.6169515692	-0.0365807668876175	0.0975505460653726	-0.374664545796134	0.70790996305122	0.913012907533155
MMVL30-int	25082.5364870078	-0.0364516026413437	0.0976173499068427	-0.372787114401762	0.709306893909434	0.913012907533155
LTR78B	1358.18615687253	-0.0363863530300686	0.0701304699098666	-0.520190279609223	0.602930959617396	0.883533981153231
RLTR49	5800.99621896745	-0.0362381869847489	0.0401095353468596	-0.903483316519329	0.366269438795691	0.81335541368193
RLTR48C	1682.10132811409	-0.0361122004801259	0.0891445366989399	-0.405300342849969	0.685256754514944	0.905400440530783
MTEa	87652.014635556	-0.0353857278606818	0.0361924712392833	-0.977754236943765	0.328195889765437	0.793933857176642
LTR78	2105.91984531621	-0.0351461827807472	0.057401218975476	-0.613619415459098	0.539466850548351	0.882735774547874
RLTR13C3	7059.53540616626	-0.0345685842944408	0.0653625687861342	-0.529063480612369	0.596761413952881	0.883533981153231
MLT1A1	26033.2309635269	-0.0343534299299796	0.0432044173140003	-0.795160999651882	0.426519854968526	0.842504166861128
LTR16E2	1570.70872606807	-0.0336194063969443	0.0585856734106757	-0.577085550189187	0.563881665121802	0.882735774547874
LTR37A	1791.03348597965	-0.0331077576695706	0.0534573658983498	-0.615246792626969	0.538391750013115	0.882735774547874
RLTR30C_MM	799.744812051754	-0.0330506606291671	0.0822702749121578	-0.404453896858181	0.685878973613413	0.905400440530783
ORR1E	116645.112660311	-0.0330453726422511	0.0439625185240209	-0.751687795264269	0.452238831677743	0.845155022743585
MER34	2338.13531203889	-0.032476686621983	0.0517916839540984	-0.625146024213459	0.531875223576343	0.882735774547874
SRV_MM-int	2088.46377812297	-0.0324709277091252	0.0768937419589446	-0.424138048905069	0.671465138100059	0.905400440530783
MER21C	10336.4081618657	-0.0318078701751832	0.0459091157776576	-0.692838599256763	0.488410845835146	0.865824456491367
MLT1L	5258.5085470675	-0.0315184291080893	0.0464024877660419	-0.679423320592555	0.496869677711484	0.867939548486462
RLTR11C_MM	5600.24315861424	-0.0311125025695424	0.0460394430152743	-0.676248137890948	0.498883114197762	0.868690121071342
EUTREP15	117.736791830186	-0.0309477316642248	0.116326339237651	-0.253091960852	0.80019715100232	NA
RLTR9B2	3312.72974290038	-0.0306869932263874	0.0990532357632909	-0.309737346448581	0.756760700090219	0.934468972581002
LTR16D1	265.941652237119	-0.0302245430822507	0.0939566290338142	-0.325203593321187	0.745026989291429	0.928709320358243
ORR1C1	58592.5760789513	-0.0299238402312951	0.0672336538941193	-0.445025720814497	0.656301166593956	0.905400440530783
LTR16E1	2278.41163036318	-0.0296617079006886	0.0495500043266157	-0.601013354221543	0.547831091768313	0.882735774547874
RNERVK23-int	8939.77041566335	-0.029242864914535	0.112608588775627	-0.259422904186966	0.795308959484908	0.949406535745775
MLT1J2	3808.28268283603	-0.0290323261808209	0.0451389652577731	-0.644343669428199	0.519352603759371	0.877978974484179
RLTR20C2_MM	11143.270330765	-0.0290253036874345	0.0362762470648567	-0.800228024597033	0.423578695618101	0.842504166861128
MLTR73	3235.41695572184	-0.0285860743861292	0.0413890878234085	-0.69140895216301	0.489308579868484	0.865824456491367
MLT1C-int	196.269124601393	-0.0282271399520618	0.104840448147796	-0.271395966672405	0.786086503808878	0.945484506393392
RLTR45	37201.0191291469	-0.0278894870605637	0.110690965906275	-0.250185190863982	0.802444137144929	0.950193491164622
MLT1A0	38174.3779654044	-0.027294615761754	0.0312697583625011	-0.87291925011364	0.38270709296077	0.818381444401492
RLTR51B_Mm	4048.05854480063	-0.0269554744008161	0.046365553901581	-0.583672152123032	0.559440906516443	0.882735774547874
LTR50	2395.80797062398	-0.026450374148715	0.05155147499158	-0.515481424869877	0.606216646443652	0.883533981153231
MLT2B4	7411.84231907287	-0.0260968122998991	0.0463755519726862	-0.562691997732411	0.573644634283438	0.883303487936165
MTC	141448.994701477	-0.0259190126611258	0.030964917070148	-0.837074990104369	0.402550417438401	0.823876507331952
MLT1I	5678.9068962795	-0.0254273639957271	0.0446275332883646	-0.570246401495517	0.56851058835392	0.882735774547874
RLTR20C1_MM	12134.5865383557	-0.0252545920193	0.0337215138455228	-0.748671923047999	0.454054970373812	0.845667746180088
ORR1D2	80549.8452244276	-0.0245602194823557	0.0423065288017029	-0.580563275650075	0.561534829354912	0.882735774547874
ORR1G	17566.1131837509	-0.0243735201618989	0.0346737952108648	-0.703163966370849	0.481953572346859	0.865824456491367
MT2B	40872.5972794949	-0.0243240554235979	0.0292681814547131	-0.830940096377538	0.406007470930655	0.827862817120686
RLTR1	1845.54019226287	-0.0239950247788925	0.0957200531048036	-0.250518589914443	0.802186330276978	0.950193491164622
RLTR10B2	23140.9386996248	-0.0233921149032077	0.10463816142892	-0.222467848980295	0.823949698967963	0.960360802019446
MLT1J1	3600.78492541059	-0.0231821580018772	0.0602182311398924	-0.385402921869234	0.699938918128598	0.910833918371378
MLT1A1-int	724.577544262284	-0.0230114897783827	0.091618936794201	-0.254225683758795	0.799321209507177	0.9500058145497
RLTR17B_Mm	56751.3683927269	-0.022747073644841	0.0587536989820056	-0.387110334783051	0.69867452690326	0.910833918371378
MLT2B1	8050.47166882619	-0.0227018580852837	0.0360832715286821	-0.629406345033033	0.52908306508377	0.882735774547874
MLT1A	18030.1912109598	-0.0223225872817228	0.041420988535145	-0.539048240032219	0.58985356897132	0.883533981153231
MER74C	433.292691350108	-0.0220320891690536	0.10080719273406	-0.215927353347867	0.829044375125265	0.960360802019446
ORR1C2	75064.534744124	-0.0218551249300228	0.0688319601326921	-0.317482115806233	0.75087780762912	0.933809995856336
MER31-int	557.059868321146	-0.0216293378283161	0.0802514899494261	-0.260452917188538	0.794514428923493	0.949406535745775
LTR33A_	1728.24650709464	-0.0211809687308643	0.0723857494989619	-0.294985600569528	0.76800487961526	0.940302527800386
MTD	256301.880257284	-0.0208302384307085	0.0320718059422105	-0.649502365813255	0.516013717766677	0.877978974484179
MTEb	45349.6641998088	-0.020714007973664	0.0340776387815942	-0.607931094991362	0.543233175182486	0.882735774547874
RMER13A2	13014.6735651196	-0.0206681196526386	0.0599324925226456	-0.345184495913343	0.729955673741039	0.923702693696691
RLTR14-int	14188.4893741882	-0.0206393288897922	0.0374583536485313	-0.551049603427122	0.581599671373289	0.883533981153231
MLTR11A	12074.8928209482	-0.0204177000927347	0.0342825535131239	-0.595928031070825	0.55122330625172	0.882735774547874
MLT1H1	4047.12979698314	-0.0202152605072906	0.0393632185847965	-0.515518622284999	0.606190659927783	0.883533981153231
LTR87	642.713585765168	-0.0197983787222228	0.0871451152576451	-0.220327901576292	0.825615791706318	0.960360802019446
ERV3-16A3_I-int	4218.74072768061	-0.0196689229603233	0.0532258071063207	-0.370097326545173	0.711309974023052	0.913012907533155
LTR33C	780.354588884948	-0.0195217803080795	0.0704699758506691	-0.27992167607888	0.779537596645204	0.945484506393392
RLTR20A2B_MM	2241.0785413094	-0.0185475752142258	0.0474613647654792	-0.394426446815232	0.693266221369448	0.909034577550191
LTR75_1	29.7983529376073	-0.0185163159980018	0.104366827524247	-0.17816496267943	0.858593425180937	NA
MamGypLTR3a	1601.25206504486	-0.018480347069963	0.088550597753158	-0.21063439842055	0.833172568387362	0.960973994343386
RMER17C2	12044.18794268	-0.0180455287099444	0.0436131280746687	-0.414366812065049	0.678605490436112	0.905400440530783
Eutr10	588.527628317242	-0.0177777993588818	0.0852397261603416	-0.209633500767845	0.833953730733731	0.960973994343386
RMER17C	31693.3213539147	-0.01745233797633	0.050596126333622	-0.345077375497387	0.730036201708826	0.923702693696691
RLTR44B	4137.16735602477	-0.017406375082972	0.0895922749133735	-0.194993981900247	0.845397658942085	0.967979144407672
MLT1B	32240.526514365	-0.0173443156609024	0.0365313413033748	-0.474817491468767	0.634917064568815	0.898694954920195
ERVL-int	7247.7685111436	-0.0172308495624758	0.0424359605800451	-0.407420323613388	0.683699302525844	0.905400440530783
MLT2C1	3386.8685910597	-0.0165362512930371	0.0475036872314708	-0.348188523533759	0.727698606077199	0.923702693696691
MLT1E1A-int	131.469859109422	-0.0162647207094068	0.113403524772288	-0.127686759927699	0.89839686836605	NA
LTR16A1	2412.4551337591	-0.0162188940730421	0.0662899565699567	-0.246804728065751	0.805059351200145	0.951670375287241
ERVB4_2-LTR_MM	5782.44823515033	-0.016187244790112	0.113763364515462	-0.141170790915769	0.887735020428978	0.974220507287357
MER92C	218.018965416175	-0.0159342112436626	0.0984894228516303	-0.15262097420557	0.878697183752884	0.973691317942325
MLT1H2	3124.7851207825	-0.0159237303297688	0.0480644959405438	-0.332344720281721	0.739628975170062	0.92673358260138
RMER3D1	0.634764347404644	-0.0157610432794932	0.0194566207232108	-0.958310146745846	0.337906388771717	NA
MER67A	795.535335316477	-0.0157500586129932	0.0705718817721887	-0.222481578863337	0.823939011884604	0.960360802019446
RMER19B2	34822.2406288653	-0.0155616178689058	0.0665425035484351	-0.233859847093731	0.815093786249162	0.958368578258661
MLT1E2	7133.2647040258	-0.0151005464955215	0.0386938638885519	-0.390630696252459	0.696070232581733	0.909034577550191
MLT2D	6065.60842390769	-0.0150200471495047	0.0405456004368474	-0.37014146341097	0.711277089245695	0.913012907533155
MER57E1	779.608730572665	-0.0133834169316694	0.0825277012305917	-0.161638059226651	0.87159088446661	0.973691317942325
BGLII_B2	2402.9952346644	-0.0133358256252664	0.0640222866957434	-0.210624465017178	0.833180320221081	0.960973994343386
MamGypLTR1b	438.447369460783	-0.0120461395533593	0.0794188498477556	-0.156544975797012	0.875603470651925	0.973691317942325
MTE2a	81513.5688135008	-0.011985141011846	0.0393847762511323	-0.304356666729885	0.760856177649482	0.934668787101324
MLTR18D_MM	4224.30320204501	-0.0111854050923331	0.0514873842802448	-0.217396706126872	0.827899197952014	0.960360802019446
MLT1D	31351.6314591562	-0.0109777964879365	0.0291677252947085	-0.376444855633963	0.706586204228763	0.913012907533155
LTR81AB	159.841168435128	-0.0107203606195171	0.117303335943614	-0.0885795690082476	0.929416045816175	NA
MTEa-int	12186.5180391648	-0.0103847722696019	0.0373450008709597	-0.278382512067652	0.780718742498838	0.945484506393392
RLTR41	17834.2188837234	-0.0102176989123997	0.0979084013935352	-0.104346959550754	0.916894012951214	0.981778265308028
MLT2B3	8318.42226286654	-0.0100590059557003	0.0413904982347352	-0.243527095328721	0.807597097744086	0.953642643945385
RLTR41B	1142.07788299755	-0.00813737546818201	0.100835342356839	-0.0785051447772755	0.937426237915027	0.984476929329467
RLTR1D	10336.7632042841	-0.00792011177352048	0.0848422010666302	-0.0935042174857236	0.925502999306848	0.984476929329467
MER31B	2242.48749000731	-0.00783775046647435	0.0520642247785132	-0.151197213342301	0.879820148455853	0.97392805535426
LTR16A	4092.9090656202	-0.00742343865219867	0.0463000351560382	-0.162422418983951	0.870973217444914	0.973691317942325
MLT1O-int	2.65679363605009	-0.00688249169694001	0.0476991467588149	-0.141122214312745	0.88777339478695	NA
MLT2B5	2851.72764269857	-0.006776027550868	0.0703258696121035	-0.0970190035498948	0.922711302990408	0.983687365773059
MLT1F2	9685.9116675497	-0.0063389874371337	0.0376041937942711	-0.168792732754114	0.865959674729019	0.973691317942325
RMER3D4	1.66853374515422	-0.00617601261913745	0.0365814918884791	-0.167625899682672	0.866877594495546	NA
MLT1G	3673.45941624972	-0.00598338106516225	0.0435552581503542	-0.1392972218126	0.88921528515217	0.974220507287357
RLTR20C	1245.99375063867	-0.00534898617344189	0.0564839240013241	-0.09741820359658	0.922394289105553	0.983687365773059
RLTR14_RN	7305.08388475902	-0.0052888969257731	0.0497528779685458	-0.106526509593464	0.915164623457896	0.981778265308028
RLTR51A_Mm	9808.50898521479	-0.0050865429911137	0.0425393121906455	-0.120132714728701	0.904378017440581	0.97840501492339
MER54B	469.102252463876	-0.00486589695030546	0.0999628521342944	-0.0480791898601135	0.961653131108214	0.986704941678305
ERVB4_2-I_MM	35337.3343456295	-0.0043830898744649	0.114922378964519	-0.0375598783058486	0.970038597806722	0.986704941678305
MER31A	3093.74166092024	-0.00420785999513503	0.0472463706411895	-0.0883644359307331	0.929587026706823	0.984476929329467
MER77B	2300.96092053931	-0.00396773520771102	0.0611457297894702	-0.0654489002760789	0.947816590719756	0.986704941678305
MLT1G1	4391.90116458857	-0.00376108838783905	0.0468028014086095	-0.0814263076504854	0.935102928092448	0.984476929329467
RLTR1C	11974.3012151188	-0.00346372908413996	0.0830134306460819	-0.0419259481469192	0.966557730950645	0.986704941678305
RMER17B	37176.8387577259	-0.00308976422907706	0.0617287274294248	-0.050322464367427	0.959865422469845	0.986704941678305
LTR40A1	371.313565094359	-0.00282715102237695	0.0952153155678448	-0.0262477665490061	0.979059716794031	0.989286416180332
MER67B	676.773367251889	-0.00281011198483065	0.076077060715319	-0.035834701309286	0.971414163183746	0.986704941678305
MLTR18_MM	3120.7396074846	-0.00215761787464944	0.0455344716476544	-0.0483256608440041	0.96145670404515	0.986704941678305
RMER10B	14489.1558668519	-0.00209691001366093	0.0491086825774397	-0.0429825096681616	0.965715476230322	0.986704941678305
MTB_Mm	34548.9795145239	-0.00177547390175935	0.0390775028959612	-0.0456844445944322	0.963561762279452	0.986704941678305
MER70A	900.160856812281	-0.000875385176023132	0.0634550439548929	-0.0204215715457915	0.983707075832589	0.992756818940524
LTR10_RN	3691.98527047235	-0.00078054007401681	0.0683932907930908	-0.0120199124659275	0.990409728352808	0.995718693468802
LTR79	1132.37598804889	-0.000688535585043029	0.0617158799852034	-0.0130224636536686	0.989609870975527	0.995718693468802
LTR88c	410.595982706822	-0.000638075349319431	0.0853517939275727	-0.00609821022362289	0.995134362371418	0.996951959380316
RMER13A1	10084.0507487324	-0.000506199662859553	0.056661890257851	-0.00979783089621867	0.992182587074087	0.995718693468802
MER89	2817.29037044475	0.000174640733004574	0.0460653390678485	0.00360774134863373	0.997121445123004	0.998031227463445
LTR16C	4741.20070297967	0.000512243196406982	0.0505006307290843	0.00877873780789402	0.992995670606079	0.995718693468802
ERVB7_2-LTR_MM	7490.73727885577	0.00104100903654715	0.10419410350476	0.0096779013495934	0.992278272470825	0.995718693468802
MER74B	1477.29598235942	0.00172033975980713	0.0925587875887733	0.0176465325841547	0.985920834812127	0.994076429953036
ORR1A2	96342.4103528008	0.00177881185792948	0.0557774797938886	0.0318143372786339	0.974620112929556	0.987177050109498
MLT1E3	4050.31397783678	0.00181896246887404	0.0554584937920292	0.0326302018505201	0.973969485054882	0.987177050109498
LTR67B	2560.53691173395	0.00219000715058336	0.0699108234544498	0.0307379733235201	0.975478507127344	0.987177050109498
ORR1D1-int	20798.2847340959	0.00224983466720523	0.0418975243676195	0.0534899585101075	0.957341531144924	0.986704941678305
ERVL-B4-int	19094.1383459265	0.00233619915618892	0.0499348862256762	0.0463126452320251	0.963061060686923	0.986704941678305
RLTR31D_MM	18144.6750234028	0.00233733284383848	0.0317244745207106	0.0735097888750066	0.941400454755343	0.984476929329467
ORR1C1-int	13199.9149301502	0.00236846479774316	0.0646195359530727	0.0365263799090673	0.970862644614683	0.986704941678305
LTR16A2	1535.86249023219	0.00265556221584386	0.0601231543074148	0.0403764152855019	0.967793032788548	0.986704941678305
RLTR13D4	4757.76031259863	0.0028723534220948	0.0734289963322693	0.038739910634531	0.969097753193564	0.986704941678305
BGLII_Mur	4052.26087280355	0.00290842792232714	0.0603115023230683	0.047407547939934	0.962188413399816	0.986704941678305
MuRRS4-int	48956.1680230922	0.00361476444577839	0.110566632179871	0.0324570002392949	0.97410760678545	0.987177050109498
RLTR12B2	604.961631782247	0.00409933957182771	0.0972484496835325	0.0440126107748688	0.96489435166437	0.986704941678305
RLTR42	965.296835366277	0.00411960420560138	0.0789354434136475	0.0527343898266926	0.957943538017148	0.986704941678305
MLTR11B	15741.7965381848	0.00474788966446344	0.0284796668958149	0.166120782981279	0.868061898941975	0.973691317942325
RMER10A	22641.5580649266	0.00491245289697619	0.0352404094755233	0.139169536962492	0.889316180195254	0.974220507287357
ORR1B1	112368.865211546	0.0050780384202727	0.0536030231135277	0.0946603133368918	0.924584641743028	0.984476929329467
ERVB7_2B-LTR_MM	10653.9693889881	0.00515824970831804	0.103702995156176	0.0494404455226603	0.960568296689909	0.986704941678305
MLTR14	31431.2741774688	0.00531677322220683	0.0266554912296122	0.199310089296406	0.842020187386418	0.966209357283369
MLT2C2	2756.21483000415	0.00627953701434908	0.0463641176280291	0.136422253922422	0.891487482053446	0.974220507287357
ORR1A3	33105.0512026718	0.00668371814472934	0.0615308840653251	0.108420247723534	0.913662340446838	0.981672465690677
MLT1H-int	1421.68009163142	0.00678533478733094	0.0905138494423652	0.0747118458924255	0.940443982358196	0.984476929329467
RMER4A	15585.2796957551	0.00679422575359121	0.0389658947780969	0.174689133885918	0.861323906388745	0.973691317942325
MURVY-int	23764.02714364	0.00698242974303917	0.0972072143056486	0.0712512322225935	0.943197807574957	0.985417138009264
RLTR23	16386.4978644494	0.00734465094543659	0.0814166194513411	0.090340057181885	0.928016989244421	0.984476929329467
MERV1_LTR	9055.07339742812	0.00738747120184451	0.0899573917412846	0.0820061094915416	0.934641855150538	0.984476929329467
LTR85a	757.106597769027	0.00755482885769131	0.0747706813263763	0.0994905465926595	0.920748793386966	0.983506744250732
ERVB4_1B-I_MM	82967.2659600644	0.00776324139584685	0.102348592353168	0.0758886022130875	0.939507724826188	0.984476929329467
MERVL-int	27370.3979356809	0.00819579756636893	0.0516918289176231	0.15815554106465	0.874334235844148	0.973691317942325
RLTR46A	1655.17548927636	0.00885050393315015	0.114150816894844	0.0752192840290367	0.940040241382163	0.984476929329467
RMER4B	33077.4088568985	0.00925892454617792	0.0325052278724131	0.284824666120047	0.775778473766681	0.944538274941231
RMER16B3	614.234959810946	0.00942444629534188	0.0771919492779761	0.122586582295396	0.902434480075982	0.97726616450479
ORR1B2	56923.0653931575	0.00964858081146998	0.0573485164021608	0.16811081990254	0.86649609744213	0.973691317942325
RMER17A	22271.2257226805	0.00964919580912237	0.0713816685998917	0.134672750943883	0.892870618482212	0.974422567383393
LTR40c	795.446578675767	0.00979914524861019	0.0656304941208904	0.152954016265022	0.878434538198787	0.973691317942325
RMER6A	48217.4796740418	0.010391864703598	0.0441175866341183	0.2354909356447	0.813827713371251	0.9579066540432
MLT1A-int	542.2786603774	0.0108169519986507	0.0804888065474907	0.136596457860769	0.891349776475022	0.974220507287357
LTR81A	523.952408360061	0.0108392769117365	0.0924859426865636	0.115596625147705	0.907972237718143	0.979352528288127
RNLTR23	2.87043872245429	0.010900397971082	0.0496325841438452	0.36746735828802	0.713270435644987	NA
LTR41B	865.145812207149	0.0109744934460297	0.080596101398844	0.14055109551412	0.888224584722512	0.974220507287357
ETnERV-int	98944.218059856	0.0110058339219141	0.107846106946935	0.10194514156156	0.918800218803736	0.982381910358381
MER57-int	478.140961336161	0.0118238776465665	0.0801831840681041	0.159257163744931	0.873466268336296	0.973691317942325
RLTR12H	1401.87789899283	0.0118702460277954	0.0709185203898577	0.165431723326246	0.868604186057368	0.973691317942325
MLT1E1	2754.64809016921	0.0122798850980241	0.0528670664002385	0.230493658237334	0.817708190834859	0.960171108870736
RLTRETN_Mm	23990.6271887327	0.0123192983492569	0.107165383848872	0.11452092197529	0.908824862167104	0.979352528288127
MTC-int	30592.284464617	0.0123757009382603	0.0320618308008228	0.385749170176431	0.69968244334044	0.910833918371378
LTR101_Mam	735.410024831438	0.0123794074744101	0.0758279402599645	0.160597004728571	0.872410814156644	0.973691317942325
RLTR18	4237.30354219097	0.0127859528938497	0.0418907261844537	0.304688718697984	0.76060324250876	0.934668787101324
RLTR30D_MM	1869.1474344979	0.012897458149835	0.0670088919620708	0.191652687643932	0.848014268655982	0.968024612607297
RLTR11A2	20020.4749531988	0.0129878920466699	0.0389417600170305	0.3333482206659	0.738871443932176	0.92673358260138
LTR37B	1274.16690069453	0.0131838437921613	0.0863192031045384	0.156735061042185	0.875453653849794	0.973691317942325
MER95	127.038031732907	0.013374576426839	0.111527909671144	0.129397389862927	0.897043212906681	NA
LTR33B	867.25070956916	0.0134095294593099	0.0971519900313694	0.136242797527469	0.891629343041482	0.974220507287357
RLTR12E	5308.19214908611	0.0138312274205748	0.0515181511595568	0.267840160932189	0.788822355785236	0.945724726006999
RLTR25A	25456.8261939731	0.0144933481805238	0.0794707306651706	0.182373534447684	0.855289593946999	0.972282574673427
RMER20A	10884.8521082512	0.0147401072045179	0.0583691534118347	0.251869533125988	0.80114190958334	0.950193491164622
LTR16	3478.4288986805	0.0157763809791153	0.046849837536858	0.334600355914912	0.737926576391674	0.92673358260138
MamGypLTR1d	331.921265741219	0.0159665521941017	0.0987208401407191	0.152593702302069	0.878718691670831	0.973691317942325
RLTR9A	7432.27666570983	0.0161974366463316	0.0835987293100637	0.193282420493477	0.846737793153308	0.967979144407672
RLTR43A	79.4951055975425	0.0166808292230322	0.115574059203252	0.11116969191838	0.911481784973205	NA
MER34A	2472.88778704852	0.016770726679227	0.0485878960231014	0.345076742335474	0.730036677698297	0.923702693696691
RMER20C_Mm	10574.3006399195	0.0172997908270878	0.0532270540124063	0.324121747817091	0.745845862566647	0.928709320358243
MLTR31F_MM	3818.0957157551	0.0175049146295785	0.0560604733787856	0.310837015148528	0.755924528564711	0.934468972581002
LTR16B	1124.0729822794	0.0175591711526631	0.0879754972951533	0.197375811682248	0.843533456770613	0.966934380436115
RLTR20A3_MM	5253.26780317015	0.0178189878604006	0.0536986353021165	0.33081074594541	0.74078744339463	0.92673358260138
MLT1N2	2449.5998567359	0.0178747162728472	0.054273963756746	0.326870086022421	0.743766147265157	0.928226920989622
RLTR9B	2825.37900495084	0.0179345192710707	0.102391712261373	0.174377832503086	0.861568534512358	0.973691317942325
ORR1E-int	14528.3244393629	0.0182368006507492	0.0367944977041458	0.495160369567663	0.62048692263307	0.892102430050429
LTR16B1	1333.03425704499	0.0187895944809947	0.0662888757406807	0.279609630722568	0.779777017471545	0.945484506393392
MLT1E1-int	42.0894738098855	0.0191118919580892	0.0979672947533023	0.176679546603417	0.859760107561709	NA
RMER2	15389.6320020152	0.0192521507080037	0.0400160387636306	0.480661262495626	0.630757267026911	0.897559235839829
ERV3-16A3_LTR	1043.95529968264	0.0194058983636348	0.0793190618310871	0.239529040966429	0.81069538031843	0.956271862590664
RMER5	36560.4658742908	0.0194618548985381	0.035318224448991	0.551116124110752	0.581554072846114	0.883533981153231
RLTR31B2	6641.12254377054	0.0196208452883766	0.0457371535473564	0.428853587943292	0.66802977790149	0.905400440530783
MamRep1151	1048.55383123104	0.0197503054387618	0.0922832574905905	0.220480188678893	0.825497199917843	0.960360802019446
RLTR13C2	18299.1432278975	0.0198998707366734	0.0758632729107365	0.261970842793812	0.793343921436696	0.949406535745775
LTR85b	352.782936904241	0.0200234614094646	0.106610955262619	0.186069976239443	0.852389886217958	0.969991395416079
MLTR31C_MM	1789.13331471294	0.0203898960443971	0.0504883953756942	0.399994221510718	0.689160772874388	0.905400440530783
IAPEY4_LTR	841.042764968055	0.0206261090745793	0.10006864243669	0.205367489195168	0.837285018769806	0.962790005860039
MLTR25A	25805.8026011537	0.0212909033107655	0.0643719597900076	0.330776229856608	0.740813516961535	0.92673358260138
LTR91A	1016.76381154832	0.0220166170972122	0.0628214462438883	0.353398977877107	0.723789351988797	0.922037746861016
RMER13A	10463.0288459281	0.0220286240227736	0.0580126737209302	0.378710328631249	0.704902982570301	0.913012907533155
MLT2E	451.579906388444	0.0221659819496634	0.0854982755233205	0.256103156845207	0.797871184447084	0.9500058145497
RMER15	94697.3716412331	0.0224570254019362	0.05026694473159	0.446653641545487	0.655125158627581	0.905400440530783
MLT1H2-int	287.532505865719	0.022693176809913	0.109921888202739	0.215943737405436	0.829031603788686	0.960360802019446
MTEb-int	5212.70499501725	0.023506416156639	0.0444923188625671	0.527460162236176	0.597874074193032	0.883533981153231
MTB	42817.2837688592	0.0235899451558297	0.0341715353382589	0.690057379137379	0.490158104428444	0.865824456491367
MERV1_I-int	28520.4230208851	0.0241930713911191	0.0879023927193728	0.274515383911005	0.783688582900693	0.945484506393392
ORR1C2-int	13307.57236553	0.0246984012538093	0.0558567616434727	0.441976569644856	0.658506160951818	0.905400440530783
RLTR18B	5661.23146865665	0.024714273333172	0.0472589064922336	0.523343904551929	0.600734953162007	0.883533981153231
RLTR20A	1880.65213671994	0.0248253136663512	0.05660768056641	0.43482918705612	0.663686417616543	0.905400440530783
MER101B	67.6182568082521	0.0249148089286127	0.117095182120788	0.192414504911256	0.847417531409549	NA
RMER21B	6202.88599026571	0.0252305906501652	0.0620328098832314	0.405528963126334	0.685088733246286	0.905400440530783
MT2B1	35058.6099477947	0.0257298476588347	0.0393994393089893	0.653096079652325	0.513694339498107	0.87776120004583
MLT1N2-int	15.8422143785397	0.025847366619828	0.0817164313315314	0.349911864928578	0.726404842338415	NA
LTR72_RN	3958.0533828547	0.026085172959946	0.0506572817846004	0.515114245679999	0.606473188521771	0.883533981153231
RLTR12BD_Mm	5693.18946315566	0.0266541755925998	0.0439920058960361	0.605189421245937	0.545053143996747	0.882735774547874
MLT1A0-int	1039.92225526506	0.0267565453171229	0.0724263532241065	0.367915187550441	0.712936475301736	0.913012907533155
ORR1A4	57230.3922438414	0.027438645212011	0.058420351456073	0.469454925165401	0.638744496503185	0.898694954920195
RMER13B	25040.0433000757	0.0275085630152305	0.0607192591217732	0.452338160703087	0.651025388797416	0.905400440530783
RLTR14	11474.9058114554	0.0281354673444794	0.0344943289640148	0.815650828560621	0.414699869641576	0.836452122681928
RLTR28	13053.0403572933	0.0287214541762851	0.0391880932694875	0.732585918237253	0.463811022353062	0.858011284184333
MT2A	46993.3174706785	0.0290609300994203	0.0305606907732658	0.950775992565449	0.341718102078865	0.799136857717678
LTR91	779.749788484123	0.029236039022738	0.0698495623143796	0.417673061175975	0.67618617088211	0.905400440530783
LTR88a	151.440062146599	0.0293281420440818	0.115337430123546	0.262039944643886	0.793290646460121	NA
MMETn-int	96590.8398123782	0.0296528494097619	0.10829715658868	0.274086924853276	0.784017821681227	0.945484506393392
LTR52	924.215679394996	0.0297028089570863	0.0749344654010921	0.392294452106084	0.694840662372106	0.909034577550191
MT2_Mm	13465.3203320332	0.0299531958804166	0.0387479896831885	0.7719139587648	0.440165389307907	0.84435307353021
LTR108b_Mam	66.0085280638918	0.0304964066465656	0.117641159491919	0.229243391206235	0.81867974910706	NA
MTD-int	23652.270387225	0.0309312723654952	0.0408771102085655	0.756523600151228	0.449335328177344	0.84435307353021
MLT1J-int	2197.16813154744	0.0315611519477315	0.0508967266416571	0.618312968853118	0.53636905466983	0.882735774547874
RLTR25B	30518.0141215284	0.0317701264024854	0.0723490028754622	0.439085620462235	0.660599497921548	0.905400440530783
MER88	297.765614109406	0.0319307683125103	0.100977056439847	0.313481401184677	0.753914948826613	0.934468972581002
RLTR26C_MM	3224.16854289116	0.0322106187113744	0.0557208702156601	0.57538565667447	0.565030502484818	0.882735774547874
MER57C2	1615.9930593197	0.0327032813616894	0.06636704439165	0.491782125985487	0.622873373515016	0.893192275484932
RMER3D3	7.70426203666203	0.0328150852439624	0.0753542833914938	0.549362842848857	0.582756468388954	NA
RLTR26B_MM	3970.39979126781	0.0330687565507466	0.0581978059116322	0.566423453693966	0.571105954856972	0.882735774547874
MLT2F	2150.4402931379	0.033196853888025	0.047478862117011	0.697456114712915	0.485517394437867	0.865824456491367
RLTR35B_MM	2256.99474179447	0.0334428241712835	0.0596343871511867	0.559625221264979	0.575735097938111	0.88333063278057
MLT1G3-int	351.225929566237	0.0334582863114647	0.0904802469720277	0.370629527026057	0.71091348658228	0.913012907533155
LTR108e_Mam	120.849466182766	0.0341558135212082	0.117113803807866	0.30618814048169	0.759461401589343	NA
RLTR13B2	10437.2629580534	0.0351242577984459	0.0994830114336825	0.35242672018227	0.724518265992886	0.922037746861016
RLTR11B	7343.97394796422	0.0351804362011835	0.0521335512729242	0.674613040018808	0.499921646023487	0.869118931359375
RLTR19D	363.852931972722	0.0352335731631646	0.107155913285732	0.329520436035054	0.741762349959884	0.926780521533022
RLTR15	12617.1215737674	0.0355582059023405	0.0325048236379543	1.09394212304439	0.273980362783391	0.763524940452828
LTR40b	2076.93608433848	0.0357834474661813	0.054424254731128	0.658053217240387	0.510503935740272	0.876405035222345
RLTR16	8532.21165346402	0.0364579036971138	0.0506320047583427	0.719061451245764	0.472103057599848	0.861677473470992
RMER16	4527.99977209845	0.0370659246655721	0.070353959412366	0.52676514671056	0.598356689051891	0.883533981153231
RMER15-int	19616.0336572874	0.0374020323506933	0.0430486935662565	0.868482336687498	0.385130337772967	0.820127127182776
LTR53	895.690850010086	0.0376675946446445	0.0691614018981211	0.540948501047059	0.588543079547189	0.883533981153231
MamGypsy2-I	1309.95565971577	0.0377612727108638	0.0652669269777828	0.576949706681813	0.563973430723405	0.882735774547874
MRLTR33	3580.05337064477	0.0377671339960337	0.0424298159109838	0.890074525200253	0.37342587073719	0.817451683571644
MER89-int	450.59156856562	0.0380427879366564	0.0950046446241458	0.402470641220723	0.687337690733543	0.905400440530783
MLT1G-int	153.139668177761	0.0387554553943339	0.106756306736416	0.364714472040084	0.715324554553082	NA
RMER20B	13101.3236781814	0.0388867316357708	0.0542140200385651	0.716672052936176	0.473576473985404	0.861677473470992
RMER6BA	5497.03509134263	0.03922590109703	0.0462692485026856	0.847192359715821	0.396887911417648	0.821483092122942
LTR81B	710.405163785821	0.0394973148501621	0.0748104399150392	0.526729799928203	0.598381238381894	0.883533981153231
RMER6C	60094.3589698276	0.0398282786777748	0.0523910682860466	0.760013844461009	0.447246309463999	0.84435307353021
RLTR9F	7434.44485544761	0.0400053309965346	0.0961058851231888	0.414353890818386	0.678614951968742	0.905400440530783
RMER21A	4820.75070403627	0.0402529480619756	0.0668905642995559	0.599998559481093	0.548507195533244	0.882735774547874
ORR1A0	22478.1649967904	0.0404975088422211	0.0883810916758308	0.457582323043393	0.647252545714745	0.905400440530783
MTA_Mm	89138.5657628991	0.0405666492432441	0.0414537447142794	0.978427131131042	0.327863114945353	0.793933857176642
MER67C	2448.24550808774	0.0410502503492206	0.0708652768950406	0.579417513582788	0.562307489610367	0.882735774547874
RMER19C	26658.6013688865	0.0418811058612361	0.0531481345098218	0.787782124251779	0.430824158852359	0.842504166861128
RMER17B2	9659.51176671655	0.0422864855804982	0.0697384412934842	0.604989519734578	0.545185960276058	0.882735774547874
LTR103b_Mam	148.81610969332	0.0430201907804035	0.110449821311587	0.374610401621651	0.707950236097382	NA
RLTR17	19150.091261511	0.0444403635282085	0.05864274681695	0.757254581354694	0.448897355803066	0.84435307353021
BGLII_Mus	6139.46549407728	0.0445935903675506	0.0782874204919815	0.568684752182445	0.569570097331206	0.882735774547874
RLTR53_Mm	2719.42778796184	0.0449336221563989	0.0512342421567256	0.875085969968372	0.381527130345197	0.817451683571644
MLTR13	1289.87180583924	0.04514351890962	0.0650763163125222	0.691654182625657	0.489154526494919	0.865824456491367
MTE2b-int	5941.34738671026	0.04551172711485	0.0359848161862483	1.26363633377718	0.206360586175601	0.703780355292778
RLTR34B_MM	4045.71363401247	0.045642026397354	0.0533148398505758	0.854173067264952	0.393009103663876	0.820127127182776
RLTR19C	1730.66803658144	0.0468765276110209	0.0609205177517893	0.771945580157238	0.440146659715958	0.84435307353021
RLTR1B-int	29339.5445695484	0.047202755625045	0.100933242635885	0.466414883740053	0.640918559903556	0.900240281964405
ERVB7_4-LTR_MM	2914.2642422052	0.0475920800435755	0.0986937637856281	0.48056194474189	0.630827867668649	0.897559235839829
RMER16A3	9780.38176705254	0.0476318745023851	0.099619462509186	0.477777351787725	0.632808682574702	0.898694954920195
LTR40a	2906.65633744076	0.0477484355719277	0.0667884934248502	0.714996160618512	0.474611415695594	0.861677473470992
LTR90B	487.810614798632	0.048179205898894	0.0811341420953329	0.586444643657299	0.55757675097268	0.882735774547874
RLTR42-int	11863.5372855266	0.0483228463245204	0.048020907872693	1.00639395961737	0.314226098134555	0.78164632574514
MamGypLTR2c	320.390799704128	0.0485124223012042	0.0913745668350857	0.534374188568276	0.59308267323895	0.883533981153231
RLTR31C_MM	4249.1668856387	0.0487241122980612	0.0572389295287171	0.851153259861853	0.39468422292587	0.820127127182776
LTR45	78.6840434553489	0.048826986842842	0.117136509241971	0.415249667712073	0.677959142868398	NA
ERVB2_1A-I_MM	8906.79108592945	0.0492271900544762	0.0998422111014461	0.493056361593738	0.621972763799941	0.893068222367193
HERVL74-int	449.842146847503	0.0494738121277364	0.0897486473527396	0.552616718602876	0.580525891388888	0.883533981153231
ORR1G-int	1446.75169920297	0.0498647446664034	0.0569919953201332	0.868081116618417	0.385349927767147	0.820127127182776
RLTR20B1	3917.31366951455	0.0504442641859517	0.0491893770388774	1.02384904426805	0.305906581199683	0.779303834876779
MER110	538.623986821253	0.0506495506727015	0.0816284308461402	0.614703568199401	0.538750502948188	0.882735774547874
RLTR24	8382.26648387267	0.0506612279075597	0.0379218164189011	1.33590726701963	0.181579585398558	0.677584304831066
RLTR20A1	937.931669478637	0.0509680919973932	0.0644254163385289	0.786972498122016	0.431297965676589	0.842504166861128
MER77	2657.07239133612	0.0514567010908183	0.0551162737152367	0.93253930827478	0.351057882084907	0.803988510745601
RLTR46B	1004.27796831176	0.0516271100640625	0.100010018044392	0.50923036688134	0.610590760037556	0.888352869709813
LTR90A	268.136029702965	0.0523378320718521	0.0951601411525225	0.545615336856477	0.585330379656194	0.883533981153231
MT2C_Mm	15921.0136484589	0.0529219478518786	0.0348610548629235	1.51723919277233	0.129206304358221	0.590580482837369
LTR107_Mam	269.087037997861	0.0529546477838035	0.107572752187479	0.497589063337029	0.618773713835482	0.891242249126717
LTR80A	421.49626990044	0.0529856967291814	0.0863911440193941	0.621711117942985	0.534131839684378	0.882735774547874
ERVB4_1-LTR_MM	867.154758491622	0.0532435149237793	0.0960526134814312	0.545441924659894	0.585449612625283	0.883533981153231
MTB-int	11656.9035555248	0.0534250234959929	0.0411263423182942	1.29798968713095	0.194290878793274	0.693970900167274
RLTR13C1	15820.7389554436	0.0536023188753259	0.0939150448321046	0.569590367747641	0.568955563035507	0.882735774547874
MER57D	1115.70483841379	0.0536686114932042	0.0682120654662646	0.788445215088431	0.430436331973486	0.842504166861128
RLTR20B4_MM	2395.42517267353	0.0538334432166015	0.0478212055280792	1.12360071968578	0.26118245067164	0.762151191158021
RLTR31B_Mm	2378.73690848894	0.0539395487436818	0.0483035188792863	1.11308386750742	0.265672411599859	0.762151191158021
MERVL_2A-int	43979.9277304241	0.0542117797332478	0.0256331833367049	2.11464053434563	0.0344605961581106	0.337529232012923
RLTR30D_RN	428.867947823814	0.0542416857282664	0.0955318674640143	0.564919299353714	0.572128656065213	0.882735774547874
RLTR45-int	46747.3521086544	0.0555013771784606	0.112684887599864	0.488804725806711	0.624979951960654	0.895043090471067
RMER12C	20845.1469920725	0.0560784844762837	0.0384114535762344	1.45992925977083	0.144309516690747	0.62820452305456
RMER16C	959.821128875342	0.0561495758460609	0.0754395109549454	0.743790176360569	0.457003424184962	0.848278775517603
ORR1D2-int	13040.9574137075	0.0564118575080062	0.0407694142803174	1.38339295035342	0.166544410959227	0.657191434612489
ORR1A1	32891.0787781481	0.0576117095326205	0.0653344816150072	0.881246894298037	0.378184202698417	0.817451683571644
RLTR46A2	996.162146911427	0.0589244371688609	0.0953884456167075	0.610677697326246	0.541412973773311	0.882735774547874
MTA_Mm-int	35471.4266027426	0.0590220297065389	0.0543354980562843	1.0856999453003	0.277611764907363	0.765176145988385
MLT1-int	1469.89614164832	0.0599717169049601	0.0741074261172715	0.808735166952017	0.418667495416341	0.839256635304876
MLT1E1A	4735.04020641777	0.0599747231544524	0.0439179709983006	1.36481697181013	0.172310583165971	0.665579963848837
MT-int	5939.47075805862	0.0599918454966154	0.0553606917576062	1.08169266851968	0.279389111946005	0.766351162136007
ORR1F-int	3967.51504180748	0.0600491714485159	0.0530437564747071	1.13075183074463	0.258159559292854	0.762151191158021
LTR84a	458.153094454332	0.0601087795802527	0.0910000340312302	0.654133887835972	0.513025550507222	0.87776120004583
MER110A	657.916066124176	0.0601372957717338	0.0766170296926797	0.786422196324493	0.431620183934325	0.842504166861128
RLTR20B2	5429.48295941169	0.0605230908173259	0.0435735379886651	1.38787917765996	0.165173839367688	0.656123717860495
RLTR9A4	179.590849022458	0.0611341588915385	0.107701873308556	0.570280609808563	0.56848739009799	0.882735774547874
RLTR26D_MM	1680.12170645331	0.0632094102706192	0.068052882627628	0.922638441454573	0.356195655653474	0.808679488504877
ERVB7_3-LTR_MM	5931.79530937104	0.063403611756751	0.0943907710550773	0.669130381615739	0.503412310999981	0.871920222766763
ORR1B2-int	11182.5747699189	0.0636798919327764	0.0386789326781873	1.6457603893566	0.0998131003972055	0.544751100177783
LTR83	490.103522407602	0.0638760518442549	0.0829551903026138	0.78190593361842	0.434269857624351	0.84435307353021
MER34B	1266.4148510238	0.0640171570238357	0.0688050016336217	0.929281828463572	0.352743049942488	0.806164845389395
RLTR41A2	5124.40916285549	0.0641934389274044	0.0959221369376159	0.667093748719279	0.504712252923332	0.871920222766763
RLTR19	5351.96627869964	0.0642259029723897	0.0472416683260359	1.36007430206381	0.173806412225206	0.666663056681997
MLTR32C_MM	651.632891469859	0.0651965566097469	0.0905049593667551	0.720225640646902	0.471386079329116	0.861677473470992
RLTR28B	2255.135089766	0.0659636205229923	0.0516795519880256	1.27428264363855	0.202563265329402	0.703202221728969
RLTR30B_MM	2308.17271991757	0.0659740151720789	0.051238853268042	1.28563674657302	0.198569865977825	0.698176740313058
ORR1B1-int	35477.2962474533	0.0660023033841818	0.0304203231954136	2.16939993264744	0.0300523340875367	0.316994331673344
BGLII_B	8310.48904250296	0.0661090066588535	0.0529154972068923	1.24824753715387	0.211940420162768	0.704541336116839
LTR108a_Mam	111.492482189544	0.0664400384373796	0.116903205644235	0.565491930926081	0.57173921113319	NA
MMERVK9C_I-int	155530.850978506	0.0665061711086828	0.104092663831966	0.639289217832183	0.522634801388303	0.879125132782611
ORR1A3-int	21223.8514531862	0.0673066571619425	0.0529219160831708	1.27124399616565	0.203641859131651	0.703780355292778
RLTR20B3A_MM	4977.49635262366	0.0673513955545261	0.0386228665825019	1.74090452386274	0.0817003156187251	0.496959588192939
RLTR13B4	8496.52026034945	0.0674566154187499	0.0876010852831297	0.768529216472161	0.442172839945371	0.84435307353021
MTE-int	32100.2517852316	0.0679962888734873	0.0299750028081996	2.26826850409812	0.0233128463654275	0.287350477110944
ERVB5_1-LTR_MM	1948.5630479671	0.0687237140744432	0.0648511061111928	1.05677800666195	0.29061291402011	0.771918563389977
RLTR13F	3222.188729492	0.0687362746636802	0.102650106503089	0.66761859259502	0.504377086447706	0.871920222766763
MLT1H1-int	328.257457575427	0.0688317726758328	0.0942044071865034	0.723753535652506	0.46921705967369	0.860288882685662
RLTR26_Mus	9501.3584077647	0.0689264890335197	0.0515500385069654	1.33512469990521	0.181835536619794	0.677584304831066
RLTR20D	5305.28241159539	0.0695751012484511	0.0446335084229465	1.5565681403249	0.119573052904863	0.574141602838567
MLTR12	2220.91486561675	0.0698723143336964	0.0565825327181492	1.2366265954788	0.216225741591676	0.705576970612437
RLTR20B5_MM	6021.17696399002	0.0699121704814793	0.0380911432252193	1.83379452392741	0.0666845009217578	0.462993022222584
LTR109A2	88.6800826836418	0.0700371876252165	0.116461278612033	0.623137031264483	0.533194476748057	NA
RLTR48A	7541.90964642948	0.0713296424081946	0.0623859063104983	1.1424839097652	0.253252930447449	0.762151191158021
RLTR12A	5250.50743030316	0.0713809521302766	0.058647911325792	1.21753324200093	0.223401396647814	0.715328534455547
MER70B	992.517458147588	0.0718514298943344	0.0708769122762416	1.00883772780512	0.313052464045268	0.78164632574514
MTB_Mm-int	7119.08596313749	0.0728129119578783	0.0413792666122926	1.75770742859139	0.0787973032248203	0.495256445532117
RLTR11A	19925.5633326924	0.0733693606245476	0.0337227577952551	2.1754073608949	0.0295996033901837	0.315250144844966
RLTR12B	7881.88332330629	0.0737090061276676	0.0389467208044486	1.89226218186001	0.0584560570588508	0.448880989830648
LTR68	823.24117094475	0.0753137026821309	0.0719453433550889	1.04025010332073	0.298223719269089	0.778931952471881
RLTR47_MM	429.949158291601	0.0758054887188641	0.104555811005412	0.714494542155206	0.474921429857817	0.861677473470992
RMER6D	23789.9916813384	0.0758203153712208	0.0538057868946059	1.40876074163146	0.158905927202524	0.651035070409449
RLTR17C_Mm	5060.53430150647	0.0759036790806508	0.0785116269421898	0.966482705499842	0.333802696796401	0.79515568848437
RMER16_Mm	3867.16328456161	0.0759762848110843	0.0653444555516651	1.16274133223901	0.244934466588591	0.753181967722103
ORR1A4-int	29451.4043100139	0.0769719887428488	0.0497240222524428	1.54752820001051	0.121735929851534	0.578113917952955
RMER6B	9381.46146177773	0.0769767686679248	0.0410902542602047	1.8732171771066	0.0610384012912438	0.456079600776352
MLT1L-int	50.5447234928139	0.0773271277552206	0.116738337611156	0.65675882407569	0.511336004045711	NA
MER70C	422.049833523323	0.0773403422073749	0.0984870842542709	0.778126124552258	0.436494662928859	0.84435307353021
MLT-int	4004.38301867572	0.0778815815482896	0.0540861221417581	1.43931275271675	0.150061931249081	0.645560543451927
RLTR31M	2016.27501825033	0.0781240530080036	0.0568010659480725	1.37155053811595	0.17020340052094	0.664459538688511
RLTR11D	3463.57524543185	0.0787130975967136	0.0419983199450411	1.87106952665789	0.0613354447556131	0.456079600776352
LTR106_Mam	559.756229509072	0.0789377030421271	0.0849387015926598	0.93996024234627	0.347237954452152	0.799136857717678
LTR41C	629.002657142499	0.079094549716457	0.0710718075029026	1.11605678600643	0.264397828225696	0.762151191158021
MLTR18A_MM	2610.79356761583	0.0791418617283302	0.0607479226917695	1.30223704289286	0.192835365814933	0.693575069832725
RLTR19B	1969.14991512609	0.0793123675821381	0.0724179581517401	1.09545485903446	0.273317411520607	0.763524940452828
RLTR30D2_MM	6636.22185215803	0.0793914333709928	0.0698506476431679	1.1357536445852	0.256059682496248	0.762151191158021
RLTR48B	1202.65449683955	0.0794951151555094	0.0885385933936031	0.895346911325007	0.37060167046769	0.817451683571644
MLT1D-int	785.831245331104	0.0796397412609315	0.0909221089880709	0.875138039123411	0.381498801774045	0.817451683571644
RMER12B	8325.64979259557	0.0800228872610814	0.0558785287855109	1.43158470181951	0.15226271037329	0.645656994814557
RLTR13D3	12830.1270388365	0.0805919319696606	0.0879370420121916	0.914033755066248	0.360699109181394	0.808679488504877
ERVB5_2-LTR_MM	3643.06383147738	0.0812377658465525	0.0848338968523207	0.955355485550443	0.339397957027638	0.798969010427724
RMER12	19173.692376546	0.0813784389117324	0.0439285757226962	1.85267547006178	0.0639288879727766	0.460317949814746
MERVK26-int	17019.5426917645	0.0814159481569065	0.0577032495311777	1.40974573919808	0.158614773734368	0.651035070409449
MER83A-int	23.0681632641283	0.0817183790580119	0.108023712832177	0.70088870390911	0.483372474532478	NA
BGLII_A	2487.40320980534	0.0820772350773913	0.073789775485777	1.11037886150863	0.266835803204032	0.762151191158021
ORR1A2-int	42332.5594666131	0.0822862039360426	0.0472830745514921	1.73986649406285	0.0818824632739863	0.496959588192939
MLT2B2	5955.14419754284	0.0824329644110494	0.0511380657714054	1.61141068060719	0.10709024083516	0.554234609053612
ORR1A1-int	23268.0380584163	0.085890911206717	0.065125184189204	1.31792965036299	0.187527198966925	0.689157646499222
RLTR16C_MM	2481.91548641413	0.0863832367514593	0.0450461378199567	1.91281304916376	0.0557719900086493	0.43723890040929
RLTR19-int	16148.9971239159	0.0866707389206384	0.0397792597372433	2.17902334212179	0.0293299342309559	0.315250144844966
RLTR34C_MM	3460.097086567	0.0870970015740936	0.0414341998729154	2.09758561692333	0.0359417667506898	0.344433154387239
MER76	1230.15576103181	0.0872432279928226	0.0681687318488826	1.27901750017573	0.200890893358681	0.701838566925072
RLTR13D	2774.08736522932	0.0876360625956798	0.0826525269678649	1.05689732769766	0.290558448199524	0.771918563389977
RLTR31_Mur	2842.74327480308	0.0879949517017314	0.0506139389092438	1.73582798606115	0.0825942541120507	0.496959588192939
MamRep1527	1918.63731533202	0.088850857195456	0.0503491844884128	1.76038516712102	0.0783425225728691	0.495256445532117
LTR89B	241.556895557194	0.0889074533058952	0.105268546910023	0.840945117640129	0.400378681131986	0.822500773786122
MLTR31E_MM	1607.59315127472	0.0895987607460704	0.0711693933780951	1.25525869945442	0.209384862745176	0.703984756100165
LTR53B	300.662327962251	0.089653805691843	0.10129363482298	0.882446761488509	0.377535257758263	0.817451683571644
MMERVK9E_I-int	137900.181212889	0.0898990345062653	0.101026249398882	0.889073463854523	0.373963599220365	0.817451683571644
RLTR43C	4001.60223127733	0.0905716009204346	0.0910905428286581	0.990393161562707	0.321981986636331	0.7919601778925
RLTR24B_MM	2696.13691910599	0.0907416494103242	0.0585320980646036	1.55128781084251	0.120832726595769	0.576319569893732
RLTR13B3	8091.56501941884	0.0907497803271425	0.0810772919466231	1.11744584339303	0.263803743125913	0.762151191158021
MLTR31FA_MM	3967.37768499413	0.0910984625249863	0.0421172051682373	2.16095968167174	0.0306984540061723	0.320554906734958
RLTR31A_Mm	1289.61257093011	0.0926230585339513	0.0561206276771638	1.64226519270579	0.100535057270602	0.545275965734301
MER92B	973.488211091016	0.0931081803596364	0.0789209485379454	1.17683498542939	0.23926137572121	0.745075823513218
MLT1I-int	281.851263967981	0.0935506897029884	0.0987716233448133	0.947672764758876	0.343296070081154	0.799136857717678
RLTR13D5	17821.8155748482	0.0940199506123963	0.0838012757601905	1.12032713883772	0.262574381237705	0.762151191158021
LTR65	508.80173983381	0.0955340804582063	0.0949967167456854	1.00671393672649	0.314072262814285	0.78164632574514
RLTR20B3	6025.96045406287	0.0958320771917342	0.0427973968553848	2.23749535465314	0.0252539825961299	0.297858699911931
LTR85c	502.888262160873	0.0963817284969911	0.0800333574727015	1.19910254940866	0.230488072924766	0.72866114120596
RLTR43B	6.74143825863097	0.0963822699436247	0.0616483861108757	1.32492167207389	0.185197131968879	NA
RLTR40	16012.3299924812	0.0966183562310679	0.0490355356827044	1.97086217953286	0.0487396421332987	0.402010431731043
LTR82B	1090.33683452849	0.0972139165292078	0.0682961007573026	1.42483703457664	0.154204314167196	0.645656994814557
ORR1D-int	5080.16702052497	0.0973557486520101	0.0459393724998762	2.1190086611511	0.0340897349933768	0.336904858448057
RLTR13D3A1	5070.60486956256	0.0983196441704135	0.0459549941287595	2.14133747896882	0.0322468328076397	0.330182910097669
RMER16-int	78965.3067494542	0.0992687727147532	0.0959646979710538	1.03441026204496	0.300944408982136	0.779303834876779
ETnERV2-int	113030.499874705	0.100675873738133	0.104257692451363	0.965933025618112	0.334077695367692	0.79515568848437
RLTR5_Mm	7232.2051288394	0.100806387674846	0.0826241603088719	1.21684700637689	0.223662431466046	0.715328534455547
MLT1B-int	647.515027546468	0.100912320535772	0.0739491215126853	1.36575663772387	0.172015360742329	0.665579963848837
LTR73	578.678967331959	0.100993558757545	0.0773638971102674	1.30649618479837	0.191383875611504	0.692898057906995
RLTR26	3140.11583711561	0.101343093949121	0.0712036830815485	1.41860762454412	0.156013441763297	0.650748082183788
MER68C	209.490399679884	0.101792528617268	0.100378573656106	1.01766254924158	0.308838350831671	0.779490146143282
MamGypsy2-LTR	286.988514212218	0.102516948188666	0.0959351848111129	1.06266546847344	0.287933685955536	0.771385372324122
MurERV4-int	17808.4017083682	0.102625516451176	0.0470274268125075	2.18243743548064	0.0290772639994173	0.315250144844966
MLT1J2-int	147.193947516093	0.103261966376004	0.11710343840864	0.862491988707807	0.388416839721617	NA
LTR108c_Mam	55.558707658319	0.103862955853063	0.109629057041798	0.942440138648322	0.345967345259869	NA
RMER16B2	2466.66612984353	0.105761960345619	0.0525383693158372	2.01423946141936	0.0439843984764565	0.382749918576085
MLT1C2-int	475.860994951442	0.107795729025126	0.0856380202720093	1.25958791504719	0.207818057322877	0.703984756100165
MTE2a-int	4169.96192324689	0.108128008312631	0.0416140302065067	2.59670385923981	0.00941230342893371	0.158206341510146
ERVB4_1B-LTR_MM	16937.9095912373	0.108132979512964	0.0928121425713888	1.16130666413797	0.245517210368506	0.753181967722103
RLTR13D3A	6617.46547307798	0.108158026861635	0.0925087804042791	1.16509209143064	0.243981717780992	0.753181967722103
X1_LR	18.1534822535126	0.108401085977352	0.0868604376828836	1.23449124625688	0.217019906637727	NA
EUTREP7	245.71748128739	0.108440419943214	0.107672469321907	1.02966979843063	0.303165037642551	0.779303834876779
MLTR18C_MM	3617.38855787647	0.109371045240304	0.0403632873385124	2.70851634406072	0.00675847831964254	0.125661876553354
MER90a	2157.16212116147	0.111138411112804	0.0479982983445443	2.31456665454803	0.0206366595282311	0.271175619830701
MER57E2	218.055052649596	0.112224796400498	0.101085956502522	1.10067736808174	0.271037099617731	0.762151191158021
IAPLTR3	4590.45251686537	0.113961999341821	0.103641170957778	1.08735098683901	0.276881723337907	0.765176145988385
RLTR12G	1785.54131578943	0.115038933310427	0.0614528213208569	1.86965854505588	0.0615312496945306	0.456079600776352
MLTR25C	5876.55927564205	0.115592201939378	0.036974410167754	3.12538726663317	0.00177571117476794	0.0506366902140929
MER92A	101.50957678244	0.116410318089236	0.113545680307648	1.02635026015308	0.304726514479061	NA
RLTR13D1	4687.46677256087	0.117738469392286	0.0738463280996287	1.59277766730705	0.111210076831943	0.559759566341764
RLTR9C	4834.69432853161	0.119353144845512	0.103423619378962	1.14671807618699	0.251498157207728	0.760037130735201
BGLII_C	369.879273751473	0.119773921483311	0.0887844705522499	1.33887200419995	0.180612344983304	0.677584304831066
LTR102_Mam	763.21916384537	0.12043062565257	0.075358993552554	1.60092546254418	0.109393429200189	0.559759566341764
RLTR53B_Mm	768.666223830107	0.120499881644244	0.075335299376826	1.59112421415158	0.111581624112273	0.559759566341764
RodERV21-int	23039.4375553963	0.121798158379099	0.0495708051383693	2.45592489692509	0.0140522521727004	0.205537608446032
RLTR34D_MM	3294.79434483981	0.122732950924001	0.0683793233035737	1.79034425272078	0.0733985863038216	0.482145204642469
ERVB4_1-I_MM	19305.8470168315	0.122834609859524	0.103646930206015	1.17854349199377	0.23858000424985	0.745075823513218
MLT1E-int	27.2519223200169	0.12518096113419	0.0894602332436974	1.44916056568839	0.14729274731485	NA
MER83B-int	17.4389967991591	0.125932529120765	0.097444905929804	1.34834398475754	0.177547771318413	NA
ERVB5_1-I_MM	9504.08051638771	0.126951078086557	0.0865316880129546	1.4633912021676	0.143360364650907	0.62655904391253
MER92-int	1177.12089494341	0.127701537448037	0.0688449323879013	1.86024884991268	0.0628503266272238	0.459727400551796
RMER3D-int	29639.2748356807	0.128601693824226	0.0874625413516708	1.47097735563215	0.14129724087533	0.625012392097732
MYSERV-int	13309.4919670868	0.13198356300624	0.0532862531816578	2.47742510664695	0.0132334178587422	0.198655109012618
MER52-int	1380.64778412551	0.132957209334731	0.0753604453378003	1.75648125244286	0.0790062697977396	0.495256445532117
RLTR19A2	470.645435859514	0.135252098146922	0.0775299999108181	1.73750436224968	0.0822981847094136	0.496959588192939
RLTR21	16248.9722192251	0.137721325157804	0.0528166525278539	2.60775553326874	0.00911380176272176	0.156216258339153
RLTR13D2	10364.519614795	0.138622342660067	0.0888584675746874	1.55539210265796	0.119852713810421	0.574141602838567
MER90	1093.59452236772	0.145129854073578	0.0627199222674124	2.31223771205031	0.0207645871155687	0.271175619830701
RLTR18-int	2938.46186466078	0.146037234696965	0.0786084866568227	1.86016955732237	0.0628615406406284	0.459727400551796
RLTR30E_MM	2622.05080517862	0.14753228258457	0.0595894707633836	2.47294122176373	0.0134006181102404	0.198655109012618
RMER17C-int	15369.8858612151	0.148312624877727	0.0578013041424053	2.56499433519961	0.0103177489501657	0.165181214763343
LTR103_Mam	230.138918220488	0.149014571180202	0.0969766745273165	1.52286139771154	0.127793385257816	0.590580482837369
LTR77	145.980876705608	0.149771289594982	0.10880565160204	1.34838176944604	0.177535624450182	NA
RLTR17D_Mm	11849.0548950181	0.149803752185594	0.0652087594446072	2.29795559800475	0.0215643164033987	0.277867641942783
MLTR31A_MM	2783.64676248981	0.151015918066321	0.0508727317825209	2.96343323724011	0.00304228048827815	0.0710081211838539
RMER16A2	2304.70480941132	0.155756582521476	0.0608117637221833	2.56176995889208	0.0104140271448686	0.165181214763343
ERVB3_1-I_MM	5322.30187589518	0.161233323527807	0.083581718124678	1.92761211982794	0.0539033902276534	0.434794257939234
RLTR22_Mur	23448.8731140463	0.167377539808591	0.0574513186403414	2.91362951014298	0.0035725361550984	0.0768445521988813
MurERV4_19-int	15605.5900885991	0.168271556845924	0.0588085185618968	2.86115061295384	0.00422106471411768	0.0857501479886499
MYSERV16_I-int	29649.8043730149	0.1695396982089	0.0567346957615128	2.98860081932616	0.00280258020366598	0.0668354452917735
MYSERV6-int	38054.450383354	0.169661889232161	0.0537847083280668	3.15461945030068	0.00160707575986054	0.0503703459590575
LTR75B	182.784221052276	0.170524568812772	0.103918033495442	1.6404896822498	0.100903392018289	0.545275965734301
RLTR13A	7931.13016603598	0.171920453278989	0.0864402471043035	1.98506982919887	0.0471367029828352	0.394948743858105
RLTR47	1829.53881740428	0.174540512115791	0.0796055954175733	2.19049390682996	0.0284884362188135	0.312518145320384
MLT1F2-int	313.84059174937	0.179489979910969	0.0889835284568856	2.01113625879042	0.0443110662344237	0.382749918576085
RLTR50A	1185.70200993696	0.183605493253556	0.109755276102483	1.65903006087578	0.0971097349808843	0.542607888137902
RLTR22_Mus	8354.47094292847	0.183612158067265	0.043815201303368	4.1902995887235	2.78586381259361e-05	0.00382011575301899
RMER6-int	4959.77325682313	0.18579105268446	0.0621209488383109	2.99038536451011	0.00278625689460512	0.0668354452917735
RLTR31_Mm	954.511501977546	0.185872251247894	0.0644988883659285	2.87826388281023	0.00399870496859265	0.0843572952028104
MER70-int	215.971691939227	0.186128332928796	0.111894618954394	1.66786944207791	0.0953416469807779	0.541915993460691
RLTR12F	395.222632342049	0.190380747189959	0.0874016036759338	2.15740256098225	0.0309743118631774	0.320554906734958
RMER17A-int	3215.50597311533	0.195991960792903	0.0583926352323031	3.35256873778118	0.000800653570549214	0.0292772322297496
LTR69	328.16927012714	0.199968775320843	0.0935898403791954	2.13327665192511	0.0329020383572076	0.330182910097669
ERVB2_1-I_MM	2672.23479609022	0.204306536921552	0.0974908301809992	2.08869319188478	0.036735350103288	0.344433154387239
Eutr5	419.866494479962	0.210584823754668	0.0880253059821069	2.37461232861691	0.0175673900500281	0.235017401035132
MER67D	1881.63528030415	0.212629291206633	0.0502901755738923	4.22631570420214	2.37548654728195e-05	0.00372272677481185
HERVL40-int	1173.90747421886	0.214249074879412	0.0593032354743252	3.6038787395784	0.000313503362904025	0.0181006941634587
MER65-int	150.074476206856	0.218939823465284	0.111780006301893	1.99645371373118	0.0458845591486607	NA
ERVB4_3-LTR_MM	1298.58231854074	0.222508166159991	0.0734103224351783	3.0234204412933	0.0024993473667729	0.0625662731635167
MER76-int	154.1697906472	0.228569538525038	0.110072931942268	2.05779131427341	0.0396101702048438	NA
RLTR13A1	7412.87345006021	0.242281791484578	0.0901760436649372	2.6787174325744	0.00739047317207728	0.131354175862848
LTR53-int	451.318326215876	0.245354793794088	0.0854987291694118	2.86348669614441	0.00419006409429564	0.0857501479886499
RMER16B	907.627041049589	0.25008753567279	0.0798780046732145	3.12411082031015	0.00178343273260209	0.0506366902140929
RLTR13A2	6077.52090283783	0.261511264241623	0.07217953630928	3.61931895322913	0.000295379384704509	0.0180017325011581
RLTR13A3	9058.91499877602	0.278222944900734	0.0812940721986172	3.41584963849122	0.000635833451996969	0.024052044718644
LTR55	677.814906048764	0.292980910485062	0.0757978836977894	3.85188776342639	0.000117210745766923	0.00984441647978533
RLTR50B	6894.54142011424	0.293957114127667	0.0889886890199831	3.29002662706017	0.0010017790248493	0.0336182205583686
ERVB4_3-I_MM	3593.48064963479	0.345959989832295	0.068829700667823	5.01894245200993	5.19567100881006e-07	0.000284982554833232
