# Supplementary material for: Morc3 silences endogenous retroviruses by enabling Daxx-mediated histone H3.3 incorporation
Source: Nat Commun. 2021 Oct 14;12:5996. doi: 10.1038/s41467-021-26288-7 (PMC8516933; doi:10.1038/s41467-021-26288-7)
Supplement: Supplementary file 12 — Source Data [file 41467_2021_26288_MOESM12_ESM.zip › Source_data_folder/FigS05A_Morc3_peaks_annotaions_H3K9me3_cluster6.txt]

Annotation	Number of peaks	Total size (bp)	Log2 Enrichment
3UTR	0.0	19834990	-8.977
miRNA	0.0	24854	-8.977
ncRNA	0.0	2936051	-8.977
TTS	2.0	26405695	-1.290
pseudo	0.0	502464	-8.977
Exon	5.0	33478124	-0.310
Intron	96.0	933720660	-0.849
Intergenic	390.0	1673583365	0.331
Promoter	9.0	28680226	0.761
5UTR	2.0	2124691	2.346
snoRNA	0.0	19	-8.977
rRNA	0.0	5631	-8.977
Annotation	Number of peaks	Total size (bp)	Log2 Enrichment
3UTR	0.0	19834990	-8.977
Other	0.0	7961937	-8.977
RC?	0.0	10979	-8.977
RNA	0.0	114021	-8.977
miRNA	0.0	24854	-8.977
ncRNA	0.0	2936051	-8.977
TTS	2.0	26405695	-1.289
LINE	26.0	543766991	-1.953
LINE?	0.0	8168	-8.977
srpRNA	0.0	43388	-8.977
SINE	11.0	196807247	-1.728
RC	0.0	65909	-8.977
tRNA	0.0	266846	-8.977
DNA?	0.0	142459	-8.977
pseudo	0.0	502464	-8.977
DNA	0.0	28719782	-8.977
Exon	5.0	33478124	-0.310
Intron	34.0	593180973	-1.691
Intergenic	33.0	835635099	-2.229
Promoter	9.0	28680226	0.761
5UTR	2.0	2124691	2.346
snoRNA	0.0	19	-8.977
LTR?	0.0	193287	-8.977
scRNA	0.0	604045	-8.977
CpG-Island	3.0	3320125	2.287
Low_complexity	1.0	19418514	-1.846
LTR	370.0	313292931	2.673
Simple_repeat	8.0	57597764	-0.414
snRNA	0.0	237495	-8.977
Unknown	0.0	2416409	-8.977
SINE?	0.0	29758	-8.977
Satellite	0.0	4537622	-8.977
rRNA	0.0	166488	-8.977
