# Supplementary material for: Morc3 silences endogenous retroviruses by enabling Daxx-mediated histone H3.3 incorporation
Source: Nat Commun. 2021 Oct 14;12:5996. doi: 10.1038/s41467-021-26288-7 (PMC8516933; doi:10.1038/s41467-021-26288-7)
Supplement: Supplementary file 12 — Source Data [file 41467_2021_26288_MOESM12_ESM.zip › Source_data_folder/FigS08B_RT-qPCR_mutants_Morc3.txt]

gene	genotype	fc	mean.fc	sd.fc
Morc3	ATP.b	1.06856646	0.939115671666667	0.562887791531787
Morc3	ATP.b	1.426001133	0.939115671666667	0.562887791531787
Morc3	ATP.b	0.322779422	0.939115671666667	0.562887791531787
Morc3	ATP.h	0.183588099	0.261449421	0.0728341771205025
Morc3	ATP.h	0.272847769	0.261449421	0.0728341771205025
Morc3	ATP.h	0.327912395	0.261449421	0.0728341771205025
Morc3	CW	1.054391637	1.16454276233333	0.0991048145365259
Morc3	CW	1.192751776	1.16454276233333	0.0991048145365259
Morc3	CW	1.246484874	1.16454276233333	0.0991048145365259
Morc3	dN	1.0134976	1.706980838	1.22424886143028
Morc3	dN	3.120538291	1.706980838	1.22424886143028
Morc3	dN	0.986906623	1.706980838	1.22424886143028
Morc3	ko	0.085359075	0.114946346333333	0.0201119834794603
Morc3	ko	0.101875951	0.114946346333333	0.0201119834794603
Morc3	ko	0.110593026	0.114946346333333	0.0201119834794603
Morc3	ko	0.119222759	0.114946346333333	0.0201119834794603
Morc3	ko	0.132718045	0.114946346333333	0.0201119834794603
Morc3	ko	0.139909222	0.114946346333333	0.0201119834794603
Morc3	res	1.341308553	1.37846707133333	0.0371322454433988
Morc3	res	1.378519673	1.37846707133333	0.0371322454433988
Morc3	res	1.415572988	1.37846707133333	0.0371322454433988
Morc3	SUMO	1.075626079	0.777655039333333	0.262403147785963
Morc3	SUMO	0.581073757	0.777655039333333	0.262403147785963
Morc3	SUMO	0.676265282	0.777655039333333	0.262403147785963
Morc3	wt	0.22055611	0.298989628166667	0.0767317484598756
Morc3	wt	0.25497901	0.298989628166667	0.0767317484598756
Morc3	wt	0.273686589	0.298989628166667	0.0767317484598756
Morc3	wt	0.292589333	0.298989628166667	0.0767317484598756
Morc3	wt	0.309775635	0.298989628166667	0.0767317484598756
Morc3	wt	0.442351092	0.298989628166667	0.0767317484598756
