# Supplementary material for: Morc3 silences endogenous retroviruses by enabling Daxx-mediated histone H3.3 incorporation
Source: Nat Commun. 2021 Oct 14;12:5996. doi: 10.1038/s41467-021-26288-7 (PMC8516933; doi:10.1038/s41467-021-26288-7)
Supplement: Supplementary file 12 — Source Data [file 41467_2021_26288_MOESM12_ESM.zip › Source_data_folder/FigS04B_ERV_expression_rescue_RepEnrich.txt]

repeatName	baseMean	log2FoldChange	lfcSE	stat	pvalue	padj
LTRIS4B	153.049154213792	1.62204398899387	0.345331460215199	4.69727091608111	2.63660637212851e-06	6.53464794974596e-05
RLTR4_MM-int	1248.47416352592	1.15206326332432	0.296551026382532	3.88893023962438	0.000100687051614209	0.00107773262268426
LTR88c	80.2063093983855	1.11319211175814	0.480067615410447	2.31867599449485	0.0204126110975387	0.0520192347324374
MuLV-int	615.915525217807	1.09240496945102	0.290863755378608	3.76007494938375	0.000169862458365052	0.00151201512234807
MER74C	7.89958937214198	1.02604196964922	0.599614599896911	1.63954673435077	0.101099445968798	0.179479915315394
RLTR50B	44.6384172085085	1.02300031746871	0.387376696007569	2.64312505475962	0.00821446895608803	0.0269538960579588
MamGypLTR1a	21.2184420183116	0.995014113931933	0.423318664369585	2.34342433488714	0.0191076375268735	0.0498601034552639
MLT1C2-int	38.6481593862156	0.992556007594654	0.421898514287416	2.34886709163738	0.0188306270521613	0.0492793221406456
MamGypLTR1d	14.6553389580046	0.990484754303975	0.465578268203975	2.10889073487693	0.0349540141276822	0.0790373414264584
LTR75_1	3.80750001631488	0.92291888660091	0.556870308853676	1.59956794834169	0.109694463593601	NA
RLTR44-int	270.191585143328	0.906013505196983	0.336363874579257	2.7060531583779	0.00680881457850317	0.0235145946099126
MER34-int	55.4973676521761	0.904990388403662	0.338739531151987	2.67303017613872	0.00751694883213103	0.0252027143867735
RLTR20A2	223.10243883179	0.90034804849144	0.336064362924542	2.68904151329492	0.00716575072704377	0.0244137706711141
MLT1E2-int	26.5337912524465	0.849199538262163	0.412510298025298	2.05648121887506	0.0397361547580158	0.0868970581559376
MLT1G3-int	20.0337721489043	0.845606895617524	0.352823872340836	2.38568485966534	0.0170473522751222	0.0457491576979925
RLTR43A	1.20630768496909	0.8311091920798	0.599918665326954	1.18684378169662	0.235289245731547	NA
MER70C	16.1743581431884	0.817535406068173	0.474451349212966	1.70664292944434	0.0878884407926098	0.15938448947182
RLTR44C	165.511329307234	0.813596403270637	0.330449943634375	2.47382915841722	0.0133673602189664	0.0384007802653945
IAPLTR4	80.8087729441639	0.805764085995943	0.365769215453014	2.21605197627768	0.0266879426776267	0.0642543991324193
EUTREP7	24.845302461492	0.800011600257638	0.419365174610962	1.90479996393096	0.0568060785885979	0.113075406828327
RLTR50A	4.21510711956493	0.770596331426392	0.618579985325403	1.17825026691186	0.23869684823185	NA
RLTR31M	76.1084792884329	0.770039014686478	0.328531472374424	2.35026265270662	0.0187601678898858	0.0491967888232689
MER92-int	160.214125352319	0.742223854875992	0.319615523170078	2.33567312280148	0.019508284321242	0.0502767957854765
RLTR20A3_MM	417.450137105925	0.734649397455499	0.299793551206114	2.4591820756357	0.0139253973911826	0.0395543871965276
LTR80A	15.4633189066091	0.728976122351944	0.39083387421266	1.85505253537294	0.0635887248436617	0.123465665441457
LTR86A1	46.7111044623194	0.72586395703872	0.322489878668308	2.24810539544502	0.0245694701236483	0.0600692654473722
MLT2E	14.6681434581959	0.72566216547089	0.481362860005355	1.49842199156057	0.134023646237438	0.220580584432451
MER54A	147.163327645945	0.721402346187158	0.292683377235471	2.47183639947273	0.0134421015983153	0.0384407611318337
LTR55	23.589864799606	0.714184824854606	0.436538056300631	1.63151006453948	0.102782737930362	0.18110285299025
RLTR20D	446.181512818102	0.708399118655779	0.283566144154899	2.50278590669819	0.0123220056744612	0.0359708400944066
MLT1D-int	95.4573273331239	0.702640727834501	0.348907489283789	2.0226762290379	0.0431065392391347	0.0918818669160675
Eutr5	14.6357561782386	0.698415258221039	0.57236531428412	1.20802435001406	0.227037896269602	0.328803081003111
RLTR16	696.743032082683	0.68413463868325	0.19721201945942	3.47478547542758	0.000511262037601369	0.00345580329159428
RLTR12A	614.002460270139	0.673311399133507	0.210032200023388	3.21061076316284	0.00132453211647393	0.00718544461469117
LTR37B	71.3559780249911	0.670620190187875	0.304112188389508	2.20829403558193	0.0272237828395936	0.0652957523894617
MLTR18A_MM	227.197188348116	0.665433227034789	0.266668566975914	2.49722660584585	0.0125168941355859	0.0363709291663922
RLTR6_Mm	104.442238128533	0.664890094416571	0.238598139500802	2.78640885754189	0.00532956031491624	0.0196257903213219
BGLII_Mur	431.383519134252	0.663148628380621	0.267058432040185	2.4907424768729	0.0127476478843256	0.0368719151619853
RodERV21-int	855.693583536661	0.66138592381975	0.23783957818371	2.78288004620615	0.0053878722127071	0.0196828626498895
HERVL74-int	16.8655790933054	0.644892211440346	0.519491013673724	1.25283991074057	0.210263973701169	0.309450218483849
LTR106_Mam	28.7169536219983	0.643937326887235	0.331201835081003	1.94039711033581	0.0523314475140772	0.106252318099233
RLTR46	14.2142822229319	0.635358555195152	0.50721377781652	1.2505280777017	0.211106705178492	0.310265946554684
MER4B-int	19.5326504253551	0.634896247882792	0.43082489764787	1.46908408396447	0.141809984167504	0.230989458747069
MLT1E3-int	1.46397689263173	0.628185346799593	0.614257681395264	0.92995245922594	0.352395699797821	NA
MERV1_I-int	681.134495198527	0.622363989239856	0.232185878389473	2.6850267201401	0.00725240079146227	0.0245765002691912
LTR104_Mam	29.4374325506288	0.620817818550266	0.29715737072577	2.08596516270565	0.0369817788412457	0.0821528443854738
LTR16B	36.5832715187551	0.619520124897593	0.376222217452024	1.64836256010274	0.0992782940797677	0.177242604119811
RMER17A-int	97.9531876690629	0.613209600605126	0.300890596187852	2.04369210414071	0.0409839737395781	0.0883459529494358
MLTR31D_MM	240.79819127218	0.609560127357562	0.220935899629242	2.76372747315124	0.00571452454137725	0.0206120371525618
LTR82B	28.0387743596644	0.605324832100913	0.38071763405306	1.58725587405854	0.112454704713123	0.193919163379791
LTR88b	13.6681234352897	0.595622427434338	0.477155721549206	1.2454425333693	0.212969126928798	0.312288835774942
RMER17D2	435.863484079841	0.594046035699812	0.219473683767888	2.71203962908931	0.00668705977050954	0.0232959106326611
MER68-int	55.8974934641061	0.592112215719765	0.323712697126274	1.83508656120033	0.0664928648157116	0.128316001720702
LTR52-int	2.61313808543596	0.588545843097205	0.592874990570039	0.952924713722346	0.340628217351094	NA
MER88	22.8889038451704	0.586193552821523	0.388883474358011	1.51279235113093	0.130332412336562	0.216727979905287
RLTR34B_MM	336.628443378518	0.58481578392476	0.215503137982725	2.72158854210714	0.00649689781445046	0.0228113301040705
RLTR31B_Mm	205.932008620326	0.58380323828304	0.265717554482353	2.2027600084281	0.0276116682349316	0.0660257078078856
MERVK26-int	352.248894385839	0.583009013102289	0.29979721070546	1.95249935759009	0.0508789471497588	0.10491189102332
MLT1A0-int	77.9862877565995	0.582974160552595	0.307966568463356	1.89839683268116	0.0576438265471093	0.114203443190511
LTR41B	126.764836324435	0.581816706118315	0.262588915661488	2.22097975614612	0.0263523325587454	0.0635674586913248
MLT1B-int	86.1823144558771	0.570154771226036	0.248385430957344	2.29577242740648	0.021688896748765	0.0545025158855645
RLTR6B_Mm	187.681049460645	0.566375739126373	0.185362514023863	3.05671322094377	0.00223778260735575	0.0103232015171448
RMER17C2	671.042190667108	0.565368023156346	0.223771782888682	2.53030802767564	0.0113962429257235	0.0341629308929021
RLTR51B_Mm	161.879619299281	0.563305977250288	0.251369343954028	2.24534791733347	0.0247458061488413	0.0602672427208774
LTR52	25.3953180752381	0.561221042803462	0.350271101285391	1.60177493190938	0.109205388327783	0.189349260420189
BGLII_B	698.916465059512	0.560592573049622	0.224450907688245	2.50277775775437	0.0123222893677833	0.0359708400944066
MER65-int	15.4780499445202	0.552182895823658	0.315834021050946	1.73735126674918	0.0823251875713227	0.151029081408058
LTR85a	33.7779898992139	0.549096683096497	0.282805577083138	1.93939157174751	0.0524536760236717	0.106252318099233
MLTR31A_MM	160.990477595958	0.548924227540673	0.250068894070087	2.2024633608405	0.0276325944860534	0.0660257078078856
LTR85c	10.7100966455749	0.548634795221511	0.445927267722525	1.22513454814066	0.220524530143756	0.321510016364242
RLTR44D	36.2691436614367	0.54222516362878	0.330526535951238	1.64253945874164	0.100478255669031	0.178879598824866
RLTR20B4_MM	217.51686144278	0.540704051497422	0.199938375438391	2.70713612291214	0.00678664238007848	0.0235022355299156
LTR77	4.33936540976078	0.539961012284786	0.545574140192903	0.987448116985485	0.32342300574491	NA
RMER17C-int	733.795323596883	0.539340883992152	0.220805333035496	2.44485959445996	0.0144908543002198	0.0409763754708676
MamRep1527	71.851689030952	0.538996336620552	0.23055413915084	2.33778963063875	0.0193981637927729	0.0502444242501331
RMER6-int	191.631207551973	0.537545419631909	0.298833445782028	1.80889458297217	0.0704673821521551	0.133739896456943
LTR53	48.708795763497	0.534823806615621	0.302436409074862	1.76766807338228	0.0771164103731427	0.143768647067334
LTRIS_Mm	205.029546194651	0.527145259778238	0.19130883300672	2.75745214687022	0.00582537390786537	0.0208170900689188
BGLII_B2	409.478100297599	0.521700422721746	0.208308217387161	2.51033478966262	0.0120616747310451	0.035624062293572
ERVB4_1-LTR_MM	14.6327141752838	0.519488878825735	0.376569785829046	1.37423388898422	0.169369083030174	0.262677939816123
LTR78	101.198227731475	0.517392354220857	0.210412857626013	2.46030353380455	0.0138819553947352	0.0395543871965276
RLTR13D3A	116.728402597068	0.513288592097698	0.207730285410617	2.4722686305738	0.0134258588383316	0.0384407611318337
IAPLTR3	33.7816279406586	0.512791146502078	0.327495263639297	1.56720869020508	0.117065919851853	0.198886186414977
LTRIS5	73.7294320862475	0.511886664644964	0.290448858131501	1.75894282485313	0.078587220325382	0.14565138781713
RLTR20B2	525.920222525756	0.506025877861919	0.175490398087376	2.88680898182278	0.00389170420986823	0.0154204204428634
RLTR9A3A	56.7814351880823	0.505427477384872	0.31347128485317	1.6058011980721	0.108317597336133	0.18831682148088
MTEa-int	1088.48678153269	0.504306226028598	0.191149991629883	2.6424371535808	0.0082311739544083	0.0269538960579588
MER21-int	38.1626239648116	0.501206370689947	0.32861029353847	1.52832271522204	0.126432432790038	0.211389675987576
EUTREP15	6.83511683940045	0.499192595538232	0.451677786208766	1.09718525657886	0.272560416789247	0.37693256763852
LTR33	251.392374343218	0.493705592261297	0.186697249752893	2.64777763645571	0.00810227992855043	0.0268096382976119
RLTR20A2B_MM	192.309049071702	0.489344599648693	0.216107592358167	2.26935285934441	0.0232468764545619	0.0576157879187572
LTR91A	35.4264014141057	0.488422569009505	0.342809204120562	1.42224992680005	0.154953709572421	0.246366652703824
LTR16E2	61.7947608155152	0.486183212206356	0.338479955193139	1.44655624682167	0.148021247896006	0.238951286514114
RMER17A	712.195790624394	0.485619259695586	0.189894901790331	2.56182612899745	0.0104123431165676	0.0318673164632963
RLTR11D	269.690491656983	0.485391128198172	0.202233781548831	2.40365061292467	0.0162322788824078	0.0444103907085788
MLT1H1	220.302701245103	0.48019022139519	0.230865131623979	2.08636842781411	0.0369452626081426	0.0821528443854738
RLTR48A	404.522554711563	0.473782712406465	0.183753871018428	2.58072533812405	0.00985929884084346	0.0307736217460755
MLT1H1-int	13.7129767793611	0.467793400403047	0.403340296195678	1.15588902002203	0.247726554375815	0.350184113724858
MYSERV16_I-int	1404.78857433503	0.463909429562857	0.186306801798432	2.49347491082313	0.0126499523895453	0.0366732564687735
RLTR17C_Mm	111.116490947628	0.46170075034287	0.248068352210977	1.86603885476481	0.0620359295957898	0.12138299537009
RMER3D-int	990.308237716239	0.460044148701024	0.156853204383175	2.9351623647279	0.00333373196942158	0.0137258541021136
MLT1-int	155.233328123383	0.457993242408429	0.195475150994128	2.34295972964787	0.0191314479238948	0.0498601034552639
RLTR31_Mur	273.229820084757	0.457574818789386	0.142808241543904	3.20417316982161	0.00135450979679823	0.00731666830407246
LTR16E1	73.3889099355886	0.455412832348194	0.235035734198377	1.93956362069562	0.0524327456582406	0.106252318099233
RMER16B2	323.980406247664	0.454583831855171	0.173810789303801	2.61576474665513	0.00890278733195032	0.0286339012406748
RMER10A	3484.3536109436	0.453687219040594	0.176075300706427	2.58019927176341	0.00987433177229385	0.0307736217460755
RMER2	656.458286156046	0.453258901017538	0.212446137999546	2.13749112434889	0.0325580668578295	0.0750545375448087
RLTR1D2_MM	132.117721712514	0.45181504291698	0.258400129284043	1.75116014698634	0.0799183281094829	0.147254761997648
RLTR31A_Mm	94.0081925086813	0.451004526548487	0.256643850974857	1.76293252074171	0.0779118713312603	0.144611755305012
RLTR51A_Mm	784.675816349677	0.45026475912573	0.172957624854225	2.6064097983829	0.00914969197421298	0.0293533265365615
RLTR10C	696.748705722886	0.449819294831725	0.165135174485985	2.72687076237782	0.00639380761706661	0.0225747844356765
MYSERV-int	871.923705818101	0.447241385703812	0.151238385057562	2.95954298306484	0.00308095719050608	0.012852573890428
MURVY-int	230.078550492152	0.445570119958773	0.257206106566828	1.73163006190123	0.083339450200952	0.152668210223193
BGLII_A	176.30293453562	0.435054324464113	0.186526182031265	2.3319329043328	0.0197042211468501	0.0504172784000376
LTR37A	133.761086804505	0.433868238489815	0.241889813411999	1.79578111439639	0.0725293354462421	0.136831462692612
MurERV4_19-int	742.094539808175	0.432623735720525	0.146260479358418	2.96007803733945	0.0030756112483299	0.012852573890428
IAPEY3C_LTR	135.126309545863	0.432062494209998	0.172251851233035	2.50817696533943	0.0121355872990174	0.0357561360045641
MLT1A-int	11.1029840672401	0.431090612099557	0.361761331897494	1.1808089646328	0.237678622002002	0.339081013781637
MamGypLTR3a	20.7418540569453	0.428530620795127	0.292485534622325	1.46168223008418	0.14382830896923	0.233371636002456
MamGypLTR3	7.26191999082899	0.4247070037561	0.511840888638445	0.829002345109134	0.407103080229482	0.513039175882418
RLTR6-int	1216.55309741193	0.424436842770131	0.115704688619278	3.66882769985504	0.000243665222170569	0.00187654908369218
RLTR44B	62.0285693027906	0.42147927007167	0.203542554873276	2.06952149982071	0.0384971759310938	0.0847742689493076
RLTR8	161.876996652966	0.420299316431761	0.176154643741194	2.38759846192064	0.0169588593242506	0.0457057530615197
LTR16B2	57.5154793283084	0.419053906271267	0.306654974831017	1.36797792144053	0.171318987137846	0.264404395289668
RLTR20C2_MM	1209.83848895418	0.414206193471456	0.161747748601835	2.56339630101903	0.0103653659549858	0.0318005402114127
ERVB4_2-LTR_MM	55.7085602949027	0.412185156737552	0.265594906411544	1.55356181479632	0.120288973669276	0.203541181684023
MER95	6.44977674228509	0.406824193176658	0.413877319528733	0.960901362329223	0.336601765751093	0.441811663457302
RMER16_Mm	270.837656534208	0.406065607197714	0.144594579109112	2.80883739904415	0.0049720751931683	0.0185038866115895
LTR83	32.5900205295941	0.401969512308608	0.270181851935909	1.48600098451439	0.137278860588201	0.225351272446085
RLTR20B3	409.270007654952	0.40162685880753	0.138161812625377	2.90710295316746	0.00364793115248641	0.0146846655310281
MLT1F1-int	40.2463882663454	0.400120713897119	0.253560044399682	1.57718142697402	0.114753785309962	0.196543068606764
RLTR15	1497.08954624733	0.400025653798173	0.121629444335879	3.29027544147606	0.00100089354974816	0.005884323008752
RLTR12D	544.838933626659	0.399253620305834	0.163844857091604	2.43897518214529	0.0147289797644016	0.0414642102944401
LTR16B1	75.5237134451251	0.396800562334565	0.269082764548057	1.47891341776534	0.139163456758013	0.227264353155205
RLTR20C	136.305115351083	0.394038105619548	0.183910152894347	2.14584769287699	0.03188513214596	0.0738146648946766
MLT2B4	390.848891210032	0.390042428744095	0.186713355908208	2.09147341303637	0.0364856473106837	0.0814803148422336
LTR86A2	12.236701340138	0.387072680668813	0.468064268925883	0.827896059853357	0.407729366555452	0.51331665271523
RLTR48C	105.456971759371	0.386107100995543	0.252074195136701	1.53456583920695	0.124890509170117	0.209922345200836
LTR84a	50.5436440587883	0.384678105464567	0.344982271099912	1.11495654418972	0.264869044122084	0.368310750022348
BGLII_Mus	340.327155658185	0.383468479833226	0.186491860069146	2.0556018773031	0.0398209067068708	0.0869319966795936
MER70A	56.5631141248853	0.379631199330024	0.268821232740909	1.41146999152572	0.158106077882551	0.250120253371145
LTR41C	69.6302106846356	0.376705416633522	0.202058199821944	1.86449571236387	0.062252123132595	0.121617749056569
RLTR9B2	94.7722139653908	0.375729086805426	0.23330418413807	1.61249287692191	0.10685472872468	0.186045273952115
MLT1I	278.618127247478	0.373976442203145	0.160359458329252	2.33525718279183	0.0195299895021115	0.0502767957854765
MMERGLN-int	2107.61903510278	0.372564730638423	0.131579853423716	2.83136269956303	0.00463501284822683	0.0176809052799866
RLTR44A	63.3602870588533	0.371861320059936	0.267441246385928	1.39130404089149	0.164133248992454	0.257258811089589
LTR16C	202.388502906655	0.371198760592223	0.226880544816509	1.63700056329378	0.101630351868111	0.180169375541785
RLTR13B2	184.123053316645	0.368736217096527	0.168444218234305	2.18884143662894	0.0286083668331497	0.0675906087422454
LTR90A	7.8566735903154	0.3674897434445	0.461116748898635	0.791987488340739	0.428367971622423	0.529283593480687
LTR88a	9.10295483038674	0.36744009965024	0.475817754620775	0.772150130398795	0.440025514091906	0.540497463193986
LTR109A2	11.5027337365797	0.357372748228931	0.44384446095254	0.806332760745406	0.420051005534263	0.523613876721212
UCON51	1.70813048987499	0.356657494463854	0.619298030299942	0.566050336940739	0.571359562386985	NA
RLTR10B2	233.436267040969	0.354991509437912	0.177195697894223	2.0043029230192	0.0450376209540633	0.0951965767323345
MLT1A	1392.92779528032	0.354245899840134	0.175832520550115	2.01742074021512	0.0436516246785759	0.0927321909138151
MurERV4-int	1952.46568633567	0.354115818418232	0.17547480184017	2.02197763761296	0.043178662142519	0.0918818669160675
LTR89B	13.866245941971	0.351694459725738	0.308651225116545	1.13117898958954	0.257979763231487	0.36071506717323
RLTR11A2	2131.49899224501	0.347984720772544	0.13184333185236	2.64113228177386	0.00826294501740845	0.0269880168010447
RMER13A1	658.174440314404	0.34747141868686	0.17125311311107	2.03031330753061	0.0423247023891535	0.09052186771555
RLTR12H	161.811466629535	0.346294638236673	0.170111287341757	2.03638863081981	0.041711346173662	0.0895129737920352
LTR73	58.4155833257309	0.345622524692452	0.300410538954359	1.15533142380367	0.247954732423851	0.350184113724858
LTR33A_	117.756093153759	0.345560738784226	0.194731476788677	1.77682470864207	0.0755970851978617	0.141983232823324
MER34	204.285008305881	0.345152209355062	0.194609951555216	1.77384861579363	0.0760881941020087	0.142546885591861
MLTR11B	1268.28605989522	0.342105684461771	0.162623253352516	2.10628885004059	0.0351792692529747	0.0794046363138571
RLTR13D4	99.9139739974077	0.337667339390706	0.219486803574459	1.53894598621548	0.123817483211811	0.208673731706305
RLTR12BD_Mm	742.274110138848	0.335864016048991	0.157676733839321	2.1324644128074	0.0329686870322936	0.0754643215373337
MLTR31FA_MM	250.770747495609	0.335195084403374	0.184182829085731	1.82078266494476	0.0686399004110809	0.131376132597805
ORR1B2-int	893.983348111194	0.334743310280113	0.1250567557411	2.67870192779741	0.00739081536316634	0.0248457197314954
MER34A	181.691317600568	0.334725848524765	0.178679474137718	1.87597737982414	0.0606583860457516	0.119241368525397
MLT1G1-int	7.41969582809009	0.334062061078696	0.39295194176365	0.829306687180822	0.406930887848655	0.513039175882418
LTR45C	1.21158373099217	0.331110053778444	0.609394707758316	0.520317521185671	0.602842285855102	NA
MER52-int	50.252018448102	0.331075366464274	0.1894810965599	1.74622767159151	0.0807713982642329	0.148393964252893
RLTR41B	57.6195676218254	0.328892018584108	0.277657631739546	1.18139342662244	0.237446468132123	0.339081013781637
MLT2B3	494.445327835586	0.327534098869309	0.162842417471659	2.01386544635936	0.0440236622022822	0.0933656191672562
LTRIS4A	139.004578673756	0.324186669060714	0.181103569000331	1.78904526429008	0.0736075261197123	0.138452251510887
RLTR12B2	99.3163840710582	0.323774185910867	0.218369869410044	1.48507910590634	0.137522870203253	0.225459024561493
EUTREP8	7.25637417245546	0.321459115056885	0.455878369898136	0.702500047227572	0.482367372275581	0.578770998520266
ORR1C2-int	1328.39702134649	0.319159521417908	0.166169763870551	1.9244004134542	0.0543044126724489	0.108953615266628
RLTR9A3	193.179693790059	0.319067312032179	0.174986917382813	1.8216055899205	0.0685148521533241	0.131376132597805
ERVL-B4-int	1504.44737107564	0.310515059012998	0.141515470755616	2.19573507389939	0.0281109111780408	0.0667583989694445
RLTR19B	149.917247957785	0.309589594217307	0.199906246788697	1.55060611281898	0.12099610634065	0.204464008575644
LTR16A	194.09963395968	0.306188655159022	0.219368486027141	1.3975403723378	0.162251134955416	0.255399046804043
MERVL-int	1729.16636324309	0.30581794898286	0.145629558147202	2.10164049691693	0.0355847795747401	0.080034094986604
RLTR3_Mm	3.52346361970506	0.303427684101502	0.573223658649367	0.520805620543388	0.602502187296924	NA
RLTR34D_MM	132.851391352262	0.30279309498234	0.186747423499996	1.62254236818631	0.104687269034532	0.183731932000432
RLTR10B	113.815292228473	0.301314991983888	0.222648829953867	1.355628522983	0.175217391857555	0.267773376522047
RLTR20A	295.551686531004	0.298967669082971	0.118192865022369	2.53001816810241	0.0114056620544341	0.0341629308929021
MER67D	9.07498960850885	0.298605414857511	0.514423146460936	0.572653822541807	0.566879109397409	0.65198834784197
RLTR28	1692.76527772597	0.296868022907253	0.121751354994731	2.44012024036644	0.0146823740498735	0.0414252696407145
RMER12C	1730.91858010528	0.293736621726282	0.121083319274932	2.42773000046244	0.015193649627083	0.0423946426680639
MLT1F1	669.775208428747	0.292668906437942	0.163809739761819	1.78944793146884	0.07354270591669	0.138452251510887
ERVL-int	453.980919376548	0.292188359676679	0.148908494684056	1.96345696551543	0.049593100225943	0.102591642853571
RLTR4_Mm	328.440530831224	0.291994276771948	0.224738243639645	1.29946692599439	0.193783736767473	0.290132238611687
MLT1J1	240.944455603605	0.291531242378592	0.161498540986338	1.80699819646311	0.0707625604078036	0.133898018496203
LTR53-int	12.1919949931131	0.29121424439808	0.407748646810872	0.715383330148412	0.474372210171172	0.57269004169662
MLT1F-int	174.190871219514	0.288489016414847	0.17698801100231	1.63108067477463	0.102873297821993	0.18110285299025
RMER10B	2030.89859817033	0.286415445634238	0.11934888618735	2.40130028654471	0.0163369240305375	0.0446001554526984
RLTR46A2	30.5517392479333	0.282652979853815	0.304331107276435	0.928686800113257	0.353051423460561	0.458640287003236
LTR16A1	51.6855385903881	0.282321550388969	0.291911532873405	0.970244836622981	0.331924466505303	0.437489599231181
MER34C	36.0335256246564	0.279076376546232	0.293198220418829	0.953390903602718	0.340392048560879	0.446323184005135
RLTR12B	953.583826052017	0.278556077013336	0.121148137188875	2.30054650332319	0.0214172778549523	0.053927169738366
RMER19C	1052.60937313458	0.275069964711522	0.134244918122932	2.05074111362264	0.0402921648688429	0.0875646604739415
LTR84b	63.8743591578298	0.274332773539054	0.338139827104696	0.812200964255624	0.416676326341255	0.521464234153808
MLT2D	405.563901804563	0.274137860866582	0.157029674233608	1.74808048071281	0.0804500924157923	0.148018801766465
MamGypLTR2b	23.0057013816953	0.274094634261804	0.277583502872685	0.984892430850168	0.324676911732048	0.43063128691428
LTR68	51.8282383550587	0.273249043604921	0.235590980940671	1.15997019872385	0.246060939686728	0.348287825043699
MLT1J2	284.90176478846	0.271348723209045	0.193646915666213	1.40437703112384	0.160206606843167	0.252810425779979
ORR1F	8362.74565362365	0.268280639611658	0.128146972241152	2.09536491951273	0.0361385655029237	0.0811352518573633
RLTR1A2_MM	441.674029374133	0.264070201737063	0.136776759021988	1.93072730127828	0.0535167848248532	0.107715312131552
MLT1G-int	4.98861352193516	0.263982022341982	0.520206667527689	0.504330000129267	0.614029499181386	0.689283558583723
RLTR10	683.781038499685	0.263644945390108	0.116402596180615	2.26364577117314	0.0235959103045326	0.0583664004401746
LTR40a	189.793249037109	0.261465760252337	0.158290034684894	1.65343802110921	0.0982417502128744	0.175888912562427
IAPLTR2a2_Mm	605.282010318443	0.259637248797214	0.106788242840665	2.43074619610693	0.0150677653269724	0.0421364056931263
RMER17B	1733.14683519888	0.254558895606237	0.11138702563077	2.28639300415467	0.022231277240959	0.0556442265991529
LTR81	19.6145006616219	0.254377987742103	0.300533564336444	0.844215659364163	0.398548905601183	0.506297303195875
ERVL-E-int	234.431142939969	0.251243341868864	0.229407039729267	1.09932413221904	0.271626709898107	0.376465089157026
MER74B	154.059394184336	0.250666459695685	0.13459669972364	1.862333303322	0.0625561239807491	0.122023056653807
RLTR11C_MM	633.025928440774	0.249862091587768	0.138125500703502	1.80978766278477	0.0703287218564446	0.133677450265483
MLT2B2	385.897340903109	0.249513524966954	0.179777519756686	1.38871669593317	0.164918915185544	0.257673064022902
MTEa	8216.19415045631	0.248663876579867	0.110806500208411	2.24543303560104	0.0247403466274682	0.0602672427208774
MLT1H2	253.079694598886	0.248193640105119	0.174329381981238	1.42519732309576	0.154100169930937	0.245318154650761
LTR67B	172.029893879721	0.245703054087932	0.232904632657922	1.06046333595791	0.288933861370006	0.394397841006142
LTR103_Mam	3.13709505357813	0.243633579786057	0.555518830770412	0.428423764019577	0.66834262630172	NA
MLT2B1	484.245795949226	0.243232432329313	0.0939167711298622	2.59057978156386	0.00958144094541703	0.0302681892590295
MER67B	120.691315042941	0.239766529974018	0.214112280674378	1.12091550571468	0.262323830042727	0.365445662063435
RLTR18-int	536.381510667612	0.238862219663589	0.159111410595554	1.50401365460624	0.132577850937078	0.219343460189092
RLTR20A4	3023.26211254583	0.238748387486257	0.0873279594771143	2.73509933192104	0.00623614543244076	0.0221418197376548
RLTR13C1	276.952517867049	0.238173887544799	0.123301303991479	1.93148833878369	0.0534226900377212	0.10769741659917
MER90	58.4101519156132	0.235079141781078	0.21964390356905	1.07032591840113	0.284472631942921	0.38999284899767
RMER21B	539.594826095482	0.234772717236974	0.160697872431178	1.46310943749373	0.143437435886722	0.23303974159488
MER67C	77.4981452859629	0.233895263557476	0.215958794618123	1.08315689157558	0.278738790349777	0.38505555300778
RLTR13B3	251.281318028988	0.231512645211054	0.117516614213834	1.97038818098904	0.0487938990848492	0.101774733404702
LTR40A1	33.9541277571531	0.231407776083255	0.264810901740526	0.873423526183082	0.382432272398672	0.490258004373146
RMER17C	2947.7911728782	0.229376507837259	0.100873713066685	2.27451074421453	0.0229352958491561	0.0571799091781722
ORR1D2	7612.6555029459	0.223871189686888	0.107526192207048	2.08353103044552	0.0372028462718905	0.0823544617997716
MLT2C2	162.774111079176	0.223696576939236	0.170815278839485	1.30902407160004	0.190526196926408	0.286696562994023
Eutr10	28.0581412218388	0.219292020989964	0.335914770429154	0.653958507637037	0.513138537941888	0.606741919512205
LTRIS4	106.02975190979	0.218991345359145	0.171701078720963	1.27495374734279	0.202325613532598	0.300026309876439
MER73	11.7639985159359	0.218321916013106	0.408651512264481	0.534578521512201	0.592941339095207	0.67661465787762
IAPEY3_LTR	115.702843533491	0.218286310939382	0.187930160293644	1.16261060035803	0.244987527974184	0.34754684103184
RMER19B2	1346.87660948933	0.214711067687308	0.0998616165540676	2.15115177928935	0.0314642216754935	0.0731080444812938
MER21B	1985.74733495214	0.211797490531371	0.129634601836853	1.63527869998364	0.101990636625201	0.180554852512961
MamRep1151	47.5596865644442	0.210812211225611	0.273519649490599	0.773723818733631	0.439094131422352	0.539897842527095
ORR1E	10666.405865772	0.209384322635021	0.0881384947938849	2.37666417587565	0.0174699851344439	0.0463908848948257
ORR1A1	2405.93011871562	0.207281775390164	0.10131218365527	2.04688742667346	0.040669138894419	0.0880236156892905
MLT1B	3177.93542441494	0.205194584187586	0.0993421091976412	2.06686111065986	0.0387472431277793	0.085176548371327
MLT2C1	203.155038116113	0.204907763965375	0.193340528121487	1.06114720696386	0.28862300715201	0.394397841006142
RLTR20B1	541.365362071592	0.20383099252316	0.138039593860194	1.47792971500601	0.139426591784401	0.227400273568365
MURVY-LTR	562.304582581809	0.20255442500339	0.114081414287084	1.77363983903319	0.0761227434924888	0.142546885591861
RMER3D3	12.7392967534486	0.20176028080199	0.406822825973551	0.498425891506374	0.618183891327596	0.693331356378066
MER54B	81.8681030681535	0.201575223863736	0.189535587975964	1.0632900687598	0.287650427518926	0.393495822926323
MER110	24.5854424585031	0.200814341183133	0.327714669043196	0.621533524993056	0.534248643486783	0.624775678986238
MTE2b	5919.78105285627	0.200725239914877	0.105716689894662	1.89967507537676	0.0574757731839168	0.114113798421583
MER110A	29.4912855187656	0.200616664890613	0.297272801038772	0.675271863726701	0.499503056423491	0.592837430346753
MER129	16.1200495360664	0.200274780312355	0.337495181798759	0.592208301662448	0.553711111031581	0.640925681633625
MTEb	4353.22961279684	0.198379460211458	0.095426855733699	2.07991954169277	0.0375329132965485	0.0829398643476175
RMER4A	3027.55976713997	0.198061598086272	0.101889020550683	1.94526172946817	0.0517434856963198	0.105494455806001
ORR1A2	9870.28784232275	0.197458402410409	0.0946070178596189	2.08791781924707	0.0368052484869857	0.082049090101499
RMER15-int	1888.47163577727	0.196986567265527	0.128375505499808	1.53556379235334	0.124645400163387	0.209789328637179
RLTR16C_MM	350.027874118581	0.192188270025221	0.0900599110272437	2.13398067287401	0.032844362930709	0.0754643215373337
MLT1E2	732.416829224615	0.191477553090571	0.117313396219009	1.6327572272195	0.102520066212757	0.18098514482252
RNLTR23	1.86953089074593	0.190496427368346	0.605998796389483	0.333083052124006	0.739071592102836	NA
MTD-int	2822.58391001671	0.188251031439637	0.125464545391857	1.50228831917492	0.133022664005242	0.219504761491679
RLTR24	749.887710708713	0.188216303349252	0.128563860992455	1.46456056132689	0.143040848708056	0.232694508065614
IAP1-MM_LTR	95.7740642217483	0.187512348485407	0.157863547249564	1.18786222204208	0.234887695452916	0.336619100966538
MLT1A0	3333.42214614499	0.185638591617263	0.0968179613870893	1.91855181406202	0.0550410787806759	0.110082157561352
RLTR19A2	46.8279543007932	0.184442830640366	0.22945543536129	0.803567804995397	0.421646622840951	0.525085055439372
MER89-int	7.03451522957365	0.183979748135399	0.517320248740068	0.364019068298501	0.71584377038525	0.77468024466349
RLTR44E	105.055506989735	0.183371788206669	0.203725626635031	0.900830916975805	0.367678226541105	0.473746461109029
LTR53B	13.2421454735823	0.180305809097992	0.341971628742155	0.525706030812169	0.599092472941295	0.678542012363617
MER70-int	19.635048141979	0.18010492441575	0.4063851187256	0.442754608276801	0.657943238910558	0.727594272950958
MLTR31F_MM	295.122155488096	0.178136665866229	0.12558061558973	1.41817743319748	0.156138968662773	0.247628176147735
ERV3-16A3_LTR	57.3154176384246	0.177240294536363	0.249577013509896	0.710830675227214	0.477189169317451	0.574992478567453
RLTR19D	7.36740001354799	0.175842332555413	0.466430314932592	0.375058479386591	0.707616975415875	0.769731374290591
LTR69	20.1109463527722	0.173472200842605	0.32326635781097	0.536637346756622	0.591518141536105	0.67602073318412
RLTR27	235.574755992862	0.169544400848087	0.13936047388499	1.21525201418067	0.224269987625772	0.325461841973566
MLT1C-int	12.5650166016255	0.167192568946443	0.431859447846337	0.388745357224449	0.697464526036719	0.760651562476629
RMER6B	1197.19783814852	0.166786819721786	0.101590704520759	1.64309197313344	0.100363905384093	0.178879598824866
MLT1O	148.606813268683	0.163962413773506	0.157025152431088	1.04542397013468	0.295827063000741	0.40163846147469
RLTR18	773.127207745937	0.162432143999144	0.0898644423507644	1.80819458718853	0.0705762207735252	0.133745641765721
ERVB3_1-I_MM	296.891470425412	0.157887712272213	0.15889283149251	0.993895974875194	0.320273514187646	0.427052548868324
MLT1F	793.716966359127	0.157747792673584	0.124893373746187	1.26376016236477	0.206316123936571	0.304653715719422
MLTR14	3241.18368772054	0.157110774821145	0.0974795336618506	1.61247653370645	0.106858282349079	0.186045273952115
MLT1G	236.28027924439	0.154934653721308	0.159719940344802	0.971954541098	0.331073164328007	0.436823047714614
MER77	316.950386160096	0.152451475508662	0.125274581024974	1.21762396948955	0.223366901447257	0.324523866010727
ERV3-16A3_I-int	110.903922736817	0.149176274073116	0.217989153923946	0.686868055173992	0.492165879016519	0.586884595355547
ORR1C2	7304.24079695936	0.14650033835225	0.0834109627717289	1.75705597573847	0.0789082686300013	0.145954542154422
RMER3D2	0.154767442586617	0.146120567502	0.382608425937474	0.389347607612977	0.697019023322947	NA
RLTR53B_Mm	68.1037662577968	0.144709005120077	0.238158871515275	0.609457016563408	0.542221555293449	0.630513381684378
LTR40b	224.72466566375	0.143505384311431	0.170762944158211	0.84219791321162	0.399677181685269	0.507220841014237
MMERVK10C-int	1694.90913708277	0.140571502344255	0.0875400307103702	1.60514929011153	0.108460954144051	0.18831682148088
RMER20C_Mm	541.578372375252	0.137471060413861	0.0997911616333702	1.37798704546522	0.168207287851062	0.26155935194388
RLTR20C1_MM	1688.43182954598	0.136895453704883	0.0810299083529484	1.68972752822589	0.0910800941999874	0.16446462724112
RLTR31C_MM	689.158254826208	0.135360790322947	0.0932120896131063	1.45246279240415	0.146372967630724	0.236895558367779
MLT1E1A	377.131070992257	0.13513396681402	0.137643364956337	0.983475968066079	0.325373237369821	0.431102486410329
MER83B-int	0.153201943832224	0.133058156809901	0.368827735741017	0.367917182396576	0.712934987805379	NA
RMER5	3639.21932504098	0.13176452800182	0.070303814410567	1.87443553635698	0.0608704193382612	0.119472375844041
MER21C	1730.47006627031	0.130394115738769	0.0850220954555337	1.53367798651162	0.125108891976552	0.210006750662079
RMER17B2	538.887776992107	0.129360782374705	0.0970774205151293	1.33324542558315	0.18245127665502	0.276520879726553
RLTR11B	1070.68885719494	0.125996287965923	0.0770953691763713	1.63420755203675	0.102215277358063	0.180699455357471
RLTR12F	4.87846290954097	0.124769821995226	0.457626322034451	0.269607561995848	0.787462182085941	0.83925143183527
MLTR18C_MM	303.939810746794	0.12406288046623	0.123053562093879	1.00945314516454	0.312757361749215	0.420894717982407
IAPEY2_LTR	311.201642827767	0.121590435868164	0.109918516835828	1.10597176375934	0.268738741068112	0.372871315817885
RLTR26B_MM	186.043891104812	0.120838729007175	0.151590584324231	0.798416328291841	0.424628930901693	0.527240637190314
MamRep605b	117.507882640595	0.118793533933542	0.191860872756141	0.619920430371156	0.535310174321278	0.624775678986238
MTEb-int	502.351427461499	0.110798300876701	0.0813770158736755	1.36154575314916	0.173341284947167	0.26622525415944
MLT1N2	150.760739781727	0.109585587342166	0.15747658215582	0.697707170831769	0.485360342735265	0.580411989798841
MLT1F2	880.37874927935	0.107548788796309	0.114747765984789	0.938023203550665	0.348232485774023	0.454247535622668
MLT1E3	392.966957661002	0.10725270870995	0.135361303231671	0.792830018644872	0.427876864414065	0.529283593480687
RLTR5_Mm	88.1713449550971	0.106860747420471	0.184992128079283	0.577519241908362	0.563588743939307	0.649978259433653
LTR16	164.056844940408	0.106312354704002	0.201905531612591	0.529310447695109	0.596590109177284	0.676920913824136
MER31-int	51.5875729243466	0.10568116548947	0.259691981582325	0.408057069887331	0.683231776754528	0.746417429401662
MamGypsy2-I	31.7758495715394	0.10544042496842	0.358725728101052	0.296855179204435	0.766577076253704	0.822541107287505
RMER6C	2285.69583983147	0.104768070221654	0.0728120659762978	1.43929629111592	0.150066593229497	0.240888831708896
EUTREP16	11.9086359315731	0.101432965886583	0.397216852078842	0.257424230116079	0.796851300062419	0.847763174970998
MER57-int	63.3926773173083	0.101360835404507	0.22889005405458	0.442845952102546	0.657877163062542	0.727594272950958
RLTR1D	219.061083994974	0.101326841486865	0.131310289526414	0.771455456438786	0.440437015102694	0.540497463193986
RLTR1C	241.464875622717	0.101314229345866	0.129717054488626	0.781498244869621	0.434509508595791	0.534977212336565
RLTR17B_Mm	5608.15986018046	0.0993943202325266	0.0888007853114966	1.12045595829476	0.262519510406328	0.365445662063435
MLT1J-int	90.6869967819732	0.0938320721572206	0.160378276001694	0.585041433782692	0.558519857081164	0.64530996284332
MLT1C2	2956.14709424149	0.0921321758501599	0.06712772952014	1.37272403003406	0.169838155848998	0.263082633570016
RLTR13A3	294.470249703495	0.0916675726753778	0.119977884503487	0.76473403019115	0.444429937844186	0.544340544026212
MTA_Mm	9370.7707292964	0.0916462312408921	0.0658573760582205	1.39192858733468	0.163944024069673	0.257258811089589
MER70B	60.0560446011858	0.088608828132853	0.187563038503218	0.472530545155798	0.63654814458237	0.710147268095424
LTRIS_Mus	932.457891862295	0.0828537126337897	0.0771648735496008	1.07400124571531	0.282822123228846	0.388573004088327
MLTR11A	1727.88343951687	0.0800666110263408	0.0893099005945855	0.896422599760104	0.370027101561892	0.475802905772361
RMER3D1	0.108604390521456	0.0790629168245415	0.36665988308332	0.229430910440166	0.818534013757481	NA
RLTR13C2	749.972331464215	0.077886974296724	0.0947768512122963	0.821894773985709	0.411136787558091	0.517086459887528
LTR16D2	29.8870369313723	0.0778387573386332	0.27798794367963	0.280056254633856	0.779434345965314	0.832802209044934
RLTR12G	275.817814298447	0.0777283092347579	0.105381326524043	0.737875370271065	0.460590187114266	0.56087282901005
ORR1D-int	679.790092411922	0.0775203137028362	0.106625122414063	0.727352369889712	0.467010124357923	0.566751193738042
MMERVK10D3_I-int	1184.36723816042	0.0772675804042475	0.173588946901055	0.436176656836165	0.662708562942067	0.730945570295613
MLTR73	302.394512572611	0.0764778780892489	0.122754623175711	0.623139188889245	0.533193059005207	0.624611702115461
MER90a	163.828601439101	0.0759242676978961	0.152865419430888	0.49703997324324	0.619160863096539	0.693811463611724
RLTR20B5_MM	489.253127043883	0.0748143523121966	0.116370843790978	0.643762327261889	0.519729566373891	0.61338764882969
RLTR33	1072.75655951739	0.0744768516565643	0.0822070439185042	0.905783593071925	0.365050406773349	0.470965175266254
RLTR31B2	1128.44905672739	0.0716824609510477	0.0854864124469571	0.83844171767186	0.401782667853229	0.508225348650939
RMER13A	572.726178509198	0.0715816920282347	0.119417694660978	0.600126238455804	0.54842210716787	0.636552381506141
RLTR13B1	649.450790572031	0.0689476899328859	0.104885539712815	0.657588689776125	0.51080246415554	0.605111822579759
IAPEY5_I-int	259.271277090913	0.0640161447322883	0.107161346292171	0.597223216748709	0.550358360569988	0.638160525444091
RLTR30C_MM	15.6581996568395	0.0635708028343516	0.394990529049648	0.164250269862189	0.869534128804824	0.906981087983255
RLTR16B_MM	719.624865690726	0.0589393710411988	0.0792740483220199	0.743526913774046	0.457162733325101	0.557235964245832
MuRRS-int	383.605695347426	0.0561483786388835	0.121037639747492	0.46155622167573	0.644399594973818	0.715747880533309
ORR1A0	1763.40433662242	0.0519776218393224	0.0747930276818578	0.693914529451865	0.487735811229968	0.582701385061133
MT2B1	4661.19077032008	0.0510320608008513	0.0630216224136394	0.80993361119806	0.417978332922688	0.522059894085255
MLT1H2-int	9.94065484983442	0.0472637464946927	0.445690881081718	0.107850535988184	0.914114254723279	0.937857482118688
MLT1A1	2931.13789936768	0.0459073961300275	0.0653556655043332	0.702572068941028	0.482322474069508	0.578770998520266
ORR1D1	14431.4165678483	0.0458565872657961	0.0580636355948787	0.789986579725943	0.429535605910315	0.529690737434769
MLTR12	333.916811516651	0.0425694119989232	0.114661094471974	0.37094120646526	0.71068132282548	0.771828204424448
MLT1G3	407.5347560867	0.0394455424539116	0.104841891778641	0.377044361133411	0.706140638162702	0.76878705136749
RMER20A	775.340656459319	0.0363577905814402	0.0862155552275992	0.421995731446978	0.673028133113421	0.741034460152756
MTC	19241.3693120964	0.0345743079327892	0.0565508770490483	0.611605814623331	0.540798590089956	0.629437769681128
MLT1J1-int	9.35269307858644	0.034490918618513	0.387816725771762	0.0867334747812909	0.930883367642323	0.950433422213163
MLT1D	3450.24575362041	0.0343765398157925	0.0651069264176498	0.528218733609476	0.597347528412176	0.677172444765014
ORR1A4	5864.63409422715	0.0304336750003156	0.0553214444572968	0.550206978617376	0.582177417567972	0.667155263649969
MLTR18D_MM	434.685496851749	0.0262265271024325	0.106899622407137	0.245793737215947	0.805841905348889	0.854516919765936
RLTR30E_MM	370.973437856952	0.026096485374799	0.115388324095827	0.226158447709716	0.821078187266597	0.868155632316824
RLTR31_Mm	149.217632497861	0.0246917889578711	0.152783291511071	0.161586627966988	0.871631388255586	0.906981087983255
RLTR13D2	184.973125941232	0.0236610727407788	0.136173686957707	0.17359825834946	0.862181200874089	0.901403670723614
RLTR13A2	282.864495358823	0.0236431695906232	0.114818154277144	0.206140653657341	0.836681043629403	0.882039065177286
RLTR17D_Mm	845.517545089704	0.0233195686145945	0.123910540535457	0.189134733765119	0.849987219138332	0.891604850614814
RLTR42	127.46660166237	0.0229176685121338	0.164688926302229	0.138605229712586	0.889762110491882	0.920703660352279
LTR90B	30.8130281070999	0.0224214668231922	0.250580485785696	0.0899457465305124	0.928330327978679	0.949510719910018
RLTR23	842.366161002611	0.0211870977874926	0.11063018106906	0.190828287048132	0.848660126051729	0.89095215891145
BGLII	1916.25055527141	0.02113632479187	0.16019970761357	0.125932889650867	0.899785047743423	0.927646637586016
LTR86C	36.6403909518756	0.0210900961363347	0.248105030548601	0.0850606272914105	0.932213191689479	0.951022981675143
MMERVK10D3_LTR	36.2046756707728	0.0200632410280166	0.229315948152785	0.0870901611067411	0.930599845970122	0.950433422213163
IAPLTR2_Mm	527.108128838765	0.0125795275018212	0.0982363066256785	0.127270780202114	0.898726086234045	0.927338590203945
RLTR30D_MM	241.879071733322	0.00912326192727171	0.108611686399762	0.0838953344903471	0.933139649022017	0.951110343704673
ORR1B2	5412.71641548121	0.00909287983849048	0.0607521035548018	0.149786793280917	0.88093282923583	0.914202870405656
RLTR26D_MM	128.381636032572	0.0090094637104454	0.165898201233287	0.0547612822247142	0.956328646401381	0.965494735664014
RLTR13A	234.177339555538	0.00630952587494345	0.114881377577093	0.0550538104297129	0.956095594236096	0.965494735664014
LTRIS2	1804.5339378176	0.00624691623567225	0.124680720682362	0.0440836070546661	0.964837759756322	0.97175691500557
MLT1A1-int	43.9760847578045	0.00591220564235438	0.212949518979172	0.0277731269250998	0.97784309929945	0.981726511131457
RMER17D	825.554022138491	0.00561006386374643	0.0957355662429291	0.0580086739858853	0.95374171932171	0.965195783204677
RLTR10D	146.146117413722	0.000261071244854784	0.176216336798399	0.000456427335318352	0.999635823688666	0.999635823688666
RLTR9A	473.80941069744	-0.000331163432491478	0.0873537871963822	-0.00430132321315465	0.996568051199836	0.997480531375692
MTE2b-int	434.252970601597	-0.00361444011658477	0.0860350402992253	-0.0416053113453698	0.966813339068594	0.972374491427654
RMER6BA	648.021937593262	-0.00515549286923665	0.0766025238393421	-0.0672349167713168	0.94639468843979	0.961610037128533
RMER6A	8264.11956413377	-0.00666704980233303	0.0558449065187744	-0.119221908682244	0.905099549821068	0.929673597451916
MTE2a	9031.86927484527	-0.0103772281775752	0.0557455412048233	-0.186095400381698	0.852369948875695	0.892622713652757
LTR87	131.17100854607	-0.0152749587754821	0.152260185394665	-0.100453203194277	0.919984533286282	0.94311472025455
MERVL_2A-int	6560.40133024486	-0.0170637801559317	0.0572476851253911	-0.297801882651525	0.765854377567813	0.822463834533319
MTD	32783.9658291243	-0.0170811086352448	0.0368515729032185	-0.463491860332966	0.643011847919671	0.715145577935852
RLTR24B_MM	304.942845170165	-0.0200909485732784	0.12478423941316	-0.160434558821161	0.872538768186423	0.906981087983255
HERV16-int	39.8879902657173	-0.0209715055365295	0.347105117595484	-0.0619847613563865	0.950574967340639	0.962761825896288
ERVB5_1-I_MM	52.7696290687105	-0.0231690443483763	0.189148625140226	-0.122955000577452	0.90214273183648	0.92858991290009
MLTR18_MM	369.805892799435	-0.0276968658149254	0.0944771317544939	-0.293164763855539	0.769396215763513	0.823677314617704
MER57C2	80.2170922062659	-0.0298644442652147	0.153678252741228	-0.194678690873786	0.845644494942508	0.888524224112494
RLTR12E	869.903912607213	-0.0319532197608221	0.0777557316608593	-0.411274512999691	0.680871256037025	0.744482065424568
MT2_Mm	1365.0971347821	-0.0322993265142426	0.0606797985630816	-0.532373639910492	0.59446723840896	0.676730522824526
RLTR28B	301.983824890402	-0.0334667934590213	0.114109947618104	-0.292910047571747	0.769590908673661	0.823677314617704
LTR79	131.775058754229	-0.0344712505779114	0.152222800837608	-0.226401079712978	0.820889488241693	0.868155632316824
RMER3D4	2.93484538865039	-0.0350980810046894	0.602580974287133	-0.0708160715436699	0.943544140695969	NA
MER110-int	4.70449005061613	-0.0375178155678027	0.593918204012965	-0.0463162093595712	0.963058219972918	0.970916263649796
RMER13A2	907.589513723854	-0.0413026348015916	0.07463484890613	-0.5535697229466	0.579873351658225	0.665117891557165
Eutr18	26.1527961653743	-0.0419502594369791	0.303393616412722	-0.138164186050282	0.890110658979814	0.920703660352279
ORR1A3-int	2348.37899273258	-0.0421890825277176	0.0753635582832313	-0.559651036058128	0.575717486317692	0.660950865309321
RLTR34C_MM	300.64326460125	-0.0423823180792838	0.151369876768589	-0.281190272192853	0.778564465454522	0.832576551890453
LTR108d_Mam	6.67080150433904	-0.0424760258928617	0.553198520505156	-0.0738242615049267	0.94115022180809	0.957821159714513
RLTR10A	360.160729256965	-0.0438527635274616	0.104851353374143	-0.418889950281191	0.675296562047147	0.742239003850081
MER65D	23.8742060009692	-0.0520453222700915	0.267505797795636	-0.194878928768016	0.845487730331991	0.888524224112494
MLT1H-int	131.083027794184	-0.0579287563706061	0.15171663631519	-0.381316970001317	0.70296806296192	0.765992785848161
RLTR9F	192.754781918453	-0.0608234955307585	0.153512830601489	-0.396858596551197	0.691471737454109	0.754767077842827
LTR41	274.688966199096	-0.0610755775240303	0.144796832268051	-0.421124290190746	0.673664325274208	0.741089388291209
MLT1N2-int	0.0929960746326337	-0.0657924690226312	0.365615018235216	-0.192119800351121	0.847648365372812	NA
RLTR48B	170.098114519611	-0.0671811053541937	0.16240534167586	-0.415036017777257	0.678115536438101	0.743606137109136
MLT1E-int	2.24873933272617	-0.0678143048029643	0.587965432572097	-0.115783856679696	0.907823844961482	NA
MLT1E	413.359790807163	-0.0689301160752247	0.0913525661518306	-0.755016450239748	0.450239111922413	0.550389011092776
ORR1G	2309.87696100331	-0.07011445077621	0.0723479230396301	-0.969269655850089	0.332410664991621	0.437674042238968
RMER6D	1272.39574576782	-0.0719481381313162	0.0840542777954528	-0.856125466076393	0.391928383922044	0.498387804102076
LTRIS3	608.472272056542	-0.071977187381554	0.15726132003573	-0.466274588647256	0.641018965500305	0.713874865543952
RLTR1E_MM	93.843197583956	-0.0737051025779603	0.211879998084095	-0.350720420791257	0.72579810395773	0.784141681689929
RLTR47_MM	6.64676368057513	-0.0766691264787741	0.433428719380692	-0.176750704010669	0.859704211777758	0.899558049409839
RMER4B	5744.95704699175	-0.0794148001028702	0.0661350129488253	-1.20106918034749	0.229724366960836	0.331096465038195
RLTR1B	673.4769380834	-0.0816974959767059	0.137876133666556	-0.596535789470896	0.550817352262265	0.638160525444091
MTB	6600.15754981346	-0.0857310982018469	0.0627980028813657	-1.36523577640281	0.172178957162007	0.265407563235094
MuRRS4-int	2998.57389279614	-0.0870296889977074	0.190478234933353	-0.473247546777521	0.636036579554899	0.710147268095424
LTR40c	194.060990269611	-0.088285637713201	0.150181045653778	-0.587653093759713	0.556765165806295	0.64387115240545
ORR1F-int	345.025775522526	-0.0888715617193309	0.0937416047656779	-0.948081138412882	0.343088149567054	0.448926936907615
MLT1J	1294.6335341302	-0.0902559365142048	0.0650589399868391	-1.38721672068688	0.165375688312177	0.257761505670998
RLTR14-int	1002.60247454847	-0.0910090023583537	0.0844192742256472	-1.0775779595358	0.281222142558277	0.38679519934022
RLTR10F	191.930366502071	-0.0952947744973173	0.217339321156008	-0.439535429565789	0.660273616020082	0.729533086231978
RLTR30D2_MM	626.388788130241	-0.0961533624513093	0.0918563451184273	-1.046919309906	0.295136795063016	0.401132160171669
RLTR13D3A1	909.051476033713	-0.0973082740097381	0.0791974838240637	-1.22896995083904	0.219083072605243	0.320139888754945
MER77B	461.111623171732	-0.101606785862803	0.126668320316635	-0.80242731882832	0.422305815603053	0.525388337521909
MLT1H	656.938137574015	-0.102008129713775	0.0895696930572279	-1.13875550337696	0.25480514563636	0.357066190780885
MYSERV6-int	4186.73243171357	-0.102241325952171	0.0866569472439513	-1.18084660925038	0.23766366437255	0.339081013781637
RLTR9A3B	50.6998933702398	-0.102635793083487	0.218417490059457	-0.469989522163521	0.638362503480632	0.711543390123032
RLTR35B_MM	140.194776178664	-0.106635572185124	0.134544962418192	-0.79227433185369	0.428200734989559	0.529283593480687
IAPLTR1a_Mm	503.078792499426	-0.106831805025887	0.107653856940796	-0.993863324729889	0.320289411651243	0.427052548868324
RLTR30	195.6723523227	-0.110953896020335	0.127773123192017	-0.868224585589478	0.385271397608077	0.493397210310648
RLTR41A2	171.236187845841	-0.12009233561653	0.175856395794478	-0.684353471472789	0.493751989387912	0.588221031655344
LTR16D	37.4371872644305	-0.12099652645345	0.267215537607628	-0.452314196328665	0.65104265027846	0.72249158029146
MamGypLTR4	15.0450583045402	-0.123568893152476	0.352865605586542	-0.349854742963198	0.726447713021287	0.784141681689929
RLTR18B	1086.1321725003	-0.129231668802607	0.0929321153211612	-1.39078921832716	0.16428935348403	0.257258811089589
LTR75B	16.7152834448731	-0.130104171845425	0.352690099519469	-0.368180833710741	0.712738400613168	0.773305869849823
RLTR53_Mm	389.25915565287	-0.13517566436248	0.0910790136136585	-1.48413008034014	0.13777441448182	0.22557883407386
MLT1E1	247.685966273215	-0.139030456129057	0.126650884763135	-1.09816917822039	0.272130622249435	0.37675039049648
RLTR10-int	1579.61248862979	-0.141394717461959	0.0993866600793757	-1.42637616049975	0.15375979124787	0.245084963603163
IAPLTR2a	349.006088491228	-0.149779438429305	0.144904851531294	-1.03644150759782	0.299996214401541	0.406425739553642
MLT1F2-int	60.087518227644	-0.151323253719298	0.262090596556788	-0.575092232920265	0.565228920609997	0.651275620465849
RLTR21	1561.08234444727	-0.153319472221385	0.0929274856474345	-1.64998971600429	0.0989450394692336	0.176897496307088
LTR10_RN	533.691927932428	-0.155742312383872	0.0991463017053794	-1.57090456303024	0.116204818549584	0.197984055300215
RMER13B	1433.67493044736	-0.157753701026633	0.125198908903987	-1.26079078788774	0.207384233683573	0.305873595537965
RLTR1F_Mm	54.1207171748121	-0.15879083890395	0.225883800326217	-0.703792085567532	0.481562263192125	0.578770998520266
RLTR1B-int	4938.66198336698	-0.160142293831299	0.225923320313197	-0.727184667067235	0.46711283773856	0.566751193738042
MLTR32C_MM	81.0211203154466	-0.160397565504232	0.220482411239133	-0.727024362588202	0.467211031546709	0.566751193738042
RLTR9D2	196.750300424948	-0.160715097159609	0.133630387712308	-1.20274705360672	0.229074219310147	0.330914072237744
MMTV-int	227.162479918831	-0.161076898598242	0.20090119293201	-0.808573113772221	0.418760735008432	0.522520798667974
ERVB4_3-LTR_MM	12.5646900996805	-0.1610915242836	0.458841421714776	-0.350103730442528	0.72626085136756	0.784141681689929
IAPLTR2b	532.166409309998	-0.163892443580521	0.128268293153968	-1.28009369816541	0.20051218472173	0.298173413515607
MamGypLTR1b	32.7804260938739	-0.163933574773537	0.252730222042292	-0.648587870101662	0.516604797915071	0.610269593051075
RMER19B	6950.48176376339	-0.165556690533223	0.0897257968885255	-1.84565092510338	0.0649429071267635	0.125901586822437
RLTR20A1	143.386844204968	-0.168916153672085	0.16438922455113	-1.02850910063776	0.303710412162881	0.411017088837132
LTR37-int	176.450098332383	-0.178696115218129	0.202175744167996	-0.884722848955036	0.376306129123301	0.482894362651627
MER31A	417.919547282756	-0.179847559607513	0.125734279735881	-1.43028345199597	0.152635682257501	0.24390834686913
MER68B	259.757584135713	-0.179943317727273	0.104025305921713	-1.7298939306808	0.0836492278671159	0.15293583447765
RMER20B	907.483806575732	-0.185198627784357	0.109920105107831	-1.6853974800807	0.0919119095059482	0.165493808569115
MTB_Mm-int	1258.60505991453	-0.186340665875824	0.130738834804607	-1.42668181629774	0.15367162926828	0.245084963603163
RLTR13D	70.2317087042161	-0.192544117124487	0.194592638099167	-0.989976842635874	0.322185438024099	0.428225440233923
MT2C_Mm	1978.00634321165	-0.195401536848356	0.0768058142199103	-2.54442548829604	0.0109457661935164	0.0332014412013936
LTR75	63.0723061517025	-0.195496276746491	0.173219725650473	-1.12861843467087	0.259058830656994	0.361823604365128
MER34C_	112.385487037882	-0.198043751369572	0.170094539558721	-1.16528532041449	0.243903519143961	0.346397806964008
LTR107_Mam	41.5432472539525	-0.198201909624294	0.282800846473151	-0.701019911818251	0.483290588917518	0.579032516011131
MER57E2	18.4905611676525	-0.203449333070112	0.329524998492901	-0.617384296935286	0.536981277108729	0.626147909838961
MER34A1	188.399076927246	-0.209950599727398	0.145925883288336	-1.4397463669506	0.149939170018291	0.240888831708896
MamGypLTR2c	22.4417227475783	-0.211526559988962	0.294323830910728	-0.719488238920938	0.471840146189136	0.571270062052748
MT2A	6201.48258634195	-0.215688243420642	0.0992866784520515	-2.17314046253045	0.0297697471525699	0.0695544554544332
LTR65	145.557452600809	-0.217752922191322	0.158570512915421	-1.37462667418102	0.169247214573016	0.262677939816123
MERV1_LTR	354.433654818097	-0.226292394179922	0.125097118229453	-1.81018716863481	0.0702667667614431	0.133677450265483
MamRep605	330.262145019008	-0.22687863885378	0.120920476605798	-1.87653644779936	0.0605816547430249	0.119241368525397
ORR1A3	5163.28135729415	-0.22690409745588	0.178396793619675	-1.27438637339367	0.202526519180202	0.300026309876439
RMER16B3	126.429994925697	-0.227815126661557	0.188787179176243	-1.20788205179761	0.227092634268762	0.328803081003111
IAPEy-int	496.56529702703	-0.229390528211179	0.14179765314123	-1.62196679868957	0.10481045728573	0.183731932000432
RLTR30B_MM	187.318348421991	-0.232680449367434	0.127059432314757	-1.83162763300331	0.0670069169824937	0.129110888819927
MT2B2	6939.06651016053	-0.233743314125346	0.251244524999609	-0.933648711766249	0.350485129302248	0.455774900656421
RLTR19C	278.451497286922	-0.234960983455404	0.108849554926744	-2.15883887871616	0.0308626690698358	0.0718423825124722
MamGypLTR1c	53.5600600792615	-0.239358325046206	0.226269297478444	-1.05848178793286	0.289835849411031	0.395157744647504
ORR1C1	6153.35314945699	-0.244537785709182	0.117938089364944	-2.07451710733924	0.038031311634067	0.0838945513184306
ERVB5_1-LTR_MM	81.5214665310985	-0.246998386392122	0.181091953462583	-1.36427290782004	0.172481689308483	0.265550371846434
RMER16B	135.984347935633	-0.257448845154639	0.141151471967294	-1.82447467654147	0.0680803413587099	0.130979530407016
MER92A	11.7428956193804	-0.260008196340376	0.36517303177912	-0.70817789812366	0.478834789609228	0.576425880062918
SRV_MM-int	129.572024771543	-0.264586735558708	0.194954839371137	-1.35803175045265	0.174453609610395	0.267608449693615
IAPEY3-int	1395.72422213379	-0.265475862594466	0.144378976473338	-1.84482502988497	0.0650629951535189	0.125941234110334
LTRIS6	51.4095587451099	-0.268991295666856	0.231761332062151	-1.16122314439288	0.24555116494448	0.34795591086303
ORR1B1-int	5141.10193394243	-0.269949910452769	0.114419993890733	-2.36049327964062	0.0182506489937212	0.0480600423501326
LTR86B2	10.417387804819	-0.269986897730574	0.421424275412055	-0.642427519080984	0.520595636549535	0.613836646080796
RLTR1	14.9167113901627	-0.271900919599178	0.324015849160628	-0.83791754126151	0.402077016337768	0.508225348650939
RLTR13A1	154.24776068013	-0.27232947166315	0.147911558213049	-1.84072078049914	0.0656624870698621	0.126907314459183
ORR1D1-int	2879.69043498809	-0.274375146935405	0.106759746561922	-2.57130668210619	0.0101315562350075	0.0312994001986788
ERVB3_1-LTR_MM	172.882261740941	-0.27943543803355	0.2030142764539	-1.37790059281644	0.168233981906941	0.26155935194388
LTR33B	72.1642933251723	-0.280112007717923	0.216730235996564	-1.29323477432215	0.195929871941882	0.292736829946263
RMER16-int	3330.91692964291	-0.282298560016872	0.145617463415051	-1.94550954694776	0.0517136818183093	0.105494455806001
MER92B	132.74575314332	-0.282793720186658	0.132608207895289	-2.13250723434685	0.0329651704063613	0.0754643215373337
MTB_Mm	5285.66877707089	-0.288174162524271	0.107491887166443	-2.68208373564385	0.00731651436101346	0.024661531072856
RLTR6C_Mm	80.2705672412483	-0.291201945361451	0.184471830270574	-1.57894898880842	0.114347758040932	0.196138659306703
MER89	207.676616542715	-0.29400418915313	0.151821878302278	-1.93585177388286	0.0528858577298761	0.10678550186991
LTR85b	11.1988675699988	-0.295144415067015	0.358925691115339	-0.820465128144815	0.411951000875586	0.517086459887528
MLT1C	1917.68859208888	-0.302885368577069	0.101884772004089	-2.97385858991699	0.00294080567479836	0.0124320346921242
MLT1K	1316.6631254493	-0.307878600308566	0.115457873563454	-2.66743988569508	0.00764315610674705	0.0254906314483595
RLTR19	764.977601810203	-0.3099009801212	0.129547015201877	-2.39408050971219	0.0166620909538095	0.0451950278232085
LTR33A	231.9502279298	-0.310268906538755	0.156368284599857	-1.9851282509145	0.0471302043799567	0.0987936622491961
MLT1G1	859.397816228152	-0.316273593415636	0.135412385389221	-2.33779218180543	0.0193980313856367	0.0502444242501331
MTE2a-int	593.377929600046	-0.316690948938984	0.13148465631751	-2.41004418363299	0.0159505887067442	0.043924932734912
LTR105_Mam	60.5502556143858	-0.320544952804838	0.18250470907691	-1.75662510997131	0.078981730089893	0.145954542154422
IAP-d-int	556.505274015847	-0.32268365353005	0.158846450847959	-2.03874480103207	0.0414755039343719	0.0891582261446362
MT-int	910.344131762243	-0.323340799966779	0.161785568260215	-2.00076626222694	0.0454175847980344	0.0956797119745258
MER101B	1.28228110001758	-0.328080338783278	0.618221164343275	-0.542586398725136	0.587414605748269	NA
MLT1L	949.845266133728	-0.329655775982029	0.105803162779273	-3.11657539177497	0.00182964890319738	0.00906931848486859
RLTR42-int	1700.90701030412	-0.3324944614191	0.138149818691428	-2.40802724740701	0.0160389839219385	0.0439911383978765
MER68	1148.3632931429	-0.335535539494422	0.125938455474652	-2.66526974278203	0.00769265915019194	0.0255882135943227
RLTR10E	228.667015981565	-0.335837435999177	0.234707361831152	-1.43493345153775	0.151306062202501	0.242396530575363
RMER15	10044.1609856681	-0.337330339753333	0.111024063874622	-3.03887510411599	0.00237463278786576	0.0108358694724271
LTR33C	96.6322363462008	-0.34456537800284	0.176941710285653	-1.94796356818579	0.0514193225522278	0.105494455806001
RLTR26_Mus	583.688523794676	-0.345947931556595	0.112351675694581	-3.07981893493549	0.00207126473078415	0.00992756463217422
RLTR46A	8.83554074599601	-0.350759423385412	0.437146413707193	-0.801348685612219	0.422929813141769	0.52564728005034
RLTR20B3A_MM	749.189425122927	-0.353129130375601	0.14950184063743	-2.3654814139371	0.0180066470895565	0.0475164967039653
ORR1B1	15106.4517530192	-0.360138597596488	0.126789442673673	-2.84203335033364	0.00448268020530832	0.0171700235742719
MER57E1	49.277152196739	-0.367376748467263	0.248201990648461	-1.48299336310592	0.138076174116598	0.22578044512727
LTR108b_Mam	1.68373644191272	-0.376719069924339	0.602274603130059	-0.652706515259829	0.513945501401387	NA
IAPEY4_I-int	1231.52145200021	-0.38141291283169	0.193744207610714	-1.97877880464827	0.0478409158642516	0.0999519300039901
MER74A	373.259734881154	-0.384819325266002	0.17794119891589	-2.16319004655114	0.030526565503885	0.071191104791348
MT2B	15874.5168857963	-0.385113928006883	0.122107469186436	-3.15536438195035	0.00160297769725112	0.00830395003821893
RLTR19-int	6982.21200213583	-0.385692655837907	0.136310730210314	-2.83074070682574	0.00464403524759141	0.0176809052799866
RLTR25A	1943.42025181925	-0.386216423301964	0.146942496949205	-2.63063800013862	0.00852247610251125	0.0277639427669439
MLT1I-int	5.33536917264537	-0.392520900880307	0.521405777842094	-0.753392097949226	0.451214329869293	0.551048225077088
RLTR13F	233.301394724647	-0.398637516962609	0.206109445240365	-1.93791322792863	0.0526338098463001	0.106446617033157
ERVB2_1A-I_MM	456.136680082545	-0.401449231987969	0.1794443269269	-2.24349331522505	0.0248650204507404	0.0604411266341075
LTR81A	22.2203010660633	-0.401697283593545	0.352306893600006	-1.13981852740454	0.254361913256813	0.356840686300346
LTR102_Mam	238.661712910734	-0.405898262309648	0.156925728698479	-2.58896693940992	0.00962643360927996	0.0302681892590295
RLTR13C3	354.964428124532	-0.410423864362656	0.151472014500384	-2.71097183270228	0.00670863249231695	0.0232959106326611
LTR58	13.524022539903	-0.41157536259964	0.467343247439104	-0.897127851942549	0.369650698258146	0.475802905772361
RLTR25B	3538.88191408026	-0.412300630375997	0.158834158470452	-2.59819984433802	0.00937139356035666	0.0299127309603304
RLTR14_RN	805.225511827218	-0.413281382443034	0.149617293386834	-2.76320081199321	0.00572375398777627	0.0206120371525618
MTC-int	5449.21192964566	-0.417128330244899	0.142783343281569	-2.92370000320644	0.00345897932867995	0.0140371214827974
IAPEY4_LTR	120.859110438168	-0.419396615334542	0.185865151238436	-2.25982887632734	0.0238318734874299	0.0587202496844276
MTE-int	5227.3318672257	-0.421537202716281	0.143630771974548	-2.93751522968626	0.00330853920983263	0.0136666456249296
RLTR9D	905.658503210353	-0.425077496668543	0.176921689716432	-2.40790770827504	0.0160442363935293	0.0439911383978765
ORR1A4-int	4296.90584988745	-0.433155409021126	0.16046684596826	-2.70176780724803	0.00689719100792377	0.0236261502276847
IAPEY5_LTR	13.4096286761665	-0.436659468654216	0.445004189898203	-0.976140809974872	0.32899469021037	0.434534261678065
MRLTR33	875.421104513754	-0.442206217379171	0.145832063378861	-3.03494521237541	0.00240579385420027	0.0109385734953566
MER67A	38.9317219721265	-0.45099291145211	0.287730966771015	-1.56811214793625	0.11685496198557	0.198794982435748
MTA_Mm-int	5639.24287959062	-0.456337218517753	0.174662384271527	-2.61634212662645	0.00888774540374011	0.0286339012406748
RLTR40	2380.94713449658	-0.456818918528077	0.14451048924506	-3.16354816664835	0.00155858558783689	0.00814071150010671
RLTR31D_MM	4361.46331556211	-0.458855522073582	0.177364721909084	-2.59091323878036	0.00957216207789943	0.0302681892590295
LTR78B	157.838798713496	-0.462630758650236	0.21699163600535	-2.13698949794894	0.0325988458165348	0.0750545375448087
MER92C	20.6850830330535	-0.470054465818611	0.347842750503046	-1.35657652916605	0.174915803608727	0.267739313690101
RLTR41C	216.316797080079	-0.478752610358128	0.239458611574294	-2.01205796732859	0.0442138267996222	0.0936118543965201
RLTR14	1499.90940449811	-0.4798055616995	0.160942246020253	-2.98478531612954	0.00283777413089553	0.0122071422306997
MMERGLN_LTR	411.965087019256	-0.495963329259395	0.215529033112618	-2.30920002252596	0.0209324843268444	0.0530942278992601
ORR1A0-int	2291.97931357199	-0.499932253584387	0.207290898541508	-2.41805951934725	0.0156035243081424	0.0433305954307209
LTR108c_Mam	17.9102226947547	-0.509532866380329	0.314148497369854	-1.62257108971339	0.104681124823198	0.183731932000432
MER68C	14.924845101706	-0.515401962976667	0.325334101853711	-1.58433000447814	0.113118641253021	0.194646057176662
IAPLTR4_I	797.319198763321	-0.515477778579521	0.217967937876031	-2.37859831537153	0.0173786019024586	0.0463429384065563
ORR1D2-int	1947.1093173151	-0.517867250024941	0.177345892735881	-2.92317123663114	0.00346485910018416	0.0140371214827974
RLTR45	1207.03597846318	-0.551358268862262	0.185492097941158	-2.97748025647804	0.00290628362457351	0.0123688299712489
MLT2F	575.869065982553	-0.554657893059265	0.231839890378901	-2.39790694073762	0.0164890537928833	0.0448218580520526
LTR108a_Mam	26.2661427307076	-0.55868026012972	0.319273364855806	-1.75469972412855	0.0793106832506512	0.146348472450837
RLTR9A2	84.0231043056798	-0.560043227835076	0.261458877410468	-2.14678834499484	0.0318101356315251	0.0737761677766014
RLTR19A	296.488556694333	-0.561593244004381	0.196098093698024	-2.8696700322469	0.00410900344647076	0.0161045801277127
MLT1J2-int	1.38109533114385	-0.565647962321298	0.619331366059234	-0.948817342883885	0.342713519684753	NA
RLTR10D2	120.231696365198	-0.576116483082747	0.264846406218555	-2.19107661960395	0.0284462483351713	0.0673334417521658
LTR108e_Mam	10.1603409235794	-0.588960080396912	0.460236110425494	-1.2863599960536	0.198317452890269	0.295954262636718
MLTR13	197.982332567712	-0.589731948969475	0.153759946912382	-3.83700212603445	0.000124545394289663	0.00123179888171254
RLTR9B	198.657996139758	-0.591675699254084	0.213063122730563	-2.78394302963984	0.00537024658673807	0.0196753382192375
IAPEY_LTR	285.561583528743	-0.596263569172443	0.237106613536601	-2.52166523502759	0.0116800805121338	0.0347379335702049
RMER12	3491.03542366935	-0.599812167652366	0.184293129109239	-3.25977056562664	0.00111502372361467	0.00634860354346373
ORR1A2-int	8814.52038302453	-0.607064243265495	0.192676270832595	-3.15644487584108	0.00159705071260877	0.00830395003821893
IAPLTR3-int	1653.96536080902	-0.619281991000624	0.228521504998171	-2.72541749981573	0.00642202236033531	0.0226112430737154
IAPEz-int	11090.2725013544	-0.6238837442132	0.225749009070766	-2.78129806896436	0.00541420014264526	0.0197167439462039
RLTR41	960.658897387594	-0.623930900396964	0.218146251990056	-2.86663812438184	0.00414857081950894	0.0161845478884546
RLTR47	126.447295331689	-0.632958234597004	0.28210229080218	-2.25334737942281	0.0242372545773133	0.0594871646324738
ERVB7_3-LTR_MM	246.956563577301	-0.635491431181796	0.262071071032137	-2.43668568854794	0.0148225569908553	0.0416349156365358
ORR1G-int	194.852528275026	-0.638163130438153	0.224262772544063	-2.85143898368501	0.00435218382205538	0.0167718303386525
LTR16D1	58.9127627976944	-0.640087597667989	0.284593833331931	-2.25257782903078	0.0242857803444367	0.0594907487507131
RLTR9A4	4.62693463721163	-0.653859024302909	0.554380440288446	-1.18444869656646	0.236235493357946	0.338167229450106
RLTR12C	1261.85596716748	-0.659125400973226	0.219176809490792	-3.01358240237745	0.00258182916278279	0.0113313613255467
ERVB7_4-LTR_MM	192.258093110619	-0.659293440146038	0.204939769529202	-3.2232043397137	0.00126765088182428	0.00705863750936517
RLTR46B	37.4266688887926	-0.664113349473327	0.292861846701212	-2.27117543147011	0.0231363600888927	0.0575676361266936
ORR1C1-int	1550.40383309922	-0.677882467539555	0.226034285936892	-3.00680504867041	0.00264009016412303	0.0115071516119018
RMER16C	390.280288980365	-0.678098632810376	0.220126026944577	-3.08699609928485	0.00202190249889247	0.00979647407605186
BGLII_C	51.0516855785697	-0.679320175153324	0.305740239019555	-2.22697800614052	0.0259487437460968	0.0627135986521345
LTR81AB	11.6998919340777	-0.691590818484886	0.493731509667754	-1.43044374772294	0.15258969984266	0.24390834686913
IAPLTR1_Mm	852.383576647788	-0.701022353399115	0.25807524687235	-2.73020423220602	0.00632951002222905	0.0224103660170799
ERVB4_1C-LTR_Mm	2386.72083479094	-0.709284495012535	0.246575961725855	-2.88762384945718	0.00388163758762049	0.0154204204428634
IAPA_MM-int	355.984850830872	-0.712780583343446	0.285193457942429	-2.52413555806993	0.011598319458481	0.0345761221592451
MER31B	910.844189364746	-0.72177331902539	0.23188710995173	-3.11937971914886	0.00181232237964232	0.0090544485686478
LTR103b_Mam	8.84107223698791	-0.723101284882591	0.421450256887173	-1.71432342981789	0.0864693424149754	0.157262228507236
MLT1E1A-int	5.17575781580251	-0.739951109250253	0.523940010604691	-1.39085378824136	0.164269768463834	0.257258811089589
LTR81C	60.1143855122084	-0.759029795642499	0.296356338396213	-2.56945612619141	0.0101858288913357	0.0313257608726236
RLTR9E	2126.52193969377	-0.784150710071038	0.25839683358674	-3.04931359715426	0.00229364920319168	0.0105042485247619
RLTR11A	4382.23655235098	-0.795498269525253	0.226678940669914	-3.51845787789646	0.000434062718105003	0.00306511327198169
RLTR13D1	1092.45457193941	-0.806695060551056	0.262859347201954	-3.07950072046063	0.00207347868899841	0.00992756463217422
ERVB5_2-LTR_MM	279.880132207096	-0.810880172233457	0.248452579688624	-3.27250436881779	0.00106599225097929	0.00615257627962475
ERVB4_1-I_MM	620.590650062104	-0.821153248477186	0.24558376034709	-3.35705279157849	0.000787780695516845	0.00474168951968234
RMER19A	3111.45602002808	-0.823960337230593	0.230170412752439	-3.58972242583023	0.000331030267531915	0.00243268754744384
RLTR49	847.276938608936	-0.82974495897787	0.21696415225178	-3.83231095956057	0.000126945138994928	0.00124386554798131
LTR82A	202.190992509627	-0.844812717264071	0.243422283893936	-3.47850511376924	0.000504218817198039	0.00343994504318154
MMERVK9E_I-int	5885.48766109034	-0.846815480259581	0.267262661736448	-3.18901742364047	0.00142757272857251	0.00761372121905336
RLTR13G	3572.70691012691	-0.849967017578927	0.268629945379236	-3.17830064425921	0.00148141053278493	0.00783474022359894
ERVB4_2-I_MM	2814.17560057975	-0.850367602529027	0.266092525362292	-3.21070071591038	0.00132411760805073	0.00718544461469117
MMVL30-int	107003.769378101	-0.852187464771283	0.367475119564233	-2.33229507268269	0.0196851735679322	0.0504172784000376
LTR80B	310.446048891518	-0.865827776006443	0.251912722535183	-3.44810995530026	0.000564524171381158	0.00371645079492596
ORR1E-int	2467.15859367145	-0.873859770700248	0.221346297846604	-3.95879594641064	7.53285593785548e-05	0.00086559362776812
RLTRETN_Mm	3410.02640030237	-0.874106563608748	0.253904037841929	-3.45665189902549	0.00054693086214016	0.00363852952497454
ORR1A1-int	4620.89812197704	-0.883303898401069	0.251687702941494	-3.51957500488175	0.000432238801155139	0.00306511327198169
ERVB7_2B-LTR_MM	1113.54790250735	-0.89460219205294	0.262320680917404	-3.42426722088394	0.000616459715976981	0.00395535574109088
RLTR13D6	926.55967040381	-0.896253902810459	0.29852242015311	-3.02168750050082	0.00251369906869854	0.0112272636849292
LTR16A2	108.427634592807	-0.89900105955899	0.301279941012302	-2.99168875274995	0.00277438967008798	0.0120096867910658
MER34B-int	1546.5192011251	-0.899254275285132	0.265215852555234	-3.40197777284172	0.000669000786395135	0.00418622274259134
ERVB4_1B-LTR_MM	513.916961310498	-0.903776870707317	0.238695163876778	-3.79619378551153	0.000146934657582883	0.00135565990645813
LTR86B1	29.5767898585497	-0.917374308536045	0.279751630256938	-3.28095673439025	0.00103455612600694	0.0060036530593977
RLTR26C_MM	448.044006084023	-0.933771219282869	0.253571069228534	-3.69360937631302	0.00022109334778313	0.00176874678226504
RLTR13E	3242.96783939874	-0.933858792052706	0.274595643248748	-3.41688893297584	0.000633411153307178	0.00402327486321746
MTB-int	3910.57573597131	-0.940982230318322	0.275262636851441	-3.4314883595421	0.000600278891603272	0.00391109545869348
RLTR26	319.140826632375	-0.942569835213692	0.259223590517226	-3.64713259754726	0.00026518309462168	0.00201812986865037
MLTR25A	4928.35186168468	-0.960721228677218	0.266274746072909	-3.62094499720102	0.000293528918601914	0.00219538788824154
LTR101_Mam	109.516790149774	-0.965551040606639	0.276502146968993	-3.49727036255178	0.000470045197503038	0.0032644897233178
HERVL40-int	339.924609283787	-0.96972522845699	0.279734702621158	-3.4774568895294	0.000506194444645385	0.00343994504318154
RNERVK23-int	645.647066147397	-0.970411322984774	0.319039301136329	-3.06211330474019	0.00219780242865142	0.0102510046856657
MER92D	19.1677445580864	-1.01504244907207	0.395559237503285	-2.58258564310313	0.00980630198179133	0.0307572349999609
ETnERV3-int	2289.58849681039	-1.02351998754727	0.304825408146417	-3.38134859370772	0.000721309717377716	0.004403715655938
IAP1-MM_I-int	1224.40603661658	-1.02767170853972	0.298100453070934	-3.46684161659768	0.000526612088530293	0.00352189248625551
RMER17A2	2479.11676228874	-1.03072751534798	0.266405082091857	-3.88101444575096	0.000104021661366677	0.00107773262268426
ERVB4_1B-I_MM	2743.82892649015	-1.03127790060996	0.306631338872178	-3.38086733356392	0.000722574210288216	0.004403715655938
MLTR18B_MM	1321.50870802218	-1.04975022263542	0.283106553966175	-3.72250145888888	0.000197258768745381	0.00163737591914549
MER76	267.288728108487	-1.05355556824526	0.273945759463698	-3.85781346857775	0.000114405903621252	0.00114769096966081
LTR89	72.0785546568465	-1.05754352906997	0.346698685337218	-3.0708980020095	0.0021341604211885	0.0100967587294775
LTR50	1176.80079652575	-1.06745301913941	0.269708234411349	-3.97220487399974	7.12104333594388e-05	0.000842692384945534
LTR72_RN	618.510048805016	-1.06825373239546	0.266888506925394	-4.01748660771619	5.88221771811716e-05	0.00075868604037756
ERVB4_3-I_MM	128.102878546903	-1.08075049648662	0.335374159721179	-3.24159978215146	0.00118860815606046	0.00670714602348403
ERVB7_1-LTR_MM	3989.95214829407	-1.08817766200476	0.295714845232102	-3.69974189450632	0.000215818847931899	0.00173754792220331
RMER16A2	1099.33276212931	-1.1004556654174	0.296144224809288	-3.73522587495076	0.000187546775585003	0.00158039416226296
MER57D	251.466094367409	-1.11276828781674	0.289605189507189	-3.86068428775376	0.000113069923545187	0.00114336306688893
ERVB2_1-I_MM	177.136693801395	-1.11821756073881	0.321402243978401	-3.49776270526413	0.000469178380286962	0.0032644897233178
ERVB7_2-LTR_MM	1584.53764858047	-1.13737450932986	0.227112049837394	-5.02067061132227	5.1491392361332e-07	1.71276631433483e-05
RLTR13B4	481.342345281649	-1.1537556710673	0.313060151593843	-3.7021636670376	0.00021376864042805	0.00173207411218625
RMER16A3	1270.75115988122	-1.16288943489352	0.302232355177381	-3.86932476708145	0.00010913718763232	0.00111249520296171
RLTR45-int	3649.67278424391	-1.18209578800632	0.307230009168814	-3.87014934708289	0.000108768700407003	0.00111249520296171
ETnERV2-int	11018.4915451003	-1.21788895170245	0.328321644331777	-3.73934127589214	0.000184503102373979	0.00156518068054167
MMETn-int	46422.6049403609	-1.22721264565082	0.32984546800898	-3.74973806130111	0.000177019378058705	0.00154312064735312
MMERVK9C_I-int	19349.6262213476	-1.23143783627264	0.327565134505539	-3.78751679288769	0.000152160403902649	0.00138367446426581
ETnERV-int	35056.8448635332	-1.24733398771466	0.329691463846227	-3.81335513612951	0.00013709289578004	0.00132114723825482
RLTR13D5	2664.73648748655	-1.28884802177359	0.329602297392996	-3.93563675341372	8.29763981169273e-05	0.000920019010699966
LTR81B	194.951225802336	-1.29005967600338	0.324028275281882	-3.99768741658242	6.39643419992305e-05	0.000798443712281381
RLTR22_Mur	3905.23869601983	-1.30892417798741	0.292306147735742	-4.49713093304764	6.88765759444218e-06	0.000138190463482141
RLTR30D_RN	749.050103785767	-1.32602729282566	0.342534130810726	-3.89818933871866	9.69146292044571e-05	0.00104700932747379
RMER12B	2435.75347162124	-1.36789910988671	0.335914905557189	-4.09811719102063	4.16524396318808e-05	0.000575568184625801
MamGyp-int	986.306203142883	-1.38127338920466	0.348336474576665	-3.99001557405601	6.60689569295484e-05	0.000802991938066819
MamGypsy2-LTR	117.60891982186	-1.41774722065688	0.319469598824013	-4.46055751560394	8.17467159092748e-06	0.000151952718984299
RLTR9C	239.988231418923	-1.42239778470412	0.35811856359025	-3.99596455099918	6.44313755163773e-05	0.000798443712281381
MLT1M	553.829036487672	-1.45207073421535	0.348783852698393	-4.19085853205007	2.77900900185992e-05	0.000413254985688346
RLTR17	21773.1867713461	-1.46394687076143	0.339837696236433	-4.33680767760848	1.44567012402007e-05	0.000237315199579399
MLTR31C_MM	4453.53845705474	-1.47015829434188	0.371755732447173	-3.99127878778011	6.57179707722367e-05	0.000802991938066819
RLTR13D3	1008.93234368978	-1.55191182685602	0.34990356504778	-4.46551578881302	7.98760810765999e-06	0.000151952718984299
MER34B	737.322516246522	-1.55280482039517	0.356655130125375	-4.38541612176383	1.15764260818363e-05	0.000197737872532987
RMER16	1504.52446502478	-1.60866324855407	0.363637754016837	-4.46376181455427	8.05330857479498e-06	0.000151952718984299
MLT2B5	623.1010972984	-1.63208881460542	0.35468506402364	-4.63319732641473	3.60061037362248e-06	8.27485729501602e-05
MLTR31E_MM	460.841972339212	-1.67041337863808	0.364067077044752	-4.63501896877872	3.56904750561965e-06	8.27485729501602e-05
MLT-int	2883.19949615227	-1.71153686438639	0.359877203237404	-4.79562296299243	1.62170054486925e-06	4.65870338344257e-05
MLTR25C	1621.36404901866	-1.74171627532654	0.38518305540884	-4.57182462997622	4.83495515716828e-06	0.000103582768112893
RMER21A	3095.15651967657	-1.76613639105661	0.374642318281119	-4.75985365529037	1.93733380521097e-06	5.21019133997163e-05
RLTR22_Mus	3738.56249516461	-1.80496914857989	0.385255084181511	-4.73625458126743	2.17704086332139e-06	5.61587683926171e-05
LTR45	189.81114466599	-1.86172197704943	0.418197251951457	-4.50655626251445	6.58882207497149e-06	0.00013475518026313
RLTR43C	633.323812358627	-2.13420506564374	0.424869287826834	-5.10622834462142	3.28652514849156e-07	1.2629242031378e-05
LTR91	537.299415772272	-2.25209707130447	0.39773053600929	-5.74277820265499	9.3135685436005e-09	7.84823375940736e-07
