# Supplementary material for: Morc3 silences endogenous retroviruses by enabling Daxx-mediated histone H3.3 incorporation
Source: Nat Commun. 2021 Oct 14;12:5996. doi: 10.1038/s41467-021-26288-7 (PMC8516933; doi:10.1038/s41467-021-26288-7)
Supplement: Supplementary file 12 — Source Data [file 41467_2021_26288_MOESM12_ESM.zip › Source_data_folder/Fig7D_KO_H3.3_changes_on_ERVs_RepEnrich.txt]

repeatName	baseMean	log2FoldChange	lfcSE	stat	pvalue	padj
IAPA_MM-int	3805.47874376866	-2.23724970264394	0.0831119658239208	-26.8740650610965	4.41501139056217e-159	5.54966931793665e-157
IAPLTR1a_Mm	11324.488507825	-2.16638208804074	0.0679409359523388	-31.8644394911237	8.30584288155785e-223	5.22022225105911e-220
IAPLTR4_I	14960.8854758896	-2.02018877047844	0.0671259286597809	-30.0792204132593	9.06077818032919e-199	2.84734954316845e-196
IAPEz-int	121486.323860499	-1.98252594197188	0.0523171949054703	-37.8885415613366	0	0
IAPLTR2_Mm	13466.7433700835	-1.93945869440786	0.0612063272184146	-31.6753907146596	3.3912764086785e-220	1.42094481523629e-217
IAPLTR2a	9217.7099479909	-1.93697412197817	0.069553172119319	-27.8317695893695	1.79052741725466e-170	2.81336620436138e-168
IAPLTR2b	11341.6661388642	-1.84015397059739	0.0631866899515987	-29.1113056040107	2.58228799874895e-186	4.63705144918205e-184
IAPLTR1_Mm	6950.83583924826	-1.837067345596	0.0742984523834772	-24.7055282658077	9.32756512640292e-135	9.77062446990706e-133
IAPEY3-int	33347.2468425067	-1.7229390997757	0.0573010111182444	-30.0620738562984	1.51823265903096e-198	3.81683690480383e-196
IAPLTR3-int	18737.2635969699	-1.69141023371881	0.0565066958977077	-29.9270171455916	8.76195678780028e-197	1.83562994704416e-194
RLTR44-int	5096.7334897809	-1.65845522352763	0.0678928520436313	-24.4163980543053	1.14531931340532e-131	1.10743567457729e-129
IAPEY2_LTR	8493.96501150517	-1.63019042029244	0.0684670753892076	-23.7992596037271	3.39924776465131e-125	2.8485696267778e-123
IAPLTR2a2_Mm	15687.7561549366	-1.59609820993975	0.0594975354497569	-26.8202131465648	1.87797769937828e-158	2.14601633465318e-156
IAPEY_LTR	4929.47821624434	-1.56548496039385	0.0769214362806108	-20.3373855001135	6.00473648259053e-92	3.972607241377e-90
IAPEy-int	11857.5958762335	-1.50677915641829	0.0645565525866646	-23.3338163462991	2.01213271284214e-120	1.58078176252661e-118
RLTR10-int	27650.6648379073	-1.37087238165346	0.0505789062343933	-27.1014787189187	9.4590708495155e-162	1.32111689531566e-159
RLTR27	6727.00982301859	-1.31306729576493	0.0616808964157805	-21.2853202886001	1.5528240873867e-100	1.1481763987324e-98
ETnERV3-int	17579.1777544755	-1.26582159913054	0.0648884822318261	-19.5033855483914	1.02750402877508e-84	6.45786282085135e-83
IAPLTR4	2545.38208415215	-1.25945343249026	0.0943519498474292	-13.332236481483	1.50322644253373e-40	5.39873039504258e-39
LTRIS2	36943.4906048937	-1.25117689953699	0.0515980878028763	-24.2464296716293	7.21117295556905e-130	6.47460314653592e-128
IAPEY4_I-int	12388.9710094421	-1.24756661312978	0.0613090606921372	-20.3457803506809	5.06003449061511e-92	3.53359075261288e-90
IAPEY5_I-int	5964.0797764641	-1.24443011603155	0.0705883892178696	-17.6248468299285	1.58798165846049e-69	8.67866497689057e-68
RLTR10E	2753.43702446772	-1.22083166966811	0.0842297021541873	-14.4854866956937	1.49658836448934e-47	5.70064113382759e-46
RLTR10D2	1786.0379242221	-1.20995608053871	0.097871808504737	-12.3508355395293	4.82081267114781e-35	1.59467408621916e-33
RLTR1D2_MM	3679.23602838107	-1.17978149350815	0.074651958547431	-15.7990072214664	3.16054740406848e-56	1.41886003104075e-54
IAPEY3_LTR	3364.60968665631	-1.17083220722254	0.0793693058465463	-14.7461471233735	3.2573754781604e-49	1.32081321807988e-47
RLTR10F	3716.81688763575	-1.04783595609856	0.0800402438572	-13.0869373968949	3.9106028288702e-39	1.36545215441385e-37
MMERVK10D3_I-int	9688.95461834603	-1.02484301130177	0.0603775098883272	-16.9729790826448	1.30158259104901e-64	6.81703882061917e-63
IAP-d-int	9210.37455033969	-1.01637476561156	0.0599289459150949	-16.9588869168198	1.65448963715374e-64	8.31877389560898e-63
RLTR1B	14741.0092442908	-1.00337939488632	0.0645224752768494	-15.5483813499442	1.63177974567259e-54	7.0729211734843e-53
MMERVK10C-int	29864.4586617572	-1.00282580335869	0.0554624399529144	-18.0799261387619	4.58695971886884e-73	2.74562303172292e-71
LTRIS3	5883.1890286638	-0.994484364864498	0.067695989205727	-14.6892483882435	7.55471070673401e-49	2.96758479948895e-47
RLTR44A	1549.98989270789	-0.957659074032082	0.104601697314077	-9.14685398847462	5.86156627093917e-20	1.50367118419807e-18
RLTR45	15578.3604098629	-0.949952894878387	0.0600385304984973	-15.8213866581195	2.21558735473279e-56	1.03147900181449e-54
RLTR10	14403.0712202105	-0.945060514351576	0.0528150570402232	-17.8936201197845	1.3223180759234e-71	7.5552446428896e-70
ERVB7_1-LTR_MM	7933.84733449994	-0.914060100174831	0.0674831441947202	-13.5438537457825	8.61481540744133e-42	3.18494793151581e-40
IAPEY3C_LTR	1940.61273360708	-0.890709455358656	0.0970962158639017	-9.16797341834783	4.81994834473097e-20	1.28907980198443e-18
ERVB4_2-LTR_MM	2573.9163868573	-0.862574837137492	0.0961834808326565	-8.96359983036851	3.14247838040548e-19	7.59633716186478e-18
IAPEY5_LTR	1006.46288061822	-0.859010485453382	0.119152200613259	-7.19539554520018	6.22799501722066e-13	1.18614996009794e-11
MMERVK10D3_LTR	1040.77870410586	-0.857061520964534	0.11731004750029	-7.29629903838349	2.95791101941184e-13	5.80952211156357e-12
RLTR10D	3086.53893313666	-0.853428333338759	0.0791993816544328	-10.7752926200257	4.50347855666878e-27	1.28656194221197e-25
RLTR1A2_MM	4927.80491264302	-0.804821829889587	0.0698541400298103	-11.5217025905179	1.0256407989024e-30	3.22307621055081e-29
RLTR10C	18098.6244519679	-0.799222321355022	0.0530411730290518	-15.0679232636541	2.63258818818237e-51	1.10305445084841e-49
RLTR10B2	7090.8532170305	-0.782660884954688	0.0636749059170647	-12.2918030388121	1.00244866812665e-34	3.23096916880819e-33
IAP1-MM_LTR	2580.4756102536	-0.779107621553379	0.0850416928305194	-9.16145282327521	5.12032580285201e-20	1.34088531962187e-18
ERVB4_1B-I_MM	13325.2114951257	-0.772499468918903	0.0709910289278158	-10.8799983287011	1.43565597927729e-27	4.19678968825943e-26
RLTR6-int	18638.4079198626	-0.749620210503373	0.0576305190018045	-13.0070319748912	1.11592737473225e-38	3.79113705415793e-37
RLTR46	271.225169349645	-0.73575178946776	0.165698263188124	-4.37073535072948	1.2382880449292e-05	0.000148305625945095
LTRIS4	1626.23328259558	-0.734252650767479	0.103742572700385	-7.07496506627099	1.49486413641457e-12	2.72325249199002e-11
RLTR1	415.466623596329	-0.720736699135139	0.156130250732451	-4.58176657633756	4.61064377846966e-06	5.68194042111408e-05
RLTR46A	307.503632014264	-0.709267098558958	0.163301784002168	-4.27666585588631	1.89713228345917e-05	0.000222868717785811
RLTR44B	1512.19901216676	-0.689819545964184	0.104709936950233	-6.58616331814284	4.51337350531851e-11	7.6666358056559e-10
MMERGLN_LTR	4451.2000261063	-0.686596184229902	0.085550411709754	-8.02458610645605	1.01868815568705e-15	2.13415168616436e-14
RLTR44E	1203.31968433817	-0.682428741786829	0.114471192889995	-5.96014490374654	2.52014362806146e-09	4.00989941832058e-08
MLT1E	3937.78436071829	-0.665328203104773	0.0755575747825025	-8.80629630465964	1.29348836572825e-18	3.01095347355631e-17
RLTR13B2	5330.38299174805	-0.661705173527548	0.0877319637592192	-7.539556422888	4.71572738540991e-14	9.71749069419715e-13
RLTR6B_Mm	3269.25717139549	-0.660611842691351	0.0780428282731942	-8.4657633265067	2.54480460391511e-17	5.7121774770023e-16
RLTR1F_Mm	1031.56123170934	-0.648347716733497	0.119734518840909	-5.4097030641969	6.31293328142757e-08	9.0174512894937e-07
IAP1-MM_I-int	5443.77784829983	-0.6204531237632	0.0686563951444518	-9.03775176273804	1.59927054706429e-19	4.02056615531962e-18
RLTR6C_Mm	857.741271194795	-0.611353878603158	0.124566108191457	-4.90420371386573	9.38070970851104e-07	1.21562392820602e-05
RLTR1E_MM	1018.45875618834	-0.609716651982889	0.120769276090614	-5.04504867747037	4.53405922384527e-07	6.19490483084077e-06
BGLII	22807.87027835	-0.592077017280743	0.0533577172811848	-11.0964874022314	1.30471364569996e-28	3.9048215539163e-27
RLTR10B	2262.28188986758	-0.580574479252334	0.0888289259177866	-6.53697297691007	6.27763857663974e-11	1.05213222544482e-09
RLTR9E	23865.6855766668	-0.560204758942275	0.0502649665159856	-11.1452582747959	7.55248531673491e-29	2.31548147393556e-27
RLTR41C	2613.88662552422	-0.560182394832159	0.084212874012082	-6.65324119548155	2.8670775797259e-11	4.93687194207597e-10
ERVB4_2-I_MM	7444.95093729198	-0.55355811154471	0.0664850023153023	-8.32653187824545	8.32451331239369e-17	1.83577425152261e-15
RLTR13G	18345.8475390233	-0.552223714950816	0.0533304115070425	-10.3548711276171	3.97721817265031e-25	1.11096960956032e-23
RLTR16B_MM	8495.64601076307	-0.53361179561962	0.06025696138565	-8.85635290985639	8.26748561096197e-19	1.9607980024489e-17
ERVB4_1B-LTR_MM	4112.92860488794	-0.531849748288111	0.0723907721096572	-7.34817879465793	2.0092562115677e-13	4.07360493216226e-12
ERVB4_1C-LTR_Mm	6957.75106549234	-0.527191788810931	0.0639067360795402	-8.2499243489529	1.58494827567132e-16	3.43496548710146e-15
RLTR13D6	30671.2360641145	-0.518734403492532	0.050127266469589	-10.3484475363173	4.25326495949317e-25	1.16225088132237e-23
RLTR13B1	12992.8403763939	-0.51555289425383	0.0725530717192129	-7.10517599659368	1.20169304785076e-12	2.2213649428653e-11
ETnERV-int	31969.7567980078	-0.512871329125643	0.0589562035139478	-8.69907861855755	3.34589668224084e-18	7.6468947810486e-17
LTRIS5	1033.40728547757	-0.511354707522816	0.117314302895107	-4.35781708767253	1.31366097460338e-05	0.000155780362743062
LTRIS6	1122.26773076061	-0.507515652610957	0.114580516153403	-4.42910432203164	9.46252460757637e-06	0.000115479547880811
RLTR6_Mm	1979.79313498006	-0.485202811283411	0.0947342573025486	-5.12264691945797	3.01276180898071e-07	4.20782399320972e-06
RLTR1D	3856.30031078303	-0.481811765679424	0.0749614921125218	-6.42854460283761	1.28831452852852e-10	2.13080442415835e-09
LTRIS4B	690.091607008693	-0.45376724812937	0.133772794890458	-3.38962752241673	0.000699876483889953	0.0068197266686021
RLTR9D	13390.2089848073	-0.443422928630739	0.0539225199913729	-8.22374932149996	1.97238125276287e-16	4.20217497410665e-15
RLTR13C1	5825.79649641498	-0.42734825688927	0.0764577687254003	-5.58982309879804	2.27301056895564e-08	3.36138151197323e-07
RMER16A3	5178.69431367678	-0.422994063334038	0.0732905736159824	-5.77208567639162	7.82962853843811e-09	1.20022476497765e-07
MMERVK9C_I-int	57795.6729714098	-0.418021236879683	0.0583220562689218	-7.16735591053093	7.64600721171284e-13	1.43448224852583e-11
RLTR44C	1957.83095212807	-0.416435684631873	0.0992288597207312	-4.19784460053881	2.69467431302735e-05	0.000305153658691476
ETnERV2-int	37643.8589805343	-0.415268204960602	0.0617272404888199	-6.72735127137427	1.72779287452451e-11	3.0164383934407e-10
LTRIS4A	2821.54630723582	-0.414415031937894	0.0838284424347148	-4.94465268402492	7.62797367426873e-07	9.98787802974562e-06
RLTRETN_Mm	14103.8742997112	-0.407324458541373	0.0558522108162782	-7.29323047127771	3.02609772678074e-13	5.85200745009752e-12
RLTR50A	449.628695281793	-0.406120318431713	0.150087299403578	-2.70348554508501	0.00686164323741141	0.0575005703295076
MMERVK9E_I-int	45287.7194587491	-0.401693238672681	0.0578020806142813	-6.94940018751667	3.66842559510129e-12	6.58744424720332e-11
ERVB7_2B-LTR_MM	5793.5650654769	-0.400701965729803	0.0675350671538782	-5.93386106620974	2.95892244842831e-09	4.64920689709298e-08
MMETn-int	40450.6079296565	-0.395576267622711	0.0582606697052207	-6.78974587951101	1.12331231071311e-11	1.98873742896673e-10
RLTR50B	1843.01208633438	-0.37307698522517	0.0959202223147324	-3.89044976230026	0.000100058591433844	0.00107498845668668
RLTR9A3	9970.75696892788	-0.352170999889363	0.0577284283686729	-6.10066870822216	1.05625629800805e-09	1.70219764948221e-08
MURVY-int	4978.23430399521	-0.342586787115373	0.0678062587245602	-5.05313823281903	4.3460910819637e-07	6.00333680222899e-06
RLTR45-int	13286.5550319613	-0.340482933034129	0.0685684585679404	-4.96573757694869	6.84404504750081e-07	9.05575223653529e-06
RLTR10A	5612.79156410005	-0.337706137832569	0.0653819333703916	-5.16598679579382	2.39173676196406e-07	3.37799225818969e-06
RLTR44D	920.469642022288	-0.331783421915738	0.125746372915031	-2.63912143181283	0.00831212012347023	0.0678463311376759
ORR1A0-int	10800.6202029924	-0.328776571668369	0.069052442085512	-4.76159642269652	1.92067490182123e-06	2.43867510261544e-05
RLTR9D2	3335.77885548653	-0.32792555853002	0.0833594324484512	-3.93401869620654	8.35372811283531e-05	0.000921108441915262
RLTR41	14373.2533794731	-0.325265315831488	0.0526570547838594	-6.17735449037494	6.51846045903753e-10	1.06411750610522e-08
RLTR46A2	352.004659845662	-0.319435317192128	0.160040185448207	-1.9971670057954	0.0458070439624682	0.314233304213323
RLTR9B2	2627.68440481398	-0.318940557196507	0.0875735492685812	-3.6420046229221	0.000270523213839991	0.00274231999836185
RLTR5_Mm	2123.59909048732	-0.31018255603834	0.0910263707579276	-3.40795327564762	0.000654521011763916	0.00647821190383655
RLTR13E	21891.7744464831	-0.30834318067329	0.0531310028075151	-5.80331088665493	6.50180772805225e-09	1.00898423631626e-07
RLTR9A2	3465.84547967774	-0.307700168032733	0.0786382926579443	-3.91351183388633	9.09634404164847e-05	0.000985698660375183
ERVB7_2-LTR_MM	4132.71427906667	-0.305124145041149	0.0726308450848344	-4.20157016121257	2.65070068687094e-05	0.000302902796672434
BGLII_Mus	5354.93678962264	-0.291800996019505	0.0688138653301625	-4.24165784888745	2.21874759486406e-05	0.000258237567291122
RLTR13B3	4635.44632993908	-0.284730331569208	0.0806682470919575	-3.5304958331262	0.000414781548871811	0.00417104325545494
IAPLTR3	1183.9452779301	-0.280902247944196	0.114498643392916	-2.45383345576623	0.014134242586475	0.109671252661723
MMERGLN-int	15829.394804369	-0.278743031991796	0.0512866271010115	-5.4352099273353	5.47319561541042e-08	7.90782400985161e-07
RLTR13C3	5901.54237534507	-0.274477216606729	0.071186266423728	-3.85633064581787	0.000115101775520708	0.00121582295655067
RLTR9F	4780.72669105092	-0.27294749224624	0.0695340826537179	-3.92590132600332	8.64055738262894e-05	0.000944450489562137
RLTR13D3A	2238.11327534553	-0.265282033031264	0.0938584632098695	-2.82678808662027	0.00470174309572303	0.0410422991064156
RLTR13A1	2973.22799227072	-0.262579509737328	0.0916480147439966	-2.86551554196394	0.00416330835773698	0.0365963538858419
RLTR9A3A	2799.7672147924	-0.261367899068828	0.0825299565932224	-3.16717761995153	0.00153926270977872	0.0141230162495755
RLTR13D4	3444.0832330061	-0.257255163089654	0.0843258953344665	-3.05163377102247	0.00227599607386466	0.020435193320342
MLTR31D_MM	3363.62466803517	-0.256752994135753	0.0771371078466297	-3.32962828064352	0.000869619952995559	0.00828115364329862
ERVB7_3-LTR_MM	3224.38531015034	-0.248679807130081	0.08859682923876	-2.80666976407353	0.00500565288404679	0.0433938322430815
ERVB4_1-I_MM	4605.1327572554	-0.242327336717012	0.0733407638851213	-3.30461896137655	0.000951056045274984	0.00898855224744853
MuLV-int	5009.12682627408	-0.238100975330841	0.070190819069586	-3.39267212009291	0.000692144324364242	0.00679707356035822
RNERVK23-int	884.053512903945	-0.236146023261126	0.124820875901219	-1.89412731639184	0.0582081127134257	0.372340134474249
RLTR13A3	2369.75154597262	-0.233320713941485	0.0936302689301225	-2.49291741181721	0.0126698312302671	0.0995373616027862
RLTR13C2	11302.9718151236	-0.231811917355742	0.060672539503949	-3.82122042551513	0.000132792894855538	0.00139100557361176
RLTR1C	4653.20634291783	-0.229406787815327	0.0709354731787224	-3.23502133145894	0.00121633643136436	0.0114099618972015
RMER16-int	39852.7866769641	-0.229094085471128	0.0549136969578085	-4.17195611569797	3.01995809125822e-05	0.000338936367920678
IAPEY4_LTR	632.815253955832	-0.228867327940119	0.137158866265158	-1.6685052962017	0.0952154614487894	0.531937044627237
ERVB4_1-LTR_MM	271.331968716973	-0.218062622916494	0.165825592814158	-1.31480987331632	0.188573808380629	0.915201842217954
RLTR9A3B	3454.31778609182	-0.212793080892101	0.0790612567450865	-2.69126205746676	0.00711822557052275	0.0588658522509678
RLTR13A	2185.81216579414	-0.203537780293045	0.0975545923759233	-2.087898137716	0.0368070242131944	0.26287743997719
ERVB2_1A-I_MM	4519.03587694942	-0.202160067308302	0.0733713513852566	-2.75541828654474	0.00586171441931882	0.0494508390945219
RLTR25A	19628.9680793793	-0.197367624981072	0.0511515496005576	-3.85865645668044	0.000114012069948848	0.00121451840615001
MMTV-int	1031.40950695996	-0.196855391271485	0.117181823544107	-1.68154099173782	0.0926578812645819	0.52464394932243
BGLII_A	2524.85995319142	-0.194851222411578	0.0887435838511434	-2.19571549656022	0.0281123132857562	0.210340344048783
RLTR9A	8423.07932624451	-0.193565338162209	0.0610745375518688	-3.168907174549	0.00153013255493349	0.0141230162495755
RLTR13D	1014.4597214715	-0.189575875565927	0.120073008402016	-1.5804373704092	0.114006739056285	0.60981477018617
RLTR46B	485.42833194528	-0.185756583282672	0.149177478414832	-1.24513730011888	0.213081285243904	0.998301240081969
LTRIS_Mm	4458.60330284082	-0.184506648039089	0.0723512062956392	-2.55037143656138	0.0107608204371824	0.0861551037550205
ERVB7_4-LTR_MM	1857.80817860773	-0.179453257580915	0.101675953354593	-1.76577913171034	0.0774329108689502	0.465708942403207
RLTR13D3	5343.16614953047	-0.174335361768618	0.0747706022618163	-2.33150854351088	0.0197265601015473	0.150280521500879
ERVB5_1-I_MM	2851.01876694924	-0.17406763442351	0.0819468473408038	-2.12466987310204	0.0336141689997264	0.245657037399163
RLTR23	18086.6460946633	-0.170712677514108	0.0504836290579674	-3.38171011832091	0.000720361177609548	0.0069121679408794
RLTR13A2	1721.94851260401	-0.169888341506526	0.104124719057625	-1.63213934357536	0.102650135219826	0.563455109045074
MERV1_LTR	5716.89235412077	-0.165808994556416	0.065763820286139	-2.52153111644969	0.0116845340744204	0.0929586033642176
RLTR13B4	4944.12307434432	-0.164702037036525	0.0812361083001581	-2.02788724019438	0.0425717577133942	0.297292774698536
RMER17D2	11771.0677717576	-0.163289674124056	0.0583934596520243	-2.79644426017857	0.00516683226290176	0.0444843024278597
RMER17D	9762.18149869628	-0.162257948427276	0.0620920379255738	-2.61309492183275	0.0089726378038073	0.0722987546114472
LTRIS_Mus	10113.8500120943	-0.162001956581353	0.0557339793915121	-2.90674046432878	0.00365216074417864	0.0325586245066138
RLTR13D5	8942.22685960356	-0.158286981961817	0.0652299468177166	-2.42659334590644	0.0152413288938188	0.117535892144357
MuRRS4-int	13170.5892220695	-0.157950616169261	0.0570585619060514	-2.76835813300371	0.00563395079660862	0.048176028240388
MER101B	70.8711833497751	-0.157353482102246	0.163919975439808	-0.964270333920593	0.334910410067248	0.999983439825397
RLTR13D2	4498.79537701062	-0.154522426976865	0.0837078114056702	-1.84562131911975	0.0649472087772809	0.402160795236661
MLT1E1-int	35.6592040571518	-0.15398933488991	0.139832381275529	-1.1096252603461	0.267160541505305	NA
LTR85c	504.388004993358	-0.153887724133701	0.14691394640302	-1.04840001792571	0.294454345301648	0.999983439825397
RLTR9C	3231.29994368722	-0.15365233854378	0.0806671475976927	-1.90472957597114	0.0568152323644604	0.368127562279004
RLTR9B	3284.3054837775	-0.152945021764711	0.0806584572642558	-1.89542028652136	0.0580367431823649	0.372340134474249
RLTR4_MM-int	6548.58400603123	-0.149684962724026	0.0676031105636368	-2.2140890845397	0.0268226513667567	0.201892651305468
MuRRS-int	6221.10012452939	-0.133333668695289	0.0651344087099545	-2.04676173858917	0.0406814840846184	0.285679472035561
RLTR13F	4668.70657930385	-0.132389602779483	0.0765683053466178	-1.72798665051931	0.0839906177554235	0.497012934507898
RMER17A2	18202.8924249362	-0.12838001672771	0.0561864071490635	-2.28483839781154	0.0223223052402261	0.169030949921471
MMVL30-int	9910.58394013461	-0.128170026282839	0.0612257179930492	-2.09344687934292	0.0363092813274965	0.260804380735218
RLTR43C	1637.90827356524	-0.125814462832658	0.101161114655605	-1.24362379676233	0.213638053764558	0.998301240081969
RLTR41A2	5050.44777290609	-0.125653225772824	0.072803478896246	-1.7245157859988	0.0846147716664203	0.497012934507898
MER92-int	1672.13794879367	-0.124503569432694	0.10100770934441	-1.23435360604184	0.217071168775674	0.999983439825397
ERVB3_1-LTR_MM	2372.56377059537	-0.122743738356189	0.0896544382384413	-1.37000550120353	0.17068518439806	0.844690066095913
EUTREP16	323.543239795569	-0.122442597153211	0.160923463107934	-0.763206604297378	0.445340190731653	0.999983439825397
ERVB2_1-I_MM	970.347726605378	-0.116400682126452	0.12324732399215	-0.94540106403465	0.344454159191941	0.999983439825397
RLTR1B-int	11516.9250429397	-0.112758409835199	0.0564444017842838	-1.99774704296926	0.0457440912655701	0.314233304213323
RMER17A	14274.2828426113	-0.110445222997807	0.0603591120377012	-1.82952848174421	0.0673204765802897	0.410785626511768
ORR1A0	16756.4898374281	-0.109841556528098	0.0587533017718887	-1.86977251695153	0.0615154143814079	0.385985869053636
ERVB4_3-LTR_MM	574.258041210362	-0.10819514536282	0.14153234421368	-0.764532681666159	0.44454986852594	0.999983439825397
MLT1G1-int	311.237803332578	-0.100846535566358	0.163758986355853	-0.620062799163194	0.535216442788329	0.999983439825397
RMER6C	39633.8590612733	-0.0982444806046998	0.0504838131380263	-1.94626707876303	0.0516226659755349	0.3397366027814
MLTR31E_MM	1305.90458314942	-0.0948055395343755	0.10818873020283	-0.876649481253761	0.38067705423902	0.999983439825397
ERVB4_3-I_MM	1565.66472149956	-0.094238498556268	0.102104842665135	-0.922489022486572	0.356273553706029	0.999983439825397
MER88	371.391848848594	-0.0937973734992179	0.157210301463832	-0.59324322286745	0.553018390062459	0.999983439825397
RLTR17C_Mm	2625.35621991728	-0.0934170068087824	0.0860280362434119	-1.08520969394217	0.277828791697285	0.999983439825397
MLTR18A_MM	3134.81268457818	-0.0932968541922949	0.0826585370008127	-1.13036421293436	0.258322787253904	0.999983439825397
MLT1I-int	346.650041609484	-0.0919309590013628	0.160907465587637	-0.575853243725542	0.564714381405551	0.999983439825397
RLTR17B_Mm	87509.0057921137	-0.0888996388060846	0.0564942948391874	-1.5736229882654	0.115574635429176	0.615581850569805
RLTR47_MM	150.01520217838	-0.0882382251518623	0.174026147335108	-0.50689357255797	0.612229495752278	0.999983439825397
RLTR47	1380.01821912348	-0.0872102958838598	0.111642383739785	-0.782144187884413	0.434129840392943	0.999983439825397
RLTR25B	30810.8830988966	-0.0811402027182688	0.0489581342393462	-1.65735832780876	0.097447051255305	0.5396076802992
ORR1C1	56046.9224475578	-0.0796153078652509	0.0426141663448058	-1.86829551992859	0.0617208907555933	0.385985869053636
HERVL40-int	1104.79817777284	-0.0739307173098098	0.116282819644501	-0.636369122635493	0.524535861394799	0.999983439825397
LTR103b_Mam	228.331551611029	-0.0731190191826878	0.16969718075131	-0.428269781939484	0.668454716557304	0.999983439825397
LTR90A	360.560867049468	-0.0726737732569359	0.158615243427251	-0.459959211133334	0.645545498231811	0.999983439825397
RLTR12H	1916.13389549419	-0.0712853284011303	0.0953032036334274	-0.747691219860881	0.454646428359046	0.999983439825397
MER34B-int	407.70518920814	-0.0700660522095256	0.153677678853922	-0.457945028268022	0.646991935645498	0.999983439825397
SRV_MM-int	1181.26082486194	-0.0700658850663474	0.113825735758505	-0.616886850687997	0.537309360555808	0.999983439825397
MER95	202.344585075437	-0.069768154220057	0.171743612738487	-0.408574152253022	0.682852202593508	0.999983439825397
LTR86A2	325.361292727459	-0.0695458709900391	0.161094289436167	-0.429694745612039	0.667417706106151	0.999983439825397
LTR88b	873.287615981901	-0.0667503523108137	0.124118664741122	-0.53894473750497	0.589924986695036	0.999983439825397
MamGypLTR1b	776.467364450894	-0.065373667453947	0.129007304197982	-0.505878964441983	0.612941620293313	0.999983439825397
ORR1C2	73521.1759558899	-0.0645602941138683	0.0415340446026825	-1.55435392404341	0.120100017425297	0.636986168369611
MER52-int	918.774107554746	-0.0638818545752644	0.122655214152185	-0.520549241958665	0.602680816354266	0.999983439825397
MER68C	174.807018997098	-0.0633747105669176	0.173314885018398	-0.367121365225204	0.713528491174941	0.999983439825397
MamGypsy2-I	1491.23909014081	-0.0618224102116634	0.103040049504003	-0.601666515385918	0.547396143246979	0.999983439825397
ERVB5_1-LTR_MM	1080.51834526519	-0.0615216720458867	0.121565835122222	-0.506825471114594	0.612277282758571	0.999983439825397
MLTR25A	33353.0252710864	-0.0588448495718481	0.0488669397743969	-1.20405415200273	0.228568648975019	0.999983439825397
RMER16_Mm	4724.16107841396	-0.0583291258687114	0.0711502575669784	-0.819774395422666	0.412344730081878	0.999983439825397
LTR101_Mam	839.43840935282	-0.0582531602393652	0.12666009435209	-0.459171115263595	0.646111291240278	0.999983439825397
MER129	334.371160419734	-0.0566447388774994	0.160819285653571	-0.349236690045924	0.72691162350467	0.999983439825397
MER92D	276.246232055856	-0.056372922290032	0.166427728513455	-0.341315275426917	0.73286624950055	0.999983439825397
LTR81	331.587872702269	-0.0559766287867766	0.160491678003277	-0.350269078688573	0.726136768799033	0.999983439825397
MLT1O-int	27.7289616370075	-0.0558730103378819	0.130846031835074	-0.409704760270494	0.682022537687779	NA
MTE2a-int	3732.48704205362	-0.0548421966307597	0.0764629968090209	-0.717747683740097	0.472912876221188	0.999983439825397
MYSERV16_I-int	25793.4812062257	-0.0547960726831325	0.0529056361067579	-1.03589274152556	0.300252184272526	0.999983439825397
MTE2b-int	5723.81100774521	-0.0539756697706688	0.0649868685918459	-0.830865129481214	0.406049824627288	0.999983439825397
LTR77	190.425671850472	-0.0530136976637255	0.172496293069358	-0.304678614337724	0.760610938962108	0.999983439825397
RMER6D	15829.2318804013	-0.0529353986621092	0.0558206493171826	-0.948649162197804	0.342799078169039	0.999983439825397
RLTR30B_MM	2903.67858489216	-0.0527581484105343	0.0815753080011401	-0.646166764337294	0.518171361111892	0.999983439825397
RLTR3_Mm	220.814543773014	-0.0520279460667942	0.170151471759897	-0.311783113943353	0.755205357943253	0.999983439825397
MLT1J2-int	139.478994165372	-0.0520195790367033	0.174026062863402	-0.299624349395963	0.764463708888138	0.999983439825397
RLTR41B	1114.04420281696	-0.0517097587237769	0.115229288652195	-0.448910615297488	0.653496138103762	0.999983439825397
RMER6-int	3687.26226107083	-0.0515587274490139	0.085528995221031	-0.6036386888911	0.54608388474324	0.999983439825397
RLTR31A_Mm	1407.85103594032	-0.0513225493461986	0.105770185843983	-0.484617609144111	0.627947620257783	0.999983439825397
MER83B-int	37.603407480506	-0.0512727009310623	0.143034836265759	-0.357905313193782	0.720414174410343	NA
MamGypsy2-LTR	433.014829586036	-0.0510347596102704	0.155297234917702	-0.329339432932205	0.741899141858009	0.999983439825397
ORR1C1-int	11002.8569062067	-0.0509497126078582	0.0559094421471448	-0.911514884859529	0.362024146460189	0.999983439825397
MamGypLTR1a	713.283081890382	-0.0501081614396893	0.13376357261419	-0.375566409206994	0.707239267113106	0.999983439825397
MURVY-LTR	12481.0737958225	-0.0498044340793889	0.0551379417891006	-0.90244918602789	0.366818302891025	0.999983439825397
LTR80B	424.373234587967	-0.0487822259834712	0.15231066926987	-0.324232497258125	0.745762020606047	0.999983439825397
MER92B	1368.55096555929	-0.0478896735524489	0.106764973466233	-0.449043922387991	0.653399972305154	0.999983439825397
MER4B-int	348.273597030057	-0.0474759809781345	0.159481321711207	-0.30060730602877	0.763713959607852	0.999983439825397
RMER19B2	20757.0318778094	-0.0474514437485119	0.0501705112207407	-0.945986915049022	0.344155260228766	0.999983439825397
RLTR20B3	6637.90544336846	-0.047426036130188	0.0655760706302429	-0.722769090746521	0.46982176005606	0.999983439825397
RMER3D-int	18728.4611924762	-0.0463551367888895	0.0591834822232853	-0.78328611090441	0.433459117481076	0.999983439825397
EUTREP8	242.797952221912	-0.0450812713858768	0.16928783666679	-0.264201239856572	0.791624855735046	0.999983439825397
ERVB3_1-I_MM	2315.47818050679	-0.0442540327319789	0.0914264962813642	-0.484328910314289	0.628152461552745	0.999983439825397
LTR86C	465.120408840826	-0.0433773243052323	0.151848145487787	-0.285588104245675	0.775193615601641	0.999983439825397
MER34B	1826.45184952843	-0.0429395223215403	0.0966779703127644	-0.444328766958667	0.656804905912975	0.999983439825397
MER68-int	473.776217076843	-0.0429031681101079	0.151236270242098	-0.287019994314185	0.774097010800261	0.999983439825397
MamRep1527	1703.29067281902	-0.0414634174807776	0.0990247623301642	-0.419553700581696	0.674811517280977	0.999983439825397
LTR75	905.588139530977	-0.0404413934643647	0.123651704443398	-0.326034423733008	0.744398310507373	0.999983439825397
MER67D	1831.69367258915	-0.0393460930295412	0.0974780125742143	-0.404601213967801	0.685770666065432	0.999983439825397
RLTR22_Mur	19805.1175258401	-0.0389467253009302	0.0567212149766637	-0.68681255649192	0.492200856101018	0.999983439825397
RLTR48C	1946.28277868674	-0.037317183392428	0.0948532774322614	-0.394653139186523	0.693098890730792	0.999983439825397
MamRep1151	1660.40669185457	-0.0372093576522714	0.103374261473078	-0.361890354098755	0.717433968418327	0.999983439825397
MLTR18D_MM	6153.74297663036	-0.0368357264430126	0.0653512737279218	-0.563313093018657	0.573221704058109	0.999983439825397
RLTR20B2	6674.5640129027	-0.0368072810698535	0.0649615244589038	-0.566577715381358	0.571001118815534	0.999983439825397
MYSERV-int	14536.7605193054	-0.0367624516567822	0.0552731519929808	-0.665368191728931	0.505815024489839	0.999983439825397
RLTR26D_MM	2199.14659618922	-0.0365201290133614	0.0958978364904435	-0.379703195062301	0.704165748181513	0.999983439825397
RMER12C	22025.9362115874	-0.0352665747436049	0.048556340023121	-0.726354209656459	0.467621654712317	0.999983439825397
ORR1A3-int	15690.7140666175	-0.0349948571062998	0.0558296673120773	-0.627107870074005	0.530588528636508	0.999983439825397
RLTR26	3297.48421020216	-0.0346568358771522	0.080056412159987	-0.431989285729811	0.665749200320982	0.999983439825397
MLTR18B_MM	5212.35313973466	-0.0339388129065547	0.0672868026353323	-0.503938103932227	0.614304873153553	0.999983439825397
MERVK26-int	10103.616932981	-0.03391683665885	0.0557032372044129	-0.608574850213523	0.542806278782342	0.999983439825397
LTR87	1227.13307927392	-0.0337462105457595	0.112225324787578	-0.302210708135805	0.762491441757322	0.999983439825397
BGLII_B2	3156.48825320318	-0.0333849285411564	0.0818231324800879	-0.407185744150832	0.683871571172028	0.999983439825397
BGLII_C	574.026728018653	-0.032702559065887	0.140960641160952	-0.233534253732887	0.815346574132398	0.999983439825397
LTR16E2	1818.73437320955	-0.0325165125368661	0.0965381830959942	-0.335004830671565	0.737621442221735	0.999983439825397
LTR83	820.110306762834	-0.0324847729390408	0.126972789281362	-0.254208824249834	0.799334233721549	0.999983439825397
MLT1D-int	959.913866805657	-0.0323335362551229	0.120545959713778	-0.267875291786041	0.788795313154473	0.999983439825397
ORR1G-int	1125.50819929199	-0.0322887185776216	0.115094066852201	-0.280544627429036	0.779059691749906	0.999983439825397
RLTR13D1	4579.50819252915	-0.0320154300504214	0.0710013195710548	-0.448342419836125	0.65390609058031	0.999983439825397
RLTR11B	12266.6294069503	-0.0312568159063511	0.0530871522279985	-0.588339996037979	0.556304104645498	0.999983439825397
RMER16B3	829.086382071943	-0.030547794493551	0.126770700889099	-0.239980777618446	0.810345158467726	0.999983439825397
RLTR20B5_MM	7291.37477173524	-0.029247038322461	0.0636691178962754	-0.458458885308114	0.646622794449174	0.999983439825397
MLT2D	7674.53940372278	-0.0287206849538886	0.0595412419786019	-0.482620124073062	0.629365487557092	0.999983439825397
MamGypLTR3a	861.220563848435	-0.0275408805381685	0.125563281284139	-0.22037976380908	0.825575404156091	0.999983439825397
LTR16D2	283.25827908476	-0.0275247450285979	0.165609570148938	-0.159005068869209	0.87366488026153	0.999983439825397
MLT2B4	8790.35761491609	-0.027224338732474	0.0582079162222072	-0.467585713082217	0.640080883745569	0.999983439825397
ERV3-16A3_I-int	4408.1667176623	-0.0271010306739955	0.0706220545494869	-0.384252129560012	0.700791584576361	0.999983439825397
LTR33B	1136.17545525888	-0.0269932718517997	0.114000839586418	-0.237937637553909	0.811929463116482	0.999983439825397
MLT1E3-int	50.1336531477424	-0.0266990170253629	0.150689849017015	-0.175437655448087	0.860735754611435	NA
MLT1J1-int	357.2018232647	-0.0266739195318245	0.158692527483315	-0.172721746576464	0.862870149399555	0.999983439825397
RLTR22_Mus	8120.62066280653	-0.0263209697643116	0.061010726617749	-0.431394704091189	0.666181399989022	0.999983439825397
RLTR19A	1517.7191963769	-0.0261154969205995	0.103984313192421	-0.252523913838959	0.800636132336365	0.999983439825397
LTR37-int	1276.86593813998	-0.0255776817270971	0.110058392761676	-0.233079137269556	0.815699954844985	0.999983439825397
RLTR17D_Mm	11205.3988747329	-0.0244608516164485	0.0589290163481295	-0.415406947448474	0.677844021629379	0.999983439825397
RLTR17	22251.4407350287	-0.0242251042942005	0.047892889782285	-0.505539887396574	0.613179690350006	0.999983439825397
MER34-int	591.727310813145	-0.0241098561514697	0.142815841862405	-0.16627676083855	0.867939153616157	0.999983439825397
ORR1D2-int	13538.2162487567	-0.0238152869771783	0.0533041792268246	-0.447019752606952	0.654860798085813	0.999983439825397
MLT1F-int	3008.8666145676	-0.0235373592740649	0.0804318351353373	-0.293055381046025	0.769479820956315	0.999983439825397
MER57E1	939.573852201046	-0.0230001411084416	0.121555866380114	-0.189466931886931	0.849726870204714	0.999983439825397
MER70B	1286.46278244911	-0.0227494337182641	0.108872824537533	-0.210726536457148	0.83310066643863	0.999983439825397
LTR41C	1300.11176715247	-0.0224689175120002	0.109759009805499	-0.204342068462501	0.838086197570041	0.999983439825397
RLTR20B4_MM	3438.40635984565	-0.0221038552387839	0.0811165313854981	-0.271906574025767	0.785693856279719	0.999983439825397
RLTR31_Mur	3017.19199211597	-0.0220872430666516	0.0806586844511143	-0.273774464550969	0.784257948467342	0.999983439825397
MT2_Mm	9925.32373616072	-0.0214746575499743	0.0575532062070717	-0.373636372597977	0.708674869271877	0.999983439825397
MLTR25C	4946.55344129118	-0.0209481444697001	0.0731200270534995	-0.286995010804624	0.774116140421496	0.999983439825397
ORR1F-int	3861.26119778473	-0.0202825735056242	0.0745735531184899	-0.27318322596161	0.784712373490707	0.999983439825397
MLT1F2-int	399.864857428068	-0.0196654023018595	0.15403910262939	-0.133351965171672	0.893915032272082	0.999983439825397
ERV3-16A3_LTR	1461.24477064915	-0.0185052356297222	0.10476611834468	-0.175730980987282	0.860505294737401	0.999983439825397
RMER17A-int	3035.09948724848	-0.0183386180429012	0.0825151078296603	-0.221798748107665	0.82447055405461	0.999983439825397
RMER20B	14739.367953848	-0.0175191400008425	0.0523028324578134	-0.334706479501423	0.737846513176093	0.999983439825397
RLTR11C_MM	9878.09724486561	-0.0174891394427845	0.0564825310816491	-0.309088731109345	0.757254031046918	0.999983439825397
MERV1_I-int	13797.6502925354	-0.0174216401989266	0.0528503038932784	-0.329295355780323	0.741932454108917	0.999983439825397
LTR68	587.341161051437	-0.0169879248656332	0.140849752399364	-0.122938116680108	0.902156101805407	0.999983439825397
ORR1D1	128723.664138897	-0.016675782076248	0.0403367261368174	-0.413393569609559	0.679318285137816	0.999983439825397
MurERV4_19-int	10941.6490781729	-0.0163680379872764	0.0608344428600887	-0.269185242311891	0.787787136205534	0.999983439825397
RLTR12E	7793.10519952797	-0.0163401789414246	0.0620679484981884	-0.262617576931253	0.792845351038712	0.999983439825397
LTR10_RN	3876.44715784152	-0.016326970348784	0.0747867295485676	-0.218639798655913	0.826930647924954	0.999983439825397
MLT1J-int	2802.78017896671	-0.015819863480381	0.0826787089776205	-0.19177697659705	0.847916906218889	0.999983439825397
ERVL-int	5691.51574109457	-0.014157584588561	0.0652126692969174	-0.217536827166558	0.827790010148509	0.999983439825397
MamGypLTR3	380.897241031741	-0.0141064354998426	0.15680595720316	-0.0932886092620909	0.925674281111713	0.999983439825397
LTR45	166.028715996826	-0.0140274735681441	0.173554930790721	-0.0788042083540861	0.937188356677572	0.999983439825397
MLT2B5	2817.25046746077	-0.013756412532308	0.0864917948816042	-0.158571199774849	0.874006720902575	0.999983439825397
RMER19B	74912.2199700854	-0.013750990962776	0.0414396548736967	-0.331853091965158	0.740000192161245	0.999983439825397
MER83A-int	2.14283682669954	-0.0133836935359	0.0479451985881932	-0.300623687509023	0.763701466523333	NA
RLTR20A4	33893.7746879648	-0.013196983420487	0.0572150437794522	-0.230585030191525	0.817637198420107	0.999983439825397
MLTR31A_MM	2913.71564551571	-0.0127983814435578	0.0823375111786956	-0.154698125701021	0.877059307680035	0.999983439825397
RMER13B	20869.3584881399	-0.0127642903706024	0.051915107339478	-0.245524285933123	0.806050506085713	0.999983439825397
RMER20A	11523.5777885769	-0.012695323005875	0.0537406033330108	-0.236134560544691	0.813328256671096	0.999983439825397
MLT2F	2891.69394647336	-0.012549649663587	0.0827752534448832	-0.151736770617797	0.879394554194715	0.999983439825397
ORR1B2	59910.8005426213	-0.0118297067539915	0.0427048720713202	-0.276945408651578	0.781822024639718	0.999983439825397
LTR52-int	137.874976484878	-0.0115608994216804	0.173982024902069	-0.0657498728336202	0.947576965505985	0.999983439825397
RLTR31D_MM	23392.2417703905	-0.011422578568069	0.0479289022968413	-0.238342034748634	0.811615821526629	0.999983439825397
LTR41	3276.32994541756	-0.0114014813381305	0.080030822674427	-0.142659401186091	0.886559181835191	0.999983439825397
MER68	5136.86416875071	-0.0113529978841687	0.0672133158159855	-0.168909841404913	0.865867558106402	0.999983439825397
Eutr18	603.899207896335	-0.0110047612208449	0.139129288545984	-0.080357330268548	0.935953062624121	0.999983439825397
LTR88c	436.998886954067	-0.0107571053490524	0.151676658102294	-0.0688633170219894	0.945098417949483	0.999983439825397
MamRep605	2576.23935698547	-0.0105376777323543	0.0867563262032264	-0.121234434272257	0.903505350654551	0.999983439825397
RLTR12BD_Mm	7650.72400633335	-0.00935297329917862	0.0598227206416079	-0.156067908649625	0.875979493548751	0.999983439825397
LTR16A1	2588.30463996068	-0.00903160024263149	0.0857058668859409	-0.104698306981545	0.916615205412871	0.999983439825397
RLTR31M	2164.07089139543	-0.00892668394150944	0.092044494941385	-0.0952738650361747	0.924097300887078	0.999983439825397
RLTR26C_MM	3861.6096646689	-0.00885800920843277	0.0756045554913471	-0.116512962515854	0.907246013463399	0.999983439825397
RMER3D4	5.25353969020097	-0.00846302873208419	0.0693891467249291	-0.126345471595404	0.899458463500558	NA
MLT1K-int	45.6373586630017	-0.00843117842435794	0.147768683769306	-0.057961614405391	0.953779204363874	NA
RLTR20A1	1259.82882249138	-0.0079748269080033	0.111284970595161	-0.0700108826497887	0.944184997791562	0.999983439825397
MER31B	3780.1810360179	-0.00762101399767542	0.075338010176981	-0.100941023768827	0.919597277141717	0.999983439825397
RNLTR23	13.4196128893619	-0.00742690647570778	0.10057230562313	-0.0730687661210824	0.941751396222917	NA
RMER19A	24321.757897026	-0.00698850372891968	0.0466834197381991	-0.149741700351225	0.880968406950418	0.999983439825397
RLTR20B3A_MM	5445.08805295971	-0.00694657452980573	0.0681509126098375	-0.101052162333685	0.919509052505536	0.999983439825397
LTR103_Mam	264.669146439877	-0.00662743535417747	0.168429084442788	-0.0410165453954534	0.967282705643451	0.999983439825397
MER34A1	1661.58384749299	-0.00633535560821079	0.0992521672273986	-0.0635158359361415	0.949355749451536	0.999983439825397
ERVL-E-int	5921.77651993445	-0.00591413143202493	0.0646402162990254	-0.0918328450483092	0.926830847737968	0.999983439825397
LTR53-int	382.889157500821	-0.00580999967785053	0.157923282536732	-0.0382252814003303	0.969508063980323	0.999983439825397
ORR1D-int	4602.45596591396	-0.00563248094106366	0.0731450057948673	-0.0771680086145933	0.938489891161737	0.999983439825397
MLT1E2	9550.52896594397	-0.00558074246674172	0.0588108641952716	-0.0947294810356883	0.924529700788274	0.999983439825397
RLTR48A	5863.22483897144	-0.00529185740869303	0.0661563845744726	-0.079848937863717	0.936357401763797	0.999983439825397
RLTR43A	16.8429719784768	-0.00524443201633892	0.110603210650222	-0.052977035765428	0.957750204818098	NA
RMER19C	22398.0709514749	-0.00490204697080468	0.0489399126035936	-0.100291880072018	0.920112603754705	0.999983439825397
RLTR19C	2610.6764725315	-0.00421216326332633	0.0847962081695194	-0.0489489296595046	0.960959995339349	0.999983439825397
MLTR31F_MM	3556.99732024074	-0.00400142369906117	0.0767784451485792	-0.0518357244801023	0.958659589784152	0.999983439825397
HERVL74-int	457.526556554441	-0.00378062735596149	0.149772860531686	-0.0226356608363853	0.981940897874727	0.999983439825397
MLT2C2	2875.28112765708	-0.00358716164105494	0.0817170200499313	-0.0439665640454261	0.964931056108591	0.999983439825397
LTR85a	1143.14574968297	-0.00342538639372748	0.118852724004671	-0.028508580094023	0.977256524886353	0.999983439825397
RMER12	22672.9172244757	-0.00329382280518906	0.0476499592379301	-0.0691710561092388	0.944853461787941	0.999983439825397
RLTR20C1_MM	18383.3856768943	-0.0028238092398455	0.0580324111490315	-0.0485758942801715	0.961257280858534	0.999983439825397
MRLTR33	4487.17560936465	-0.00278649182822082	0.070922136583848	-0.0395519181698776	0.968450361158331	0.999983439825397
RLTR53_Mm	4663.41280794828	-0.00268449463350702	0.073913751511319	-0.0365452929101961	0.970847564291559	0.999983439825397
LTR82B	1439.51238412168	-0.00253301748673327	0.104539817602554	-0.0242061209566291	0.980688195744689	0.999983439825397
ORR1A3	30975.6385533794	-0.00245104754635102	0.0461169339302169	-0.0531368594003262	0.957622863369311	0.999983439825397
MamGypLTR2c	456.934351209089	-0.00163489593653063	0.149446491931202	-0.0120727407744939	0.990367580519265	0.999983439825397
RLTR12A	7722.78451628286	-0.00112594890681524	0.0596200390800332	-0.0185205518439542	0.985223582376227	0.999983439825397
RMER16B2	3368.75823146506	-0.000989333356030753	0.0819800661814321	-0.0122001757667962	0.990265909594485	0.999983439825397
RLTR26B_MM	4805.8096218285	-0.000986263519299333	0.0725205202790753	-0.0132191550375329	0.989452947465567	0.999983439825397
MTA_Mm-int	22334.039334424	-0.000714392143521082	0.0516892506915157	-0.0138852364776307	0.988921540180004	0.999983439825397
MER57C2	2298.29135637835	-0.000681223335131018	0.0895895524955171	-0.0086328328882947	0.993112081477155	0.999983439825397
BGLII_B	10474.8327519819	-0.000483440817481035	0.0551637567145372	-0.00828251749626505	0.99339158272158	0.999983439825397
ORR1B1	110766.214002548	-0.000234881960798121	0.0411298996581308	-0.00569022790004759	0.995459879511644	0.999983439825397
RMER20C_Mm	12703.1580635193	-9.35146046526645e-05	0.058875972890346	-0.000931408214035386	0.999256843873667	0.999983439825397
RLTR40	20190.2406709466	-2.36680727775906e-05	0.0495200408768676	-0.000644579973394999	0.999485699626639	0.999983439825397
RLTR51A_Mm	12601.3056590144	2.85546694003645e-05	0.0583776332564928	0.000821348442834737	0.999344658832106	0.999983439825397
RLTR31B_Mm	2538.21169415186	3.04982203617685e-05	0.0862384486013653	0.00110469327264257	0.999118582472608	0.999983439825397
RMER17C-int	17025.5578212832	9.28327856720317e-05	0.0493749335277835	0.00198294418162496	0.998417840489407	0.999983439825397
UCON51	74.8495943947747	0.000444207490291388	0.165155217485958	2.07551009480399e-05	0.999983439825397	0.999983439825397
MLT1N2	3294.67198982033	0.000565315536521626	0.0781901148118814	0.00705769115102275	0.994368823944812	0.999983439825397
MurERV4-int	18641.526416918	0.000658086964870124	0.0525946942769165	0.0123781416998586	0.990123924046309	0.999983439825397
MLT2B2	6402.72614386548	0.00084135535010473	0.0630003234006857	0.0131337440071792	0.989521089692344	0.999983439825397
ORR1D1-int	21119.0259274406	0.000849682708365537	0.0521531200605766	0.0162079274788332	0.987068511081542	0.999983439825397
ORR1A4	55422.4159972378	0.000989352067596987	0.0433837862365255	0.0228269597994271	0.981788302814829	0.999983439825397
RMER17C2	18366.7273534179	0.00150862786491509	0.057312420076453	0.0266404613661975	0.978746501197896	0.999983439825397
MLT1E1A	5571.2995237739	0.00212324159522222	0.0654897644923479	0.0321206604468874	0.974375827256167	0.999983439825397
LTR89B	319.287953171957	0.00219332513830731	0.161627903845952	0.012996405905469	0.989630660291182	0.999983439825397
MER77B	3169.44413954152	0.00232583223635298	0.0802496168758401	0.0282462200537402	0.977465773642714	0.999983439825397
LTR108b_Mam	74.0417890049492	0.00252318695282516	0.165456184200611	0.0042377359625364	0.996618786022938	0.999983439825397
ORR1C2-int	12737.984183978	0.00284001174619814	0.0542680153804512	0.052160595591562	0.958400730331076	0.999983439825397
RLTR31B2	10732.686185966	0.00306676080560865	0.055629753657176	0.0552799548032377	0.955915431493314	0.999983439825397
MLT2B1	8843.19496251794	0.00324305225433442	0.0590641759639371	0.0547702289072964	0.956321518678544	0.999983439825397
RLTR15	16289.3475217183	0.00327113488226507	0.0500178836595281	0.0654383178808496	0.947825016187619	0.999983439825397
LTR16	4108.00561381073	0.00397304458223616	0.0732271427209785	0.0546866020580308	0.956388143398509	0.999983439825397
MYSERV6-int	36872.7451367188	0.00426955239083542	0.0480536856702558	0.0887950978872096	0.929244753622444	0.999983439825397
MER57E2	312.19487173096	0.0043535695040117	0.162861683200156	0.0316990444399693	0.974712056931571	0.999983439825397
MLT1B	44538.4083558225	0.00523496397861143	0.0439021972931138	0.119237333350966	0.905087329882959	0.999983439825397
RLTR12G	2461.10332782099	0.00543085686458968	0.0863300065361602	0.0646516224701692	0.948451381862223	0.999983439825397
MER110	639.43008765621	0.00599135643109696	0.13690884805972	0.0398250976307521	0.968232567084593	0.999983439825397
ORR1A4-int	19261.2840401278	0.00611557470126324	0.0551965534234917	0.110655491682808	0.911889541638515	0.999983439825397
RMER17B	33806.0506428117	0.00628457854835071	0.0557924588476907	0.112918269052947	0.910095352355524	0.999983439825397
LTR40a	3792.87931892751	0.00657078180298142	0.0749546817966202	0.087564635001962	0.930222711351601	0.999983439825397
ORR1B2-int	10423.6151691154	0.00658464849599391	0.0595084013008571	0.110327631408236	0.912149544328176	0.999983439825397
LTR16D	868.968041557419	0.00695523189844473	0.124593668329084	0.0540172239820652	0.956921441522566	0.999983439825397
RLTR24B_MM	3873.09352726225	0.00697036981670708	0.0738723370843727	0.0946811452206131	0.924568094623201	0.999983439825397
RLTR30C_MM	825.958275340606	0.00708331238793929	0.130412329206376	0.0552863739602413	0.955910317567684	0.999983439825397
RLTR34C_MM	3400.99060058458	0.00738901712213946	0.0770504462234168	0.0963888764175657	0.923211726320973	0.999983439825397
LTR40c	1687.18576387668	0.00750386651544508	0.0996856188207792	0.0749535756460151	0.940251649201569	0.999983439825397
RodERV21-int	15991.8616995066	0.00788471147560982	0.0503597276081805	0.156884074930947	0.875336210799127	0.999983439825397
MER34	3753.76215179782	0.00805847695044883	0.0750114778683104	0.107868517732554	0.914099990581072	0.999983439825397
RLTR43B	2.71266355995043	0.00805955224208518	0.0511505518912635	0.224765456366303	0.82216174031946	NA
MLT1H2	4589.83639149341	0.00806415701585866	0.0697851090733674	0.115321550849991	0.908190257211623	0.999983439825397
MamGypLTR1c	605.292869148013	0.00825722720908184	0.139757058752323	0.0562919224088601	0.955109253616959	0.999983439825397
LTR16B2	1889.57219015942	0.00841231003336904	0.0964503878046663	0.0870789803374507	0.930608733170315	0.999983439825397
RMER16	5472.20797155411	0.00858725206122072	0.0672927363858038	0.127537134479931	0.898515284075922	0.999983439825397
RLTR20C	1784.13542684382	0.00862948110252199	0.0968106161797048	0.0891552292956446	0.928958545473275	0.999983439825397
RLTR19B	2556.85428379821	0.00880597462828491	0.087357376980642	0.100305525871706	0.920101770608886	0.999983439825397
RMER3D2	8.66301421479198	0.00889897806254794	0.0841180647144894	0.119697508636775	0.904722773990664	NA
RLTR19D	401.637154809923	0.00932618343219189	0.157637734687523	0.060647541954755	0.951639910176537	0.999983439825397
BGLII_Mur	5688.91231237695	0.00934879172153662	0.0659856320639059	0.141997445092228	0.887082023759141	0.999983439825397
MLT2B3	9339.4803266672	0.00985485938859379	0.0568486924623033	0.173338551037942	0.862385322959533	0.999983439825397
MLT1F2	13501.3211602001	0.00997409599248024	0.0528819445662385	0.188732586277363	0.850302410383845	0.999983439825397
ORR1B1-int	32336.238041975	0.0102040388016775	0.04799834664816	0.212560469062158	0.831669807882543	0.999983439825397
ORR1E	127923.326793335	0.0109719357667789	0.0416815210558702	0.263260863433171	0.792349522434896	0.999983439825397
LTR91	855.977396034823	0.0110612439260864	0.125394982439436	0.087405694222138	0.930349043368773	0.999983439825397
LTR16E1	2583.16989857213	0.0115086147993384	0.0849218971272271	0.13590677077103	0.891894982842167	0.999983439825397
ORR1A1	29632.8396416075	0.0116288678253029	0.0489214808204065	0.237836694740441	0.812007756856275	0.999983439825397
ORR1D2	93530.5425646076	0.0117795790869827	0.0415350055801087	0.283633655334829	0.776691142617228	0.999983439825397
MLT1E1	2837.55829472439	0.0118243412273928	0.0838804581001178	0.141079805484443	0.887806896965063	0.999983439825397
MER31-int	1065.58787825794	0.0120892296759058	0.119028276364743	0.0979399408370632	0.921979984226359	0.999983439825397
MLT1A0-int	1261.18971642685	0.0121787521748938	0.110442725925306	0.108901764195004	0.913280407343923	0.999983439825397
RLTR11A2	28995.5890245525	0.0126376651184585	0.0453082531729811	0.279112760132075	0.780158290950438	0.999983439825397
RLTR34D_MM	3503.27257459056	0.0126886990326562	0.076605616508602	0.166264627461279	0.867948701750538	0.999983439825397
MLT1A0	48469.3714892594	0.0127263450204972	0.0427846777269751	0.297422091630181	0.766144279688765	0.999983439825397
LTR16A2	1818.97993547371	0.0127637822402411	0.0975372773577385	0.131944102163244	0.895028505065089	0.999983439825397
MER67C	3231.54348522785	0.0129369594167361	0.0796893635457546	0.162418286948623	0.870976471131094	0.999983439825397
LTR16A	5288.23679609343	0.013124310550137	0.0678267092847757	0.194283392676251	0.845953988604543	0.999983439825397
RLTR26_Mus	11146.477002592	0.0133718383691646	0.0580910464222896	0.231062438246942	0.817266295474034	0.999983439825397
RLTR20A3_MM	7414.70382321022	0.0136112111397203	0.0607060364481391	0.22465324899172	0.822249036806183	0.999983439825397
MLTR32C_MM	960.905590984162	0.0136480550338705	0.121321931318469	0.114222303509975	0.909061571970733	0.999983439825397
MER77	3614.7227284503	0.0143365515248426	0.0764157228925442	0.188194900217645	0.850723870100804	0.999983439825397
MLT2E	651.638946031534	0.0149388855970707	0.137170010586453	0.11329906280633	0.909793460229464	0.999983439825397
LTR79	1803.53519547302	0.0150657461621611	0.0970801203200181	0.156392057368431	0.875723997445406	0.999983439825397
MLTR31C_MM	2274.51981343239	0.015249838550273	0.0896190897615398	0.170361640268685	0.864725737738264	0.999983439825397
RLTR12C	3775.27662928215	0.0153081993802679	0.081471629553554	0.188272357442157	0.850663153415617	0.999983439825397
ERVB5_2-LTR_MM	2229.65707532806	0.0159396287516102	0.0893015839632808	0.177245888910228	0.859315252106156	0.999983439825397
HERV16-int	1347.5743059643	0.016073706844259	0.108874941241495	0.146873085723579	0.883232195990225	0.999983439825397
MLT1L-int	79.1884567721393	0.0161134570862617	0.166705838532216	0.0928407670293139	0.92603006344923	0.999983439825397
LTR78B	1833.18167090838	0.0161898342498973	0.0961148449241578	0.167933920522839	0.866635264349094	0.999983439825397
MLT1E3	5549.94754170773	0.0162052442342408	0.0675961016760745	0.239875269451519	0.810426953317484	0.999983439825397
RMER3D3	29.6102729588146	0.0162171953097357	0.133219828498417	0.107568801225229	0.914337746367914	NA
MT2C_Mm	17142.7484541762	0.0162603335295041	0.04964367798489	0.327470103514005	0.743312351470234	0.999983439825397
MER92A	248.615618397855	0.01630569145525	0.168054931283227	0.0924103567165341	0.926372011169895	0.999983439825397
MLT1H1-int	288.103711253859	0.016316636581809	0.164783984611934	0.0944817254607019	0.924726498471075	0.999983439825397
MT-int	3994.85593459915	0.0163392436949641	0.0764407112283892	0.213199387376945	0.831171446085908	0.999983439825397
LTR104_Mam	1090.13836303758	0.0165542762944874	0.116116280655444	0.142415650585917	0.886751701007257	0.999983439825397
MER34C_	2023.38898819118	0.0169470379779899	0.093042115002363	0.182337040084129	0.855318232097067	0.999983439825397
MLT1A1-int	881.820954680683	0.017155479168491	0.123693971919924	0.134573152937459	0.892949369336514	0.999983439825397
RMER21B	10726.2799837305	0.017393058288723	0.0561769748382817	0.31026404508743	0.756360170773789	0.999983439825397
MLT1G3-int	404.503612997513	0.0175111940531557	0.154003807464191	0.107289810151695	0.914559068201572	0.999983439825397
Eutr5	418.183911101628	0.0175488975836081	0.152849761639782	0.113900358744384	0.909316781181933	0.999983439825397
ORR1G	23371.9815740558	0.0179644245530972	0.0478892563731458	0.375108105190931	0.707580069352508	0.999983439825397
LTR40b	2780.57116571204	0.0182648424227682	0.0832649415513334	0.220535448876491	0.825454167673917	0.999983439825397
RLTR31_Mm	1222.89189190507	0.0184246773405815	0.112993265863822	0.164093163834661	0.869657803337942	0.999983439825397
MTEa-int	12854.2930006525	0.018516698717028	0.0536228457689078	0.345371893702438	0.729814804273127	0.999983439825397
LTR53	1084.37889860371	0.0187185822902228	0.115885840000789	0.165285233523711	0.86871948090643	0.999983439825397
RLTR12B	10181.9735418495	0.0190982104709385	0.0581095015278962	0.329158105718737	0.742036186877113	0.999983439825397
MTD-int	23533.0501741657	0.0192512863118043	0.0479598604876183	0.401296693898151	0.688201697402454	0.999983439825397
MLT1J2	4947.20857299844	0.01930400112897	0.0696910237504385	0.277259851757634	0.781580585153591	0.999983439825397
RLTR28B	4244.54865178026	0.0193612054575877	0.073005823929918	0.265953356921025	0.790275131435196	0.999983439825397
RLTR34B_MM	4728.52724504229	0.0195781708688761	0.0719852420363049	0.272367690341935	0.785339313273522	0.999983439825397
MLT1O	3227.99094837446	0.0201499884309647	0.0808196265012528	0.249654381319621	0.802854639624808	0.999983439825397
MLT-int	4967.61544361602	0.0202433396169288	0.0694172327406379	0.290944010055768	0.771094141353233	0.999983439825397
MER73	577.981196781	0.0206202556237623	0.142574847739003	0.146491531387624	0.883533374775467	0.999983439825397
MLT1-int	1674.17003258158	0.0207635672436698	0.100334094909935	0.206362877508027	0.836507466168507	0.999983439825397
RMER15	106239.358051834	0.0208832688208657	0.0406605145034521	0.513634929659508	0.607507253695426	0.999983439825397
RMER2	19850.8176915618	0.0209377423266191	0.0486897906418542	0.43021396699297	0.667040002941276	0.999983439825397
MTE-int	37934.5194347625	0.0210413020633253	0.045007648439903	0.467499557683256	0.640142508473626	0.999983439825397
ORR1A2-int	37009.546278629	0.0210664019106149	0.0483165932493785	0.435903652446705	0.662906635023141	0.999983439825397
RMER3D1	5.16545192368197	0.0215502289281561	0.0704492682380314	0.36012849192778	0.718751046797643	NA
RLTR12D	6733.14190297864	0.0217474216696596	0.0622711130578059	0.349626906263355	0.726618715570974	0.999983439825397
RLTR21	19983.5488681873	0.0217549083506663	0.0488879113766658	0.44496301680063	0.656346480960103	0.999983439825397
LTR65	1348.02169834619	0.0217795920124142	0.111708970918666	0.194272301463756	0.845962672670386	0.999983439825397
RLTR19-int	20404.1726510337	0.0224311299409809	0.0494837840943739	0.453357660388486	0.650291219039772	0.999983439825397
MTEa	115716.926338424	0.0225822739004292	0.0436707869162988	0.517137721270074	0.605060023155588	0.999983439825397
MLT1H	11489.3945528463	0.0230159287346841	0.054715056536733	0.420687828706796	0.673983050005323	0.999983439825397
MERVL-int	16594.4223991206	0.0235766350084336	0.0503588031626804	0.468136479981549	0.639686993106842	0.999983439825397
LTR75_1	29.166256579371	0.0237613654151351	0.132878776759066	0.170269743598795	0.864798004892091	NA
RMER16A2	2658.82708907685	0.0238628206159603	0.0907814633479092	0.263557352895645	0.792121024278296	0.999983439825397
LTR67B	3267.50820720127	0.0244418626112622	0.0783602837331851	0.312405703448365	0.754732216407353	0.999983439825397
MTA_Mm	97354.97392187	0.0245315252197239	0.0408288355538986	0.600850760418344	0.54793939165022	0.999983439825397
MERVL_2A-int	42456.5092000884	0.0245898282008784	0.0448650834777712	0.548060042192759	0.583650676067982	0.999983439825397
RMER13A	10143.4288051031	0.0248541431200205	0.0559876880836867	0.444354772447781	0.656786107048295	0.999983439825397
MamGypLTR1d	432.757855175792	0.0249077949032004	0.151846744035427	0.166277764029913	0.867938364174333	0.999983439825397
MLTR31FA_MM	4064.79732271086	0.0250539915991091	0.0735767207550044	0.340632562483693	0.733380212617826	0.999983439825397
RMER5	58791.1111609932	0.0251929258822031	0.042140257640178	0.597816382640928	0.549962458139563	0.999983439825397
MLT1F1-int	706.017383665895	0.0252191035363916	0.136078726083418	0.178131318718778	0.858619846568889	0.999983439825397
RMER13A1	10625.5799718404	0.0253670895793102	0.0576345697620417	0.440752278814248	0.659392344736606	0.999983439825397
RLTR14_RN	8708.68424485147	0.0260400841962619	0.0581747921098085	0.448019127604555	0.654139392240892	0.999983439825397
MT2A	62199.1296016786	0.0264718095721012	0.0420428031375635	0.629653920434109	0.528921036990049	0.999983439825397
RLTR49	9043.64745382031	0.0266661356247449	0.0571624772693062	0.466966585311189	0.640523784981595	0.999983439825397
RLTR30D_MM	2521.33762800179	0.0266869440433722	0.0862838817411463	0.310685199289225	0.756039950076586	0.999983439825397
RMER13A2	15206.141375559	0.0267247318261209	0.0547433852876907	0.48844919507026	0.625231703386518	0.999983439825397
RLTR11D	5105.77605364182	0.0267517774911897	0.0706032167066206	0.379951651369825	0.703981305044655	0.999983439825397
MamGypLTR2b	423.13196225312	0.026817375128472	0.152268661766008	0.174938383673338	0.861128049491655	0.999983439825397
MLT1D	43864.7930868575	0.0268203376034982	0.0432600261699315	0.619990203155798	0.53526423688551	0.999983439825397
MLTR12	3548.64790279603	0.0273866205386827	0.0779107144335673	0.35214490364611	0.72472959417192	0.999983439825397
ORR1F	121829.155593237	0.0276928081787775	0.0407908087124273	0.678927487141446	0.497183808402741	0.999983439825397
RMER21A	8968.17318022123	0.0278860006399993	0.0596552731659614	0.46879690758899	0.639214810576871	0.999983439825397
MER76	1430.82002478039	0.0282350830093725	0.105552531384992	0.267592565707562	0.789012954047382	0.999983439825397
RLTR9A4	150.7306949871	0.0283509037832317	0.174015326617218	0.16038799906355	0.872575442600782	0.999983439825397
MTB	56699.7449506126	0.0284291365965432	0.0422647807002404	0.672675715407579	0.501153620494155	0.999983439825397
LTR52	997.788371541466	0.0287192010330321	0.118575182427332	0.242336155724638	0.808519700319153	0.999983439825397
LTR102_Mam	1144.7288867442	0.0287984443393191	0.116066358051042	0.250443595065021	0.802244319529678	0.999983439825397
LTR75B	387.957039386941	0.0288621460710777	0.155369728441485	0.183872184675715	0.854113726155352	0.999983439825397
ORR1E-int	13649.8010490428	0.028998520078966	0.0522305927860799	0.555060651328503	0.578853175903631	0.999983439825397
LTR91A	1436.41990678435	0.0290482366221321	0.106312303277104	0.274328621033234	0.78383209146388	0.999983439825397
MLT1M	1153.46121903664	0.0291740217500574	0.11405432259434	0.255795220916164	0.798108964331127	0.999983439825397
RLTR4_Mm	2061.51067046475	0.0291777109651395	0.0928738882612654	0.316456307687186	0.751656183753012	0.999983439825397
MLT1H1	5361.45232605118	0.029382432079235	0.066340994113122	0.443478424515221	0.657419721623369	0.999983439825397
MLT1L	8048.58694239387	0.0296251795824984	0.0594160945809504	0.498579335863466	0.618075765650705	0.999983439825397
RLTR30E_MM	2979.39987550113	0.0298532979656508	0.0817474008996325	0.364043607468758	0.715825446235163	0.999983439825397
MLT1A	22570.7175636127	0.0304940128975473	0.0471657113137309	0.646525330787308	0.517939197804272	0.999983439825397
MER31A	4723.27796259832	0.0307103917672032	0.0699454186127167	0.439297201984506	0.660446201342486	0.999983439825397
MER76-int	71.682590073437	0.0308219053420139	0.164010263056005	0.172798784380884	0.862809592593939	0.999983439825397
ERVL-B4-int	14404.4120209063	0.0309025061507418	0.0511525540262752	0.604274828256395	0.545660938781573	0.999983439825397
LTR72_RN	6128.81937003825	0.0311429784143754	0.0636407148226977	0.489176070157725	0.624717049618582	0.999983439825397
RLTR11A	25733.6015921763	0.0315806154633021	0.0466578070113515	0.677127811101937	0.498324864801176	0.999983439825397
MTE2a	96500.6491726316	0.0316235135606323	0.042229624617672	0.748870116334227	0.453935493554218	0.999983439825397
RLTR30	3523.00247872935	0.0316701462895357	0.0766909687642976	0.412818172460143	0.679739836195156	0.999983439825397
RLTR19	7549.21218617602	0.031671749474504	0.0598236796748448	0.529224015320341	0.59665005906806	0.999983439825397
MTD	343170.076873891	0.0316898835746168	0.0399954889503307	0.792345626268643	0.428159174535626	0.999983439825397
RLTR16	11171.4854765958	0.0321973965921391	0.0572628148526163	0.562638716641159	0.573680922533629	0.999983439825397
LTR108d_Mam	120.164966725949	0.0323664472998424	0.173123603927908	0.179599911082058	0.857466674492703	0.999983439825397
MLT1J1	4685.52310773211	0.0326812638493309	0.0699667976767158	0.46726580796793	0.640309716099647	0.999983439825397
MER110A	871.540078919382	0.032826148743231	0.125210796088502	0.260416699353559	0.79454236299596	0.999983439825397
MTE2b	84733.9576213992	0.0329076704407688	0.0430237864928496	0.76491361623481	0.444322985286346	0.999983439825397
MLT1J	17623.3692707166	0.0329708991435993	0.0499015640803159	0.660956927049643	0.508639936809247	0.999983439825397
LTR106_Mam	770.555320904876	0.0329923654864889	0.130055757245216	0.252814172241837	0.800411815524331	0.999983439825397
LTR37A	2779.18320025616	0.0331523521453883	0.08518741142773	0.389337002363224	0.697026867441879	0.999983439825397
RMER4B	45966.382785302	0.0333787264670013	0.0429879043802989	0.77654415538541	0.437427760062463	0.999983439825397
MER34A	3931.14485363529	0.0333998246875245	0.0753223578049605	0.443190997714385	0.657627589783577	0.999983439825397
RMER16C	1598.60722328108	0.0335551751483722	0.10125319383436	0.330061734270964	0.741353316095197	0.999983439825397
MamRep605b	1830.42558146299	0.0335910310548317	0.0981367558893508	0.343956322147401	0.730879134041408	0.999983439825397
MER74A	4619.40956509637	0.03392627690358	0.0711855367593933	0.477001802366964	0.633360838197581	0.999983439825397
MLT1A1	35900.6579626963	0.033956776471833	0.0441277644698479	0.7695000744013	0.44159650037869	0.999983439825397
MLT1C	19724.1327170143	0.0341916565213583	0.0482979842515261	0.708032932019041	0.478924806917082	0.999983439825397
LTR41B	1541.87517271441	0.0343407887239665	0.104003034879717	0.330372267990215	0.741118693205158	0.999983439825397
MTEb	60359.3814415387	0.0358999422651715	0.0430597258563899	0.83379223582156	0.404398071281422	0.999983439825397
MER34C	679.116202969837	0.0365429816893301	0.136188711065181	0.270152421279916	0.787042994466876	0.999983439825397
MER67A	1309.97528954495	0.0365926402774195	0.110432536176864	0.333771976781585	0.738551631216209	0.999983439825397
MLT1H2-int	438.120150428816	0.0369527935535932	0.151050713769148	0.241718781266174	0.808998075693532	0.999983439825397
ORR1A1-int	16636.999189687	0.0371773025309193	0.0550196373287744	0.675699432133119	0.499231496588031	0.999983439825397
MER54B	824.682673826325	0.0372015427047029	0.127341522249276	0.29235622972726	0.770014270582994	0.999983439825397
RLTR51B_Mm	4557.90284763531	0.0376320738289142	0.0734308656747034	0.514194785191004	0.607115813334754	0.999983439825397
RMER6BA	7581.01522956085	0.0376758787167123	0.0601528073943941	0.626374058100926	0.531069621032939	0.999983439825397
MLT1C2-int	612.171969625307	0.0378072802526905	0.138578251821914	0.269167884175432	0.787800493224246	0.999983439825397
MLT1G-int	232.351849649008	0.0379046882507322	0.169307128872176	0.213216989362746	0.831157717345069	0.999983439825397
MLT1C2	39850.4609930631	0.0383952681532632	0.0461941155080991	0.831217895266851	0.405850547194577	0.999983439825397
RLTR24	13236.2961257591	0.0384558195511217	0.0545688779539804	0.704916016436835	0.480862502204396	0.999983439825397
MTC-int	33395.1641168957	0.0388329593896539	0.0458787179557117	0.846369389232878	0.397346709428416	0.999983439825397
MER74C	562.80443930375	0.0392952167905875	0.142059121960033	0.277977124238072	0.781029919177113	0.999983439825397
MER21C	17401.7544378364	0.0402524199889864	0.0492073342502033	0.818173709914346	0.413258004699983	0.999983439825397
MTB-int	9677.41669503565	0.040472209245746	0.0614952437202279	0.657943273499874	0.510574582806773	0.999983439825397
LTR84a	751.391087876793	0.0407623261610383	0.132834498040698	0.308004560665187	0.75807886202694	0.999983439825397
RLTR20C2_MM	16396.1087416663	0.0408465655262925	0.0541896282264515	0.753927206897679	0.450892932722932	0.999983439825397
MLTR11A	18473.7759710466	0.0410747780624066	0.0490141689726455	0.838288184644897	0.401868870118335	0.999983439825397
ORR1A2	115517.898659763	0.0427933677843664	0.0464260976836065	0.921796629464378	0.356634665899092	0.999983439825397
RMER6A	62003.1980036185	0.0429517937946791	0.0439776486405718	0.976662892161002	0.328736071871544	0.999983439825397
RLTR16C_MM	3120.54231209401	0.0432002405544444	0.0800369169175729	0.541903618253324	0.587884904060097	0.999983439825397
LTR55	740.236029938689	0.0432332760594324	0.131249761232364	0.333438069688415	0.738803630256108	0.999983439825397
LTR90B	501.041796814563	0.0433849226070191	0.147345565405897	0.293430222716071	0.769193327213686	0.999983439825397
RLTR28	25581.7958668321	0.043596197676138	0.0465138843372296	0.937506021053031	0.348498328058564	0.999983439825397
RMER6B	13609.4444787003	0.0436189564609088	0.0523768787867116	0.833136560884388	0.404767716003505	0.999983439825397
MTEb-int	6811.91191405369	0.0439894552741673	0.0623262143298776	0.706205997227932	0.480060041367869	0.999983439825397
MLTR11B	22762.3828110784	0.0442943034732531	0.0494820281604544	0.895335933224977	0.370607537171227	0.999983439825397
RLTR19A2	620.315375253668	0.0442947857449726	0.138350316146191	0.319111068510432	0.749642290657168	0.999983439825397
MER65-int	260.661240968235	0.0446891746128038	0.167281085809525	0.272619390682121	0.785145804755208	0.999983439825397
RLTR20A	2756.27006200451	0.0448263794429604	0.0838740709298029	0.535633319854354	0.592211995953016	0.999983439825397
MER57-int	996.961361757866	0.0454614292426893	0.118682840007354	0.381962588550822	0.702489114488396	0.999983439825397
LTR85b	740.990508242581	0.0455149824222193	0.132487246063899	0.34794639463568	0.727880441751036	0.999983439825397
MT2B1	47633.6943527553	0.0455236940105179	0.0430026885501853	1.05867483520733	0.289747892263936	0.999983439825397
RLTR35B_MM	3910.52500072459	0.0459027630627024	0.079111588296837	0.580702671991577	0.561440860577205	0.999983439825397
MTB_Mm-int	6722.6722694942	0.0461438216014525	0.0664138779158408	0.694199646474033	0.487557014294166	0.999983439825397
LTR86A1	531.544877372726	0.0461804984508881	0.144315490231043	0.321748335947114	0.747643356515124	0.999983439825397
MLT1A-int	606.882929984952	0.0467929783082852	0.140459565510994	0.327752975081812	0.743098445408525	0.999983439825397
LTR33	7483.03105681125	0.0469300506639866	0.0620732658564019	0.756329520826813	0.44945165283331	0.999983439825397
MTB_Mm	46065.1934512754	0.0470351130305854	0.0431945182977671	1.08901583987333	0.276146900650186	0.999983439825397
RMER17C	59924.6493273326	0.0471426233428366	0.0539336921033175	0.874312876084952	0.381947889081173	0.999983439825397
MamGyp-int	614.021670901914	0.0471697275042594	0.141251995280985	0.336542599778999	0.736461733002497	0.999983439825397
MER90a	3105.76684820702	0.0472827121880014	0.0822562249006522	0.574994408831963	0.565295078362865	0.999983439825397
MLT1I	7768.31054227233	0.0474014851573406	0.0607856612028597	0.779932436903877	0.435430644537368	0.999983439825397
RMER17B2	9139.35871187089	0.0474500285278927	0.0629414409543829	0.75503801062013	0.450226175678509	0.999983439825397
RMER10A	54451.9997728872	0.0477366719267401	0.0528707086946311	0.903120656731509	0.366461861892726	0.999983439825397
RLTR12F	250.02327547396	0.0482806598663829	0.16776264298064	0.274853739120888	0.783428609557586	0.999983439825397
RLTR20B1	5419.07055890903	0.0483463002099882	0.0667252143587733	0.725402505084445	0.46820513670931	0.999983439825397
RLTR42-int	17568.5828905813	0.0484261416998668	0.0510639855286014	0.948304750237607	0.342974333313104	0.999983439825397
RLTR18B	10041.2169344521	0.0485904050068565	0.0554847708657947	0.876053589885048	0.381000901186599	0.999983439825397
MTC	203768.393294092	0.0486458240463129	0.0407318434719589	1.19432063875312	0.232352567338908	0.999983439825397
MLT1E1A-int	150.659870093672	0.0490015871651974	0.17398606930273	0.278704225027896	0.780471819841484	0.999983439825397
MLT1G	4884.45169964934	0.0504502351609172	0.0704207289533627	0.716618101658179	0.473609772072269	0.999983439825397
LTR108a_Mam	214.867816683987	0.0506442201115909	0.170581165360574	0.290218269548593	0.771649260322967	0.999983439825397
LTR84b	973.642727499228	0.0509795177063791	0.1196120189734	0.424712958402406	0.671045936158548	0.999983439825397
LTR105_Mam	773.347285735178	0.051326691683765	0.129349777833547	0.397168732339376	0.691243037946722	0.999983439825397
RMER10B	36740.3965573189	0.0515768666476888	0.05185017343513	0.995033928063728	0.319719763337897	0.999983439825397
MLT1G1	6195.46232751309	0.0521978678878383	0.0634517944929894	0.822829957286806	0.410604698296943	0.999983439825397
LTR16B	1361.62410342288	0.0529257863091511	0.109090491664624	0.486617538417409	0.626529392374682	0.999983439825397
MLT1F1	10140.0067344991	0.0530195042789591	0.0557031249858454	0.951806781457599	0.341194982177649	0.999983439825397
MLTR18_MM	4988.41783226115	0.0530604633912627	0.069598206122603	0.762457587920101	0.445786946954441	0.999983439825397
MLT1K	15841.5082584591	0.0533755299201348	0.0523332540740037	1.02000449549325	0.307726328700179	0.999983439825397
MER65D	534.96768398207	0.0537837855484082	0.143912666992879	0.370143844168611	0.711275315444824	0.999983439825397
MLTR18C_MM	4902.57628284124	0.0538615409138444	0.0705197640903801	0.763969987084304	0.444885128270531	0.999983439825397
LTR33A_	2763.16212888986	0.0541862118606839	0.0874307411208782	0.622311828630254	0.533736844752259	0.999983439825397
RMER4A	26729.5125321697	0.0543062650315874	0.0458530601642386	1.18455253908744	0.236194411635186	0.999983439825397
LTR58	37.3290221362999	0.0544106219907553	0.141653934610869	0.395548280664024	0.692438297599719	NA
RLTR30D2_MM	7135.6878332887	0.0544630544499342	0.0635185411930608	0.858369437917411	0.390688497929656	0.999983439825397
MER21B	13952.9180600143	0.0554817642154388	0.0515503440778565	1.07630979306517	0.281788730334971	0.999983439825397
RMER15-int	24826.4779245413	0.0555690026976507	0.0465961578853935	1.19271753263675	0.232980016806408	0.999983439825397
RLTR18	7112.86537943563	0.0555804923628586	0.0613027763541493	0.90703411949423	0.364388754594781	0.999983439825397
MamGypLTR4	529.401268490743	0.056669504894782	0.145056197921304	0.38393529423153	0.701026406351895	0.999983439825397
LTR16C	6246.33042990077	0.0566992130986507	0.0644970818482537	0.879427319803704	0.379169624587936	0.999983439825397
MLTR14	57198.1665656512	0.0572635605833969	0.044545966859586	1.28560646425711	0.198580439585985	0.956381657316413
MLT1G3	6470.24592523258	0.0576930462751818	0.0639049600387471	0.902773321780075	0.36664621290321	0.999983439825397
RLTR30D_RN	762.137353831717	0.0578661669448995	0.130906214050521	0.445281694268376	0.656116195146181	0.999983439825397
EUTREP15	234.275851694234	0.0581044493200491	0.169239665000359	0.34694005374525	0.728636354806663	0.999983439825397
LTR16D1	453.287064713719	0.058136993692475	0.152058720803986	0.379290605009153	0.704472075495957	0.999983439825397
MER70-int	280.931961017938	0.0593708728137246	0.167368552877064	0.359230018605644	0.719423021738181	0.999983439825397
Eutr10	880.698691949961	0.0597134840823391	0.126111048482859	0.47721351838475	0.633210085817453	0.999983439825397
LTR37B	1720.37596469098	0.0600835523947752	0.098750993086471	0.607299896611933	0.5436519069507	0.999983439825397
LTR53B	444.142336668245	0.0601028344100055	0.152586539739239	0.394804092545243	0.692987474366555	0.999983439825397
MER89	3647.0329540792	0.060549736694936	0.0776780989879938	0.78000205680098	0.43538966451869	0.999983439825397
RLTR53B_Mm	1299.9338938597	0.0606015510818148	0.108637352439638	0.563231679825193	0.573277133344997	0.999983439825397
MER70A	1072.14532403044	0.06157015967373	0.120892220259107	0.509868863104311	0.610143337246135	0.999983439825397
MT2B2	30130.7906744962	0.0615786292967089	0.0455990017016718	1.35054642815302	0.176840771585557	0.867970371378537
RMER16B	1032.29381986035	0.061957266789505	0.12274470005935	0.505939281276432	0.612899275398345	0.999983439825397
MER92C	462.742798859563	0.0620735425706638	0.149429512571588	0.417041662120705	0.676647934508911	0.999983439825397
MLT2C1	4314.98647720527	0.0623163015377038	0.0736182492486265	0.846035814776128	0.397532764985531	0.999983439825397
RLTR13D3A1	7327.50800170485	0.0626374072092652	0.0635320962228959	0.985893364021159	0.324185443609587	0.999983439825397
X1_LR	16.9363781281583	0.0628413635979783	0.109035570149675	0.668338430162198	0.503917587535255	NA
RLTR14	19832.3141183966	0.0634577418391085	0.0486279083513201	1.3050042842999	0.19189138893498	0.92772106112027
RLTR8	1826.40554471437	0.0647615704657756	0.096066797383715	0.675375040827532	0.499437518779054	0.999983439825397
LTR33A	2838.26816164149	0.0652175192830022	0.0834456075320915	0.782103198971758	0.434153926892965	0.999983439825397
LTR78	2753.17828951544	0.0656524689001354	0.082978975261619	0.79244446319356	0.428101562300378	0.999983439825397
LTR88a	251.375135288007	0.0656742425036611	0.168043863487218	0.402399866471082	0.687389768279389	0.999983439825397
MLT1E-int	38.6096880892229	0.0659603097085462	0.141001587180451	0.512788809275021	0.608099058620326	NA
LTR89	590.303366715278	0.0668605789847812	0.140369566250542	0.479694025813869	0.631444976558751	0.999983439825397
LTR81A	723.677303629206	0.066937808797412	0.132568056837061	0.504356782254813	0.614010682152965	0.999983439825397
LTR16B1	1488.84204631075	0.0669920501050169	0.105894993584075	0.632462261269362	0.527084860984	0.999983439825397
MLTR73	5896.71947663596	0.0683898598781281	0.0646891364887002	1.05750667841739	0.290280408305254	0.999983439825397
RLTR20D	6053.68746027804	0.0689714142283312	0.0663186114322268	1.04117803348673	0.297792928618738	0.999983439825397
LTR69	306.12045561014	0.0692212038940361	0.16292470585174	0.416583820607261	0.676982845665744	0.999983439825397
MLT1H-int	1814.99961455691	0.0701726348377243	0.0966943220900419	0.726304985667454	0.467651823636413	0.999983439825397
RLTR31C_MM	6317.19544283519	0.0703495667203762	0.0633930628838303	1.11010684340551	0.266952988648097	0.999983439825397
LTR81C	484.9523392529	0.0711668884522813	0.147864745654194	0.482553987993459	0.629412456093785	0.999983439825397
LTR81B	877.390022168666	0.0716061105263048	0.125861479760168	0.56934873674683	0.569119498465819	0.999983439825397
MLT1C-int	285.105393196634	0.07260513338555	0.16478893389214	0.440696772720166	0.659432533297949	0.999983439825397
MER54A	1932.41599547314	0.0755944241405784	0.0965270894027764	0.784568435151716	0.432706642939119	0.999983439825397
MLT1F	10845.6175955254	0.0767392691216233	0.0545186291741008	1.40788264985462	0.159165821447245	0.803499749233681
RLTR20A2	2752.45288243126	0.077098041049594	0.083790397416532	0.920376896905874	0.357375837379251	0.999983439825397
LTR33C	1188.24609198644	0.0771470628529746	0.112452220526101	0.691335379750828	0.489354803031308	0.999983439825397
MLTR13	1793.59727719028	0.0779429834435649	0.0982508002793313	0.796190396888257	0.425921378369257	0.999983439825397
MER57D	1520.86452547293	0.0782690737881344	0.103201535413197	0.760138408553849	0.447171856231736	0.999983439825397
MT2B	95711.5459918819	0.0809442020907223	0.040856609096629	1.98123530838966	0.0475648913216084	0.319727638455945
LTR80A	422.727462220561	0.0821327504138794	0.156401041553964	0.524592605507626	0.599866428233201	0.999983439825397
MER70C	459.098062730013	0.0829227431205671	0.149820675641497	0.552326416622583	0.580724734856632	0.999983439825397
LTR82A	1865.6379594181	0.0833597197290832	0.095805364088633	0.86974558841633	0.384439452690461	0.999983439825397
MER90	1335.90895381114	0.0835144900209273	0.110684086643717	0.754750689189891	0.450398586040567	0.999983439825397
RLTR20A2B_MM	3467.11093554021	0.0841042487673766	0.0776858353192391	1.08431064116671	0.278227088745868	0.999983439825397
LTR40A1	646.622456104167	0.0842886137417746	0.136415545635258	0.617561129575539	0.53686467397835	0.999983439825397
LTR107_Mam	443.974057922573	0.0852619514277892	0.15246344339149	0.558503206155465	0.57650081579309	0.999983439825397
MER68B	1551.4820500812	0.0853696981309168	0.104049583242002	0.821313544961513	0.411467694374459	0.999983439825397
LTR73	1180.05669579153	0.08665857324351	0.11208566105875	0.773064342181934	0.439484302715184	0.999983439825397
LTR86B1	173.63177490282	0.0877586922725751	0.1732422665767	0.50951544726018	0.61039097350943	0.999983439825397
EUTREP7	522.132544191377	0.0884617728226695	0.145060406788783	0.611082282036894	0.541145108913902	0.999983439825397
MER74B	2604.97255451763	0.088979238027528	0.0857486241747115	1.03917838368175	0.298721781770397	0.999983439825397
LTR50	3275.42900741749	0.0894632007020041	0.0807368864988982	1.1086887322943	0.267564484396618	0.999983439825397
RLTR18-int	4380.72374552954	0.0915590429179466	0.0740818239138266	1.23596999335272	0.216469717665779	0.999983439825397
RLTR14-int	14054.2258109572	0.0945568599992243	0.0513782909712809	1.84047263181903	0.065698878693168	0.404821031947609
LTR108c_Mam	71.0115318799277	0.0951748754145915	0.163313400443021	0.599281618372198	0.548985103519844	0.999983439825397
MLT1B-int	779.643829174626	0.0954191105302079	0.1325225898165	0.721264977928996	0.470746500240752	0.999983439825397
LTR45C	72.2163888713554	0.0961868040090937	0.162038763563455	0.599257207919675	0.549001378975015	0.999983439825397
RLTR42	1984.79272653532	0.0974592045023774	0.0938858067703028	1.04025203147994	0.298222823691772	0.999983439825397
LTR109A2	145.543047499256	0.098330502308397	0.174025881446459	0.557076585613437	0.577475104305734	0.999983439825397
MER21-int	692.412723821706	0.101704642345755	0.138258223293128	0.735863401150946	0.461813832260363	0.999983439825397
MER67B	1582.16680872509	0.102207505901519	0.101561579465447	1.00671076734204	0.314073786315558	0.999983439825397
MER89-int	469.443797090452	0.102959641980186	0.14953501708459	0.683528101008291	0.494273199614412	0.999983439825397
MER110-int	170.911633084903	0.103816117521095	0.173401556053365	0.587648749080428	0.55676808262573	0.999983439825397
RLTR48B	1240.89642360832	0.105184922997427	0.110450564305478	0.958732573779338	0.337693484256933	0.999983439825397
RMER12B	12583.5605853435	0.107116208048923	0.0539004487160612	1.98785207554536	0.0468280523625184	0.316466999030568
LTR86B2	158.980678295835	0.110020948584042	0.173819136550677	0.659629839843473	0.509491400347697	0.999983439825397
RLTR12B2	986.272245713139	0.11625102893	0.121454898159983	0.958573463238412	0.337773666335363	0.999983439825397
RLTR33	24736.1731155413	0.117325234232379	0.0473034839522054	2.48062224930036	0.0131153281699834	0.102397313724653
MLT1E2-int	277.146948199214	0.127209381205387	0.165846967918788	0.777090877559907	0.437105155702338	0.999983439825397
MLT1N2-int	35.1365396601705	0.132426856129615	0.138785048064943	0.959854842913769	0.337128275942497	NA
LTR108e_Mam	120.558397875796	0.135575494103297	0.173299678657387	0.774132625403826	0.438852365848544	0.999983439825397
LTR81AB	438.301125186816	0.142884273196462	0.152326498080388	0.948381212978191	0.342935420055191	0.999983439825397
