# Supplementary material for: Morc3 silences endogenous retroviruses by enabling Daxx-mediated histone H3.3 incorporation
Source: Nat Commun. 2021 Oct 14;12:5996. doi: 10.1038/s41467-021-26288-7 (PMC8516933; doi:10.1038/s41467-021-26288-7)
Supplement: Supplementary file 12 — Source Data [file 41467_2021_26288_MOESM12_ESM.zip › Source_data_folder/FigS15B_Venn_diagramm_UP_regulated_genes_Morc3_Daxx_H33_kos.txt]

gene_id	Up.in.Morc3.ko	Up.in.Daxx.ko	Up.in.H33.ko
Serpina3m	no	yes	yes
Bglap3	no	yes	yes
Cd200	yes	yes	yes
Serpina3k	no	yes	yes
Rhox5	no	yes	no
1700108F19Rik	no	yes	no
Gm364	no	yes	yes
Ube2l6	yes	yes	yes
Dppa3	no	yes	no
Tex13	no	yes	no
Xlr3c	no	yes	no
Gm6329	no	yes	yes
Dcdc2a	no	yes	no
Tuba3b	no	yes	no
Nsg2	no	yes	yes
Brdt	no	yes	yes
Scml2	no	yes	no
1700013H16Rik	no	yes	no
H2-Eb1	no	yes	no
Xlr5a	no	yes	no
Neb	no	yes	no
Smc1b	no	yes	no
Usp26	no	yes	yes
Tktl2	no	yes	no
4930550L24Rik	no	yes	no
Rhox2a	no	yes	no
Dpep3	no	yes	no
Xlr5b	no	yes	no
Heph	no	yes	no
Slc5a4b	no	yes	no
LOC666331	yes	yes	no
Iqca	no	yes	no
Grhl2	yes	yes	no
Dnajc5g	no	yes	no
Magea8	no	yes	no
Tesc	no	yes	no
Xlr4c	no	yes	no
Rhox1	no	yes	no
Tspan2	yes	yes	yes
Xlr3b	no	yes	no
Got1l1	no	yes	no
Mfap3l	yes	yes	no
4930524B15Rik	no	yes	yes
Slc1a4	no	yes	no
Magea5	no	yes	no
Nxf3	no	yes	no
Rhox2b	no	yes	no
Lama3	yes	yes	yes
Xlr5c	no	yes	no
Fat2	no	yes	no
Abat	no	yes	no
Prss50	no	yes	no
Gm9	no	yes	no
1700018B24Rik	no	yes	no
0610040F04Rik	no	yes	no
Nlrp14	no	yes	yes
Nlrp4c	no	yes	no
Cpxm2	no	yes	no
Atf3	no	yes	no
Brsk2	no	yes	no
Abca1	yes	yes	no
Adamts1	no	yes	no
Acot1	yes	yes	yes
4933427D06Rik	no	yes	no
AU022751	no	yes	yes
Pttg1	no	yes	yes
Lrrc8c	no	yes	no
Fstl5	no	yes	no
Pramel3	no	yes	no
Rbm44	no	yes	yes
Xlr3a	no	yes	no
Xlr4b	no	yes	no
Creb5	no	yes	yes
Anxa8	no	yes	no
Rhox13	no	yes	no
Timp2	no	yes	yes
Mgll	yes	yes	yes
Mmp2	no	yes	no
Lars2	no	yes	yes
Rcsd1	no	yes	no
Ly6k	no	yes	no
Gtsf1	no	yes	no
Hck	no	yes	no
H3f3b	no	yes	yes
Pmaip1	no	yes	yes
Fbn2	no	yes	no
Cox7b2	no	yes	no
Lpl	yes	yes	yes
Cd22	no	yes	yes
Sh3d19	yes	yes	no
Med12l	no	yes	yes
Serpina3n	no	yes	yes
AI662270	no	yes	no
Rhox2d	no	yes	no
Slc38a4	no	yes	no
Hunk	yes	yes	yes
Ttc39c	no	yes	yes
Xlr4a	no	yes	no
Plekhb2	no	yes	no
Asz1	no	yes	no
Magea6	no	yes	no
Mid1ip1	no	yes	yes
Cnga3	no	yes	no
Nxf2	no	yes	no
Aass	yes	yes	no
Tmem40	yes	yes	yes
Taf9b	no	yes	no
Chst3	no	yes	no
Colec12	no	yes	yes
Herc6	no	yes	no
Mdfic	no	yes	no
Sfrp2	yes	yes	yes
Retsat	no	yes	no
Hormad1	no	yes	no
Itgb5	no	yes	no
Rgcc	no	yes	no
Gpx6	no	yes	no
Gm21283	no	yes	no
Ccdc152	no	yes	no
Rftn1	no	yes	no
Gca	no	yes	yes
Apcdd1	yes	yes	yes
Qpct	no	yes	no
Fcgrt	no	yes	no
Prss42	no	yes	no
Epcam	yes	yes	yes
3830403N18Rik	no	yes	no
Ddhd1	yes	yes	yes
Pgbd5	no	yes	no
Ptprtos	no	yes	no
Arhgap44	no	yes	yes
4930591A17Rik	no	yes	no
Parp9	no	yes	yes
Smtnl1	yes	yes	no
Arl4d	no	yes	no
Tuba3a	no	yes	no
Gm10439	no	yes	no
Elavl3	no	yes	no
Gch1	no	yes	no
Sohlh2	no	yes	yes
Wdr96	no	yes	no
Spsb1	no	yes	no
Plet1	no	yes	no
Echdc2	yes	yes	yes
Atp10a	no	yes	no
Ocln	no	yes	yes
Col1a1	no	yes	no
Rassf4	no	yes	no
Magea2	no	yes	no
Col2a1	no	yes	no
Fgfrl1	no	yes	no
Wfdc15a	no	yes	no
Dapk2	no	yes	no
Nell2	no	yes	no
Dazl	no	yes	no
Xlr	no	yes	no
Mlxipl	no	yes	no
1500009L16Rik	no	yes	yes
Steap3	no	yes	no
P4ha1	no	yes	no
Rap1gap2	no	yes	yes
Gm5635	no	yes	no
Rhbdf1	no	yes	no
Sstr5	no	yes	no
Itpr2	no	yes	no
Esrp1	yes	yes	yes
Mroh4	no	yes	no
Rusc2	yes	yes	no
Fkbp6	no	yes	no
Pdpn	no	yes	no
Gm14458	no	yes	no
Plxnd1	no	yes	no
Sphk1	no	yes	no
Ust	no	yes	no
Carhsp1	no	yes	yes
Tlr2	yes	yes	yes
Lonrf3	no	yes	yes
Casr	no	yes	yes
Mfsd6	no	yes	no
Hal	no	yes	no
Gpnmb	no	yes	yes
H2afx	no	yes	no
Gm6880	no	yes	no
Megf11	no	yes	no
Magea3	no	yes	no
Osr2	no	yes	no
Catsperg1	no	yes	no
Aurkc	no	yes	yes
Ttc29	no	yes	no
Rcn3	no	yes	no
Magohb	no	yes	no
Serpinb6c	no	yes	yes
Hrc	no	yes	no
Clic6	no	yes	no
Entpd3	no	yes	no
Rhox2c	no	yes	no
Popdc3	no	yes	no
Slc25a31	no	yes	no
Vegfa	no	yes	no
1700019B21Rik	no	yes	no
Ppp1r16b	no	yes	no
2900011O08Rik	no	yes	no
Cyr61	no	yes	no
Otud6a	no	yes	yes
Stxbp5l	no	yes	no
Miip	no	yes	no
Fgf13	no	yes	no
Baz1a	no	yes	yes
Phka1	no	yes	yes
Cmklr1	no	yes	no
Emb	no	yes	no
H2-Bl	no	yes	no
Atf4	no	yes	no
Nptx2	no	yes	no
Atp1b2	no	yes	no
Kank4	no	yes	no
Epb4.1l5	no	yes	no
Gadd45b	no	yes	no
Fank1	no	yes	no
Scgb2b3	no	yes	no
Slc43a3	no	yes	yes
Nckap1l	no	yes	no
Slc30a10	no	yes	no
D2hgdh	no	yes	no
Gm2a	no	yes	yes
Slc4a7	no	yes	no
Kalrn	no	yes	no
Glipr2	no	yes	no
Camk2b	no	yes	no
Snhg11	no	yes	yes
Gpt2	no	yes	no
Trank1	no	yes	no
Stc2	no	yes	yes
C130074G19Rik	no	yes	no
Dusp9	no	yes	no
Gprasp2	no	yes	no
Tnfrsf19	no	yes	no
Zfp516	yes	yes	no
E330020D12Rik	no	yes	no
Rasa4	no	yes	no
Kcnk1	no	yes	no
Nlrp4f	no	yes	no
Pou6f1	no	yes	no
Rhobtb3	no	yes	yes
Tdrd12	no	yes	no
Tpbg	no	yes	no
Dpysl2	no	yes	no
Cdkn1a	no	yes	no
Mpv17l	no	yes	yes
Nin	no	yes	no
Efr3b	no	yes	no
Ephb2	no	yes	no
Rtn1	no	yes	yes
Pim1	no	yes	no
Gstp2	yes	yes	yes
Hydin	no	yes	no
Eps8	yes	yes	yes
Tes	no	yes	yes
Pcmtd1	yes	yes	yes
Herpud1	no	yes	no
Dclk2	yes	yes	yes
Lnpep	yes	yes	no
Smoc1	no	yes	yes
Lyn	no	yes	no
Adrb3	yes	yes	yes
Pnma5	no	yes	no
Mrs2	no	yes	no
Cpd	no	yes	yes
Sycp1	no	yes	no
Hdgfrp3	no	yes	yes
Osbpl10	yes	yes	yes
Galnt7	no	yes	yes
Ralb	no	yes	no
Gpd1l	no	yes	no
Prps2	no	yes	no
Akt3	no	yes	yes
Car2	yes	yes	no
Ppp2r2c	no	yes	no
Stk31	no	yes	no
Pfkp	no	yes	yes
Rdm1	yes	yes	yes
Sh3bgrl2	no	yes	no
Bbx	no	yes	no
Apela	no	yes	no
Ptpn13	no	yes	no
Tmem263	no	yes	yes
Nid1	no	yes	no
Inpp5d	no	yes	no
Scp2	no	yes	yes
Alad	no	yes	no
Gfpt2	no	yes	no
Me1	no	yes	no
Arfgef1	no	yes	no
Rnf17	no	yes	yes
Spg20	no	no	yes
Hmga2	yes	no	yes
Fmn2	yes	no	yes
Tmem64	no	no	yes
BC049730	no	no	yes
Casp8	no	no	yes
Bspry	no	no	yes
Plch1	no	no	yes
Cfh	no	no	yes
Jph1	no	no	yes
Stra8	no	no	yes
Gpr135	no	no	yes
Rhobtb1	no	no	yes
Serpine1	no	no	yes
Kif21a	no	no	yes
Parp12	no	no	yes
Cldn7	no	no	yes
Galnt3	no	no	yes
Sfn	no	no	yes
Tuft1	no	no	yes
Grb7	no	no	yes
Rpgrip1	no	no	yes
Grin2c	yes	no	yes
Hpgd	no	no	yes
Mep1b	no	no	yes
Dpp4	no	no	yes
Enox1	no	no	yes
Abo	no	no	yes
Pctp	no	no	yes
Sycp3	no	no	yes
Syt9	yes	no	yes
Oas1a	no	no	yes
Arhgap27	no	no	yes
Specc1	no	no	yes
Cbr3	no	no	yes
Sertm1	no	no	yes
Ankrd45	no	no	yes
Baiap2l1	no	no	yes
L3hypdh	no	no	yes
Bpifb5	no	no	yes
Stk39	no	no	yes
Ankrd33b	yes	no	yes
Prom1	no	no	yes
Flt4	no	no	yes
Klhl5	no	no	yes
Gng2	no	no	yes
Col6a3	no	no	yes
Serpinf1	no	no	yes
Prpf40b	no	no	yes
Gpr126	no	no	yes
Tmem30b	no	no	yes
Tspan7	no	no	yes
Pxdn	no	no	yes
Pbx3	no	no	yes
Cds2	no	no	yes
Pde3b	no	no	yes
Mael	no	no	yes
Dennd5b	no	no	yes
Tex15	no	no	yes
4930452B06Rik	yes	no	yes
Trim50	no	no	yes
Spag16	no	no	yes
Liph	no	no	yes
Slc19a3	no	no	yes
Psme4	yes	no	yes
Tmem8	no	no	yes
Tcfl5	no	no	yes
Ssh2	no	no	yes
B4galnt2	no	no	yes
H2-K1	no	no	yes
Bglap2	no	no	yes
Ica1	no	no	yes
Pgr	no	no	yes
Mndal	no	no	yes
Sh3rf2	no	no	yes
Dtx3l	no	no	yes
Nrip3	no	no	yes
Ap1m2	yes	no	yes
Fam115a	no	no	yes
Kcnip3	no	no	yes
Apobec2	no	no	yes
Pde5a	no	no	yes
Dusp1	no	no	yes
Nat8l	no	no	yes
Ehhadh	no	no	yes
Tacstd2	no	no	yes
Nrros	no	no	yes
C2cd2	no	no	yes
Eif2b5	no	no	yes
9430020K01Rik	no	no	yes
Fbn1	no	no	yes
Nlrp9b	no	no	yes
Hmgn5	no	no	yes
Map3k15	no	no	yes
H2-Ab1	no	no	yes
Glcci1	no	no	yes
Mlph	no	no	yes
Pianp	no	no	yes
Mtus2	no	no	yes
Rhbdl3	no	no	yes
Ndnf	no	no	yes
Mzb1	no	no	yes
Lonrf2	no	no	yes
Fut2	no	no	yes
Pdcl2	no	no	yes
Snx7	no	no	yes
Lpcat1	yes	no	yes
Igf2bp2	no	no	yes
Fam159b	no	no	yes
Prrt3	no	no	yes
Prrg1	no	no	yes
Grip1	no	no	yes
Rbm20	no	no	yes
Fgfbp1	no	no	yes
Phactr2	no	no	yes
Myh10	no	no	yes
Inadl	no	no	yes
Ccdc85a	yes	no	yes
Kndc1	no	no	yes
Rnf217	no	no	yes
Ldoc1	no	no	yes
Cdh4	no	no	yes
Nuggc	yes	no	yes
Reep1	no	no	yes
Slc6a15	no	no	yes
Gcnt4	no	no	yes
Tnfrsf8	no	no	yes
Lmo2	no	no	yes
Wwc1	no	no	yes
Taf7l	no	no	yes
Tcn2	no	no	yes
Pecam1	no	no	yes
Rnf125	yes	no	yes
Fam221a	no	no	yes
Tmem63c	no	no	yes
Arhgef16	no	no	yes
Cachd1	no	no	yes
Efnb3	no	no	yes
Dppa2	no	no	yes
Tmem144	no	no	yes
Mapk4	no	no	yes
Gimap9	no	no	yes
Ccdc169	no	no	yes
Rsph4a	no	no	yes
Cadps2	no	no	yes
Pigl	no	no	yes
Zfp711	no	no	yes
Cables1	no	no	yes
Camk2n2	no	no	yes
Mpdu1	no	no	yes
Trim16	no	no	yes
Gprc5c	no	no	yes
Ccdc172	no	no	yes
Spop	no	no	yes
Lactb	no	no	yes
Pla2g10	no	no	yes
Slc16a10	no	no	yes
Atxn1	no	no	yes
Iqcg	no	no	yes
Ptpro	no	no	yes
Rap1gds1	no	no	yes
Usp25	no	no	yes
Stox2	no	no	yes
Rnf128	no	no	yes
Usp43	no	no	yes
Fam25c	yes	no	yes
Vat1	no	no	yes
Lgals9	no	no	yes
Farp1	no	no	yes
Krcc1	no	no	yes
Treml2	no	no	yes
Smpdl3b	no	no	yes
Lpin3	no	no	yes
Pla2g5	no	no	yes
Xk	no	no	yes
Fgd5	no	no	yes
Amph	no	no	yes
Nlrp4a	no	no	yes
Arhgef40	no	no	yes
Ahsg	no	no	yes
Bcl2l14	no	no	yes
3110002H16Rik	yes	no	yes
Cd59a	yes	no	yes
Ccdc91	no	no	yes
Capn11	no	no	yes
Nlrc4	yes	no	yes
Slc35a5	no	no	yes
Elmo1	no	no	yes
Fgd4	no	no	yes
Aldh1l2	no	no	yes
Tmem45a	no	no	yes
Sec14l2	no	no	yes
Faxc	no	no	yes
L2hgdh	no	no	yes
Cobll1	no	no	yes
Trib1	no	no	yes
Gab2	no	no	yes
Suz12	yes	no	yes
Myh3	no	no	yes
Gpc3	no	no	yes
Apoe	no	no	yes
Snx25	no	no	yes
Fam57a	no	no	yes
Nagk	no	no	yes
Ppp1r26	no	no	yes
Arnt2	no	no	yes
March8	no	no	yes
Emp2	no	no	yes
2610015P09Rik	no	no	yes
Cyb5d2	no	no	yes
Rgs9	no	no	yes
Zic2	no	no	yes
Cyct	no	no	yes
Mtss1	no	no	yes
Zswim5	no	no	yes
Rab34	no	no	yes
Prss16	no	no	yes
Cdcp1	no	no	yes
Smo	no	no	yes
Fetub	yes	no	yes
Rab43	no	no	yes
Endog	no	no	yes
Nefl	no	no	yes
Myo1d	no	no	yes
Hspa4l	no	no	yes
2610528J11Rik	no	no	yes
Mif4gd	no	no	yes
Ildr1	no	no	yes
Cntnap2	yes	no	yes
Hivep1	no	no	yes
Arhgap26	no	no	yes
Stau2	no	no	yes
Zhx1	no	no	yes
D7Ertd715e	no	no	yes
Nt5e	no	no	yes
Trim12c	no	no	yes
Arhgef5	no	no	yes
Scnn1a	no	no	yes
Prkch	no	no	yes
Fam46a	no	no	yes
Ispd	no	no	yes
Ptprd	no	no	yes
Igfbp3	no	no	yes
Tmem173	no	no	yes
Adrbk2	no	no	yes
Spata6	no	no	yes
Il1r1	no	no	yes
Lacc1	no	no	yes
Rnf157	no	no	yes
Rnf103	no	no	yes
Slc30a2	no	no	yes
Ift122	no	no	yes
Adh1	no	no	yes
F3	no	no	yes
Faah	no	no	yes
Gmfg	no	no	yes
Aldh3a2	no	no	yes
B3glct	yes	no	yes
Pgm2	no	no	yes
Cep41	no	no	yes
Elmo3	no	no	yes
Vamp8	no	no	yes
E130012A19Rik	no	no	yes
Hmgn3	no	no	yes
Ccdc114	no	no	yes
Ttll4	no	no	yes
Parva	no	no	yes
Mkrn1	no	no	yes
Ifi35	no	no	yes
Rpe	yes	no	yes
Crlf2	no	no	yes
Sos2	no	no	yes
St6gal1	no	no	yes
Ankrd40	no	no	yes
Lrmp	no	no	yes
Zfp62	no	no	yes
Fam84b	no	no	yes
Rragd	no	no	yes
Zbed3	no	no	yes
Sccpdh	no	no	yes
Olfm1	no	no	yes
Ogfod2	no	no	yes
Pitpna	no	no	yes
Homer1	no	no	yes
Pdzrn3	no	no	yes
Ciart	no	no	yes
Abcc5	yes	no	yes
Nup62cl	no	no	yes
Tanc2	no	no	yes
Ccdc71l	no	no	yes
Uggt2	no	no	yes
Actg1	no	no	yes
Adtrp	no	no	yes
Tk1	no	no	yes
Gm11545	no	no	yes
Gm6548	no	no	yes
Cyba	no	no	yes
Myh13	no	no	yes
Neurl4	no	no	yes
Ccdc126	yes	no	yes
Zfp219	no	no	yes
Necab1	no	no	yes
Uckl1	no	no	yes
Sept8	no	no	yes
3632451O06Rik	no	no	yes
Git1	no	no	yes
Grcc10	no	no	yes
Map3k3	no	no	yes
Xkr7	no	no	yes
Fam83g	no	no	yes
Brip1	no	no	yes
Aff3	no	no	yes
Slc27a2	no	no	yes
Nbea	no	no	yes
Fdxr	yes	no	yes
Vmn2r2	no	no	yes
Ckmt1	no	no	yes
Tbkbp1	no	no	yes
Syce1	no	no	yes
Sarm1	no	no	yes
Rab11fip5	no	no	yes
Ift43	no	no	yes
Tnik	no	no	yes
Ank2	no	no	yes
Tspan5	no	no	yes
Aarsd1	no	no	yes
Enpp3	yes	no	yes
Nedd4l	no	no	yes
Tmeff1	no	no	yes
Arhgef3	no	no	yes
1700019D03Rik	yes	no	yes
Atf7ip2	yes	no	yes
Dis3l	no	no	yes
Ctgf	no	no	yes
Cul1	no	no	yes
Tbcd	no	no	yes
Tusc3	no	no	yes
Spag9	no	no	yes
Ikzf3	no	no	yes
Stk17b	no	no	yes
Gpcpd1	no	no	yes
Slk	no	no	yes
Stag3	no	no	yes
Lrrc42	no	no	yes
Amfr	no	no	yes
Ddx58	yes	no	yes
Ube2g1	no	no	yes
Phldb2	no	no	yes
Chmp2b	no	no	yes
Stx8	no	no	yes
Abr	no	no	yes
Plekhm1	no	no	yes
Ccbl2	no	no	yes
4930447C04Rik	no	no	yes
Elf4	no	no	yes
Daam1	no	no	yes
2610301B20Rik	no	no	yes
Bphl	no	no	yes
Zer1	yes	no	yes
Ogdh	no	no	yes
Fam162a	no	no	yes
Hmgn2	no	no	yes
Gemin4	no	no	yes
Adprh	yes	no	yes
Lrig1	no	no	yes
Prr14	no	no	yes
Rims2	no	no	yes
Asb3	no	no	yes
Dusp16	no	no	yes
Heca	no	no	yes
Fam168a	no	no	yes
Jup	yes	no	yes
Ripk3	no	no	yes
Cnot8	no	no	yes
Tex19.1	no	no	yes
Dcaf5	no	no	yes
Dnm1l	yes	no	yes
Pls1	no	no	yes
Mpdz	no	no	yes
Adcy1	no	no	yes
Hebp1	no	no	yes
Dynll2	no	no	yes
Myo1f	no	no	yes
Vash1	no	no	yes
Mks1	no	no	yes
Crat	no	no	yes
Acsl5	no	no	yes
Chek1	no	no	yes
Fancl	no	no	yes
Ube2z	no	no	yes
Clec16a	no	no	yes
Ttc21b	no	no	yes
Lgalsl	no	no	yes
Shoc2	no	no	yes
Sqstm1	no	no	yes
Nf2	no	no	yes
G6pc3	no	no	yes
Aldh1l1	no	no	yes
Ugp2	no	no	yes
Magi3	no	no	yes
Pnrc1	no	no	yes
Pacs1	no	no	yes
Yipf1	no	no	yes
Ublcp1	no	no	yes
Slc35b4	no	no	yes
Arhgef2	no	no	yes
Ttyh3	no	no	yes
Uimc1	no	no	yes
A730082K24Rik	no	no	yes
Brca1	no	no	yes
Lancl2	no	no	yes
Kirrel	no	no	yes
Pvrl3	no	no	yes
Svil	no	no	yes
Gstm1	no	no	yes
Trim37	no	no	yes
Gid4	no	no	yes
Arf2	no	no	yes
Pla1a	yes	no	yes
Rad50	no	no	yes
9130011E15Rik	no	no	yes
Ict1	no	no	yes
BC030867	no	no	yes
Cenpv	no	no	yes
Nefh	no	no	yes
Dnmt3a	no	no	yes
Maml1	no	no	yes
Fbxl20	no	no	yes
Sgsm2	no	no	yes
Sec22a	no	no	yes
Lzts2	no	no	yes
Dsn1	no	no	yes
2810474O19Rik	yes	no	yes
Hook1	no	no	yes
Iqcb1	no	no	yes
Tex264	no	no	yes
Ppp1r9b	no	no	yes
Ranbp17	no	no	yes
Obsl1	no	no	yes
Rabep1	no	no	yes
Cyb561	no	no	yes
Ascc2	no	no	yes
Lrrfip2	no	no	yes
Phf23	no	no	yes
Syngr2	no	no	yes
Tex2	no	no	yes
Mkl2	no	no	yes
Crk	no	no	yes
Vps53	no	no	yes
Tapbp	no	no	yes
Cep170b	no	no	yes
Sptbn1	no	no	yes
Plekha5	no	no	yes
St14	no	no	yes
Fbxo30	yes	no	yes
Pard3	no	no	yes
Cox10	no	no	yes
Rtn3	no	no	yes
Fam222b	no	no	yes
Bex4	no	no	yes
Chmp3	no	no	yes
Etfdh	no	no	yes
Chmp6	no	no	yes
Ipmk	no	no	yes
Cnot6	no	no	yes
Epb4.1l1	no	no	yes
Abcg2	no	no	yes
Prkcd	no	no	yes
Gps2	no	no	yes
Xbp1	no	no	yes
Lsr	no	no	yes
Rffl	no	no	yes
Smg6	no	no	yes
Helz	no	no	yes
Wrap53	no	no	yes
Iqgap3	no	no	yes
Exoc6b	no	no	yes
Glud1	no	no	yes
Ccne1	no	no	yes
Kpna1	no	no	yes
Rimklb	no	no	yes
Coasy	no	no	yes
Taf15	no	no	yes
Eea1	no	no	yes
B3gnt2	no	no	yes
Uchl1	no	no	yes
Asap1	no	no	yes
Amz2	no	no	yes
Nit2	no	no	yes
Ptpn12	no	no	yes
Mier3	no	no	yes
Bcat1	yes	no	yes
Med9	no	no	yes
Zkscan17	no	no	yes
Jkamp	no	no	yes
Atxn7l3	no	no	yes
Ndel1	no	no	yes
Usp32	no	no	yes
Purb	no	no	yes
Ephx2	yes	no	yes
Sdf2	no	no	yes
Dhx40	no	no	yes
B4galnt3	no	no	yes
Aff4	no	no	yes
Etnk1	no	no	yes
Mgrn1	no	no	yes
Klhl24	no	no	yes
Pcgf2	no	no	yes
Hus1	no	no	yes
Wipf2	no	no	yes
Erc1	no	no	yes
Gng12	no	no	yes
Nfu1	yes	no	yes
4930453N24Rik	no	no	yes
Phf12	no	no	yes
0610010F05Rik	no	no	yes
Oxct1	no	no	yes
Etv6	no	no	yes
Ncor1	yes	no	yes
Gps1	no	no	yes
Sept9	no	no	yes
Ppp2ca	no	no	yes
Tmed8	no	no	yes
Utp6	no	no	yes
Ctdspl2	no	no	yes
Rgl2	no	no	yes
Dctn4	no	no	yes
Guk1	no	no	yes
Cdc42ep4	no	no	yes
Eral1	no	no	yes
Cldn4	no	no	yes
Vps54	no	no	yes
Sertad2	no	no	yes
Nme1	no	no	yes
Smurf2	no	no	yes
Stxbp2	no	no	yes
Map2k4	no	no	yes
Desi2	no	no	yes
Snap47	no	no	yes
Dbnl	no	no	yes
Igf2bp3	yes	no	yes
Fxr2	no	no	yes
Rnf145	no	no	yes
Usp12	no	no	yes
Rnf38	no	no	yes
Xylt2	no	no	yes
Hap1	no	no	yes
Sec14l1	no	no	yes
Cdc42se2	no	no	yes
Rasa1	no	no	yes
Rtn4	no	no	yes
Ccdc50	no	no	yes
Cwc27	no	no	yes
Pex13	no	no	yes
Klf11	no	no	yes
Limk2	no	no	yes
Cops3	no	no	yes
Fignl1	no	no	yes
Ncoa2	no	no	yes
Msl1	no	no	yes
Psmb6	no	no	yes
Cdc6	no	no	yes
Acp6	yes	no	yes
Tbc1d13	yes	no	yes
Nxt2	no	no	yes
Hint1	no	no	yes
Ncoa1	no	no	yes
Stk3	no	no	yes
Etaa1	no	no	yes
Eftud2	no	no	yes
Smek2	no	no	yes
Elf2	no	no	yes
Sar1b	no	no	yes
Tgif1	no	no	yes
Pdxdc1	no	no	yes
Mrpl45	no	no	yes
Ccdc55	no	no	yes
Dut	no	no	yes
Dsg2	yes	no	yes
Mis12	no	no	yes
Gemin5	no	no	yes
Senp3	no	no	yes
Manba	no	no	yes
Blmh	no	no	yes
Smarce1	no	no	yes
Aftph	no	no	yes
Arrdc4	no	no	yes
Mrpl38	no	no	yes
Rfx7	no	no	yes
Cpt1a	no	no	yes
Mrpl10	no	no	yes
Ap2b1	no	no	yes
Casc3	no	no	yes
Vmp1	no	no	yes
Cops7a	no	no	yes
Sf3a1	no	no	yes
Nipsnap1	no	no	yes
Kras	no	no	yes
Clint1	no	no	yes
Tlk2	no	no	yes
Rnf216	yes	no	yes
Cstb	no	no	yes
Ccny	no	no	yes
Slc9a3r1	yes	no	yes
Trap1a	no	no	yes
Nploc4	no	no	yes
Ankfy1	no	no	yes
Suclg1	no	no	yes
Rptor	no	no	yes
Pelp1	no	no	yes
Tfg	no	no	yes
Copg2	no	no	yes
Pak2	no	no	yes
2610507B11Rik	no	no	yes
Uqcrq	no	no	yes
Nfe2l1	no	no	yes
Fbxw11	no	no	yes
Kdm6b	no	no	yes
Eif4a1	no	no	yes
Gpd2	no	no	yes
Zmiz2	no	no	yes
Mthfd2	no	no	yes
Ddx42	no	no	yes
Etfa	no	no	yes
Usp22	no	no	yes
Irak3	yes	no	no
1700030C10Rik	yes	no	no
B4galt6	yes	no	no
Gpa33	yes	no	no
Slc23a1	yes	no	no
Epha4	yes	no	no
Dnajc21	yes	no	no
Gm5595	yes	no	no
Etl4	yes	no	no
Nap1l2	yes	no	no
Cdyl2	yes	no	no
Etv1	yes	no	no
A930004D18Rik	yes	no	no
Pkp2	yes	no	no
Eif2s2	yes	no	no
Klk1	yes	no	no
Ifitm3	yes	no	no
Ell2	yes	no	no
Mllt10	yes	no	no
Tsx	yes	no	no
Gm3604	yes	no	no
Gm7120	yes	no	no
Soga3	yes	no	no
Frmd4b	yes	no	no
Sqle	yes	no	no
Akr1b8	yes	no	no
Lgals3	yes	no	no
4930519F16Rik	yes	no	no
Dusp27	yes	no	no
1700061G19Rik	yes	no	no
Tbx20	yes	no	no
Atf7ip	yes	no	no
Slc35g1	yes	no	no
Bdh1	yes	no	no
Rmdn2	yes	no	no
Samd5	yes	no	no
Pmel	yes	no	no
Srcrb4d	yes	no	no
Egr1	yes	no	no
Msh2	yes	no	no
Zmat4	yes	no	no
Etv5	yes	no	no
Zfp459	yes	no	no
Glrx	yes	no	no
Ptk2b	yes	no	no
Acad9	yes	no	no
Morc1	yes	no	no
Mt2	yes	no	no
Prex2	yes	no	no
Hltf	yes	no	no
E2f8	yes	no	no
Hmha1	yes	no	no
9830147E19Rik	yes	no	no
Prob1	yes	no	no
Bag3	yes	no	no
Adrb1	yes	no	no
Setx	yes	no	no
Pmm1	yes	no	no
Sh3gl2	yes	no	no
Pml	yes	no	no
Slc28a1	yes	no	no
Zfp808	yes	no	no
9330159F19Rik	yes	no	no
Cdh3	yes	no	no
Fsd1l	yes	no	no
Trim2	yes	no	no
Plac8	yes	no	no
Mitf	yes	no	no
Pla2g1b	yes	no	no
Ccdc141	yes	no	no
Zfp961	yes	no	no
Atp6v0a4	yes	no	no
Sfi1	yes	no	no
Cox17	yes	no	no
Gstp1	yes	no	no
Lad1	yes	no	no
9030025P20Rik	yes	no	no
Enc1	yes	no	no
F2rl1	yes	no	no
Bambi	yes	no	no
Hspb1	yes	no	no
Hsd17b14	yes	no	no
Helb	yes	no	no
Tmem132d	yes	no	no
Tmsb4x	yes	no	no
Dppa5a	yes	no	no
Trim24	yes	no	no
Mt1	yes	no	no
Bcor	yes	no	no
Llph	yes	no	no
Rab31	yes	no	no
Clec11a	yes	no	no
Ttn	yes	no	no
Gm9833	yes	no	no
Tmem47	yes	no	no
Map10	yes	no	no
Ntpcr	yes	no	no
Skida1	yes	no	no
Pcolce2	yes	no	no
Grk6	yes	no	no
B3galnt1	yes	no	no
Pramef12	yes	no	no
Ubqln4	yes	no	no
Mcam	yes	no	no
Dr1	yes	no	no
Klhl7	yes	no	no
Zfp654	yes	no	no
Yes1	yes	no	no
Stx3	yes	no	no
Fcgr3	yes	no	no
D3Ertd254e	yes	no	no
Med22	yes	no	no
Tmsb10	yes	no	no
Polr2a	yes	no	no
Gdpd3	yes	no	no
Morf4l2	yes	no	no
Strap	yes	no	no
Gldc	yes	no	no
Tuba4a	yes	no	no
Vangl1	yes	no	no
Ssr2	yes	no	no
Slc44a1	yes	no	no
Gpbp1	yes	no	no
Ctnnd1	yes	no	no
Eif4a2	yes	no	no
2410002F23Rik	yes	no	no
Klf9	yes	no	no
Atrx	yes	no	no
Ptprk	yes	no	no
Myef2	yes	no	no
Eif4ebp1	yes	no	no
Tra2a	yes	no	no
Rtel1	yes	no	no
Acly	yes	no	no
Cox6c	yes	no	no
Smc3	yes	no	no
AI427809	yes	no	no
Odc1	yes	no	no
Dstn	yes	no	no
