# Supplementary material for: Morc3 silences endogenous retroviruses by enabling Daxx-mediated histone H3.3 incorporation
Source: Nat Commun. 2021 Oct 14;12:5996. doi: 10.1038/s41467-021-26288-7 (PMC8516933; doi:10.1038/s41467-021-26288-7)
Supplement: Supplementary file 12 — Source Data [file 41467_2021_26288_MOESM12_ESM.zip › Source_data_folder/Fig6A_Morc3_ChIP_MS_interactors.txt]

Symbol	logFC	NegLogPvalMod
Morc3	12.8619807634955	7.34243638804919
Sumo2	12.0017622779348	6.04926011200754
Dynll1	11.9467184309384	7.90156287027881
Sumo1	10.9392316492069	7.94373763821513
Anp32a	9.48105153764407	6.84277127652198
Sumo3	9.27560898304166	6.70525023059541
Mcm3	8.97397846331641	6.92809051574544
Cbx5	8.46204108032667	6.12351479300799
Trim24	8.16266094657638	6.41520043556071
Anp32e	7.96456563538073	6.06747266596286
Srsf3	7.93676348897346	6.40991093465902
Dnajc8	7.86357498028645	5.95277571125742
Trim28	7.82561546498354	6.35329058716873
Cfdp1	7.78043434129284	5.83636254649962
Pgk1	7.75052640509842	5.8440734208805
Tcea1	7.40003902676279	5.31056796088821
Ppm1g	7.37472148141893	5.66071055128386
Prpf19	7.34133954816084	6.04921835198446
Rbbp4	7.23931328302372	6.02173186229344
Hnrnpd	7.16502539215434	4.63136834893665
Sall4	7.04715442516148	5.29464815414748
Dynll2	6.82989137519163	5.37901279092879
Kiaa1551	6.70461396034955	5.60162043019528
Pin1	6.64838697649267	5.48114545126619
Sarnp	6.60892607455453	5.34584666665765
Mcm6	6.60687643156381	4.88145411882966
Hmgb1	6.53905131132797	5.49533168465719
Ptma	6.52818576343779	4.90877155139329
Dpy30	6.52442302380046	4.94339339986974
Wdhd1	6.48417165091725	5.2980985650195
Trim33	6.46850536661249	5.20790823229187
Znf281	6.44749398084165	4.87962100154462
Pcnp	6.40736672495058	4.79572709312641
Sfpq	6.39892187269202	4.49182622158366
Dnaja1	6.39852989120614	4.6321864673887
Rbbp7	6.37170760904124	5.34580493503886
Rpa3	6.36795318668739	5.32057337312843
Nono	6.33749211005936	5.23819892380975
Hnrnpc	6.32293146409125	3.75251622612748
Ik	6.30679995284507	5.27838400011561
Msh6	6.29385624289162	5.11450723455086
Ruvbl1	6.25716009434017	5.17962793018602
Hnrnpab	6.25606927668672	5.22633213999259
Cbx1	6.20524430364478	5.41280401557281
Anp32b	6.16254321032081	5.03810311484592
Eif4a3	6.13897072514109	4.74506887617944
Atf1	6.05869020356448	4.72334361728361
Ptbp1	6.0391043151566	5.06908008817751
Cwc15	6.02932358892375	5.19965876453709
Set	6.01612945415828	4.86675055190777
Ctbp2	5.96799718966435	4.12730139670837
Rnf2	5.95181713761315	4.61524962431588
Tardbp	5.93741851874145	4.09373655364857
Ube2i	5.91579710393437	4.61961728217762
Hdac1	5.85983652283763	4.86527157778938
Rpl38	5.83647908573645	4.65761453985262
Hnrnpdl	5.82772477833363	4.87527935287408
Uhrf1	5.80396451407744	4.56945622616236
Usp45	5.78671142815963	3.01911314688393
Msh2	5.78629149530444	4.52107783573745
Khsrp	5.74109466309783	4.47671638385498
Rpa1	5.73641907138151	4.94436706568537
Fubp1	5.69263780643506	4.82035480897621
Hnrnpa0	5.65728230166147	3.5370141774939
Cbx3	5.64624555025228	4.63556873968843
Hspb1	5.63248906732429	4.89720716124698
Ruvbl2	5.6189710293574	4.75743393784993
Hells	5.61642761294497	4.36566746320549
Akr1b1	5.6152771933119	4.69628663946579
Pcbp2	5.61064728427859	4.48616423800091
Hmgb2	5.58782512371397	4.6026876029273
Rcc2	5.53431848987035	4.81419701800364
Snrpd2	5.53397620497547	4.41406558007907
Rif1	5.50046028870147	4.10580655218699
Hist1h2bc	5.48362674635683	2.52825136194134
Mif	5.47161869135744	3.98591571128134
Gatad2a	5.43503839980956	4.31386336075797
Ywhae	5.39654936102307	3.78940396479134
Ddx1	5.39379360523174	4.76529034063337
Hnrnpl	5.38123715126571	4.20072339067567
Ddx5	5.37578585549545	3.72257350466728
Mbd3	5.3575310360613	4.504917698123
Txnl1	5.32582076157365	4.5518842697925
Sugt1	5.32544831479546	4.3033763668067
Cdc5l	5.32187904885346	3.94203519828087
Hist1h1a	5.31599748186047	4.34993848273703
Hspa4	5.30704928503345	3.45669248155768
Brd4	5.28690354508637	4.37806164832773
Smndc1	5.27701069397067	3.86854895217638
Ywhag	5.27297033902023	4.21301350809011
Fus	5.24940076589987	3.4337595174305
Nasp	5.22910322440373	3.46827355458179
Hnrnpk	5.22664180963229	4.43536238336754
Spag7	5.21823411392911	4.36987369704152
Ppid	5.20183500401367	3.97365361147434
Mta2	5.1920145790899	4.16683269022789
Dnaja2	5.170048261348	4.52121794745756
Hnrnpm	5.16508253738931	4.29156887973891
Brd2	5.16068203655893	3.50011572751695
Pabpn1	5.15477135199799	4.42481494456777
U2af1	5.12418272266553	3.79140682893427
Ptges3	5.1144657740431	3.71625545365052
Luc7l	5.0936002805316	3.78511663878762
Lsm3	5.08261189040217	3.15370930250416
Dek	5.06021958820831	4.00129403424852
Cct6a	5.06008529170589	4.41961223372735
Rack1	5.0597801552501	4.28137741371845
Fen1	5.05576386108118	3.34727041469654
Wdr12	5.04376579839024	4.3572410999618
Fkbp1a	5.02283078220294	4.12581365528231
Dis3	5.01425897601117	4.47900613429243
Rad23b	5.01141173085094	3.9245607248106
Hnrnpf	5.00396198488583	4.41418125431898
Ddx17	4.96991174500844	4.22011686295197
Ciapin1	4.96405431231642	4.17651547733209
Tceb1	4.95968210328648	4.28637281833579
Snrnp70	4.94735299786322	2.88678906709136
Supt16h	4.93973964108235	3.97766574962868
Emc8	4.92980041080078	4.12718050521368
Tra2b	4.92481718889802	4.32073777047871
Txn	4.92390908967477	3.70142489387685
Khdrbs1	4.92023229960333	3.15926520509806
Chd4	4.91673081243246	3.84674772862381
Dppa4	4.9066515252903	3.84140856890325
Rcc1	4.84186969217251	3.37767387531938
Hnrnpa3	4.83587862715033	3.71821054770266
Glrx3	4.81878492253323	3.99837902252291
Sf1	4.81490362030355	3.3809270919413
Ubxn1	4.7921646936265	4.08451666060063
Esrrb	4.78730898693431	4.15717240821005
S100a6	4.78556916978426	4.02786502433783
Sfr1	4.77636860090428	3.7566566289568
Srsf7	4.76685019162794	3.41866065973199
Hnrnpu	4.76579689542851	3.94884776412129
Fam50a	4.75394410117202	3.77613765574797
Hmces	4.74397584926008	3.46488327722776
Ubtf	4.74094381418375	3.70028468137003
Wdr5	4.73174227363034	3.3947728030597
Pspc1	4.7238155746759	3.78961280923042
Smarcc1	4.72269107348375	3.86582966332771
Dstn	4.70151737129167	3.55122435870251
Ssrp1	4.69630537017468	3.86794439038427
Atox1	4.69523095126044	3.84108903264975
Snu13	4.68780141084468	3.81305769940238
Phf11	4.68662344009985	3.93532947455363
Rps25	4.65845952528129	2.97619436760738
Bcas2	4.65474179100146	3.60692701638136
Ctcf	4.65295457242336	3.88572233366584
Snrpg	4.6446051824523	2.99649961086206
Lasp1	4.60247572117104	3.87259118260595
Csrp2	4.60176635248706	3.4484107074496
Mcm5	4.58482002410226	3.44290897018569
Hnrnph1	4.55540067631187	3.73611906599721
Smarca5	4.54316624579037	3.59727044355617
Frg1	4.53940191573321	3.6192351653047
Pa2g4	4.53591225506561	3.71349813379869
Alyref	4.52184276697891	3.5998395800353
Rybp	4.49492046229655	3.76697096520349
Snw1	4.48744449130391	3.39979894654967
Gtf2i	4.48392640145008	4.09923640655299
Rbm14	4.48303968910416	3.57693605195908
Park7	4.44837838752	3.92470417734077
Hnrnpa2b1	4.44756507852269	3.55002331849054
Prdx2	4.44359802083122	3.33405419608072
Tcerg1	4.43811566678554	3.26256569469253
Ywhaz	4.43669094417328	3.48189537200725
Gapdh	4.40864348399342	3.92275506768232
Nedd8	4.40829033919595	2.95617969907083
St13	4.40671292626112	3.48782507347917
Sde2	4.40581526352244	3.67121260590856
Zc3h11a	4.38507694354257	3.30044881679335
Fkbp4	4.37752977529789	3.76930294456424
Cacybp	4.35431445424147	3.52875635612034
Bub3	4.34352853204043	3.28093820145772
Hist1h1b	4.33700963033595	3.06895103462459
Supt5h	4.32788127848557	3.59161261597093
Hist1h1c	4.31797730610723	2.98308160282541
Smc4	4.2952214278138	3.21364677633404
Znf354c	4.29185762928874	2.0606591396476
Eif2s1	4.29028658695907	3.48102709780888
Hcfc1	4.28415746792014	3.1004031417433
Hist1h1d	4.2797844341162	3.52878371528201
Apex1	4.2717563028281	2.98319512160755
Tpi1	4.25830891602138	3.51809638678082
Lsm8	4.25253827417612	3.31846084478599
H2afv	4.2495874043389	3.37718266356
Prmt1	4.2490392405084	2.99929959491925
Bola2	4.22782492636714	3.15379013291271
Cfl1	4.20977032675699	3.77826728741955
Kif20b	4.19762338918035	2.6460056299763
Srsf2	4.18968941119222	3.26319932695895
Srsf1	4.17871009806744	2.21274896813055
Tpx2	4.16924121261196	2.83623572128501
Sirt1	4.16315778923237	3.52510487988485
Dpf2	4.15490141424623	3.22603085685193
Ddx46	4.15079902401405	2.88843758031457
Nudcd2	4.13964262444579	3.73629510448894
Tkt	4.13752726027535	3.26445148207411
Mga	4.1245126234944	2.96703371928698
Srsf6	4.12251449481091	3.28843823811003
Mcm2	4.11109066198596	3.35289274254907
Eno1	4.11063011696245	3.66167999823489
Snrpa1	4.10949544237023	3.16311912855966
Kpna3	4.10734137558907	3.13758365558007
Pfdn2	4.1053939344975	2.96563590075709
Eif6	4.09496413068895	3.04636648691418
Smc2	4.09270063360409	3.23080053597647
Rps27a	4.09145447393285	3.39885141693793
Stip1	4.08654682598012	2.98599831452495
Meaf6	4.08610823031176	3.27000237341741
Hnrnpa1	4.0710386398951	3.27452109074273
U2af2	4.06762006035931	2.72583209445042
Psip1	4.06130515767464	3.02060217540866
Znf532	4.04483756257111	3.3257363132342
Ppp1ca	4.04438888228824	3.3937427001502
Tpt1	4.03733748994599	2.04665817115468
Zranb2	4.01591476647396	2.99475988084643
Sox2	4.00685695788707	3.18086072109448
Arhgdia	4.00271197996965	3.18384937025847
Cct8	3.99859653300759	3.06876745604421
Mcm7	3.9903201509031	3.29356509862135
Cdk1	3.97775070248308	3.04915007368834
Ppil3	3.96113158945316	2.77240586072522
Gtf2f2	3.94237042286763	3.33296170666414
Rbm3	3.93510597637707	2.85692135513676
Rad50	3.91981950530135	1.93851100516446
Snrpb	3.91937399757154	3.10324144035221
Rps17	3.91732324155266	2.01017951851799
Pcbp1	3.90474542131031	2.54952738075665
Snrpd3	3.89629524328084	2.02044337753637
Npm3	3.89343373648876	3.16093318843406
Nosip	3.89180362282816	2.60885278635854
Rpl17	3.87657287807997	2.59424838635616
Stmn2	3.86568934291908	2.83205278641418
Nme1	3.8615750055548	2.63609845852986
Eif2s2	3.85763267073758	2.23172774922137
Gmfb	3.84856617459721	2.71288873861569
Ddx21	3.83064580091274	3.01105110747189
Hmga1	3.8126684750838	2.72674282613349
Btf3	3.80999955877948	3.03163494041632
Top2a	3.80825411741175	3.01859328594429
Arl14ep	3.80232937854661	2.69922555227743
Ppia	3.80135535494574	3.15309792091613
Tpr	3.79045358226629	2.80893391384867
Ywhaq	3.78746678728009	3.0717014093954
Mnat1	3.77792997541978	2.47637220565334
Ncl	3.77362078546015	3.22804806851261
Tma7	3.75913037882694	1.83304902825825
Atoh1	3.73955923255687	3.10524589734962
Matr3	3.7358052436886	2.54688564739712
Ash2l	3.72196294993147	2.56484918036051
Eif1ax	3.71931653065518	2.88958710108842
Cggbp1	3.70339510361861	3.31970940486256
Eif1ad	3.69833162147486	2.59846048237124
Npm1	3.6940712663976	2.75400791655638
Nutf2	3.68393837921304	3.27793725866712
Atf7ip2	3.67772880828481	2.96248827163091
Tle4	3.67726860935805	3.12477677407036
Dnajb6	3.67296505612328	1.87296487346878
Dhx15	3.66966692615978	3.07882848088774
Rbmxl1	3.66335200895147	3.22224758540716
Hat1	3.66128184936261	2.61748239171078
Ranbp1	3.64588679205076	2.02718947594555
Smarcad1	3.62782059096476	2.91410709845683
Zmym4	3.62156963452199	2.98309086495794
Rtcb	3.60191872548502	2.71998208829589
Arglu1	3.54421559585811	2.71795185716383
Cct5	3.54046600044704	2.70270955008397
Fam192a	3.51985959256502	2.34094971589176
Raly	3.51280276643206	2.02504997552883
Ddx39a	3.51212973166325	2.57123532270057
Api5	3.50579138153772	2.21677349692263
Dtymk	3.5025299428046	2.66075231847768
NA	3.49565807700249	2.84544204528898
Hspa8	3.47185514354762	3.10034617854042
Atrx	3.47015171805515	2.8778444626115
Eif4h	3.46425013662723	2.73193901351257
Cct7	3.46013081732567	2.69913005457207
Dnajc7	3.44801031366643	2.77673108733444
Srsf5	3.44680349948514	2.30967490752309
Cse1l	3.43409626642175	2.42466779379877
Hsp90aa1	3.40789704378906	2.95571229803387
Psme3	3.4071558352414	2.56498070011638
Impdh2	3.39636346856332	2.26271375421576
Hnrnpll	3.39475878968746	2.97682421913544
Rpl6	3.3939192048989	2.92683381555326
Champ1	3.38123683516461	2.46038431715017
Cdc73	3.37542051543686	2.47745443126554
Smc1a	3.36285729438753	2.42160658616845
Pfdn1	3.34513386238156	2.75021417129173
Ckb	3.3370184732858	2.97181723999788
Cct2	3.32492766415446	2.5479786490413
Lmna	3.31698621436586	2.91191507166817
Ints12	3.28811224264604	2.54616402115718
Hirip3	3.28218575367061	2.81073760345854
Dhx9	3.28081537025689	2.58265443793024
Pebp1	3.27837334176612	2.39190234155846
Ldha	3.2629068252223	2.71671963165644
Srrm2	3.25391267832771	2.20910372197651
Ddb1	3.23467809556363	2.65593549307483
Ssb	3.23322651855505	1.59047319370598
Fasn	3.21893623673884	2.16235853028481
Sin3a	3.20899046409073	2.06937983460562
Rpl3	3.20707544996816	1.70796039737324
Ddx39b	3.2043290398536	2.23098743135658
Rpl5	3.20362174942323	1.86426787590598
Inca1	3.20193375106368	2.54947972043797
Yy1	3.19993154488507	2.50044224861175
Ppil4	3.19991503745066	2.77518628818979
Dnttip2	3.18018914900343	2.41202150007696
Psma6	3.17877257326403	2.62640374666827
Smu1	3.16276647477536	2.60962636988897
Setdb1	3.15921902268066	2.52534863098453
H2afx	3.15838696071455	1.8909216384053
Ccnh	3.15477007656799	2.66168894879503
Daxx	3.1520545406269	2.39668894171901
Sf3b5	3.14477826164477	1.49757868740692
Rpl9	3.1388801675354	2.57052949475184
Atf7ip	3.13865056509169	2.13385205985899
Hsp90ab1	3.13315927619506	2.71371692579274
Sub1	3.12481454991675	0.867012673597444
Hist1h2bp	3.10004057954323	2.59881089129749
Rps2	3.09464445338976	2.56327953060683
Eed	3.09182291696002	2.58272300051385
Kpna2	3.08908893829041	2.00049185607843
Parp1	3.08818950859058	2.48284630912024
Sart1	3.0864942644559	1.8893034875274
Phf5a	3.08314478189834	2.64172751031446
Rps24	3.0806348434771	2.54777720798392
Psmb6	3.07770411811337	2.26178194440123
Tmpo	3.07687893968927	2.14791135277207
Sf3a3	3.05752941892358	2.43716024755302
Rbm17	3.05663758439981	1.58748826874289
Rnh1	3.05300901846048	2.24969001045318
Cotl1	3.047341547168	1.80218074405431
Stmn1	3.04575772314508	2.08911860571505
Pgam2	3.03661913613928	2.46127933483304
Prpf6	3.03537485402884	2.19162936869655
Rpl32	3.03369401940447	2.48979910181578
Srrt	3.02834004558591	2.23224442031688
Gatad2b	3.01692801156196	2.3884367852615
Rbm8a	3.01191431372314	1.89040631162653
Ahcy	3.01105099874305	2.35671978188451
Eif5a	3.00468557901159	2.50062722437236
Adnp	3.00407241741929	1.99096242607983
Eftud2	2.99736327058667	2.10436805328725
Rpl31	2.98561401446633	2.33257773054249
Eef2	2.98314507303348	2.56980917732163
Tubb4b	2.98119485199651	1.58967185002598
Rps3	2.97863442779095	2.09352931447607
Ywhah	2.9783664912071	2.09924756282169
Acin1	2.97555608599818	1.90240053427199
Nap1l1	2.96904455575874	2.3571926006472
Zmym2	2.96358649600943	1.78904557463861
Txndc17	2.96295996633791	2.08410515779812
Lrrc59	2.95690057665394	2.34344875241415
Ddx42	2.95468821675945	2.27796207892788
Eif4a1	2.93513132373831	2.4063332969386
Rad23a	2.92538153849957	1.96480237513877
Kif22	2.9190185925868	2.07202817182577
Kpnb1	2.91222085569163	1.83234563042389
Prpf3	2.91066081494597	1.7542959594056
Psma5	2.90227026698463	2.45775033634436
Zfp57	2.89932745690829	2.21573396673449
Naca	2.88979057019269	1.19666558702657
Znf143	2.86271898113063	2.05824051320644
Rps7	2.84207170648944	2.36807384450773
Rpl10a	2.84085735704472	2.13850544940242
Mta1	2.82972197106039	2.04112137091418
Ube2c	2.82548733817481	1.89611050656987
Prpf4	2.81606126174068	1.40985967246015
Rps3a	2.8153631535861	2.03682123619939
Rpl8	2.81417337857557	1.80039756943197
Vcp	2.81062717187353	1.99353231532053
Akap8	2.79840049522219	2.08022008933655
Rnps1	2.78376061824943	1.84544359812364
Nvl	2.78310217935092	1.79900058555271
Rps27	2.77734390260321	1.62243826137727
Kat7	2.76357873776033	1.25969447498916
Ran	2.76018180047531	2.15800697750473
Kars	2.75555118355367	1.93745167752647
Xrcc5	2.73850900912193	1.55763190721928
Syncrip	2.73221456199064	2.09761958737303
Eif2s3x	2.72775112504397	2.02451674048412
Erh	2.72174276077446	1.61157917287927
Snrpc	2.7053282697631	0.97757781269971
Nsmce2	2.70445718179088	1.50868412951684
Eef1a1	2.69882702688212	2.27478743147674
Uba2	2.69014988482434	1.66111646093776
Hdac2	2.68422042947804	1.33314903687933
Nsun2	2.66101882229027	2.01495804074146
Tomm34	2.66030624210965	2.01089969362005
Polr1c	2.65832656843647	2.24575223542846
Pabpc1	2.64968824641678	1.88987335327747
Rbpj	2.64799362960645	1.96862231993807
Dnmt1	2.63930655013795	1.57812987594326
Ubxn7	2.61764903014302	1.66333080853175
Gmps	2.61573604859661	1.93815648572429
Pnp	2.61017245329021	2.22622929565006
Ube2l3	2.59780418027365	1.22011055669269
Ywhab	2.57260710046144	2.13750561647902
Cdk2ap1	2.57200344808343	2.08644214556122
Polr2i	2.56985202302262	1.28947978952733
Cpsf3	2.56733676959958	2.12272501471172
Lig1	2.56668878208014	1.63753231362713
Lsm5	2.54694479001957	1.00652972024894
Gtf2e2	2.53385790961617	1.40839056885556
Taf7	2.53374330768499	1.07088367294204
Ppp4c	2.52188783112195	1.4173900929276
Rpl23a	2.5206573754972	1.97984178711341
Cct3	2.51935669743648	2.05890818907184
Rpl30	2.51917332405748	0.833412914736846
Pkm	2.51256180651033	2.07374213341408
Rps9	2.5085702655167	1.39614863404584
Actl6a	2.49939758525223	1.26586172281406
Rpl35a	2.49570039770236	1.39514338507287
Kif20a	2.48893747118557	1.44183951417124
Mcm4	2.48240836617497	1.64879567985276
Aldoa	2.47672499169702	2.09192005777226
Irf2bpl	2.47560040621542	1.48350998207054
Rpl34	2.46982142368443	1.9485309529378
Fscn1	2.45881975209302	1.71684149234612
Pdlim1	2.45824854191237	1.35291279532471
Klf5	2.4491723134128	1.60900709963899
Zfp120	2.43061331693072	1.72020830922252
Actn1	2.42603938747179	1.69201447033585
Nxf1	2.4107801603891	1.74593126907973
Rpa2	2.40720690220821	1.05106081729219
Anln	2.40568130914433	1.24618294314517
Plrg1	2.40306442434757	1.10652559988483
Ppp2r1a	2.39981827289524	1.55178423818984
Igf2bp1	2.39466052429707	1.64348551619471
Glul	2.38793643956108	1.30860571311308
Nudt5	2.38637985778665	1.82371203093875
Rpl35	2.38399104068069	1.953463313685
Pml	2.38310812131303	1.17722843775614
Tsen34	2.37641478774742	1.71060421338184
Hexim1	2.37347879619345	0.813403550296119
Rps8	2.37238866004483	1.82764096549967
Nhp2	2.3705216868196	1.42105752437991
Ehmt1	2.36879293326894	1.58153284127383
Sprr1a	2.35732947162502	1.16269399308315
Pcgf6	2.35577581119284	1.83815125353246
Fbl	2.35212307552882	1.59940314373883
Tcp1	2.34237559838133	1.86662450664023
Prdx4	2.34176609662671	1.89772340900898
Prdx1	2.33818427017262	1.73667883970634
Gnl3	2.33555643133092	1.21062623682231
Jmjd1c	2.32399809647822	1.52958504134602
Setx	2.32137565306624	1.2744204512043
Zmat2	2.319429722105	1.12074147836515
Znf207	2.31372787022918	1.05118176057427
Smc3	2.30113514855485	1.75455331751713
Kif4	2.29612559824179	1.80392801985954
Rps14	2.28960142740732	1.66627364120013
Rps20	2.28582388522937	1.66076818475928
Kdm1a	2.28536954809975	1.7330632530475
Fau	2.26916625727439	1.1743044153754
Pnn	2.25554508643333	1.63822095719161
Sae1	2.25468358244816	1.35311230167799
Rpl7a	2.24677575775582	1.72159146409635
Mettl3	2.24197208031626	1.49791279090917
Dnajc9	2.24162293437887	1.62220225399317
Eef1g	2.2402460825313	1.33703006369768
Fkbp5	2.23811121560639	1.62177170274505
Top1	2.23688880336126	1.89519921376335
Phb2	2.23427251082015	1.56645392813824
Eif2a	2.23202205309177	1.67788294317748
Ppp1r8	2.22766744047718	1.25899681600037
Rbm25	2.22267247925455	1.11995486573006
Cct4	2.21906083329303	1.57894506991546
Psma3	2.2111017108546	1.49937436208299
Znf428	2.2066864363556	1.21613003705961
Rps23	2.20486235525618	1.6317290153379
Cdc37	2.20287894581539	0.975492626063241
Eef1b	2.19868745053214	1.45358430604907
Kpna4	2.19853583650323	1.40611140109151
Snrnp200	2.18399925840181	1.50201542574324
Cnn3	2.17726901466302	1.41053252997342
Hspe1	2.16469711962081	1.13171309906672
Gdi2	2.1596715619438	1.54392617729747
Eif1	2.15743253895724	0.690950118357687
Rps21	2.1551751906532	1.60510989600132
Mapk1	2.15315024164598	1.51802577222328
Hdgf	2.15312679810907	0.790654069825755
Rpl24	2.13057242220338	1.51450904384211
Rps27l	2.12419370084985	1.41945621291162
Asns	2.12336125238489	1.5486810127384
Rps6	2.12177892558695	1.48811851526564
Pola2	2.12065169246438	1.69208278030247
Rpl22	2.11728245665419	1.23657237511304
Rps12	2.10155149511108	1.51010524228656
Swi5	2.09562112779796	0.670470876574729
Thrap3	2.08620356196352	0.721574688464176
Srm	2.0823428957203	0.919652706346972
Naf1	2.0703309596912	1.48668943692929
Pin4	2.06943349007929	1.16316728310263
Skiv2l2	2.06698588755031	1.41796549184244
Pias2	2.06553755166253	1.47595191758874
Rpl12	2.06112447250198	1.42147072704596
Eef1d	2.06087079197049	1.51980311446456
Upp1	2.06060768806969	1.2732316876405
Sfn	2.0538730750043	0.771839913415668
Rpl11	2.04104633195811	1.21947947245705
Rbm39	2.03913752826031	1.44383095748914
Max	2.00688825889089	0.769268906484463
Hist1h2ah	2.0043298866411	1.44344529559061
Jarid2	2.0002268347936	1.15280332315947
Acp1	1.991235254728	0.987713064027488
Acta1	1.98752033795763	0.936930840028198
Rps15a	1.97647959014094	1.25540073516925
Rps13	1.97074710424548	0.833222645523507
Adss	1.97053505386705	1.48218532087906
Aars	1.95597401956377	1.49826068385846
Isy1	1.95360492490502	0.954656007520976
Hist1h4a	1.95260107496471	1.43643393486435
Rps26	1.95165161515002	0.703878611819383
Pcna	1.94848478805014	1.29884774123251
Ezr	1.94407517395496	1.31989509883754
Nme2	1.93845106794019	1.47934302211006
Sprr2k	1.93337570505721	1.33168103411974
Nop58	1.92917029012434	0.961566625237025
Tet2	1.92906538299657	1.43918448932008
Ect2	1.92836164981578	1.31370673416329
Vim	1.921861269664	1.34696938777596
Rps10	1.91751471827407	0.952289975202604
Phgdh	1.91589470638866	1.0004421579987
Rpl15	1.90325634947981	1.23366434918584
Mphosph8	1.90084005378482	1.23633708485471
Gmnn	1.89072875840149	0.873219869739481
Rpl29	1.88623464181895	0.847671442561885
Senp3	1.88471770704463	1.33262234090199
Morc2a	1.88414835919116	1.22736322863553
Usp7	1.87776769171509	1.31179739545665
Rpl19	1.87521572951271	1.28932020426378
Mfap1	1.87090334193886	1.07784764908939
Lmnb1	1.86947406836912	1.37286933093722
Dnajc3	1.8635363069171	0.986364234244485
Tbx3	1.86307359493034	1.30867725450347
Xrcc6	1.8621428765571	1.02557291161328
Fip1l1	1.8547765863331	1.11115779418178
Jade1	1.84852024210998	1.15216108106182
Psmc5	1.84117633166894	1.06140647781948
Tdh	1.83973397921474	1.00494990072514
Ogt	1.83946564058239	1.12037256511702
Calm1	1.83632941330083	1.1157340087528
Rpl7	1.83525009842714	1.39669286468221
Srrm1	1.82597146404822	1.41810424861221
Snrpf	1.81742108366915	0.665675965099049
U2surp	1.80547443661397	1.09251031534643
Rpl21	1.80406122381519	1.1209346236625
Cherp	1.80278957879998	1.07626278693801
Prpf31	1.78303236322105	0.844331906833585
Lsm4	1.78243832473605	1.05292414768944
Eif3g	1.77359828826223	0.995601217833368
Tagln2	1.7722873619185	0.23263879484108
Rpl14	1.7702673760158	0.477795248600735
Skp1	1.76829848293008	0.969479016414837
Sap130	1.76421325765413	1.23164174680212
Mat2a	1.76210868338788	0.797129540741201
Rbm27	1.74393841815715	0.889250160206325
Luc7l2	1.72972221272598	0.720142869010602
Suz12	1.72970200705369	1.01001687678783
Wbp4	1.71806595532382	0.945656551589812
Dus3l	1.71734252303391	1.28578555318506
Rps4x	1.71435626000931	1.1845184950084
Tceb2	1.70688565423777	1.18126061448188
Farsa	1.70631835184915	1.10496913607174
Elavl1	1.70128934676533	0.709705361536216
Cks2	1.69721026997545	0.539969582890861
Myl6	1.6932697016075	1.0127153048958
Ubr7	1.68377242480198	1.17018250470131
Brd9	1.66974663571378	0.906362241569334
Rnmt	1.66584976182941	0.971442372248044
Hint1	1.66324987527509	0.626709137555293
Wbp11	1.66258638571883	0.845910532165196
Tuba1c	1.66124056685234	1.24216519441746
Rpsa	1.6498968509054	0.815977506066864
Hsph1	1.64342782708292	0.890548764847967
Sall1	1.63691532920333	0.986797332696795
Rpl13	1.63255657245747	1.15740136612596
Strap	1.63124014796304	0.974622787360683
Abce1	1.62400385231859	1.09175123227644
Rps11	1.6195939121255	0.944368419507051
Ldhb	1.61747803406044	0.896402395732751
Plcl1	1.61134123823683	0.636972344552845
Ppwd1	1.60576324709664	1.04815573013262
Sf3a1	1.60321309567257	0.592121938193798
Gimap8	1.60222047420181	0.981292693567631
Gsr	1.59880044145892	0.935015729139346
Akr1a1	1.59694684138642	1.01975077705477
Nacc1	1.59631667242489	1.11037747965358
Rpl23	1.59612225875847	0.868660655369012
Vbp1	1.58195397729938	0.803365763090935
Usp48	1.57617052438915	0.766893415947883
Mum1	1.57119118622502	0.965569373475363
Smarca4	1.5710658484347	0.758744419137888
Gtf2f1	1.57096849182931	0.899753452718815
H3f3a	1.57008095503465	0.995219940940539
Gtf2e1	1.56597274455508	0.594120409474515
Rfc1	1.55006266211665	0.603511063675865
Wapl	1.54913327801718	0.67385127216382
Rsrc2	1.54687445609365	0.753352675843582
Actb	1.54274620099064	1.1325595915016
Sf3b1	1.54031405152874	0.550078898116907
Cdk9	1.53819392268601	0.752890755978859
Fabp5	1.52943170222274	1.16412638778692
Prpf8	1.51971786919021	1.02548508294818
Banf1	1.51899612787235	0.605581160003076
Rbm10	1.51044012026739	0.74530312890617
Rps28	1.50588726391698	0.88733710974483
Rpl36a	1.50532636604398	0.949627314458152
Eif3i	1.49519528434163	0.714360022708268
Gabpa	1.49358885012698	0.694074983250242
Prdm16	1.48681082144849	1.03473464975379
Sp1	1.48430278385981	0.59315601988414
Puf60	1.47906973915775	0.691370692117411
Lsm12	1.47225267820971	0.71606286483918
Pds5a	1.46897430613552	0.871600597903924
Etf1	1.46876356515602	0.913476622344653
Pgd	1.46725377793401	1.0111134093192
Dsp	1.46621485521859	1.08617322303938
Ccar1	1.46610059243516	0.88959982855937
Bahcc1	1.45856251222623	0.756347671778941
Flnb	1.45524802488413	0.580884222512505
Phrf1	1.44125196775494	0.960338869232101
Chd8	1.42464560600444	0.979471368270952
Nop56	1.42307460634725	0.759941467518326
Jup	1.42113358194757	1.01744538557296
Rcor2	1.41987936657017	0.838793788597631
Sh3pxd2a	1.41406253034744	0.835648214402962
Rrbp1	1.4083630723101	0.963224792726261
Nup50	1.40437141881767	0.689528800923696
Rpl26	1.36673331062191	0.742170186248365
Mad1l1	1.36307413492797	0.614306991178224
Safb	1.36177354020325	0.760208790124196
Nsfl1c	1.36045671048462	0.853028642059568
Sf3b4	1.35709538864244	0.429311468060219
Emsy	1.35635977947382	0.661319607247943
Zfr	1.35030242117699	0.836676542961018
Rbm26	1.34775837431454	0.868707948198014
Poldip3	1.33823743116164	0.521566452825849
Mta3	1.33598547403379	0.7954272585656
Csde1	1.33254761470965	0.763666844703998
Copz1	1.331844684829	0.711423062212104
Eif3a	1.32838729472486	0.648749821416001
Nudc	1.32662638970945	0.51863306596839
Rpl36	1.32571088731494	0.459570870155542
Phldb1	1.31956012253095	0.709873922328748
Ppp1r10	1.31723589912651	0.742745814685456
Krt76	1.3068562769615	0.93870241889328
Adrm1	1.30364321273996	0.643454228992438
Smc6	1.29396016303954	0.643996329964449
Tubb5	1.27791015995692	0.828764052498032
Rpl18	1.27612085517944	0.744723299982925
Tcf20	1.27083846999699	0.596481976621235
Nccrp1	1.2684899953472	0.857117475091951
Rplp0	1.25446731595467	0.657790123967637
Gspt1	1.2480184623662	0.674615479106719
Hjurp	1.24203991759489	0.579431743960098
Zscan10	1.21591230585233	0.448333984099157
Mat2b	1.2127817215505	0.766533149250274
Tet1	1.20988838069504	0.564714243189849
Fam98b	1.20870485419302	0.600987283804926
Cpsf6	1.20514695500026	0.462034522831886
Dars	1.1778898450037	0.775363763785566
Cdc20	1.16886186951261	0.594063094418116
Tbcb	1.16683730340989	0.475030559241323
Ilkap	1.16140928966535	0.562299437175757
G3bp1	1.15315752807128	0.701751714012608
Rpl27	1.15194264572476	0.756861463559987
Tcea3	1.14910787008931	0.663867968581868
Crkl	1.11434660088879	0.535197664507996
Cdca2	1.11308636062462	0.69475542110505
Psmc1	1.10993921417731	0.611478464095614
Atp5b	1.10784821635015	0.60098553134393
Znf280c	1.10484814554911	0.615172522972938
Chordc1	1.0894478115888	0.360225269291555
Itga3	1.08570530498172	0.505715499239144
Rpl28	1.07994279388387	0.55168020101397
Eif3h	1.06906106828058	0.582886984169906
Pogz	1.06740290425244	0.67235961436856
Arid1a	1.06384253299557	0.505615795490601
Prpf40a	1.0604899774683	0.566196704932225
Pak1ip1	1.05828367496218	0.506502826928874
Snrpa	1.05618513803596	0.298779798405344
Brd7	1.05549057323351	0.516698814454236
Ppie	1.05506184772936	0.612425619852886
L1td1	1.04722280212163	0.594823554821937
Shmt1	1.04672739601034	0.614862434849614
Dnmt3l	1.04215505120286	0.486486464684474
Hdlbp	1.03810890377268	0.579275486734486
Esd	1.03747863379813	0.456514110832518
Farsb	1.02773261777402	0.652772486249416
Tln1	1.02355050692065	0.549387822329611
Wars	1.01070812248824	0.570330344303029
Samd1	1.00949304116552	0.599604636597753
Ppp4r3a	1.00520747859969	0.574985774903178
Paics	0.985651539996458	0.358591063238639
Itgb1	0.969775968836436	0.533312595137554
Sugp1	0.967593225011133	0.56292915188241
Lyz1	0.967351120486489	0.236688861038143
Flna	0.951037179640664	0.416219786313529
Rps16	0.940765232493661	0.537465348127105
Bzw1	0.933221429067355	0.428787700417395
Rpl27a	0.9299834771593	0.539282512223846
Pold3	0.927243090971837	0.446692980133455
Chd1	0.923699526110573	0.533504958404008
Bclaf1	0.91368292528207	0.408742282654578
Grb2	0.908653785106282	0.469627319255285
Psma4	0.903232033692258	0.523469428354607
Ppa1	0.899139346379454	0.377129496076596
Itgb6	0.894746877398463	0.451669876512251
Rtfdc1	0.89360740785019	0.353943175326304
Mybl2	0.883984018974944	0.346906133982402
Ccdc94	0.881694701849939	0.42308093156859
Atp5a1	0.874465958040014	0.4064692501253
Prim2	0.871253977191	0.4028956360185
Rnf20	0.860535959823367	0.401632782116382
Cat	0.85833104362015	0.401215670832302
Med1	0.852634397490777	0.468140844706815
Rpl4	0.830622469787373	0.350141262350152
Ep300	0.822775381679163	0.332312004876671
Myh10	0.816074250395727	0.413357226809724
Dsg1a	0.808190647029673	0.480193861714371
Ppp1cb	0.80649204854856	0.477061491114758
Pola1	0.803894162264097	0.443635451130832
Mthfd1	0.80189572804726	0.447765985233327
Spata22	0.800034459286624	0.151691429518834
Kat6b	0.79289839119409	0.47321754773321
Znf280d	0.784850874092316	0.440309870004184
Nup93	0.779204524672681	0.474523074888113
Nub1	0.777848351592757	0.395235299900476
Cdk11b	0.76286863361073	0.323274630361483
Fam32a	0.761179458461532	0.24734815981456
Tcof1	0.75794575899369	0.3978691219596
Srsf10	0.745478504920877	0.21665178976048
Baz1b	0.73039299302822	0.433179053075785
Stat3	0.725562331037729	0.336132094243176
Arcn1	0.725269869851247	0.399672401498598
Paf1	0.717817297808645	0.242958449026156
Rad21	0.704934001910914	0.304363728722963
Sbno1	0.698557726470044	0.330716697083982
Smarce1	0.689399246872561	0.223494891853818
Fkbp3	0.68345621537093	0.308313390484395
Exosc10	0.671908609470183	0.374436369692806
Psmd2	0.670360993170071	0.379276117683217
Dkc1	0.660633776853515	0.374022209311425
Mcmbp	0.653299902289135	0.327712284543441
Mtap	0.652770971127424	0.227761865248534
Ncoa3	0.63692052842939	0.228321805250288
Ranbp17	0.636660978380903	0.10214111323317
Grwd1	0.634259889267847	0.293286262970996
Serbp1	0.633455684532139	0.227702269776261
Pou5f1	0.628503826404334	0.169888821754368
Phf23	0.627664094450891	0.301447188186992
Incenp	0.627012300183122	0.250001733478081
Larp7	0.626560974881341	0.289218480761692
Prps1	0.618635913876999	0.2620960848418
Ccnt1	0.617434674980795	0.216515232184179
Polr2e	0.614014065569066	0.203922935530936
Kdm5b	0.604192447723089	0.319445846128554
Glud1	0.593767197643879	0.335767574361532
Racgap1	0.584101277443684	0.230297131567097
Eprs	0.569360408654695	0.20378624926183
Capzb	0.54936872047222	0.269255354008104
Rps18	0.546165844760924	0.249982592972948
Vat1	0.532574185791853	0.286918891486108
Ctnna1	0.528976067037604	0.202487915415742
Otub1	0.525206916552549	0.270347548137712
NA	0.517539467154223	0.219228505130989
Gnat1	0.511085306671254	0.21844828633734
Tufm	0.504203094953172	0.2548207037079
G3bp2	0.493635256497861	0.234019901737697
Bysl	0.478023299878691	0.23470381826505
Heatr3	0.474560186879858	0.21285789177075
Ewsr1	0.464340967201245	0.170672514020495
Znf423	0.464046993293869	0.171257907297798
Xpo1	0.462845809275696	0.214666309118651
Phax	0.457140671231925	0.203479869272751
Ccnt2	0.444640219499744	0.17769009564818
Psmc2	0.443105919094807	0.170863642081815
Chek2	0.441609406668533	0.20041015456731
Rpl13a	0.432734112728015	0.148365171443503
Rrp9	0.431785775722576	0.154088091684181
Rpl18a	0.431205262283457	0.173866043362701
Polr2h	0.429328054129275	0.126489891541613
Dido1	0.423249455938891	0.135045822450933
Kif5b	0.408316503567477	0.181801075887756
Esf1	0.404811188795668	0.193290074603929
Adk	0.403573206536647	0.203557840195038
Wdr76	0.399193465999954	0.179044783022204
Rtf1	0.397325737833841	0.130320950630369
Spin1	0.390550909589938	0.173298614921533
Gtf2b	0.383222283799734	0.157090277049755
Utf1	0.378986735427839	0.136977930566214
Eif3e	0.375269250512822	0.179479653614931
Ddx3y	0.370155770439981	0.178807701465312
Eif4b	0.366787673374243	0.146046444884329
Ppm1b	0.366551846623376	0.183568459947071
Itga6	0.364508520564119	0.142933983501954
Umps	0.357179478279195	0.136426764870889
Ilf3	0.354071965437148	0.140967678425225
Morf4l2	0.35311647183615	0.141985982166263
Psmd3	0.343803475012314	0.143109482296251
Brd3	0.326162331652212	0.120164992431044
Rest	0.316801605180649	0.104722155427229
Cul4b	0.316263230941792	0.0959814795441072
Eif3b	0.314493081194748	0.132063243949131
Psmb2	0.306606504469052	0.0988558612077182
Xpo5	0.304675333227101	0.120840707624126
Bsn	0.294634405088104	0.0927290902578333
Lyar	0.266743209036371	0.0956078205732451
Wdr55	0.259197362893091	0.105323229375896
Atad5	0.255317284919991	0.106751787165968
Ipo7	0.252271034309509	0.0854950004405537
Plcd4	0.243338596312369	0.0563002093443685
Tpm3	0.238295465710155	0.10966315407987
Sap30bp	0.235871441555868	0.0766254660945086
Ythdf3	0.223145407992433	0.104757298426369
Tuba4a	0.22052044786732	0.0782393808209038
Orc2	0.209532408928784	0.0921088641452164
Supt6h	0.207042104854035	0.0848613388372506
Rbm12	0.20662794064334	0.0923671994086624
Fgg	0.206518360438873	0.0695160232854019
Nup85	0.205621851363417	0.0764495486802295
Znf518a	0.192057107314258	0.0845020027110244
Eif3d	0.188670419448982	0.0819488436647074
Sms	0.184337635864365	0.0657700303400913
Cmpk1	0.164392047724024	0.0698702358974793
Usp14	0.142110969126702	0.0654767581270482
Tfip11	0.13893482548885	0.0452434231002969
Magohb	0.135160014708354	0.0421597914618071
Pmfbp1	0.124723804400842	0.0430586459103166
Hydin	0.123612379597817	0.0540258536639684
Msn	0.113525782773813	0.0504700320505519
Nsd1	0.11233565490813	0.0435665050107125
Brca1	0.110767362189344	0.0438341782822415
Ranbp2	0.0963701087193093	0.041528667488933
Naa50	0.0915394346257338	0.0272403311240857
Agfg1	0.0875247106912798	0.0278014916245244
Morc1	0.0842647367560368	0.0348050717709727
Odr4	0.0804588942915432	0.0349757202973569
Rbpms2	0.0678418647468068	0.0227791600344756
Xab2	0.0649841576315947	0.0236481403571155
Pfas	0.0622017623882138	0.0237644750266531
Plec	0.0553519554230544	0.0148471794964528
Fam208a	0.040674949594902	0.0109735960340011
Pdha2	0.0189874188826929	0.00450194000785338
Tjp2	0.017802248166963	0.00594158707863704
Cand1	0.01652606356537	0.00521207044583057
NA	0.0133845720968236	0.00474747417974175
Ola1	-0.000820085921727988	0.000347006050735253
Prim1	-0.0017699784946446	0.000703525158267669
Uchl3	-0.00739470743141528	0.00299048857009711
Vars	-0.00991152742762314	0.00313250003694119
D1Pas1	-0.01867702790517	0.0068842938173237
Exosc9	-0.0309850560084489	0.012761366416147
Arid5b	-0.050903984439482	0.0178961667668088
Grn	-0.0523588654815376	0.0219365150345131
Synm	-0.0599046670842218	0.0253325133729169
Cdkn2aip	-0.0777055919615425	0.0323644844461857
Irf2bp2	-0.0816443295398856	0.0276413681042115
Ahdc1	-0.0855330894738402	0.0292339268784546
Snd1	-0.088572200575016	0.0320778483688952
Ccdc60	-0.0931011142110189	0.0135602258666241
Smarcb1	-0.0969234011535902	0.0405699375744462
Fn1	-0.101449874547742	0.0334655711646873
Fignl1	-0.113524466369557	0.0470687515312847
Topbp1	-0.114623745207206	0.041677233977566
Rps19	-0.156832003124473	0.0436949366130967
Pfkm	-0.167811217288629	0.0587889660602603
Tmod3	-0.171104318247189	0.0802322660379958
Gart	-0.171228277009561	0.0652760981308736
Cltc	-0.189317257400139	0.0743689790646936
Tlk2	-0.190610573478833	0.0724016392027049
NA	-0.217797247554571	0.097193931233441
Mybbp1a	-0.218680481446798	0.0851747027935921
Nop14	-0.220566104508926	0.081186013887428
Taf6	-0.240698760747874	0.098383578154413
Rbm33	-0.243053935774819	0.0978197226460635
Wdr74	-0.246963695534793	0.105869620638412
Ddi2	-0.252633208649446	0.0870090975714062
Abcf2	-0.257792971253103	0.105152182972918
Rpl10	-0.260692740055524	0.0614291725886572
Alb	-0.269966143582404	0.125574353924391
Pbrm1	-0.272040230676263	0.117073911253537
Znf518b	-0.290372851083204	0.142456605590999
Hba	-0.291534512179079	0.141786800513199
Yeats2	-0.301387385335069	0.13093267840772
Rpl37a	-0.318656860643084	0.0636727633184752
Sf3b3	-0.324715400408434	0.129214302783817
Ighg1	-0.351069217207358	0.169067019526504
Scyl2	-0.362542235974136	0.181454087119432
Lta4h	-0.364281438430367	0.161315460369831
Clasp2	-0.386351637078595	0.191876874562375
Ylpm1	-0.386368506681694	0.151086722755331
Kdm3a	-0.390616665803393	0.173950953659854
Hspd1	-0.390849151561654	0.180565494233039
Stk38	-0.394677439859563	0.181854875920513
Psmd1	-0.43190264175132	0.181396993032214
Sltm	-0.432985878426761	0.188386748749635
Sptbn1	-0.448338203262559	0.129465037424524
Tyms	-0.457222317959129	0.234747693974007
Myo5b	-0.471395942486121	0.212641122191847
Ehmt2	-0.483524926067104	0.207660383347597
Pcm1	-0.490297600664855	0.254636065563506
Anxa2	-0.509196095998707	0.255624426407548
Acly	-0.524046568441681	0.263460638200864
C2cd2l	-0.565288536546865	0.247175090257157
Znf638	-0.574883494709385	0.295782647155075
Hspa5	-0.585703384371749	0.270199264889773
Ivns1abp	-0.58955473122511	0.247442655491978
Ecm1	-0.58971489804073	0.261092787417158
Tars	-0.614352455854497	0.288498684792191
Ccar2	-0.641210156504108	0.312791737201896
Usp5	-0.650432944025493	0.274818898581786
Rdx	-0.665665713080144	0.357834699788108
NA	-0.678077154591934	0.163566746193107
Spin4	-0.679792193210952	0.319370384491861
Zfp292	-0.755843020714544	0.347588167259628
Psmc3	-0.772404059399131	0.30229032726702
Taf1	-0.794810611560814	0.405966205235034
Pitpnb	-0.812990732147601	0.435046211387111
Myh9	-0.827689071595276	0.420953053455369
Wiz	-0.838171171390247	0.498073811500375
Crocc	-0.838449931009167	0.315339547941726
Blm	-0.885473304641697	0.435926077476328
Erc2	-0.902297896902215	0.40192282834782
Alkbh5	-0.917379463173283	0.521555918993103
Smchd1	-0.941296878180843	0.480155633010786
Sgo2	-0.973107093642237	0.549911367038979
Peg3	-0.981499086238946	0.539811184916986
Stk38l	-1.03325645381941	0.546788006085062
Sars	-1.03952565203569	0.674455352919973
Nin	-1.10210814318998	0.643937239839314
Coro1c	-1.1432214379758	0.605959490508299
Rhoa	-1.16282394575097	0.528840474642501
Pdia4	-1.2141337065386	0.77093152632415
Fam208b	-1.24560285789966	0.546064219771271
Nfrkb	-1.25822033057642	0.816614900081506
Ncor1	-1.38772495572489	0.969562631818459
Psma7	-1.41473867397029	0.626544698960662
Clint1	-1.48320220014774	0.854035321641721
Ybx1	-1.78374429562417	0.616918187657929
Clta	-1.86179010324842	0.614351046073325
Traf4	-1.87138823830171	1.19562532522362
Rnf181	-1.92329936393779	0.586801989226755
Rplp2	-2.29898914907189	1.35684047576709
Psmc4	-2.55928666560451	1.6744458022905
Nt5c2	-3.54465683491181	2.75774441523419
Wipf1	-3.82036531290371	1.84158433078379
Il22	-4.46475298503678	0.830661790198382
