# Supplementary material for: Morc3 silences endogenous retroviruses by enabling Daxx-mediated histone H3.3 incorporation
Source: Nat Commun. 2021 Oct 14;12:5996. doi: 10.1038/s41467-021-26288-7 (PMC8516933; doi:10.1038/s41467-021-26288-7)
Supplement: Supplementary file 12 — Source Data [file 41467_2021_26288_MOESM12_ESM.zip › Source_data_folder/FigS10D_ATAC_peak_regulation_mutants.txt]

peakID	Chr	Start	End	mean.wt	fc.ATPh	fc.ATPb	fc.dN	fc.CW	fc.SUMO	up	down	Morc3_overlap
ATAC_peak_149777	chr4	88641379	88641879	5.11408154184018	0.342535488617498	0.38476139523205	0.334623283404882	0.354115508621053	0.306633835685981	yes	no	yes
ATAC_peak_21193	chr10	39978148	39978648	4.67267830715989	0.282959539350435	0.282156926810566	0.271785371834151	0.308694872569851	0.261408571383863	yes	no	yes
ATAC_peak_21192	chr10	39978015	39978515	4.59549184990161	0.285692425277266	0.285371899259678	0.268061598558966	0.319912927668231	0.257060498250344	yes	no	yes
ATAC_peak_149779	chr4	88642365	88642865	4.3695431581594	0.30905451393679	0.295024299717758	0.278355454868124	0.245194316093091	0.228048179343885	yes	no	no
ATAC_peak_149780	chr4	88642488	88642988	4.3286963802228	0.308997512898288	0.299228803020254	0.270551548064783	0.233833777676867	0.217696329816908	yes	no	no
ATAC_peak_147918	chr4	53338918	53339418	5.5936118579801	0.231882193424979	0.24708621649	0.276326892889828	0.265945467485415	0.265794791156063	yes	no	no
ATAC_peak_147920	chr4	53339211	53339711	5.35425876858384	0.249253495571655	0.26081160641964	0.257839972052062	0.273966280930324	0.239066983237229	yes	no	no
ATAC_peak_147923	chr4	53339905	53340405	4.8630169809692	0.274552402315894	0.277965776100311	0.268309338561355	0.272087345628191	0.282065649979939	yes	no	no
ATAC_peak_147919	chr4	53339094	53339594	5.70746160951994	0.239205609319133	0.257364518620587	0.262536110506121	0.26306522481678	0.247273641191148	yes	no	no
ATAC_peak_147924	chr4	53340047	53340547	4.94338619946187	0.26967021926479	0.257718830698609	0.285212739851786	0.265438977009057	0.289441181745674	yes	no	no
ATAC_peak_149776	chr4	88641126	88641626	5.0187359615728	0.290807965600496	0.290927889805481	0.270844857944538	0.274412215048801	0.225126044815824	yes	no	yes
ATAC_peak_72138	chr14	65630326	65630826	4.03211781931859	0.32944249086626	0.0957108457749257	0.0402047166819671	0.134439298658662	0.209208536542121	yes	no	no
ATAC_peak_147922	chr4	53339833	53340333	5.09124505656502	0.266498602552705	0.280021805148076	0.268293066639217	0.272640119007909	0.280087636501086	yes	no	no
ATAC_peak_123991	chr2	84810844	84811344	4.11643318842073	0.265289469405947	0.238856228145655	0.236665590402543	0.25322415722487	0.252222717409579	yes	no	no
ATAC_peak_79246	chr15	59301688	59302188	4.95736956757493	0.239569423899635	0.223329682635443	0.275710459781167	0.259268418740197	0.251890016559122	yes	no	no
ATAC_peak_76258	chr15	8834191	8834691	4.61524088326076	0.224431516285549	0.213280966982769	0.313153329483232	0.22859767490983	0.305923043641368	yes	no	no
ATAC_peak_176983	chr6	34191394	34191894	4.57302654750457	0.256936632645218	0.197211381218716	0.340942790738306	0.217385788539327	0.314184111204124	yes	no	no
ATAC_peak_98898	chr17	47349630	47350130	5.5029694914131	0.233070973482149	0.255560050704784	0.244895430352751	0.239021263719538	0.223740049741315	yes	no	yes
ATAC_peak_72133	chr14	65626325	65626825	4.37817471434264	0.315120427203752	0.136472425801608	0.0838088978528781	0.140555430728837	0.209238068184005	yes	no	no
ATAC_peak_187816	chr7	7277474	7277974	4.36375342516145	0.246272844393043	0.230589660510531	0.222280589042301	0.195516173649179	0.220774092263264	yes	no	no
ATAC_peak_149778	chr4	88641775	88642275	4.27937921791844	0.261694666791612	0.265471418783285	0.226143922952199	0.254585712558172	0.214798220168173	yes	no	no
ATAC_peak_147925	chr4	53340230	53340730	4.64721615952902	0.254000123790872	0.227175831060241	0.285794866160023	0.240150880322603	0.267797943813363	yes	no	no
ATAC_peak_79247	chr15	59301952	59302452	5.89392045896005	0.230339242926078	0.232037864277564	0.232156364446135	0.232502161973155	0.219354408478621	yes	no	no
ATAC_peak_72132	chr14	65626215	65626715	4.35120213297408	0.302681742170062	0.127574586453134	0.0756293743489462	0.147194605336923	0.18745843365677	yes	no	no
ATAC_peak_147921	chr4	53339590	53340090	5.15643689493736	0.241820259267626	0.239604284418832	0.237941523684526	0.213849566070404	0.246378599704607	yes	no	yes
ATAC_peak_72139	chr14	65630547	65631047	3.89895677669219	0.257153401833063	0.0401522308731476	0.00435737727282711	0.108243131022107	0.194244767574705	yes	no	no
ATAC_peak_72137	chr14	65630117	65630617	3.76587272082297	0.28690395810198	0.0972524267308218	0.029816701531005	0.109443176045055	0.149867027247231	yes	no	no
ATAC_peak_132858	chr2	171120572	171121072	4.26844748982102	0.230083468603514	0.256301907651609	0.299823657304466	0.241845692649241	0.271560221046152	yes	no	yes
ATAC_peak_47908	chr12	20806743	20807243	5.08412296895077	0.188036988203906	0.173671479864258	0.238272777329215	0.192461923433965	0.229230315561155	yes	no	no
ATAC_peak_75276	chr14	119963647	119964147	4.25234393284601	0.260641350395522	0.148304238385543	0.183353944597884	0.121473462522731	0.110225542678985	yes	no	no
ATAC_peak_79245	chr15	59301572	59302072	4.5445593176213	0.207913396168188	0.177593721171407	0.241100331594538	0.222024158786391	0.206825296939231	yes	no	no
ATAC_peak_47907	chr12	20806642	20807142	5.28734734328014	0.184600013082648	0.160760140950831	0.236781520175445	0.17564817442092	0.226725151745904	yes	no	no
ATAC_peak_72136	chr14	65629628	65630128	3.76442276056386	0.295433885896138	0.139529603313579	0.0509481974051886	0.173562418833932	0.182498599456053	yes	no	no
ATAC_peak_182769	chr6	107059329	107059829	4.42393840247055	0.223587651176823	0.200976922179104	0.223032483241552	0.201576958505719	0.198906454804394	yes	no	no
ATAC_peak_72134	chr14	65626434	65626934	4.33474052409596	0.319296385959319	0.108084267094783	0.0675413599323379	0.132361285157729	0.197570005176662	yes	no	no
ATAC_peak_173676	chr5	143133258	143133758	3.64709544946727	0.256495776745924	0.163397293088951	0.228920587471118	0.215670087146853	0.183874162467129	yes	no	no
ATAC_peak_75275	chr14	119963547	119964047	4.37874657650712	0.262903046986712	0.140308615359536	0.195055329728097	0.119659631736221	0.105709496183067	yes	no	no
ATAC_peak_216094	chr8	127884578	127885078	5.21238854287557	0.176480704236554	0.197227910284399	0.212755903517345	0.203473501009079	0.198982729489144	yes	no	no
ATAC_peak_182770	chr6	107059602	107060102	3.98477475941994	0.22841678637765	0.176435859256525	0.24579913405315	0.196707093621236	0.201181471399862	yes	no	no
ATAC_peak_102545	chr17	87664165	87664665	5.21260332310466	0.207170494225454	0.216685707680239	0.196112875997344	0.211181874305018	0.203437176540327	yes	no	no
ATAC_peak_185916	chr6	136468388	136468888	5.7265293445295	0.200457451594532	0.207498758561075	0.203296669541904	0.23018162749694	0.189181893503673	yes	no	yes
ATAC_peak_61472	chr13	62390085	62390585	3.96360714420675	0.212768446665328	0.159710542610444	0.275442321260422	0.215070973728963	0.229297494975465	yes	no	no
ATAC_peak_314	chr1	7299131	7299631	4.67589225243364	0.230679759019841	0.161869617923877	0.230352451015642	0.186957915713772	0.191223168841913	yes	no	no
ATAC_peak_104060	chr18	20775732	20776232	4.35215616417326	0.145207691145922	0.180899222563225	0.245515606636647	0.186416228134875	0.216046547191726	yes	no	no
ATAC_peak_108799	chr18	74374487	74374987	4.68063952975454	0.22411808301901	0.179534025874904	0.221539070352191	0.20262359797266	0.156557859871143	yes	no	no
ATAC_peak_73995	chr14	87393132	87393632	5.56582584645263	0.22477753791829	0.161779057280991	0.201524823274192	0.149045058526821	0.181023280960661	yes	no	no
ATAC_peak_315	chr1	7299383	7299883	4.60788497120001	0.228511294174795	0.150548912358199	0.267531501306384	0.194781138223939	0.207160360955928	yes	no	no
ATAC_peak_47909	chr12	20806846	20807346	4.85172735905768	0.173921148104563	0.166283846314625	0.21798041204962	0.18939221336018	0.216767279442102	yes	no	no
ATAC_peak_72130	chr14	65623958	65624458	3.92123241621471	0.25925314519832	0.102778335098177	0.0563307812331601	0.0828333178984343	0.173909958878479	yes	no	no
ATAC_peak_208657	chr8	78139249	78139749	3.92137149551399	0.228248396711338	0.213666914282413	0.141881438697023	0.185909532608511	0.152081082209962	yes	no	no
ATAC_peak_217149	chr9	18210631	18211131	4.31809378624457	0.265803259414522	0.236715631560361	0.23970908991488	0.180280619313925	0.190994246853767	yes	no	no
ATAC_peak_48923	chr12	38729539	38730039	5.15690238405739	0.18750778557355	0.197641026748801	0.216455771271697	0.209386343354588	0.176869662958909	yes	no	no
ATAC_peak_61471	chr13	62389910	62390410	3.85599826727937	0.213171492087622	0.155402196439241	0.273952915191928	0.207951375635051	0.227571827823695	yes	no	no
ATAC_peak_104059	chr18	20775536	20776036	4.22669730290935	0.156464993506299	0.164408584675959	0.246170467362673	0.176461416478203	0.195527279436901	yes	no	no
ATAC_peak_48928	chr12	38730483	38730983	4.00569160544809	0.178019556112582	0.181781732326427	0.271138701209514	0.215135099984076	0.195412514392421	yes	no	no
ATAC_peak_48924	chr12	38729702	38730202	5.09768619657129	0.164567460442164	0.198903302018375	0.20889953856885	0.189347635783897	0.189528258539162	yes	no	no
ATAC_peak_108798	chr18	74374279	74374779	4.69271342278857	0.224209826950501	0.187591070723669	0.215486233879595	0.195504533364538	0.149816559970004	yes	no	no
ATAC_peak_185915	chr6	136468232	136468732	5.32550728818964	0.206766085509831	0.200025440341008	0.198628965378847	0.22311785246177	0.17831254192602	yes	no	yes
ATAC_peak_149056	chr4	70663996	70664496	4.6091811401346	0.196189139301623	0.221959446202392	0.222491419907109	0.205340760178447	0.184395170446721	yes	no	no
ATAC_peak_132857	chr2	171120313	171120813	4.44856829769422	0.222137015656174	0.247981419438431	0.274304648122683	0.23756866462858	0.252510238511701	yes	no	yes
ATAC_peak_134154	chr3	7651590	7652090	4.33868021744457	0.186264498951882	0.166860817988512	0.216645703409531	0.166305825824474	0.135578445982065	yes	no	no
ATAC_peak_149057	chr4	70664139	70664639	4.66383260979905	0.180173003111314	0.216380469820939	0.227625915790128	0.204843816460756	0.193209529099612	yes	no	no
ATAC_peak_48929	chr12	38730714	38731214	3.98266582704059	0.139551180822418	0.152173196956255	0.28847777099988	0.181036177615762	0.223068173488116	yes	no	no
ATAC_peak_313	chr1	7298952	7299452	4.17051409588705	0.211620192816623	0.156369968756863	0.190593188283277	0.179274367154228	0.180144809634291	yes	no	no
ATAC_peak_65338	chr13	111532001	111532501	4.64131145974624	0.133524143749832	0.108412756239765	0.204392253652601	0.201719441929256	0.204012744259126	no	no	no
ATAC_peak_98897	chr17	47349339	47349839	4.8024886428872	0.203204546177901	0.186164156660477	0.228454018933979	0.177660799465869	0.206945451995366	yes	no	no
ATAC_peak_79248	chr15	59302175	59302675	6.10058489322313	0.213808273655475	0.229866309497141	0.196224631144914	0.212106473034386	0.191100368091256	yes	no	no
ATAC_peak_123988	chr2	84809149	84809649	4.72443970131239	0.190156897859104	0.219826409700327	0.210146969791756	0.209194118763717	0.199784569238644	yes	no	no
ATAC_peak_56430	chr13	13860888	13861388	3.95265913866489	0.221610195127979	0.185379025618385	0.197111286341117	0.219756643387076	0.199916883612177	yes	no	no
ATAC_peak_123989	chr2	84809297	84809797	4.92678255512898	0.181245886608037	0.206857772657749	0.204771443118604	0.209101814579405	0.206533311730493	yes	no	no
ATAC_peak_86096	chr16	9267151	9267651	4.70584292025504	0.161686796088945	0.19082914725035	0.214362932262778	0.172717523224906	0.212357663912127	yes	no	no
ATAC_peak_48925	chr12	38729896	38730396	4.44652482584052	0.192983159021782	0.220093661737644	0.211187514768343	0.176482688181039	0.207066870278182	yes	no	no
ATAC_peak_77286	chr15	30333906	30334406	5.00308084754272	0.196887291382112	0.190803886678047	0.217252819988912	0.166239102605074	0.207693102437679	yes	no	no
ATAC_peak_206358	chr8	56243371	56243871	5.02762135696487	0.198019092127734	0.208618996731678	0.205914817993933	0.188736422947895	0.159250850584358	yes	no	no
ATAC_peak_32913	chr11	28371261	28371761	3.81865507361794	0.177962744292551	0.181016947292495	0.172810502877355	0.168974722130078	0.185154325578876	yes	no	no
ATAC_peak_206357	chr8	56243212	56243712	5.03418108966736	0.188826172590057	0.179752718883708	0.199173670339523	0.173224201642523	0.150795618446182	yes	no	no
ATAC_peak_56431	chr13	13861054	13861554	3.74162186921421	0.208006319524662	0.143472220400965	0.147155396770588	0.200015239628565	0.175762568405431	yes	no	no
ATAC_peak_47906	chr12	20806481	20806981	5.07372139057121	0.154833906170981	0.113938142357582	0.210634735687698	0.132101103537653	0.203106831567827	yes	no	no
ATAC_peak_65339	chr13	111532247	111532747	4.90850772120423	0.118888343171472	0.119558097634941	0.178241343487666	0.204629439247552	0.174966392503857	yes	no	no
ATAC_peak_185917	chr6	136468521	136469021	5.59491057667968	0.181490836778694	0.185642065512648	0.191338759230931	0.194992076314501	0.172886327098944	yes	no	yes
ATAC_peak_216347	chr9	6736286	6736786	5.64592335146446	0.199070902111089	0.162300949461564	0.199939932213584	0.184797533850781	0.191348547653618	yes	no	no
ATAC_peak_138446	chr3	86843201	86843701	3.82928843244372	0.190657540638413	0.181102883728665	0.169461299041175	0.197810607236604	0.151907394226713	yes	no	no
ATAC_peak_134622	chr3	14993824	14994324	5.25135791082008	0.21517486194154	0.208345540284001	0.231212008171152	0.200732092127198	0.201960448110326	yes	no	no
ATAC_peak_134153	chr3	7651381	7651881	4.25402315288235	0.19474818072584	0.167462795251115	0.204372431231303	0.155685328475772	0.124578777689779	yes	no	no
ATAC_peak_134621	chr3	14993580	14994080	4.39045176157196	0.198307625560136	0.159815260364981	0.207053207117556	0.190435688895797	0.161973006015999	yes	no	no
ATAC_peak_117099	chr2	4954235	4954735	4.65347371684686	0.153392119075835	0.160756901681139	0.219511848886333	0.199610563455872	0.182973701106828	yes	no	no
ATAC_peak_139512	chr3	90977160	90977660	3.78248877197032	0.186826552055649	0.150673298159564	0.207481409949766	0.157217983832535	0.187500249472296	yes	no	no
ATAC_peak_2113	chr1	35219431	35219931	3.85672425025713	0.168475228661225	0.155702785146573	0.296617810181578	0.124122544083806	0.258775337153242	yes	no	no
ATAC_peak_218943	chr9	38643731	38644231	4.49533385731455	0.222760868534761	0.165028691571162	0.225018383644813	0.15808352010523	0.15373910914006	yes	no	no
ATAC_peak_187817	chr7	7277766	7278266	4.40490078169139	0.203247069253937	0.200745724641903	0.193599564181153	0.187894951181462	0.194304352241854	yes	no	yes
ATAC_peak_123986	chr2	84806406	84806906	4.9194272939926	0.150929601087614	0.15483223938866	0.193222672129615	0.177433604092592	0.225856596739676	yes	no	no
ATAC_peak_32912	chr11	28371120	28371620	3.59905297787074	0.175839993981277	0.171369959581958	0.189706542911655	0.165007359887307	0.188968401413288	yes	no	no
ATAC_peak_123987	chr2	84807774	84808274	3.52731598908038	0.140627107426775	0.0872769655248978	0.196373584476628	0.200458943307627	0.160216110769394	yes	no	no
ATAC_peak_69150	chr14	38320868	38321368	5.52218058727342	0.207457428674602	0.143940358773426	0.192461175737084	0.136619881331123	0.186714993870446	yes	no	no
ATAC_peak_31914	chr11	15221795	15222295	4.84458538417546	0.214539178526439	0.215126918382696	0.224056686473924	0.226205432202671	0.1594926733676	yes	no	no
ATAC_peak_151359	chr4	111218840	111219340	4.12343404840837	0.131328199454265	0.190621433140579	0.270917169424685	0.181708049482035	0.262325374964936	yes	no	no
ATAC_peak_44985	chr11	115219252	115219752	4.55547942257416	0.202346592547646	0.147826198020739	0.205374805290179	0.0819783819480291	0.202415701416781	yes	no	no
ATAC_peak_208624	chr8	78012893	78013393	5.40763974563726	0.164126834027382	0.187507202072355	0.197844481612291	0.198469532298589	0.190430392167962	yes	no	no
ATAC_peak_72131	chr14	65624417	65624917	4.11479645459617	0.250607265335539	0.115617442910686	0.0586685084270517	0.119088066395352	0.140122416565862	yes	no	no
ATAC_peak_90193	chr16	45349394	45349894	5.75332645057004	0.173146717998891	0.198070299973652	0.203147134449619	0.181984841791197	0.195295430653564	yes	no	no
ATAC_peak_56715	chr13	19137334	19137834	4.26368838482471	0.197003570889474	0.136758920222639	0.163913098244308	0.16176338025979	0.151604860897313	yes	no	no
ATAC_peak_208658	chr8	78139488	78139988	3.76951058039146	0.202168653263689	0.199376365475938	0.115088306172335	0.167894684635416	0.139324316715713	yes	no	no
ATAC_peak_30102	chr10	127829036	127829536	3.71096440723524	0.175417417490093	0.203248816156033	0.190500359271351	0.171380221509756	0.184192971831396	yes	no	no
ATAC_peak_208625	chr8	78013084	78013584	5.70679852565928	0.17224927961563	0.181973483312226	0.18462259683304	0.193771251838139	0.17833860414451	yes	no	yes
ATAC_peak_48926	chr12	38730046	38730546	4.17700689383577	0.171599489436854	0.220872098599677	0.212706486953334	0.197293163422251	0.20753882814847	yes	no	no
ATAC_peak_136276	chr3	45104360	45104860	4.44510011822035	0.19355764861428	0.199150589028892	0.224761234223561	0.177551687465427	0.178994080707684	yes	no	no
ATAC_peak_56714	chr13	19137209	19137709	4.25803781498786	0.201023245734735	0.131444044914509	0.196061691522278	0.138200195555936	0.187103044966787	yes	no	no
ATAC_peak_206359	chr8	56243606	56244106	4.07581271131557	0.180027627161653	0.190173874094223	0.188234530335873	0.19393112449705	0.1276539543261	yes	no	yes
ATAC_peak_90194	chr16	45349551	45350051	5.75658241368957	0.174659997792618	0.198544072865536	0.215396436938651	0.189161854816265	0.206583388843266	yes	no	no
ATAC_peak_48927	chr12	38730204	38730704	4.07300387880828	0.182973134464041	0.188866510690848	0.197509701071745	0.198702851641704	0.177006831535582	yes	no	no
ATAC_peak_134155	chr3	7651850	7652350	3.84177479595789	0.184066531083271	0.156585930184339	0.224163784014603	0.161386723576314	0.11577049807887	yes	no	no
ATAC_peak_191872	chr7	44291310	44291810	4.99693491704335	0.197868315895924	0.208451472788222	0.226875110683672	0.211004177044055	0.177119446900218	yes	no	yes
ATAC_peak_216725	chr9	12685340	12685840	4.01319072617178	0.214121145220083	0.252298967688726	0.226572241583915	0.179756741966893	0.162684086268362	yes	no	no
ATAC_peak_138444	chr3	86841524	86842024	3.72291386710894	0.14327074417426	0.166885931399244	0.151846965386378	0.191354409504974	0.165933898938802	yes	no	no
ATAC_peak_218944	chr9	38643817	38644317	4.48545492286667	0.22334656739231	0.161204421741854	0.219040517290022	0.157723479951336	0.148822408329299	yes	no	no
ATAC_peak_155746	chr4	135463825	135464325	3.27398496153151	0.105005720153065	0.162768115358542	0.228002329603996	0.0719502829347267	0.2010581286227	yes	no	no
ATAC_peak_66728	chr14	14348112	14348612	4.62975147333332	0.180619642150232	0.117204225306595	0.0921616444860467	0.128412219489928	0.104788372707773	yes	no	no
ATAC_peak_69416	chr14	45632764	45633264	3.39719564198334	0.197050162938199	0.133261102199421	0.114443372878346	0.117643949778914	0.0811913599619911	yes	no	no
ATAC_peak_48431	chr12	30061650	30062150	4.69572772156615	0.209627579103329	0.249555616413669	0.24600213875055	0.198047576875435	0.233565430835602	yes	no	no
ATAC_peak_191837	chr7	44179715	44180215	3.92567154144697	0.174577078020977	0.2061229512303	0.226820228191153	0.168482405727092	0.205102793858405	yes	no	yes
ATAC_peak_69149	chr14	38320565	38321065	4.81941517888114	0.197247510290375	0.153923313842939	0.221160657991635	0.162650296855295	0.209607523070573	yes	no	no
ATAC_peak_312	chr1	7297771	7298271	4.14899177629147	0.195354895126096	0.185091171616965	0.209852315826737	0.20631786487232	0.190905244818265	yes	no	no
ATAC_peak_216724	chr9	12685117	12685617	3.91877045129174	0.192422378996846	0.231077776402532	0.234854846422771	0.177182574027127	0.185847472552378	yes	no	no
ATAC_peak_48338	chr12	28671841	28672341	4.10823066556969	0.21472654912829	0.132373878969878	0.153529590978523	0.193433247696926	0.100266604278573	yes	no	no
ATAC_peak_117098	chr2	4954064	4954564	4.57754437937052	0.166543846918051	0.17330045440988	0.214681114289961	0.212141290861615	0.168031436045064	yes	no	no
ATAC_peak_69148	chr14	38320264	38320764	4.04482307675135	0.165173878843664	0.186326188970311	0.145243538324403	0.153181439509202	0.154906797335454	yes	no	no
ATAC_peak_114230	chr19	39647358	39647858	3.62727078489074	0.171846634478476	0.232204165829382	0.18949212107757	0.224013778369494	0.140562263871249	yes	no	yes
ATAC_peak_159286	chr4	153862069	153862569	4.07074957145671	0.206593699130166	0.172251710475853	0.173592827838871	0.186963371484464	0.168940942947558	yes	no	no
ATAC_peak_104061	chr18	20776035	20776535	4.36635896342804	0.156462036737299	0.172010168989293	0.184483483143243	0.162965898019627	0.184042778480388	yes	no	no
ATAC_peak_5789	chr1	73880654	73881154	4.95131565246805	0.184974690936755	0.198646253163587	0.189383337979129	0.168612868310974	0.186177822512293	yes	no	no
ATAC_peak_182768	chr6	107059029	107059529	5.46265486876356	0.165707018669724	0.179785567753672	0.177660730576081	0.185686654039846	0.156209487672813	yes	no	no
ATAC_peak_173675	chr5	143132970	143133470	3.59076400987872	0.209125378523514	0.108667298950229	0.179265850572306	0.190478444377597	0.161714179303908	yes	no	no
ATAC_peak_216093	chr8	127884419	127884919	5.0916085856909	0.167323356015175	0.167423425045161	0.191498679324942	0.173351323994178	0.174662132485781	yes	no	no
ATAC_peak_147874	chr4	53115268	53115768	4.12378092518967	0.209976291305065	0.138885831230638	0.185750097365602	0.125341684619917	0.198437048765715	yes	no	no
ATAC_peak_217144	chr9	18079004	18079504	4.72920662378469	0.186889666868809	0.163931827557239	0.173263463441284	0.166523792225983	0.186930823888593	yes	no	no
ATAC_peak_178419	chr6	51640913	51641413	4.02848790464231	0.234758829807716	0.123404570588192	0.127976784879132	0.132976057104325	0.0625918886549761	yes	no	no
ATAC_peak_138447	chr3	86843337	86843837	3.96002303529639	0.164784124064914	0.165904539552764	0.146223767562755	0.186099664072846	0.139729568802174	yes	no	no
ATAC_peak_117896	chr2	17982728	17983228	5.03252001577267	0.187705605031905	0.180059758987693	0.184460537320108	0.159004025152185	0.172551036944148	yes	no	no
ATAC_peak_115938	chr19	51742136	51742636	4.23892798426616	0.173543836225516	0.224782747768019	0.2004035462639	0.223274929879148	0.185139652079044	yes	no	no
ATAC_peak_217145	chr9	18079116	18079616	4.62117558384553	0.172463184798852	0.154232185934493	0.172370198341949	0.162131441324485	0.170390175314909	yes	no	no
ATAC_peak_181267	chr6	88691325	88691825	4.548815035499	0.151429798325216	0.165517032657335	0.217102914460229	0.176786503426289	0.16290213566524	yes	no	no
ATAC_peak_48432	chr12	30061969	30062469	4.81089328263384	0.184495739861599	0.221322786674504	0.241867933526499	0.220302425718956	0.211964677435314	yes	no	no
ATAC_peak_103078	chr18	4581204	4581704	3.78193453554896	0.189802076005728	0.132209650285669	0.228017681649519	0.110277175875156	0.191925108351897	yes	no	no
ATAC_peak_48434	chr12	30062182	30062682	4.55742547058204	0.185090283861474	0.192954318016509	0.241087480582223	0.211096763613253	0.209653200825996	yes	no	no
ATAC_peak_178420	chr6	51641052	51641552	4.07249946651611	0.225707632549683	0.119386905160944	0.119815133510281	0.143429984237585	0.0647966824232012	yes	no	no
ATAC_peak_98896	chr17	47348924	47349424	3.50479131197395	0.207893873364216	0.141793013401289	0.122510491532244	0.189160234336064	0.100970971535107	yes	no	no
ATAC_peak_2112	chr1	35219295	35219795	3.77141663202488	0.157428172129608	0.14735516040332	0.306527566517576	0.140682034236356	0.277135889992954	yes	no	no
ATAC_peak_187103	chr6	149364832	149365332	3.2448718522222	0.124789044299511	0.119025468098101	0.175675385993941	0.156422523827468	0.141240638742653	yes	no	no
ATAC_peak_69772	chr14	48328743	48329243	3.90740741386871	0.176433557085659	0.103556245138781	0.107442920819091	0.133155926571658	0.0506239873302895	yes	no	no
ATAC_peak_45576	chr11	116889789	116890289	4.25262153626495	0.168873839273585	0.0944148952836651	0.145037072891983	0.160138224103345	0.128225424539359	yes	no	no
ATAC_peak_216352	chr9	6823860	6824360	5.19388989406801	0.187773924377104	0.167118070598619	0.197371208383012	0.181061831173825	0.164340660498905	yes	no	no
ATAC_peak_69437	chr14	45734709	45735209	5.11065053400482	0.202578359400343	0.119982287872306	0.206573564924923	0.146909458781589	0.160428837916413	yes	no	yes
ATAC_peak_1127	chr1	16867044	16867544	4.50470544209021	0.187562598268662	0.199944603610572	0.209448955457171	0.220066856953953	0.20552379913928	yes	no	no
ATAC_peak_186089	chr6	137630321	137630821	4.18361476242696	0.178679360859653	0.162026171634523	0.20185167938747	0.125228595633453	0.149686757019459	yes	no	no
ATAC_peak_231656	chrX	103252710	103253210	3.86003190762917	0.213114573454448	0.16817968396002	0.242915153363051	0.192329826062117	0.212696867414284	yes	no	no
ATAC_peak_75935	chr15	5157392	5157892	4.33254540914583	0.169675420767208	0.18771255618381	0.124297978722718	0.127224094778247	0.0871094094399813	yes	no	no
ATAC_peak_89794	chr16	38444977	38445477	4.71464559923156	0.149443719647805	0.176177484266699	0.184336880483983	0.227299158176272	0.149798051165189	yes	no	no
ATAC_peak_208626	chr8	78013218	78013718	5.42570824603334	0.17151060017857	0.189881717494359	0.183885915091813	0.190072179904437	0.170524877119718	yes	no	yes
ATAC_peak_69438	chr14	45734906	45735406	5.04672442619837	0.197427053319212	0.0905099560076773	0.207924696595064	0.129560772411879	0.157258373245032	yes	no	yes
ATAC_peak_182767	chr6	107058858	107059358	5.56779831975495	0.168180384374106	0.182390725392638	0.198267356911206	0.176247674411246	0.171995669098689	yes	no	no
ATAC_peak_44987	chr11	115221983	115222483	3.06236282640577	0.12970363626861	0.0847012403911178	0.160670236817689	0.0332716293745247	0.147711638798262	yes	no	no
ATAC_peak_98062	chr17	41222067	41222567	3.84099947910598	0.120112525058301	0.172665471914564	0.265171479137904	0.174501227046405	0.201673216145602	yes	no	no
ATAC_peak_118275	chr2	20991353	20991853	4.36872163348507	0.163604812556288	0.151554844859013	0.146355978641752	0.161170550563304	0.102148176380616	yes	no	yes
ATAC_peak_2116	chr1	35220684	35221184	4.60087202260713	0.190900646204797	0.17407962558552	0.160031168784921	0.13594976623177	0.10728455229263	yes	no	no
ATAC_peak_276	chr1	7068514	7069014	4.90291328602933	0.152564007056677	0.127734520282479	0.182985556687102	0.158326924005986	0.144381482429781	yes	no	yes
ATAC_peak_77285	chr15	30333578	30334078	5.04255518604247	0.153234873800114	0.176761668060328	0.151619386612671	0.153818782685484	0.17144143100998	yes	no	no
ATAC_peak_30103	chr10	127829253	127829753	3.60538017025149	0.170893230203778	0.185641431409921	0.186709382144422	0.167843953291863	0.187090916886729	yes	no	yes
ATAC_peak_123990	chr2	84809443	84809943	4.65656056564722	0.127154321407595	0.171560983646571	0.186981039872272	0.18256305309135	0.202870440571693	yes	no	no
ATAC_peak_186110	chr6	137722466	137722966	3.70613711808827	0.194607690656353	0.194547012037018	0.235684898216822	0.182724046784795	0.226412464391917	yes	no	no
ATAC_peak_159887	chr5	3251179	3251679	2.96390747373199	0.144339420760099	0.151405825952376	0.145566184490731	0.133002541557921	0.140502615521391	yes	no	no
ATAC_peak_76255	chr15	8832047	8832547	5.20674635071037	0.156576973033005	0.151134168484603	0.17767285878158	0.132541365086355	0.179912810032385	yes	no	no
ATAC_peak_216726	chr9	12685651	12686151	3.00684621533068	0.156264625620527	0.172469083677633	0.103412769547132	0.125144804554039	0.122717350594734	yes	no	no
ATAC_peak_56716	chr13	19137923	19138423	5.38402785770225	0.148147208336989	0.161382311051245	0.172272201005628	0.159428304285843	0.176497171562604	yes	no	no
ATAC_peak_76256	chr15	8832175	8832675	4.7668267018663	0.147398140940809	0.166177988690848	0.173243366364602	0.141361884922902	0.171327686216023	yes	no	no
ATAC_peak_102548	chr17	87665090	87665590	4.23196009730752	0.175002824566458	0.192486746816378	0.212049105443907	0.202803061480031	0.178171457316252	yes	no	no
ATAC_peak_210409	chr8	88939170	88939670	4.44354159239213	0.125213365463844	0.123721039585164	0.216337441981057	0.0980216272885045	0.180082255151542	yes	no	no
ATAC_peak_77284	chr15	30333289	30333789	4.47007379530147	0.147908358986048	0.158859951040493	0.173103637001457	0.103205645966073	0.204209671974283	yes	no	no
ATAC_peak_118276	chr2	20991559	20992059	4.55676950554737	0.168499871358816	0.143573004339407	0.141117763420662	0.182785250762119	0.1128845161016	yes	no	yes
ATAC_peak_70691	chr14	55184846	55185346	4.88843018521165	0.186514753354446	0.150032468166265	0.167227223590262	0.137348457996415	0.164579874240501	yes	no	no
ATAC_peak_140925	chr3	102206232	102206732	4.44396547811865	0.209996907375864	0.192630137912973	0.171764833882153	0.188208113909975	0.130731640489986	yes	no	no
ATAC_peak_19499	chr10	14966682	14967182	4.36472232410108	0.147235429939263	0.145217744403298	0.175618230609557	0.133054189128748	0.137268407027852	yes	no	no
ATAC_peak_32914	chr11	28371434	28371934	3.49332708193605	0.155536153137837	0.147115262949006	0.149901046759897	0.135246206748533	0.156948334180153	yes	no	no
ATAC_peak_216354	chr9	6832541	6833041	4.76806497662655	0.170083212074324	0.155034509545407	0.187571526659634	0.148312446860772	0.149955152881302	yes	no	no
ATAC_peak_48433	chr12	30062066	30062566	4.60882394125768	0.177853720011008	0.200822136950313	0.222030141248386	0.209920187278491	0.200174220486977	yes	no	no
ATAC_peak_56429	chr13	13860782	13861282	3.79940635464773	0.19718732853835	0.17430473691139	0.177343459922804	0.197695153454379	0.184913347545994	yes	no	no
ATAC_peak_4391	chr1	58761427	58761927	6.19195026212016	0.168342155730043	0.170771777567228	0.1766011161013	0.176773333083923	0.158367582660552	yes	no	no
ATAC_peak_8980	chr1	108546012	108546512	3.91219687741942	0.182408688360241	0.139341798492815	0.220778796623512	0.179296948283115	0.165759583793678	yes	no	no
ATAC_peak_138445	chr3	86842280	86842780	4.15285856990962	0.174190980558789	0.168773045192588	0.206345214014188	0.179992539638164	0.228262050000967	yes	no	no
ATAC_peak_68121	chr14	27629556	27630056	5.64380848749892	0.200791939113622	0.147264950421876	0.125529862999221	0.133263089897237	0.0936317791360576	yes	no	no
ATAC_peak_136279	chr3	45118076	45118576	3.71269787289233	0.140310504961884	0.164747295113089	0.161378309264764	0.127524298875737	0.144957053355494	yes	no	no
ATAC_peak_155745	chr4	135463314	135463814	3.46991815665096	0.071124549775166	0.162171506052761	0.224877487392152	0.12495041094742	0.244229898953956	yes	no	no
ATAC_peak_66727	chr14	14347928	14348428	4.76696971079343	0.1745487879404	0.132064795273069	0.0720963577112916	0.127594217137678	0.0872504581029508	yes	no	no
ATAC_peak_102549	chr17	87665289	87665789	4.32336429051142	0.151840171825903	0.160607449126253	0.176708459317358	0.207761886280037	0.146603514820337	yes	no	no
ATAC_peak_8981	chr1	108546239	108546739	4.12251368507394	0.16036695366357	0.158933645017767	0.206806338072281	0.169393084818269	0.159944390590741	yes	no	no
ATAC_peak_107745	chr18	62814403	62814903	4.24799212173257	0.11771868691016	0.198109223206924	0.209038319498094	0.147548151042731	0.131506206294065	yes	no	no
ATAC_peak_62657	chr13	75822460	75822960	2.9703690594071	0.126902450473781	0.0843132397274158	0.1222285317562	0.0802069825169314	0.108636101476708	yes	no	no
ATAC_peak_231655	chrX	103252458	103252958	3.6889800882024	0.20156197866203	0.188564435481607	0.245659367376595	0.190808884964402	0.238064653258482	yes	no	no
ATAC_peak_121248	chr2	39270794	39271294	4.50778057771221	0.145011126756175	0.135895375666568	0.175697669450747	0.1590395129325	0.13148281814357	yes	no	no
ATAC_peak_186098	chr6	137659925	137660425	4.42518052740383	0.159725917462872	0.1240137133232	0.270709486208641	0.160321639651825	0.163874534868203	yes	no	no
ATAC_peak_105316	chr18	35629632	35630132	4.61694581851289	0.146229757250041	0.125692930031105	0.103123376314725	0.141203953585343	0.179487067363521	yes	no	no
ATAC_peak_29126	chr10	120160402	120160902	3.59350839868306	0.227893672906107	0.0474315824662474	0.180730009666877	0.151648060583041	0.162692188265419	yes	no	no
ATAC_peak_176981	chr6	34189533	34190033	4.8005439617861	0.125326290882442	0.143716617527752	0.284844830602718	0.13888991481577	0.222034286733531	yes	no	no
ATAC_peak_31913	chr11	15221636	15222136	4.48758751634142	0.183307261786733	0.204678641956496	0.200542131576121	0.197334588449498	0.143466424455146	yes	no	no
ATAC_peak_76253	chr15	8831570	8832070	3.90007883144336	0.150361931589927	0.177143313478251	0.134620742231145	0.0776134582296934	0.129123316055	yes	no	no
ATAC_peak_9075	chr1	112779630	112780130	5.21047322850285	0.149861546668699	0.16395584486373	0.154482008414152	0.143994322336011	0.169214444111087	yes	no	no
ATAC_peak_2114	chr1	35219959	35220459	3.74002451891808	0.246622741556135	0.207931240922228	0.197539840363567	0.166663706711498	0.157644007178793	yes	no	no
ATAC_peak_29129	chr10	120162614	120163114	4.02233968180926	0.10548229674411	0.10716395951545	0.182170439516887	0.107003830747956	0.160544802187455	yes	no	no
ATAC_peak_163683	chr5	57587009	57587509	4.80686023644407	0.145746370657944	0.187886535894704	0.124133952077231	0.16418802733825	0.106988442332032	yes	no	no
ATAC_peak_37841	chr11	74140399	74140899	4.19308168283636	0.186115571612501	0.152183282557786	0.219771882151892	0.151918603045648	0.159099490005582	yes	no	no
ATAC_peak_68120	chr14	27629407	27629907	5.6455189303535	0.193375481372167	0.134042666559886	0.118558168048186	0.12579508301845	0.0902263703922749	yes	no	no
ATAC_peak_147903	chr4	53232430	53232930	4.07167325204073	0.143372968474011	0.0994217831021628	0.168053373716673	0.0862961539131329	0.17777318974938	yes	no	no
ATAC_peak_163682	chr5	57586884	57587384	4.78222629760478	0.140947157944508	0.197337311700513	0.139950221047367	0.165562333274309	0.117742220871532	yes	no	no
ATAC_peak_151360	chr4	111219018	111219518	4.01925476114571	0.115219760862698	0.183236724554429	0.26370220759869	0.172013255492149	0.249448121981383	yes	no	no
ATAC_peak_29132	chr10	120166061	120166561	3.95245244921984	0.173666156484984	0.109923994166823	0.178997018086694	0.131302770260979	0.159801558347096	yes	no	no
ATAC_peak_275	chr1	7068376	7068876	4.59235713420938	0.144570945098937	0.130451852657209	0.167680076640338	0.146223378151626	0.119900170669442	yes	no	yes
ATAC_peak_44986	chr11	115219606	115220106	3.69705168257107	0.139617240203808	0.1332968106823	0.182070061105988	0.0599221496335788	0.142529558640321	yes	no	no
ATAC_peak_104062	chr18	20776314	20776814	4.26119142440761	0.177778145404916	0.161807249419492	0.186145777816576	0.183252947922296	0.174916668469776	yes	no	no
ATAC_peak_29134	chr10	120171695	120172195	4.6362595202626	0.184281554369628	0.114482988029641	0.195308713944628	0.150717556993872	0.193479752604053	yes	no	no
ATAC_peak_109350	chr18	77415450	77415950	3.71562623669214	0.204865702473233	0.226318922190506	0.0498813275665241	0.186726162157171	0.128741256689418	yes	no	yes
ATAC_peak_199855	chr7	132034589	132035089	3.81863054251364	0.151006064083373	0.182727316108042	0.199913241247997	0.134619611361767	0.152191874145651	yes	no	no
ATAC_peak_274	chr1	7060717	7061217	3.9565265281589	0.144587423109705	0.176208257097808	0.103912847563963	0.170832782576603	0.114516930849906	yes	no	yes
ATAC_peak_151362	chr4	111219590	111220090	3.38328339007434	0.173774933721415	0.142498794987545	0.160990672683337	0.142519455650239	0.175442725369593	yes	no	no
ATAC_peak_179992	chr6	72929845	72930345	5.09175304947083	0.168866903882442	0.109737413979269	0.148123594898731	0.145248537309601	0.156170691139474	yes	no	no
ATAC_peak_83173	chr15	91286305	91286805	3.33819716114593	0.161552864826941	0.100417683334927	0.176335157715921	0.145155988652008	0.120269915407324	yes	no	no
ATAC_peak_147902	chr4	53227875	53228375	5.4730663103462	0.146172846122215	0.172326737551702	0.218157201900137	0.188901193202641	0.205078749946017	yes	no	no
ATAC_peak_103017	chr18	3593607	3594107	4.03435190256717	0.191749551322925	0.195361470334403	0.211099545284123	0.17036758361043	0.194424470009458	yes	no	yes
ATAC_peak_159287	chr4	153862413	153862913	3.88369365925185	0.202959918330697	0.178957103564558	0.183973151372198	0.187464885283261	0.181921292174766	yes	no	no
ATAC_peak_121247	chr2	39270715	39271215	4.32278532746119	0.137020144152812	0.146319164228184	0.147051422786409	0.135657135245972	0.112152776913545	yes	no	no
ATAC_peak_216351	chr9	6823520	6824020	4.80664020752353	0.198821935479292	0.137429845111687	0.220416295004883	0.135082954927233	0.151254279188958	yes	no	no
ATAC_peak_227379	chr9	113112648	113113148	5.38659317155007	0.14611555916816	0.10893243242699	0.196371855084603	0.0960456230346697	0.175255240298673	yes	no	no
ATAC_peak_10243	chr1	130246124	130246624	4.35810317794253	0.177786878565526	0.153799548210097	0.182136324868815	0.142760845698193	0.170727387995194	yes	no	no
ATAC_peak_201311	chr7	143636674	143637174	5.10040392710985	0.163931639895865	0.165202969817657	0.166321448190545	0.194502358475432	0.1544162684901	yes	no	no
ATAC_peak_66320	chr14	8679930	8680430	4.43983887923476	0.204721535772399	0.145223013521413	0.170524374279029	0.17076499954119	0.130958038278903	yes	no	no
ATAC_peak_15841	chr1	173868563	173869063	4.21476074923235	0.174502081860402	0.126663596306835	0.131400019939955	0.112816717661002	0.142548952277732	yes	no	no
ATAC_peak_216353	chr9	6832351	6832851	4.37287460030178	0.168148809437222	0.154012496885331	0.175400199761677	0.133531514276352	0.147140699333133	yes	no	no
ATAC_peak_176092	chr6	24342060	24342560	4.63887280317533	0.14498023382574	0.133763610263193	0.207467686039918	0.148099734400898	0.152793359340942	yes	no	no
ATAC_peak_186099	chr6	137660040	137660540	4.34974263317138	0.145588919401821	0.114474247670433	0.230490644624479	0.157574122514581	0.140369031042301	yes	no	no
ATAC_peak_206356	chr8	56243058	56243558	4.68802384468864	0.174934386571637	0.142306024889019	0.187256467526436	0.151697204525272	0.122099016484621	yes	no	no
ATAC_peak_78546	chr15	45689904	45690404	4.27611322630361	0.113780190191777	0.126545743398924	0.133193008202526	0.118816295487519	0.18070785331065	yes	no	no
ATAC_peak_70692	chr14	55184953	55185453	4.45663271721184	0.172609790064277	0.128917431882542	0.144980423388205	0.114717969432312	0.138877004448365	yes	no	no
ATAC_peak_134623	chr3	14994004	14994504	5.10482564693366	0.193359756447502	0.199941655646518	0.208316977741404	0.171187022419713	0.183289955451071	yes	no	no
ATAC_peak_216170	chr8	129115650	129116150	4.92667336953985	0.146001988035952	0.158487991820186	0.140038922015407	0.17133815171424	0.121223414955516	yes	no	yes
ATAC_peak_50145	chr12	65232695	65233195	4.38050569468126	0.139531193856685	0.150902040958112	0.147734396367017	0.137009899912995	0.106116691840784	yes	no	yes
ATAC_peak_8688	chr1	102263070	102263570	4.10801270933185	0.183052469954178	0.14224736347585	0.189086954528879	0.145363990169148	0.131102487370547	yes	no	no
ATAC_peak_134152	chr3	7651234	7651734	3.67675894285069	0.1814770959115	0.131976717682672	0.18035191288597	0.132743664364908	0.116814952830665	yes	no	no
ATAC_peak_176982	chr6	34189671	34190171	4.6837882903152	0.102965562752515	0.115076502617592	0.255110099623198	0.109990167213125	0.203416167004531	yes	no	no
ATAC_peak_121249	chr2	39270955	39271455	4.60231862891034	0.147408451896576	0.123475972728071	0.180569158609244	0.148970137669813	0.124014548440864	yes	no	no
ATAC_peak_186109	chr6	137722163	137722663	3.53877386856699	0.16185849560963	0.174270740894027	0.213524360685333	0.138002927676456	0.133048241125133	yes	no	no
ATAC_peak_174908	chr5	149653792	149654292	3.92964904142587	0.165711170896683	0.162043233218371	0.156460280840438	0.159078802056595	0.173163979177026	yes	no	no
ATAC_peak_90196	chr16	45351065	45351565	4.09837321098953	0.125127627335876	0.100801809637896	0.235334361894864	0.139550957322358	0.216471304894065	yes	no	no
ATAC_peak_12593	chr1	150652690	150653190	3.46417454577237	0.118178513723641	0.145638219495227	0.145088215715219	0.15424177365682	0.102921623914777	yes	no	no
ATAC_peak_181268	chr6	88691586	88692086	4.15445681368328	0.174596735064491	0.174497673127313	0.179176151293411	0.179049111031224	0.137036713935562	yes	no	no
ATAC_peak_19225	chr10	11262186	11262686	3.78257580400807	0.114110380686067	0.125375333004962	0.142977786428583	0.0928607997089425	0.119973319443715	yes	no	yes
ATAC_peak_12594	chr1	150652872	150653372	3.32473029982993	0.0961529773784561	0.134642285331107	0.12807960983609	0.12576618177685	0.10681858148311	yes	no	no
ATAC_peak_35	chr1	3982004	3982504	3.695806691625	0.133604927173084	0.121477544949214	0.148285700606248	0.148131162505696	0.133580900212724	yes	no	no
ATAC_peak_102547	chr17	87664942	87665442	4.13059919584855	0.14328798705086	0.180932275095696	0.18914970710359	0.149381414014072	0.17472638710362	yes	no	no
ATAC_peak_230880	chrX	75673006	75673506	4.02654074940507	0.167576718508134	0.153490561124308	0.128359007017008	0.144754603367604	0.125921095792532	yes	no	no
ATAC_peak_134151	chr3	7651162	7651662	3.5727047354579	0.169032564682965	0.122099037769349	0.170209244980528	0.120439866152133	0.108490213053168	yes	no	no
ATAC_peak_98063	chr17	41222205	41222705	3.77807140225343	0.114227044517215	0.159365446245576	0.26272861666124	0.154960683850999	0.196512358638143	yes	no	no
ATAC_peak_187839	chr7	11813895	11814395	4.64295226585122	0.121025519911089	0.12581466778686	0.175765771245385	0.115219150244468	0.148515212998974	yes	no	no
ATAC_peak_119564	chr2	30130009	30130509	4.05408712678997	0.132315104246663	0.130286828806839	0.173712857774564	0.144098354648642	0.201549574196345	yes	no	no
ATAC_peak_1128	chr1	16867344	16867844	4.02892199257531	0.144922832391294	0.138812972817508	0.148383334086391	0.174995667646498	0.148851981720282	yes	no	no
ATAC_peak_53034	chr12	90975319	90975819	4.80790876066479	0.160938080169448	0.172171049851119	0.201504654975287	0.164908046021971	0.183815188172269	yes	no	no
ATAC_peak_201310	chr7	143636538	143637038	4.87397666062183	0.150743039089696	0.150372359989609	0.160265919550054	0.199452615834718	0.155119562924415	yes	no	no
ATAC_peak_217142	chr9	18078396	18078896	4.61418867560162	0.164638080449967	0.145221139172088	0.159807840614709	0.135796739299306	0.159140446741285	yes	no	no
ATAC_peak_29133	chr10	120171302	120171802	6.11546137897517	0.168806562811601	0.160575617762333	0.174143668711797	0.166087164913173	0.171675112228493	yes	no	no
ATAC_peak_65128	chr13	109237889	109238389	4.31883835414592	0.123686450944517	0.0837200395815198	0.0952465100169483	0.115053177252488	0.0272351197908941	yes	no	no
ATAC_peak_1285	chr1	20774514	20775014	3.92811758964373	0.193412701022741	0.122188177932071	0.116203775603721	0.114045641834545	0.112805341228621	yes	no	no
ATAC_peak_76257	chr15	8832305	8832805	4.38709260748838	0.133568977477525	0.158675234224692	0.155205340316206	0.135769001519356	0.151314922057476	yes	no	no
ATAC_peak_187838	chr7	11813742	11814242	4.77954079784325	0.131809679538157	0.128983721472588	0.18901120589815	0.136920803738452	0.156941666898755	yes	no	no
ATAC_peak_92908	chr17	4196772	4197272	4.09727020178733	0.110100484447048	0.0895312100551828	0.127154032302844	0.128001602313977	0.0887530340305613	yes	no	no
ATAC_peak_124109	chr2	88743401	88743901	4.33757267508467	0.172137384888755	0.194606615909768	0.159875240480941	0.146365402473715	0.132984641203901	yes	no	no
ATAC_peak_53035	chr12	90975737	90976237	3.90635329825499	0.188862620794085	0.141675310488813	0.179888208047715	0.173354397183843	0.148691202508016	yes	no	no
ATAC_peak_186097	chr6	137659717	137660217	4.13191586260533	0.160883724565173	0.119565336688198	0.261185574007052	0.0974132787218621	0.15596861600149	yes	no	no
ATAC_peak_151050	chr4	108154975	108155475	3.35916228537877	0.137897491274917	0.11613874806777	0.112479408153531	0.162435027197717	0.161222679053303	yes	no	no
ATAC_peak_147901	chr4	53227720	53228220	5.38654075477902	0.141254367515537	0.141678359478743	0.219150246898625	0.175609962137522	0.209327066335261	yes	no	no
ATAC_peak_174909	chr5	149653904	149654404	4.13956372530972	0.179076822298508	0.16246154047834	0.151512473333524	0.161216861943492	0.173905311443514	yes	no	no
ATAC_peak_53037	chr12	90976297	90976797	3.97729339153394	0.14003607728169	0.153134456172081	0.15206598935668	0.12404431560847	0.117357977394488	yes	no	yes
ATAC_peak_586	chr1	10880227	10880727	5.53845220265239	0.161290861862724	0.17381866274475	0.183372109488685	0.138489576512636	0.154130637093084	yes	no	no
ATAC_peak_90197	chr16	45356572	45357072	3.68837314275937	0.159843530910561	0.146529029432832	0.211680502310071	0.0820246773748546	0.184979100654514	yes	no	no
ATAC_peak_65129	chr13	109238157	109238657	4.08877283511759	0.115669146975725	0.0804042996334946	0.102328289998463	0.117415984883682	0.0870208956986176	no	no	no
ATAC_peak_65340	chr13	111532542	111533042	4.04867871152311	0.0821582974092191	0.079684369770437	0.126678617702668	0.146936577049904	0.0923948126470619	yes	no	no
ATAC_peak_101787	chr17	81256125	81256625	5.88441173486017	0.153056650485962	0.161584050547672	0.162367545169454	0.144245052247965	0.149523485778698	yes	no	yes
ATAC_peak_199856	chr7	132034724	132035224	3.651229575682	0.144413632654539	0.169228322690024	0.196837076100328	0.131742581136103	0.134887692016574	yes	no	no
ATAC_peak_70693	chr14	55185040	55185540	4.08510395626634	0.180303160140853	0.133634740567907	0.125238650621584	0.117265534475072	0.124596922316713	yes	no	no
ATAC_peak_45575	chr11	116889690	116890190	4.30955206941039	0.151951020236413	0.0805613839565453	0.12424516190128	0.144735112169239	0.117923018158737	yes	no	no
ATAC_peak_15842	chr1	173868755	173869255	4.13707568454864	0.176704402615437	0.126669222628553	0.127681393919032	0.117685168209349	0.132088907648908	yes	no	no
ATAC_peak_14346	chr1	163731903	163732403	4.82079000533947	0.144909421409252	0.104467921628897	0.187860866413534	0.149417594281391	0.130493229975257	yes	no	no
ATAC_peak_208656	chr8	78138854	78139354	3.66223010199109	0.172184688432256	0.149497171900276	0.182717562725502	0.178512207123283	0.143559890721457	yes	no	no
ATAC_peak_145262	chr4	10760189	10760689	3.36643482916036	0.183378316706692	0.141845748534627	0.136260314644738	0.0900182936356816	0.0653114629153936	no	no	no
ATAC_peak_19169	chr10	9497037	9497537	3.6586639477547	0.20363917900204	0.19765914197597	0.203622685556047	0.215886143115965	0.153611321527199	yes	no	no
ATAC_peak_60184	chr13	53140260	53140760	4.31330462170828	0.161432098451479	0.196925615521029	0.222329385901736	0.170681122375699	0.220452970408463	yes	no	no
ATAC_peak_163625	chr5	53673469	53673969	4.57459954646843	0.185192088010499	0.145062319174123	0.177699238131892	0.158884140623116	0.1389085740256	yes	no	no
ATAC_peak_199303	chr7	127611470	127611970	3.93021442925993	0.169925121119785	0.139180056269797	0.125758910036502	0.193515533338991	0.126795348360851	yes	no	yes
ATAC_peak_2105	chr1	35115376	35115876	4.8854012263116	0.107351894026061	0.10866097688862	0.350555669195308	0.106727266707669	0.256564638613885	no	no	no
ATAC_peak_76254	chr15	8831856	8832356	5.05812776317442	0.138435298994072	0.129063492962332	0.170548038925799	0.106842683081651	0.169966076258985	yes	no	yes
ATAC_peak_138079	chr3	83879260	83879760	3.4529611597929	0.121699688458954	0.100641749330096	0.171138508989491	0.122531924928545	0.148422223869744	yes	no	no
ATAC_peak_176093	chr6	24342414	24342914	5.21704483112108	0.173291750611198	0.179123966666739	0.173089699985042	0.162391763672217	0.141737139532566	yes	no	no
ATAC_peak_203699	chr8	24412094	24412594	5.14073768108095	0.200588989167836	0.131926834674247	0.151855817472312	0.167497554574021	0.0688496914135733	yes	no	no
ATAC_peak_34	chr1	3981844	3982344	3.79276456685922	0.127559127040533	0.13166857013304	0.134343814021342	0.138323145830394	0.130221335929875	yes	no	no
ATAC_peak_37840	chr11	74140207	74140707	3.95085836772629	0.171060124032598	0.14092223970653	0.210232514804492	0.138487308688742	0.135274515427791	yes	no	no
ATAC_peak_151363	chr4	111219775	111220275	3.07765824533433	0.178588114296878	0.0995322757805931	0.167462986723642	0.079619517031316	0.172636797542868	yes	no	no
ATAC_peak_89795	chr16	38447344	38447844	4.58044888880477	0.116975336916221	0.13197540301566	0.17837095971216	0.185816757045404	0.126429182351216	yes	no	no
ATAC_peak_203697	chr8	24406929	24407429	4.59813668989926	0.101257224936439	0.111904021603379	0.155880008572706	0.107758421255301	0.0789092780174326	yes	no	no
ATAC_peak_218703	chr9	36494797	36495297	3.71319940214207	0.121920503582472	0.152080006692457	0.168781644328963	0.107795330200543	0.114977980949524	yes	no	no
ATAC_peak_9076	chr1	112779925	112780425	4.71323434727623	0.133669397494295	0.150934180672276	0.176146863908056	0.123520542933304	0.169838527128854	yes	no	no
ATAC_peak_86067	chr16	9132693	9133193	5.69405563521653	0.146384795796722	0.136610982798657	0.169290288097206	0.136223286306927	0.156888521157618	yes	no	no
ATAC_peak_159889	chr5	3257079	3257579	3.72831983247693	0.141961209275372	0.154252305700521	0.185982892939972	0.13219995429889	0.201108156551943	yes	no	no
ATAC_peak_10242	chr1	130245508	130246008	3.19401828589905	0.179243618459001	0.113009714260373	0.176723173748951	0.0943240840401018	0.183435582374099	yes	no	no
ATAC_peak_138078	chr3	83879076	83879576	3.68784533990501	0.146777020602587	0.12939047348711	0.175184614563121	0.137642945065483	0.148786494158752	yes	no	no
ATAC_peak_16183	chr1	178301250	178301750	4.25630995719248	0.107376242065396	0.138948244688106	0.165721338655015	0.160670527239355	0.111430193557275	yes	no	yes
ATAC_peak_29131	chr10	120165070	120165570	3.66233599420308	0.0891841419041142	0.130213143889113	0.178830937735706	0.155257884648585	0.183040598345728	yes	no	no
ATAC_peak_117100	chr2	4954424	4954924	4.03158350574605	0.0913454436192652	0.105998119021451	0.185773703077864	0.143633761139909	0.162433028958689	yes	no	no
ATAC_peak_32797	chr11	24951103	24951603	5.0629096753318	0.168801107647813	0.16298376097862	0.150510125149985	0.157675849997774	0.1701589185003	yes	no	no
ATAC_peak_172569	chr5	136935880	136936380	4.74397751989591	0.138044415169876	0.0404962661575378	0.158107904415465	0.105929739199843	0.155317727800732	yes	no	no
ATAC_peak_5788	chr1	73880419	73880919	4.43705466579403	0.175968710531264	0.169860163961508	0.180083076167626	0.149040093138216	0.151925393732139	yes	no	no
ATAC_peak_75934	chr15	5157221	5157721	4.0345857355203	0.170096722381752	0.152220180673126	0.119925371951408	0.0984623528300505	0.0640710542660507	yes	no	no
ATAC_peak_101786	chr17	81256001	81256501	5.88184210031424	0.152137839773872	0.157101918652794	0.158923360213216	0.13996955334523	0.13731625388808	yes	no	yes
ATAC_peak_78545	chr15	45689377	45689877	4.69918530903407	0.111362566489646	0.114642313335296	0.150926516971735	0.141422950417128	0.182338351192169	yes	no	no
ATAC_peak_201312	chr7	143636786	143637286	4.82916731978678	0.161306354907463	0.163336695272852	0.164308108378465	0.180624418080328	0.144415169537528	yes	no	no
ATAC_peak_216171	chr8	129115854	129116354	5.07247983076796	0.137248380440067	0.169149487104738	0.145963433970956	0.166846960843755	0.127280035250025	yes	no	no
ATAC_peak_76354	chr15	10465273	10465773	4.21629725548198	0.192492793628844	0.117540051357575	0.165196962486596	0.145903671836269	0.186665099341415	yes	no	no
ATAC_peak_178211	chr6	49415912	49416412	3.63154108444056	0.175477031824693	0.133433372172516	0.160514984520711	0.135885523162052	0.134519449442086	yes	no	no
ATAC_peak_29128	chr10	120162271	120162771	3.55370158274358	0.122712150749888	0.118324484169211	0.146354713274823	0.135440349028668	0.165041780180183	yes	no	no
ATAC_peak_181266	chr6	88691171	88691671	4.06833069716132	0.0905182508933166	0.146908930673536	0.191307905184881	0.162766661875934	0.134516508307735	yes	no	no
ATAC_peak_585	chr1	10879864	10880364	5.44273030267146	0.159544480663692	0.154434822807143	0.147469908422512	0.13782381685346	0.134537962751993	yes	no	no
ATAC_peak_89792	chr16	38443705	38444205	5.2831948359175	0.129367007165499	0.187029821605444	0.1663269088091	0.180777897562651	0.124422233808456	yes	no	no
ATAC_peak_2228	chr1	36042466	36042966	4.23879467233823	0.144465812070096	0.0678669148414908	0.210651709613821	0.092762763065925	0.147187407135673	no	no	no
ATAC_peak_117957	chr2	18461107	18461607	2.98998288764886	0.125262416166018	0.172850676193412	0.132299367092763	0.109041749893849	0.105691547340279	no	no	no
ATAC_peak_81976	chr15	82733170	82733670	3.64664282532711	0.144538350098048	0.106960352723383	0.150739450968679	0.0699455546112712	0.136002232285944	no	no	no
ATAC_peak_88648	chr16	31235105	31235605	4.53409256116875	0.149275894886068	0.112801157772556	0.160967976157682	0.122366547286987	0.13240796036996	yes	no	no
ATAC_peak_50144	chr12	65232561	65233061	4.35178379440636	0.13690047547045	0.139221864120486	0.131083244206478	0.132255545611913	0.0884077335216923	yes	no	yes
ATAC_peak_71854	chr14	63636500	63637000	4.18853728184014	0.207158083755831	0.0585982953335755	0.151962316692903	0.0956436458077359	0.0600221549044664	yes	no	no
ATAC_peak_19168	chr10	9496914	9497414	3.58735730106297	0.194655078387041	0.195062981540525	0.203130900103108	0.207917454234659	0.159735983211136	yes	no	no
ATAC_peak_90198	chr16	45399975	45400475	4.3974491843598	0.161465276535157	0.163314458063063	0.180059824789531	0.155328527398609	0.144159093337338	no	no	no
ATAC_peak_187362	chr7	4249589	4250089	3.39206704794677	0.14803487876058	0.0977052747569733	0.122586331835854	0.119560647101342	0.130686106694655	yes	no	no
ATAC_peak_56713	chr13	19137051	19137551	3.93593298786908	0.179965774984257	0.0993923984617383	0.185973233246951	0.118227162242505	0.178760595515032	yes	no	no
ATAC_peak_15521	chr1	171899682	171900182	4.84375264783666	0.158947364880732	0.12952259536965	0.200836617953462	0.14576878694754	0.120189896177048	yes	no	no
ATAC_peak_29137	chr10	120192883	120193383	3.31718672437103	0.161802475856935	0.0926787983166623	0.0842065189745423	0.127136688339682	0.143699261324054	no	no	no
ATAC_peak_210410	chr8	88939333	88939833	4.39121834879008	0.105731927383996	0.124687964456335	0.211926261921167	0.082990913290014	0.175556596159158	yes	no	no
ATAC_peak_18999	chr10	7288071	7288571	4.15146805077232	0.156502970609418	0.129383582959238	0.141059802593207	0.124742610717424	0.150357484099403	no	no	no
ATAC_peak_147926	chr4	53353640	53354140	4.44161019606192	0.142156017553832	0.178393032439554	0.214223890699852	0.128078641294166	0.245719329704502	yes	no	no
ATAC_peak_129737	chr2	154242172	154242672	3.83043338124183	0.157185216072309	0.108241732076451	0.160093891052575	0.128623421803402	0.147467829624038	yes	no	no
ATAC_peak_2227	chr1	36042294	36042794	4.31598443553897	0.148623519597744	0.0608108565258792	0.2217234723159	0.100745908089207	0.155124321981813	no	no	no
ATAC_peak_175280	chr6	4923779	4924279	3.59272800133466	0.130795072487473	0.143774815951664	0.180634072700267	0.168699509265336	0.168735500851542	yes	no	yes
ATAC_peak_110780	chr19	5406772	5407272	4.6069018112054	0.108680236758267	0.259930995797578	0.167465410459146	0.236667476628645	0.162592940807088	yes	no	no
ATAC_peak_1284	chr1	20774247	20774747	4.12873503700254	0.150828518998111	0.102289989487524	0.124768137674354	0.119610952143597	0.119443712853222	no	no	no
ATAC_peak_90189	chr16	45334184	45334684	4.26714490885745	0.16649140430777	0.177598320225984	0.172403158642258	0.159537206918503	0.149655593038656	no	no	no
ATAC_peak_216355	chr9	6832787	6833287	4.86294536254638	0.147402450784648	0.121826761580399	0.152712944753314	0.125601640422382	0.121478395573466	yes	no	no
ATAC_peak_132645	chr2	170009608	170010108	3.99120338452258	0.121597657435047	0.108682084141863	0.154389853138455	0.148944808715166	0.117240082046175	yes	no	no
ATAC_peak_73883	chr14	84123249	84123749	3.06185971647294	0.146224198020079	0.10684066624517	0.140279695864807	0.154948714738365	0.106677171945231	no	no	no
ATAC_peak_129899	chr2	154905792	154906292	4.13663774472278	0.127893471937411	0.113178401583835	0.191210745815623	0.12649925838726	0.193695127944765	yes	no	no
ATAC_peak_65341	chr13	111534042	111534542	4.94085051558142	0.139389177705498	0.138822129511448	0.136542342240534	0.134807224584809	0.129607533401959	yes	no	no
ATAC_peak_53036	chr12	90975917	90976417	3.97966413478318	0.178066373579465	0.12123796731163	0.158235667398224	0.145991456838611	0.123555966931644	no	no	no
ATAC_peak_32900	chr11	28035481	28035981	4.64989511887013	0.12224401574731	0.13783780376905	0.166295269208973	0.123807708191839	0.16043524902385	no	no	no
ATAC_peak_173980	chr5	144638284	144638784	3.34743616992299	0.112832444601468	0.0733936559810731	0.120577443799959	0.132666297690766	0.0582229852136656	no	no	no
ATAC_peak_19224	chr10	11262005	11262505	3.36232644342846	0.119618167216361	0.123229409543154	0.121850995374172	0.106967869579966	0.115730150686249	yes	no	yes
ATAC_peak_147881	chr4	53152258	53152758	3.590448036901	0.114370668386128	0.11718690366871	0.166107011722382	0.0823924795547508	0.167062176178441	no	no	no
ATAC_peak_74691	chr14	105015896	105016396	3.79631612627082	0.183011882571449	0.10329197747064	0.148552810814858	0.133284640548605	0.132845610382563	yes	no	no
ATAC_peak_34797	chr11	52512014	52512514	5.22962970339348	0.220316672649724	0.116231365572113	0.151256103710023	0.104765546234182	0.188286865138735	yes	no	no
ATAC_peak_134727	chr3	17913774	17914274	4.84585006439221	0.0693412130634151	0.107124395125102	0.149731321470112	0.112013481177224	0.132625876630618	yes	no	no
ATAC_peak_153796	chr4	127812066	127812566	4.39197257149048	0.196513516332661	0.158946399672455	0.206363339765378	0.160200757352721	0.181667967963433	yes	no	yes
ATAC_peak_103016	chr18	3593277	3593777	3.97996451722566	0.157870568392525	0.190043020351642	0.259932027213797	0.167843296914881	0.228025968666065	yes	no	yes
ATAC_peak_229159	chrX	9517498	9517998	3.79959543053272	0.114950773285152	0.111187970240246	0.137147582351741	0.124404616376771	0.144683598515079	yes	no	no
ATAC_peak_28198	chr10	110911239	110911739	3.68929577980705	0.113723355351127	0.168257016742397	0.183823282016657	0.200560645461376	0.14169797399604	no	no	no
ATAC_peak_44983	chr11	115212160	115212660	4.14756855156026	0.165270529295252	0.100803793059398	0.195679841886965	0.0993511190635393	0.188716443791301	yes	no	no
ATAC_peak_47920	chr12	20894941	20895441	2.95688585198004	0.144672634224049	0.145867734878085	0.186076843275825	0.156455388541444	0.113055958995526	no	no	no
ATAC_peak_216356	chr9	6832940	6833440	4.56993637229767	0.158172135339234	0.133759968181318	0.157195744365537	0.129795811392498	0.129161782233887	yes	no	no
ATAC_peak_231657	chrX	103252933	103253433	3.68489296339969	0.12749423739938	0.126054350520546	0.18947841620138	0.14460207912406	0.155014130372273	no	no	no
ATAC_peak_76355	chr15	10465412	10465912	4.20697702545675	0.192459964119952	0.101217983959398	0.168401956219462	0.117924513359928	0.179604661942018	no	no	no
ATAC_peak_134648	chr3	15255600	15256100	5.64800156360969	0.140982011898364	0.13904412704625	0.156785115456224	0.132050026647571	0.161571009658774	yes	no	yes
ATAC_peak_203700	chr8	24412381	24412881	4.2360915434623	0.192777516238385	0.134056196184316	0.100946676049438	0.142420735909672	0.0196066353477513	yes	no	no
ATAC_peak_208661	chr8	78148611	78149111	3.33225228813131	0.166482172427623	0.118888268505666	0.0791952968775667	0.130722027664142	0.20950243923721	yes	no	no
ATAC_peak_15520	chr1	171899548	171900048	4.85170146677005	0.148602914044925	0.123946066415458	0.185808082160871	0.143423342258815	0.115129437905432	yes	no	no
ATAC_peak_86717	chr16	15523718	15524218	4.98690562618272	0.125051134949071	0.0973010770791106	0.121568583711036	0.0928814323299381	0.108798451426814	yes	no	no
ATAC_peak_191623	chr7	42680420	42680920	2.93869510781527	0.10530830664784	0.139049295182148	0.137459173075094	0.117947058262935	0.142445697977623	no	no	no
ATAC_peak_14136	chr1	161183892	161184392	3.9375287014547	0.128993566504471	0.0768885519338725	0.0346745873324317	0.0367867788375957	0.0153408277762328	no	no	no
ATAC_peak_41937	chr11	98066775	98067275	4.44818068431451	0.138648273093031	0.0938061241505878	0.0998754593745889	0.13389071079896	0.0244543449874077	yes	no	no
ATAC_peak_207286	chr8	69171031	69171531	4.08877799950433	0.193936704641129	0.13701388573658	0.0725678579162275	0.118336209458052	0.0165623747126279	yes	no	no
ATAC_peak_210408	chr8	88938968	88939468	3.88929292321346	0.122455205612056	0.122571343390177	0.163295200922727	0.0624639026831506	0.120395752333601	yes	no	no
ATAC_peak_189372	chr7	25535758	25536258	3.62436045227573	0.179885565967805	0.149948236075737	0.166897604544288	0.159356756147903	0.161029332125194	yes	no	no
ATAC_peak_136278	chr3	45117853	45118353	3.8811735523021	0.100679834225731	0.154814883835353	0.160180095862456	0.116943618950891	0.13462763805081	no	no	no
ATAC_peak_139707	chr3	94674812	94675312	4.40806925753627	0.128846972589056	0.153436925806432	0.176201334239292	0.151440134526829	0.164348801121194	yes	no	no
ATAC_peak_191621	chr7	42679872	42680372	4.20605953595489	0.144345824107656	0.165401769922585	0.115294825073557	0.163115980140728	0.152505375478259	yes	no	yes
ATAC_peak_96939	chr17	32563293	32563793	3.82640249028432	0.146981158901398	0.101408027140036	0.135686039636196	0.0895600631158909	0.136156852668202	no	no	no
ATAC_peak_189512	chr7	26700028	26700528	4.14783201031424	0.141975385906651	0.133668431043864	0.173245423098895	0.134655526018144	0.14866559103786	yes	no	no
ATAC_peak_34796	chr11	52511885	52512385	5.69759201226771	0.194143153902856	0.114823167332587	0.157780214843079	0.101402007105757	0.172350914354362	yes	no	no
ATAC_peak_28197	chr10	110911146	110911646	3.62864574047869	0.107809777766448	0.174797074897505	0.177083145303104	0.200074450547419	0.129281055774631	no	no	no
ATAC_peak_216169	chr8	129115472	129115972	4.46353367943913	0.144980804585527	0.133744309474856	0.125763624121864	0.157298011205611	0.101921941411641	yes	no	yes
ATAC_peak_2107	chr1	35115674	35116174	4.98106466896456	0.116092700940822	0.107254946363444	0.32744263497307	0.100236848393943	0.240930381694979	no	no	no
ATAC_peak_134649	chr3	15255730	15256230	5.58956924342614	0.151313050015381	0.13904143561638	0.158879866263321	0.134505518481175	0.173982466485026	yes	no	no
ATAC_peak_56153	chr13	9568730	9569230	3.32916459731432	0.172159792493953	0.0628592890251104	0.0297215137057397	0.0795620184856077	0.0766207150710645	yes	no	no
ATAC_peak_66319	chr14	8679760	8680260	4.341625771991	0.195809636381589	0.133342259094827	0.158094957744557	0.136341936448629	0.118175595255657	no	no	no
ATAC_peak_69436	chr14	45734520	45735020	4.18528637646525	0.164500261602562	0.108610018414406	0.168549295148868	0.118078066845169	0.126139760783198	yes	no	yes
ATAC_peak_88649	chr16	31235312	31235812	4.65860328685702	0.144374824879609	0.123913302244815	0.15595697909843	0.103861329530033	0.122354969611782	yes	no	no
ATAC_peak_174910	chr5	149654315	149654815	4.82977973212447	0.143609444503147	0.145344454650873	0.181325569271494	0.159557870922553	0.180386018549587	yes	no	no
ATAC_peak_29127	chr10	120161672	120162172	3.60706951375704	0.134513261615268	0.130935836815357	0.175605494704652	0.117353826063751	0.183280657718465	no	no	no
ATAC_peak_147906	chr4	53238592	53239092	3.4112523294351	0.114098931049287	0.0868834684076182	0.141956297856798	0.0931193501625903	0.150019042865532	no	no	no
ATAC_peak_110779	chr19	5406590	5407090	4.49143849697821	0.117186329109045	0.248553145005216	0.159126276707637	0.21985016031248	0.158070218583155	yes	no	no
ATAC_peak_147905	chr4	53238503	53239003	3.08456340060526	0.107702118588928	0.0822035904232726	0.11663641556558	0.0625272581644327	0.136051100037065	no	no	no
ATAC_peak_69439	chr14	45738117	45738617	4.90065237054038	0.146798559048365	0.109395303685109	0.169011185553035	0.151977716442595	0.163276208651343	yes	no	no
ATAC_peak_3744	chr1	52279259	52279759	4.60192588247499	0.1531848829748	0.146045564020358	0.120485082400766	0.106841172431353	0.0501869950590876	yes	no	no
ATAC_peak_69118	chr14	37154320	37154820	4.18325890125932	0.180304914301033	0.137777099536558	0.160081261132529	0.132576394446409	0.137244706069102	yes	no	no
ATAC_peak_78544	chr15	45689134	45689634	4.08792873309604	0.121069320752297	0.129139373922213	0.174835037942176	0.150875036003723	0.207699226447635	no	no	no
ATAC_peak_92907	chr17	4196625	4197125	3.89028578423954	0.133677881474249	0.0866069219111722	0.1201543964594	0.12477824271999	0.0901560039432386	yes	no	no
ATAC_peak_193883	chr7	70239005	70239505	3.43927840510558	0.154494089927369	0.148346174122675	0.178043366718183	0.133656887931725	0.197301724747421	no	no	no
ATAC_peak_132644	chr2	170009491	170009991	3.73607010659528	0.114097113021348	0.111322654755226	0.148132996763861	0.161296803009725	0.1200078102497	yes	no	no
ATAC_peak_232026	chrX	114974421	114974921	4.39087579659012	0.116130772884678	0.12809704943156	0.165458154745465	0.104832400478994	0.185172192215114	yes	no	no
ATAC_peak_104954	chr18	34092610	34093110	5.44272068581081	0.155364003115191	0.132568835335136	0.107572530478379	0.122005595790652	0.124223590770799	yes	no	no
ATAC_peak_155744	chr4	135462819	135463319	3.25351568879682	0.0734509041107381	0.155715732918274	0.20375403780046	0.111218203742408	0.220054892520683	no	no	no
ATAC_peak_2106	chr1	35115477	35115977	5.12968022576488	0.0995885423639133	0.103119120471658	0.31783755691096	0.0921350059095074	0.22016112050339	no	no	no
ATAC_peak_117956	chr2	18460847	18461347	3.48463231784757	0.102893003863154	0.172519804477491	0.122523361308717	0.122745871376986	0.144514841326277	no	no	no
ATAC_peak_203698	chr8	24411906	24412406	4.98991156111685	0.184754618858554	0.128966176553104	0.161518390312473	0.152842422706146	0.0952919083755146	yes	no	no
ATAC_peak_65350	chr13	111549845	111550345	3.90479708090103	0.0819848671776067	0.0532569461451362	0.127792994547064	0.114616207981969	0.0806164729305952	no	no	no
ATAC_peak_843	chr1	13506810	13507310	3.23520848748373	0.138301634895188	0.0764993506812226	0.101018694129098	0.11637022186042	0.133081663253697	no	no	no
ATAC_peak_66987	chr14	18540072	18540572	3.99793447284642	0.187607103899489	0.155455894416997	0.121261759767316	0.122858220962436	0.127133958863428	yes	no	no
ATAC_peak_47831	chr12	17835221	17835721	5.01057245977858	0.124537900274766	0.133733863813515	0.157135767379667	0.142911619139466	0.144492518274259	yes	no	no
ATAC_peak_216686	chr9	11106210	11106710	5.00184389906759	0.136268506220735	0.127051283890896	0.147397876167124	0.131922670670332	0.153739377155425	yes	no	no
ATAC_peak_197852	chr7	114574272	114574772	4.07141191199622	0.131947071764067	0.0913906653081843	0.129093782123882	0.0967118942430817	0.0958920345560799	yes	no	no
ATAC_peak_69441	chr14	45740669	45741169	4.11750703254484	0.135476995170506	0.0952871127573575	0.156037871672095	0.0873448760369971	0.12402174893182	no	no	no
ATAC_peak_111740	chr19	9511880	9512380	5.15754504233186	0.111721325966738	0.21321364940819	0.158705176832515	0.179391498462533	0.13450998205784	yes	no	no
ATAC_peak_105317	chr18	35629997	35630497	4.07602727307209	0.112868419668072	0.128254167478137	0.111926775965039	0.14416038608443	0.176178536802851	no	no	no
ATAC_peak_655	chr1	12025804	12026304	6.09431923860888	0.143049035270874	0.118284413931643	0.146008733761175	0.0997417402305762	0.125068859537333	yes	no	no
ATAC_peak_53031	chr12	90873228	90873728	4.60949796395548	0.127221987378842	0.150289516534717	0.173412208720821	0.144447844545409	0.11759806058013	yes	no	no
ATAC_peak_177849	chr6	47294342	47294842	5.35062249355548	0.107838685040378	0.139568385944232	0.135843345489726	0.118615924615579	0.106398449779357	yes	no	no
ATAC_peak_129900	chr2	154906025	154906525	4.00189036998542	0.0639633549947034	0.10155631216819	0.173851375248324	0.0845305412442637	0.191744595064049	no	no	no
ATAC_peak_191622	chr7	42680110	42680610	3.46885919814221	0.115332761741745	0.160992917780022	0.151860043766581	0.131766277005582	0.166411171015951	yes	no	yes
ATAC_peak_179993	chr6	72930102	72930602	4.82750573833126	0.149130251995172	0.115772340485055	0.133161373537984	0.126150230481202	0.154128617977087	yes	no	no
ATAC_peak_103079	chr18	4581448	4581948	3.24975857084759	0.164549870254429	0.139209541335627	0.1797643156469	0.145064715438734	0.142474154825889	yes	no	no
ATAC_peak_175279	chr6	4923538	4924038	3.50337125877996	0.0928530675823581	0.138037112392938	0.154388161703776	0.13644193499351	0.144900656005686	no	no	no
ATAC_peak_41936	chr11	98066686	98067186	4.24477409006981	0.136123594881644	0.0985262465600079	0.12122197929956	0.119603043686642	0.0376064131852803	yes	no	no
ATAC_peak_147880	chr4	53152162	53152662	3.52543777791625	0.113482172217247	0.106100994487084	0.176566475057834	0.076285000408014	0.17783436901479	no	no	no
ATAC_peak_3821	chr1	52938971	52939471	4.12619994566646	0.14806205541464	0.168557946368308	0.0692978393146549	0.122336440413057	0.0768355045844142	no	no	no
ATAC_peak_187840	chr7	11814253	11814753	3.47165818756534	0.114679287131119	0.110211350183938	0.142008078288139	0.0963401375819288	0.109615900081869	no	no	no
ATAC_peak_144977	chr4	4549820	4550320	4.18211498403062	0.125021592575231	0.10384715996792	0.180908601719048	0.11837503172784	0.172501357321635	yes	no	no
ATAC_peak_159888	chr5	3256882	3257382	3.41558946234038	0.103625075134868	0.133110557197019	0.157601594664295	0.11238174427212	0.173864854808295	no	no	no
ATAC_peak_20520	chr10	26958460	26958960	6.03082233685443	0.154903721589725	0.146888303711048	0.159035761849916	0.134428395723916	0.157199366236213	yes	no	no
ATAC_peak_93489	chr17	10150048	10150548	5.25292512584129	0.116528810624033	0.0468260794293504	0.145986116274821	0.0816464043238612	0.104976354683254	yes	no	no
ATAC_peak_229385	chrX	13236081	13236581	2.70416456413694	0.0731871071486424	0.0996172113808482	0.025570608014666	0.103912580940912	0.0434674985083977	no	no	no
ATAC_peak_60183	chr13	53140090	53140590	4.13783111804123	0.120299539747581	0.185684616349846	0.201367619401021	0.147678078867695	0.188229996814043	no	no	no
ATAC_peak_193051	chr7	53937498	53937998	3.72534338679716	0.122949427339704	0.125016661958137	0.0755147287439236	0.101844846472332	0.124295750612667	no	no	no
ATAC_peak_138263	chr3	84770690	84771190	3.19630176612241	0.197766235812649	0.1334388068789	0.0795270226965759	0.144385765493734	0.0396180017949435	yes	no	no
ATAC_peak_206231	chr8	51598780	51599280	3.4460256371126	0.137131295232023	0.155020432827263	0.139295326652241	0.120643885373989	0.13591327608924	no	no	no
ATAC_peak_140916	chr3	102193569	102194069	4.88363561613865	0.130962056104665	0.141543623109281	0.218338944090945	0.134448089396854	0.225341862521681	no	no	no
ATAC_peak_123635	chr2	77274222	77274722	3.88414267284567	0.181600810271702	0.127967300733962	0.118636670149839	0.156313270856879	0.083354476751701	yes	no	no
ATAC_peak_104349	chr18	24392860	24393360	3.92603664835679	0.109930700207664	0.0763284195604488	0.225924255721353	0.0839186419208124	0.162653440154992	no	no	no
ATAC_peak_20521	chr10	26958723	26959223	5.36244813967167	0.155779892314291	0.152931511983831	0.150216269277276	0.108477731038793	0.134726245282754	yes	no	no
ATAC_peak_76356	chr15	10466068	10466568	3.45301774942328	0.179380999654162	0.0998431053726778	0.143287191416041	0.0822129663358616	0.168067206934967	no	no	no
ATAC_peak_177296	chr6	37833652	37834152	4.37480037677918	0.100522335855911	0.13528218290174	0.213491619810576	0.13777084325739	0.193689532484946	no	no	no
ATAC_peak_193242	chr7	62026653	62027153	4.58016810053973	0.168052907458748	0.132948787189576	0.179897243255633	0.129831124355156	0.203783272874998	no	no	no
ATAC_peak_140959	chr3	102717562	102718062	4.56612491639791	0.173085056920168	0.156757978670085	0.165821557856932	0.188703019357793	0.101742352584292	no	no	no
ATAC_peak_102550	chr17	87665401	87665901	4.17934160979502	0.119968537947418	0.122306700473575	0.156536446144437	0.19439328921871	0.106879186715768	no	no	no
ATAC_peak_232027	chrX	114974545	114975045	4.87105000125838	0.113095114640033	0.0984893866768406	0.131491197677544	0.101348523583916	0.169160252454947	yes	no	no
ATAC_peak_19485	chr10	14583346	14583846	5.43087253328792	0.127951942156814	0.102248410001132	0.124184002008603	0.0815558686934179	0.103242163028511	yes	no	no
ATAC_peak_218702	chr9	36494386	36494886	3.95640776789588	0.123498613357815	0.123778727146373	0.15987461419933	0.0805558082973018	0.116213142089322	no	no	no
ATAC_peak_126843	chr2	125106456	125106956	4.41597497297455	0.119940667385454	0.153792397798075	0.174939658709195	0.149564298027309	0.186564150973462	no	no	no
ATAC_peak_51866	chr12	81459846	81460346	3.32916961033715	0.136694222368883	0.0576622950270232	0.200129801075613	0.141359643827403	0.138050950492702	no	no	no
ATAC_peak_31915	chr11	15222194	15222694	3.61810587020161	0.167982191870263	0.114948702339807	0.143277683992636	0.168334165179569	0.121090896735745	no	no	no
ATAC_peak_89793	chr16	38443977	38444477	5.12818367382502	0.114099238473169	0.203085568549449	0.159802295094473	0.178244990092474	0.11278488847603	yes	no	no
ATAC_peak_147917	chr4	53327535	53328035	5.16246919121059	0.146067716017644	0.140312673826322	0.158905110299058	0.133225792915063	0.135325728511849	yes	no	no
ATAC_peak_123636	chr2	77274436	77274936	3.65290790422647	0.175905714779592	0.122433353312538	0.0896790934734133	0.160414761831684	0.0628102345720444	yes	no	no
ATAC_peak_69258	chr14	41189671	41190171	5.52856071392515	0.151687941407362	0.116880105772566	0.164461939059384	0.12779979484168	0.141817555707028	yes	no	no
ATAC_peak_171354	chr5	129657804	129658304	3.31576368432049	0.15254293946024	0.123890362982507	0.0842899900130069	0.13979402318497	0.0616520514874553	no	no	no
ATAC_peak_173678	chr5	143134548	143135048	3.09865611373453	0.122536680622448	0.12417976404744	0.113014960613432	0.129199012947792	0.0558555729999307	no	no	no
ATAC_peak_142896	chr3	129341075	129341575	4.62485976031886	0.161353863550764	0.164238862052102	0.176298691954336	0.127705727462533	0.148770955201178	no	no	no
ATAC_peak_90190	chr16	45334274	45334774	4.28349540614756	0.139249064604449	0.178049253469206	0.162342787469951	0.142890177843637	0.141962381920163	no	no	no
ATAC_peak_63725	chr13	95569236	95569736	5.37821122365032	0.136019875823157	0.149776038994818	0.199606403750342	0.140807629793514	0.151093220128511	yes	no	yes
ATAC_peak_87430	chr16	20478111	20478611	4.17943719872638	0.136289632191723	0.0870386014071149	0.0937458608613861	0.141836852735291	0.112563556456784	yes	no	no
ATAC_peak_229158	chrX	9517400	9517900	3.69212016885955	0.109267345839518	0.10405851387526	0.12732017152025	0.121569697927793	0.141165862734913	no	no	no
ATAC_peak_81975	chr15	82732939	82733439	3.64330132775722	0.156959039657823	0.103225484738393	0.159517023465378	0.0769946435133651	0.149157276881865	no	no	no
ATAC_peak_224869	chr9	92520249	92520749	3.05308837117614	0.106993790073835	0.1067861587339	0.168274450428652	0.0658170734980867	0.141316698107427	no	no	no
ATAC_peak_104956	chr18	34093151	34093651	6.26925167281592	0.123588428141556	0.133171359670457	0.108038193564762	0.104809821672856	0.0982196079187811	yes	no	no
ATAC_peak_135018	chr3	22559548	22560048	4.36998521207873	0.11771706307736	0.116721281138318	0.172120364253712	0.12361872711954	0.174253383968804	no	no	no
ATAC_peak_26482	chr10	85210049	85210549	4.16413461345624	0.135685433291021	0.103875888522387	0.111431127656089	0.127408087006814	0.0675615198348839	no	no	no
ATAC_peak_5071	chr1	64060572	64061072	4.00117010677484	0.14188968602511	0.17239994167704	0.103999959513148	0.132614959443914	0.0984923165271087	yes	no	no
ATAC_peak_201914	chr8	4707577	4708077	4.00460235050916	0.148789164933276	0.12377879729945	0.160625981491533	0.13918656468461	0.13867655382567	no	no	no
ATAC_peak_104955	chr18	34092896	34093396	6.50079107288814	0.134468182574225	0.131299858510342	0.105185000644833	0.106601032493564	0.111321131723418	yes	no	no
ATAC_peak_191620	chr7	42679583	42680083	5.12561880133274	0.153560627134846	0.160001979563246	0.116371658246668	0.174634659163038	0.115978434885132	yes	no	no
ATAC_peak_61493	chr13	62815781	62816281	4.57891206647177	0.157794181290364	0.114467418475414	0.154374704638518	0.0862699051727862	0.128729818027031	no	no	no
ATAC_peak_44942	chr11	114955247	114955747	3.60027866815859	0.0870439536316767	0.0157013583738661	0.140410119386146	0.112895439696627	0.0721794272769623	no	no	no
ATAC_peak_92909	chr17	4196973	4197473	3.67190112982166	0.106565872851937	0.0605605678972669	0.0896094354794821	0.135675434589767	0.045293585375572	no	no	no
ATAC_peak_66322	chr14	8680591	8681091	2.98437237679353	0.115790349713889	0.0935668218667441	0.102480850478951	0.0648071761972367	0.104993025582034	no	no	no
ATAC_peak_129738	chr2	154242284	154242784	3.57166255576696	0.124773895443007	0.0970157880498552	0.14942904119507	0.110241407201113	0.140591303405742	no	no	no
ATAC_peak_75282	chr14	119999860	120000360	2.87019473802914	0.134084247823673	0.0787524008055161	0.101132651992817	0.109195473131665	0.0673653895149714	no	no	no
ATAC_peak_94016	chr17	15639109	15639609	4.13005768941011	0.0876729451069671	0.0995460712209401	0.116619922844483	0.0970917570418685	0.141341832230182	no	no	no
ATAC_peak_69440	chr14	45740544	45741044	4.10942172889877	0.11830747014934	0.0822806981297432	0.142482445834877	0.074585888911605	0.118137089146957	no	no	no
ATAC_peak_66412	chr14	11288188	11288688	3.6726476089815	0.161564881970666	0.0738756357168729	0.110395729032131	0.103511966509562	0.0714129097964506	no	no	no
ATAC_peak_166785	chr5	104854308	104854808	3.6028850010059	0.128804789925908	0.109016519342359	0.12570064204709	0.112236910527611	0.0794019356398726	no	no	no
ATAC_peak_23484	chr10	63182236	63182736	5.58975534507501	0.157015308614424	0.172313310051478	0.182432534857838	0.179340795148664	0.147048076836655	no	no	no
ATAC_peak_200103	chr7	133847120	133847620	4.79149095964571	0.126733370413726	0.136116017680609	0.00705029305018226	0.142241165874219	0.105197041698448	no	no	no
ATAC_peak_232065	chrX	118999646	119000146	2.15829228545874	0.0821547160056167	0.0761249174529247	0.130299233322949	0.0648730007817314	0.0888763755323696	no	no	no
ATAC_peak_134726	chr3	17913601	17914101	4.69250972155616	0.0640363641206895	0.0952748619954128	0.144591434743189	0.107483277566076	0.135288975438931	no	no	no
ATAC_peak_212174	chr8	106442657	106443157	5.23343956681093	0.165918837609527	0.119382181409176	0.146783740146655	0.137983651776174	0.116094650675513	yes	no	no
ATAC_peak_44941	chr11	114955151	114955651	3.68919695104676	0.0888791281932222	0.0208482578054255	0.138855381853195	0.100828233908149	0.0823604113846648	no	no	no
ATAC_peak_204218	chr8	27241687	27242187	4.0603018892179	0.101940149183967	0.117030044748483	0.21046604157141	0.136470087351248	0.143030752294691	no	no	no
ATAC_peak_104057	chr18	20774032	20774532	4.04825355842466	0.110463998403337	0.0956085869463922	0.179404150731706	0.113801868648883	0.138949653627842	no	no	no
ATAC_peak_844	chr1	13507330	13507830	3.48750069002756	0.1577753560346	0.144585354816645	0.134694390738424	0.123908614143674	0.109788485401459	no	no	no
ATAC_peak_66321	chr14	8680249	8680749	3.41777626336199	0.158305071611615	0.114543051007239	0.129692411417131	0.139205363359085	0.0476541752182218	no	no	no
ATAC_peak_216638	chr9	9394638	9395138	4.21117441490123	0.159604837689147	0.0896334400207451	0.0808191214036889	0.0899962581090122	0.0510805813115906	no	no	no
ATAC_peak_33147	chr11	31133617	31134117	3.67404910437448	0.156895087997524	0.133624406907643	0.153439940848567	0.14052343789481	0.141067696297021	no	no	no
ATAC_peak_14345	chr1	163731630	163732130	4.59426057908536	0.118773103063436	0.144314777043904	0.156377342830751	0.112784965549849	0.107955964648179	no	no	no
ATAC_peak_117004	chr2	3948212	3948712	5.23563671835564	0.105824771421156	0.107423514723458	0.14405701126387	0.116120309184	0.168486955127327	yes	no	no
ATAC_peak_3566	chr1	49885746	49886246	3.97715004253305	0.120858963836601	0.109148766656594	0.169368527099844	0.0824886845767073	0.134571030607343	no	no	no
ATAC_peak_216468	chr9	7891747	7892247	3.11465019216107	0.129294099457001	0.0568350282890672	0.0700686265479925	0.109679237582214	0.0499934056922223	no	no	no
ATAC_peak_139514	chr3	90977865	90978365	4.41765622073815	0.116623566633234	0.147559961148722	0.169941837512145	0.148195699108676	0.12723920377998	no	no	no
ATAC_peak_72140	chr14	65630873	65631373	2.99142373057318	0.132056802636466	0.0165014352290543	-0.0172784145896109	0.0557569579459323	0.0798015583525887	no	no	no
ATAC_peak_104348	chr18	24392753	24393253	3.94508624518045	0.109382153921782	0.0760360033390359	0.217862174297381	0.0792942144103511	0.168016108438606	no	no	no
ATAC_peak_181979	chr6	94180802	94181302	3.81274646531816	0.0620772209766199	0.155153135304822	0.134905548482583	0.170869178392351	0.161738266451594	no	no	no
ATAC_peak_134067	chr3	4137960	4138460	4.06842031077493	0.12612911100647	0.116168346322633	0.187758666135474	0.0690850619368974	0.106821621547343	no	no	no
ATAC_peak_99605	chr17	54483871	54484371	4.27071478985921	0.151714696929607	0.102364848709058	0.167600620951066	0.110257757801396	0.111775666540217	no	no	no
ATAC_peak_69257	chr14	41189467	41189967	5.77798438730705	0.156717568271114	0.112237650214352	0.155794417985541	0.113894465376377	0.145134663035073	yes	no	no
ATAC_peak_83741	chr15	97332507	97333007	5.35322066778866	0.151110942588632	0.154147910832835	0.117692033104022	0.13105382653475	0.106574970867754	yes	no	no
ATAC_peak_2229	chr1	36042724	36043224	2.7550910077474	0.078210023754254	0.0429547101316263	0.159220455908599	0.0861015441016101	0.103124775943843	no	no	no
ATAC_peak_5072	chr1	64060684	64061184	3.91270418549804	0.138452930348794	0.161868597504162	0.0992682010231379	0.144190507386243	0.102357387173632	yes	no	no
ATAC_peak_134066	chr3	4137765	4138265	3.44478795286815	0.0863248992350911	0.101062238480165	0.141320316496669	0.0601801470270174	0.0936255842555512	no	no	no
ATAC_peak_117799	chr2	16029760	16030260	3.52285633058183	0.124254648698023	0.122688699818204	0.166141250870443	0.179329514777759	0.187179683151249	no	no	no
ATAC_peak_53032	chr12	90873366	90873866	4.56560582767685	0.117009454675211	0.15128122834298	0.17675136947872	0.134153196469573	0.109419946487761	no	no	no
ATAC_peak_19486	chr10	14583487	14583987	5.2446567432968	0.123452318756761	0.103702499618419	0.118052806277272	0.0704960491607313	0.091671166359393	yes	no	yes
ATAC_peak_146763	chr4	41173349	41173849	4.00129315943006	0.176693406561266	0.12455214098843	0.12352114709778	0.114306356954767	0.0538098198489748	no	no	no
ATAC_peak_148098	chr4	55134666	55135166	5.5923179668277	0.137428816651389	0.109827893244344	0.128363962308443	0.12096565339336	0.102069618948567	yes	no	yes
ATAC_peak_1129	chr1	16868331	16868831	4.04611941763846	0.169600329164501	0.125857552989959	0.144833303923293	0.143561607589714	0.126019934453007	no	no	no
ATAC_peak_115936	chr19	51740015	51740515	4.54931534452809	0.166091698671242	0.163229299853554	0.139467283589677	0.187909158475024	0.127193409444536	no	no	no
ATAC_peak_19483	chr10	14583124	14583624	4.78821982003803	0.101652716379839	0.0695352354540452	0.126308280931913	0.0760360695460687	0.12984279830525	yes	no	no
ATAC_peak_137234	chr3	64170935	64171435	3.24988619467285	0.153793395146035	0.135060438486067	0.0936042666788819	0.137663280327391	0.0609687647873211	no	no	no
ATAC_peak_119567	chr2	30131430	30131930	4.55519091308554	0.102333138447199	0.109616341660194	0.139703966313533	0.129238034864509	0.109956644002688	no	no	no
ATAC_peak_231918	chrX	107456710	107457210	3.68024459492185	0.193850859812215	0.127761090054768	0.128803270873764	0.134601654195478	0.141871141819125	no	no	no
ATAC_peak_121592	chr2	51447545	51448045	5.33702616107596	0.129214589333757	0.109316778954915	0.153607267144174	0.0929818576975099	0.12958845336233	yes	no	no
ATAC_peak_110781	chr19	5406858	5407358	4.63534493740856	0.098583382871292	0.234893773268596	0.13879738825106	0.230461233058024	0.142455049116371	no	no	no
ATAC_peak_14137	chr1	161184070	161184570	3.99294236555529	0.125425863474037	0.0659255655524623	0.0288275347401695	0.0506375322552601	0.0156719327551153	no	no	no
ATAC_peak_6405	chr1	77454959	77455459	4.59048005189466	0.0704602058765799	0.110262224161453	0.122734518733524	0.0974105726645707	0.13140168801458	no	no	no
ATAC_peak_147915	chr4	53326923	53327423	4.18623288589047	0.147032648859098	0.121205598856056	0.211343536815197	0.136322751325586	0.184733886873846	no	no	no
ATAC_peak_147899	chr4	53219285	53219785	4.22730991290625	0.131348587186556	0.0973416004606909	0.108325793178335	0.132152831417876	0.121519487883645	no	no	no
ATAC_peak_8693	chr1	102303365	102303865	4.19947367732685	0.120133994040983	0.124745052137742	0.133766458543904	0.111521028458296	0.110795632742623	no	no	no
ATAC_peak_217150	chr9	18210998	18211498	3.36428195598533	0.162421909070574	0.12367171945135	0.164718252049267	0.12922956452603	0.129394630554791	no	no	no
ATAC_peak_61473	chr13	62390618	62391118	2.81290362276418	0.121578696839679	0.129108589203614	0.15493806373852	0.176347985865285	0.0976751755460281	no	no	no
ATAC_peak_224713	chr9	89607297	89607797	3.95505781708586	0.179519324139305	0.126859605459294	0.0861299101236011	0.0819467080331706	0.0664698132625852	no	no	no
ATAC_peak_76175	chr15	8233951	8234451	3.94991706933271	0.146125359004107	0.171829751910575	0.127440691474078	0.129278168656266	0.105739313348674	no	no	no
ATAC_peak_216685	chr9	11106112	11106612	4.85854291012133	0.128068442735328	0.106910611606312	0.122032858752846	0.117318938707088	0.14346982411421	no	no	no
ATAC_peak_175341	chr6	5325056	5325556	5.44285416582713	0.1224858091003	0.0841515450975365	0.138998445486535	0.0796968130446604	0.122581131365137	yes	no	no
ATAC_peak_108793	chr18	74331181	74331681	4.18734547478216	0.186188489821697	0.062410735827076	0.154560975593338	0.103481761919365	0.10760182076531	no	no	no
ATAC_peak_6142	chr1	75214352	75214852	5.05413840576603	0.134466078417274	0.0928913778254034	0.113105724243257	0.0989862827648038	0.0801663759119357	yes	no	no
ATAC_peak_86055	chr16	9016371	9016871	4.32482618797217	0.11850323500476	0.145548969207965	0.128581678492845	0.14449091978049	0.104929663312029	no	no	no
ATAC_peak_90192	chr16	45348747	45349247	2.61231088060538	0.104945897893191	0.0760813443028832	0.162499902682579	0.105394902107804	0.157556351665673	no	no	no
ATAC_peak_12853	chr1	152414296	152414796	4.74472923004915	0.125964224022553	0.0145877434858105	0.0690268367011608	0.0617125870587726	0.106546709796644	no	no	no
ATAC_peak_186106	chr6	137708647	137709147	3.46674277038376	0.136451118046759	0.166728644648073	0.183578197338011	0.152300301463941	0.140179446276594	no	no	no
ATAC_peak_20516	chr10	26936185	26936685	3.96108343024694	0.0925876321029926	0.132873494265437	0.128143396885642	0.093729441849794	0.117892600928732	no	no	no
ATAC_peak_111245	chr19	6820438	6820938	4.83999679383424	0.174698040552884	0.207291589279381	0.105260463521695	0.185266779684853	0.0472459556570812	yes	no	no
ATAC_peak_163457	chr5	52515942	52516442	3.64137592041002	0.219224689829111	0.0905325452755613	0.133176707896562	0.0229247688749745	0.168946272135288	no	no	no
ATAC_peak_19226	chr10	11262291	11262791	3.6816082063698	0.107905070417476	0.135163260924073	0.146132838545951	0.115792151064383	0.12191787810809	no	no	no
ATAC_peak_8694	chr1	102303562	102304062	4.4940716463713	0.12507578841306	0.125096161956783	0.131700328527422	0.115123114621805	0.111010496628707	no	no	no
ATAC_peak_79003	chr15	57314289	57314789	3.48343990276069	0.120847073114064	0.0912131326257442	0.166699817565054	0.123691908464287	0.137343971746055	no	no	no
ATAC_peak_232028	chrX	114974712	114975212	5.44083319245287	0.136819243591454	0.0819958855326727	0.136415830930719	0.11213546770495	0.148504122735696	yes	no	no
ATAC_peak_179073	chr6	58906742	58907242	3.60284494571297	0.0357279828999391	0.126065045779176	0.109783359272021	0.103488093252119	0.107303362764524	no	no	no
ATAC_peak_118948	chr2	26686252	26686752	3.86876671131076	0.133332741882181	0.108807619312375	0.138228994295798	0.101180108437741	0.0985416398322423	no	no	no
ATAC_peak_76800	chr15	14123738	14124238	3.49288463046975	0.149033344483431	0.188694878374404	0.196635986201305	0.130803965767792	0.129942160084396	no	no	no
ATAC_peak_20515	chr10	26936029	26936529	3.87469205807022	0.101463368850056	0.108668310924617	0.141358858088653	0.0983658479422063	0.11305046152622	no	no	no
ATAC_peak_63200	chr13	90454282	90454782	3.81191792335279	0.0964481123833536	0.0995609476702831	0.139863028268459	0.12903306163758	0.111380605043158	no	no	no
ATAC_peak_147916	chr4	53327378	53327878	5.33575641958496	0.129732147914494	0.136309397117926	0.165821798889009	0.120385191069871	0.151383322944804	yes	no	no
ATAC_peak_34795	chr11	52511606	52512106	5.87814786359996	0.152308665356832	0.119933562398128	0.137502671135618	0.0817739797222268	0.151537379541049	yes	no	no
ATAC_peak_116123	chr19	53596995	53597495	5.48899997247935	0.113396860207686	0.199550580775832	0.146431855436455	0.176979685885317	0.104828688079296	yes	no	yes
ATAC_peak_20766	chr10	32957515	32958015	3.96128394664464	0.171820330409847	0.122616541519968	0.181636773466658	0.139415430384177	0.173857109220611	no	no	no
ATAC_peak_128231	chr2	138515479	138515979	4.5511206957029	0.0990960365149756	0.160365379900299	0.0990296677324171	0.144293305989789	0.150408694271229	no	no	no
ATAC_peak_110782	chr19	5407086	5407586	4.33697915072148	0.127893605100024	0.212467413819384	0.12941329512168	0.209286131083461	0.15082529522801	no	no	no
ATAC_peak_213453	chr8	114399138	114399638	5.59925873721704	0.0841032432630278	0.0677047332456248	0.120791672362978	0.0981400036266923	0.0765190578271069	yes	no	no
ATAC_peak_103015	chr18	3593075	3593575	3.53798889101577	0.132134170036845	0.125337490920212	0.250584721140259	0.137909791562038	0.199954896779307	no	no	no
ATAC_peak_48430	chr12	30061375	30061875	3.9738394850462	0.155429225273671	0.160048073951845	0.183543298951571	0.159202369364973	0.175279710116436	no	no	no
ATAC_peak_151361	chr4	111219468	111219968	2.98932477699603	0.139547949486719	0.135482560971919	0.134448161756087	0.133000343677095	0.140050724642279	no	no	no
ATAC_peak_9897	chr1	125533433	125533933	4.06602251021922	0.150002115298203	0.125164828309471	0.08642102968711	0.0892640560093284	0.107250833605002	no	no	no
ATAC_peak_118167	chr2	20525988	20526488	5.61893127726464	0.153989206306501	0.139978741797065	0.119190307214129	0.146812884560171	0.105049188581812	yes	no	no
ATAC_peak_178076	chr6	48895946	48896446	4.14839905624243	0.177233636239987	0.17395941518187	0.216173084253788	0.161411030062591	0.190681572521761	no	no	no
ATAC_peak_144978	chr4	4550010	4550510	4.85293612789729	0.120030272031371	0.112910648703604	0.135153627166855	0.0981656542113697	0.129627977060479	no	no	no
ATAC_peak_29502	chr10	122045501	122046001	4.068185520829	0.139708023469914	0.0653104624433005	0.0891652592304802	0.102075964120425	0.0644820324025238	no	no	no
ATAC_peak_148434	chr4	57851632	57852132	4.16818568078188	0.0979972353024187	0.0788561978219022	0.147953508360112	0.079441317783559	0.193026155962356	no	no	no
ATAC_peak_121591	chr2	51447192	51447692	4.26149209007056	0.14550495706148	0.0774126210533661	0.194853410290115	0.0780306702052804	0.172972617194849	no	no	no
ATAC_peak_175281	chr6	4923984	4924484	3.44424204568608	0.120023685007022	0.125722824314855	0.132402924855748	0.174866007560184	0.123490233446903	no	no	no
ATAC_peak_135017	chr3	22559410	22559910	4.34563959665324	0.118200737516655	0.11473643324774	0.164426908601294	0.121359862040395	0.169449599604571	no	no	no
ATAC_peak_216357	chr9	6834341	6834841	4.67307269395207	0.101592510541857	0.073083678158425	0.184583459972129	0.108066197092121	0.157235135450795	no	no	no
ATAC_peak_9262	chr1	118516194	118516694	5.45383840522676	0.162530629693672	0.136925747621429	0.126543938225511	0.117255811451813	0.118227102606144	yes	no	no
ATAC_peak_153795	chr4	127811884	127812384	4.2831774214036	0.176275243289864	0.143393117685623	0.198868557295192	0.143711854231653	0.15709539038171	no	no	no
ATAC_peak_66357	chr14	9669913	9670413	3.82835911810724	0.114344702153455	0.0896472117825334	0.0620049740745051	0.122344481739596	0.0663854322916514	no	no	no
ATAC_peak_116122	chr19	53596771	53597271	4.9364327704419	0.12849349761297	0.186418928845567	0.126038571952338	0.17638651407618	0.122523198359952	no	no	no
ATAC_peak_20517	chr10	26939484	26939984	3.15997016119945	0.138922718743815	0.116448104485593	0.142029513389748	0.117295958395748	0.0669285556569696	no	no	no
ATAC_peak_70690	chr14	55184601	55185101	5.48244980922903	0.137710527377583	0.121279665481673	0.123192219703598	0.0812616784808157	0.13316077140153	yes	no	no
ATAC_peak_20901	chr10	35771451	35771951	3.24061570689907	0.106874324540442	0.138627218195152	0.104793885237463	0.098251891376339	0.105034106117689	no	no	no
ATAC_peak_147904	chr4	53235825	53236325	4.17585168193005	0.137208828471467	0.160239845634595	0.189634543675539	0.13664885964579	0.183567490598536	no	no	no
ATAC_peak_19484	chr10	14583244	14583744	5.16040081690547	0.110514608722099	0.0935629167634095	0.115250643942045	0.0677344501768735	0.107042537117459	yes	no	no
ATAC_peak_66985	chr14	18538694	18539194	3.74921185765039	0.165697587410151	0.113082366732577	0.11213709437759	0.113975982833252	0.117953815000925	no	no	no
ATAC_peak_111527	chr19	8497832	8498332	3.24994119011541	0.120497232193318	0.181808249240245	0.144220880950829	0.152629403416607	0.143275203396728	no	no	no
ATAC_peak_139706	chr3	94674621	94675121	4.04055802803199	0.0965691352030769	0.133104107994663	0.162233499998227	0.104393183129903	0.142750000803002	no	no	no
ATAC_peak_2117	chr1	35221139	35221639	3.44883787280911	0.146868729784511	0.102057298854315	0.166313849554506	0.111502550687024	0.128326884922914	no	no	no
ATAC_peak_40105	chr11	87758092	87758592	4.28181124717168	0.173966803503303	-0.00258651577271575	0.0870815124317744	0.207880709328136	0.175338867190837	no	no	no
ATAC_peak_77803	chr15	36759353	36759853	4.47437820204672	0.123987777320216	0.114980868283721	0.184938092055971	0.122854568379937	0.168573515893769	no	no	no
ATAC_peak_191836	chr7	44179224	44179724	3.34684344666854	0.152010004152918	0.126312218881273	0.197799754730166	0.156454106176477	0.157779863086695	no	no	no
ATAC_peak_63726	chr13	95569335	95569835	5.32566603492896	0.132686960516166	0.147636632887907	0.186062283634594	0.134775577963043	0.137922539544922	yes	no	yes
ATAC_peak_216688	chr9	11107230	11107730	5.31049178395427	0.127314852483741	0.11508966583596	0.122132736431312	0.120887309820457	0.125847448952212	yes	no	no
ATAC_peak_1632	chr1	30413776	30414276	4.48243326407462	0.120015136008948	0.113701173692642	0.111073320081216	0.126065776265983	0.0964901473016433	no	no	no
ATAC_peak_86070	chr16	9138803	9139303	3.98274269918738	0.136235900078446	0.128311863925651	0.10408759209519	0.137393425149668	0.143714535932567	no	no	no
ATAC_peak_69146	chr14	38319028	38319528	3.853012604838	0.0908894609308767	0.0626110036163605	0.169108255398332	0.0546402201682222	0.119348330247603	no	no	no
ATAC_peak_20176	chr10	22548866	22549366	3.27598320259972	0.131485868040507	0.172148443621198	0.12562901549932	0.107044072585847	0.095994986498868	no	no	no
ATAC_peak_30433	chr10	128784075	128784575	2.88136055362465	0.112812862720599	0.102001813030391	0.0674732197668936	0.134386287358223	0.0704554849212883	no	no	no
ATAC_peak_38431	chr11	76705163	76705663	3.53009024013124	0.177082546236457	0.169267941443067	0.0772281370346807	0.119145224401414	0.0314369471391813	no	no	no
ATAC_peak_216689	chr9	11107551	11108051	4.50333173429618	0.0986360614306802	0.14311532217361	0.146287290979196	0.121888937785164	0.131916567646495	no	no	no
ATAC_peak_86069	chr16	9138522	9139022	4.09520446421888	0.149900051531151	0.113395071971235	0.161561543350468	0.168461397787129	0.160091527473819	no	no	no
ATAC_peak_11749	chr1	135769203	135769703	3.79708383903671	0.149024180622096	0.0576139076447393	0.107656220627925	0.0952308482112984	0.0531323954382922	no	no	no
ATAC_peak_189373	chr7	25535930	25536430	3.45388650124716	0.168165293589524	0.115218835288193	0.155425475912314	0.15137288543953	0.156488873127942	no	no	no
ATAC_peak_147875	chr4	53115787	53116287	4.62875974164751	0.146473573583487	0.126560716232724	0.15774981037798	0.139848737045685	0.2053676088613	no	no	no
ATAC_peak_8689	chr1	102263421	102263921	4.1327708883941	0.157037417632457	0.111551204306484	0.153826060191236	0.12700590805525	0.126241645117444	no	no	no
ATAC_peak_15225	chr1	170913560	170914060	3.10499092403772	0.17965389279109	0.0723647015343875	0.0608639794079284	0.124107847336261	0.0243175148253994	no	no	no
ATAC_peak_147928	chr4	53376861	53377361	4.14599652292541	0.118446659577481	0.0981655364564624	0.0962257706443647	0.126614596948429	0.106680522059166	no	no	no
ATAC_peak_175609	chr6	8810371	8810871	2.96605999620845	0.0822049798468033	0.103078759820502	0.0982611268669521	0.0957415911434339	0.0390600308366252	no	no	no
ATAC_peak_193052	chr7	53937709	53938209	3.53747731219664	0.106719311802041	0.141989634445364	0.0681656761140297	0.121466314984854	0.12899078110118	no	no	no
ATAC_peak_213452	chr8	114398194	114398694	4.17973667514617	0.0840612013964808	0.0393376595510919	0.194055767702444	0.0551788951013424	0.126044607841363	no	no	no
ATAC_peak_140960	chr3	102717832	102718332	5.29197029958746	0.173959126139432	0.170322718484794	0.144646234523901	0.173135442514284	0.101505695687741	no	no	no
ATAC_peak_75317	chr14	120313410	120313910	4.07707014900414	0.123662815100955	-0.00810137090185798	-0.0205799311000571	-0.0334763484165693	0.0255820914787614	no	no	no
ATAC_peak_119153	chr2	28430701	28431201	3.45559280723673	0.11507603532396	0.108128510221976	0.0662686907592343	0.17192768847804	0.0721489690152535	no	no	no
ATAC_peak_161941	chr5	31315068	31315568	3.212144219891	0.15735226473355	0.0816952413491325	0.170255965009749	0.137273392306977	0.166603089518444	no	no	no
ATAC_peak_69147	chr14	38319264	38319764	3.82966846357457	0.111908457117835	0.0630883786862569	0.176514339143985	0.079900914122182	0.132901787363582	no	no	no
ATAC_peak_20765	chr10	32957333	32957833	3.91965944064229	0.161196531709416	0.123290390860006	0.179593874423041	0.137002456118588	0.160747142887129	no	no	no
ATAC_peak_168828	chr5	115840838	115841338	5.25399003937921	0.149700404450116	0.151482950109863	0.049813779036532	0.114238462756834	0.1184122275499	yes	no	no
ATAC_peak_192729	chr7	48522604	48523104	3.22648972772023	0.160651054425768	0.134136090683588	0.160644032464398	0.114293183867708	0.13709597169302	no	no	no
ATAC_peak_63724	chr13	95569106	95569606	5.11077412735736	0.133978167685843	0.144629721326561	0.187300503872371	0.144690403459627	0.149001624011396	yes	no	yes
ATAC_peak_980	chr1	15172799	15173299	2.59349344376598	0.138003731180287	0.0831496698709476	0.0885683569792345	0.150252363509129	0.0881578065450395	no	no	no
ATAC_peak_83742	chr15	97332636	97333136	5.26762866687748	0.145632650765532	0.148438032908888	0.114246897674415	0.116715877341396	0.0978670221977701	no	no	no
ATAC_peak_178421	chr6	51641201	51641701	3.74855028211191	0.187850950496897	0.0822730232590473	0.0816446965366694	0.116763082761656	0.0412799119557009	no	no	no
ATAC_peak_166900	chr5	105859313	105859813	5.10422649320696	0.142216606206153	0.080453842397115	0.106686749067651	0.135068504172185	0.103946332944389	no	no	no
ATAC_peak_99611	chr17	55114408	55114908	2.71722275049872	0.170164402553063	0.0951564484095341	0.124308236215899	0.123831883477953	0.0927877166417309	no	no	no
ATAC_peak_2115	chr1	35220382	35220882	4.32201742120917	0.106668389154007	0.0971645216513705	0.111006149434418	0.0877216122500338	0.0777984060582469	no	no	no
ATAC_peak_63201	chr13	90454384	90454884	4.43341305243947	0.133316671281788	0.112052072516118	0.172663879636003	0.111028637278809	0.136792777985554	no	no	no
ATAC_peak_213451	chr8	114398056	114398556	3.78473110962701	0.0759609533622116	0.0331176830158491	0.189816675535562	0.0497812956249871	0.112461201750379	no	no	no
ATAC_peak_191839	chr7	44180757	44181257	3.13348786552268	0.0963832550436024	0.124313527170138	0.173542311011454	0.140372035196538	0.142254985235219	no	no	no
ATAC_peak_115937	chr19	51740939	51741439	4.03431489176351	0.127075308244687	0.174783015096594	0.215177095276018	0.184099950945403	0.210738470892997	no	no	no
ATAC_peak_93491	chr17	10150857	10151357	4.0141706218817	0.144147949094583	0.0849286631065791	0.194463528111527	0.0904568625559077	0.123941770664853	no	no	no
ATAC_peak_208659	chr8	78147145	78147645	3.96077228478488	0.123703470901882	0.0896777187426958	0.0998322296410258	0.114780254939715	0.413110818755827	no	no	no
ATAC_peak_232030	chrX	114975218	114975718	5.22658903870631	0.118257874787661	0.116905497565845	0.151637877005578	0.122835686517327	0.15696764460995	no	no	no
ATAC_peak_1631	chr1	30413650	30414150	4.48447988432741	0.127178871060362	0.117348754214802	0.123180007183752	0.116602393221377	0.0990610362818983	no	no	no
ATAC_peak_4392	chr1	58761830	58762330	4.55220344412391	0.140350891583252	0.113657047693097	0.127179128586487	0.124607809692035	0.137461717130459	no	no	no
ATAC_peak_88228	chr16	28813277	28813777	4.47637634836087	0.100107375195727	0.140560307789579	0.187195899655225	0.0717245934215169	0.183377145167774	no	no	no
ATAC_peak_102546	chr17	87664821	87665321	3.93771608904435	0.102032389103073	0.145716484622205	0.155380190908023	0.121673061991414	0.145367521271382	no	no	no
ATAC_peak_33606	chr11	35925495	35925995	4.84461487294818	0.154717055581714	0.154458661763185	0.0867666606088649	0.150898628394449	0.153682745480638	no	no	no
ATAC_peak_179994	chr6	72931489	72931989	4.48204811328981	0.129267230677995	0.093185298499469	0.139372978425601	0.0825937112800191	0.132016189242201	no	no	no
ATAC_peak_66777	chr14	15034858	15035358	3.46675596993921	0.144927668342837	0.108518049996297	0.146189535865091	0.0851791932252557	0.102948759503007	no	no	no
ATAC_peak_64829	chr13	104916802	104917302	3.82105043311902	0.089966112436472	0.143591292221972	0.137259990222081	0.112683137238186	0.10719396306731	no	no	no
ATAC_peak_208357	chr8	72990343	72990843	4.97799611628763	0.0635631547696281	0.0849556831027073	0.15382658930124	0.0748394495252772	0.156141843161852	no	no	no
ATAC_peak_101439	chr17	78953177	78953677	2.58524442322503	0.165331005193449	0.152247075778138	0.0482050594569892	0.146632407545625	0.0607137351540318	no	no	no
ATAC_peak_137148	chr3	61912880	61913380	4.41988017508329	0.135394283918466	0.127181785424686	0.158223910724667	0.131184642057965	0.136721434942444	no	no	no
ATAC_peak_4393	chr1	58762443	58762943	4.3084363738234	0.0637577107145756	0.0641815910348675	0.124700262540826	0.0619955255866232	0.132982095196161	no	no	no
ATAC_peak_132646	chr2	170009831	170010331	3.71339579961873	0.0846599971501659	0.0885076711201924	0.122428286579178	0.14202273034954	0.0789259998968244	no	no	no
ATAC_peak_144304	chr3	149052429	149052929	4.18384937819792	0.0909575554008506	0.115252309180137	0.139984077641736	0.151659032597677	0.125922902311918	no	no	no
ATAC_peak_213454	chr8	114399369	114399869	5.61651045561606	0.0745371328014474	0.0552352068750155	0.0989214138090795	0.0808031126779662	0.072828404817723	yes	no	no
ATAC_peak_134158	chr3	7667939	7668439	4.03757916475574	0.144319360801936	0.0853651806281552	0.1845571346328	0.111038399690608	0.148396736192792	no	no	no
ATAC_peak_16184	chr1	178301637	178302137	3.43911536118759	0.111228319637257	0.100760096232947	0.174114159088411	0.0928646302015415	0.129857789765121	no	no	no
ATAC_peak_208616	chr8	77919744	77920244	3.68028231566417	0.109222657082816	0.0767718465459783	0.137523302529368	0.0851096434477532	0.1224675750882	no	no	no
ATAC_peak_137149	chr3	61913103	61913603	4.97082108120212	0.142320638848538	0.145223964178693	0.168386497628338	0.146689495789435	0.138341127764936	no	no	no
ATAC_peak_90188	chr16	45333861	45334361	3.72335977520852	0.120396139522085	0.123951182686213	0.143232683430341	0.146836484025139	0.0929104784057215	no	no	no
ATAC_peak_160221	chr5	9096211	9096711	2.50725334656382	0.0745699783588122	0.0537710331753432	0.00793950880046738	0.124356986674518	0.0395164619744128	no	no	no
ATAC_peak_296	chr1	7129756	7130256	3.86151370437716	0.132380534410974	0.148844256897902	0.134665125744049	0.0903449457598932	0.116027648870436	no	no	no
ATAC_peak_1630	chr1	30413292	30413792	4.0570586466643	0.13878980338686	0.154287515746167	0.0957636414305506	0.10292967334372	0.0578073694001279	no	no	no
ATAC_peak_16488	chr1	179820284	179820784	3.10659917751085	0.121321691524891	0.0869940744029261	0.114117580854214	0.120375037621484	0.125407656843732	no	no	no
ATAC_peak_63202	chr13	90454553	90455053	4.58205274730832	0.140912821395935	0.120456964466873	0.191337797217364	0.104232561573535	0.159963178638066	no	no	no
ATAC_peak_15879	chr1	174522151	174522651	4.20591281329901	0.14801749490131	0.168808992948935	0.126969693254546	0.140478869075601	0.152241069062777	no	no	no
ATAC_peak_93711	chr17	12251893	12252393	2.68776217421762	0.0786270938265167	0.0813897362309892	0.0807488353485629	0.153667835238263	0.105577702580576	no	no	no
ATAC_peak_12854	chr1	152414537	152415037	5.0863501676306	0.12508655566554	0.0069615820894793	0.122899522630261	0.0516823254637482	0.146276778046637	no	no	no
ATAC_peak_66323	chr14	8680791	8681291	2.85328083618631	0.0992612131398545	0.0873284513877753	0.0924619251153283	0.0759015797859806	0.106662983212085	no	no	no
ATAC_peak_29130	chr10	120164235	120164735	4.04626499314507	0.0989501754670286	0.106386976000419	0.230333481301512	0.117495606686354	0.232423618213892	no	no	no
ATAC_peak_197853	chr7	114574508	114575008	3.91724339629399	0.136011246632835	0.0964205418449698	0.175898964956903	0.0887830404016793	0.130369343264549	no	no	no
ATAC_peak_134041	chr2	181959697	181960197	2.40764743822798	0.109569014078996	0.0719172263689372	0.0848520024840334	0.0955270927789033	0.089753158777998	no	no	no
ATAC_peak_76851	chr15	17094891	17095391	3.09156054554736	0.141058841296405	0.154110497392919	0.107021524428627	0.104623190446319	0.0909059189013	no	no	no
ATAC_peak_44943	chr11	114955320	114955820	3.56828894968578	0.0861989876942458	0.0154551721556287	0.139472112727845	0.117111506411134	0.0678813435770779	no	no	no
ATAC_peak_12271	chr1	139844046	139844546	4.04483028275982	0.109090530549718	0.141998876843044	0.125217935353548	0.0882916351664868	0.0625095060228645	no	no	no
ATAC_peak_150048	chr4	96184764	96185264	3.24312639230935	0.0935904813120133	0.0873717871691912	0.173532511994935	0.0843831088545924	0.113967299413832	no	no	no
ATAC_peak_20767	chr10	32958250	32958750	3.42432368612211	0.0908182360845123	0.127202758661796	0.14894375418736	0.128325408719869	0.112600727719019	no	no	no
ATAC_peak_204217	chr8	27241374	27241874	4.38504622501486	0.0785287070208623	0.0921901792449363	0.161956976643426	0.0893658385980638	0.1321147486861	no	no	no
ATAC_peak_106788	chr18	49526808	49527308	2.52511086665428	0.039881322481584	0.0166279201105313	0.0552116301842818	0.0661730618381014	0.0293372818503747	no	no	no
ATAC_peak_106789	chr18	49527001	49527501	2.52511086665428	0.039881322481584	0.0166279201105313	0.0552116301842818	0.0661730618381014	0.0293372818503747	no	no	no
ATAC_peak_66726	chr14	14347145	14347645	5.12176437653064	0.167393373243993	0.109652001890848	0.033321525300129	0.102491018550407	0.0848872534436015	no	no	no
ATAC_peak_69774	chr14	48330871	48331371	4.30010384152243	0.154865014059511	0.0911710151917443	0.118609841504757	0.0947328813760393	0.0560691780854366	no	no	no
ATAC_peak_134157	chr3	7667761	7668261	4.00584085786739	0.149832472594394	0.0883357200380714	0.186575856893657	0.106790632060431	0.146244730558563	no	no	no
ATAC_peak_9001	chr1	109329036	109329536	2.66469456037998	0.0903232263861658	0.0777258135252411	0.0773896807419165	0.0639936256826238	0.0736969618993352	no	no	no
ATAC_peak_69679	chr14	47574658	47575158	5.05986547812163	0.104109036470888	0.0487962252150269	0.118039165699713	0.10900234554966	0.0907619482938428	no	no	no
ATAC_peak_196971	chr7	107337360	107337860	3.0781590862295	0.142730446300107	0.144270759546409	0.139569165249753	0.198950570924698	0.138476401328761	no	no	no
ATAC_peak_176089	chr6	24197723	24198223	3.4313562716401	0.0804262592153661	0.0793355969489268	0.1256516320375	0.0895924680636433	0.102182219267009	no	no	no
ATAC_peak_115902	chr19	49242528	49243028	5.02265987908305	0.0904680488649261	0.126806510655189	0.0755235872864553	0.119295205514457	0.10444595468961	no	no	no
ATAC_peak_117865	chr2	17892557	17893057	3.16004806305046	0.114407894783287	0.121302279114642	0.131340097757668	0.1279920012088	0.108379592713065	no	no	no
ATAC_peak_162084	chr5	32711309	32711809	3.84617403701208	0.0918956450435163	0.045301286049236	0.108333917112828	0.0504787479299501	0.117412781753489	no	no	no
ATAC_peak_114235	chr19	39889963	39890463	5.10855399241577	0.131560474090508	0.167340416241635	0.172769408986917	0.171634159372587	0.121070298158617	no	no	no
ATAC_peak_104583	chr18	29949967	29950467	3.77900370110059	0.0828743916755358	0.128076770179772	0.186283956401749	0.0548492155554498	0.13959310689053	no	no	no
ATAC_peak_584	chr1	10878132	10878632	5.66636692231316	0.104356857251883	0.105569304705202	0.165008061045011	0.0653448504698276	0.12512200183239	yes	no	no
ATAC_peak_69256	chr14	41188858	41189358	3.74757117490471	0.0845733999464114	0.0155670575939325	0.129064051543785	0.032339849860785	0.119390639536232	no	no	no
ATAC_peak_210030	chr8	86798909	86799409	3.50661294188816	0.0635466430883362	0.101844894918438	0.198360679020331	0.124709468198694	0.188299385236737	no	no	no
ATAC_peak_166786	chr5	104854438	104854938	3.62439451996088	0.115960959665403	0.106537057887632	0.117635568138157	0.0943910488472179	0.0814920940903403	no	no	no
ATAC_peak_191838	chr7	44180568	44181068	3.02674727452268	0.0943450599950035	0.103815428767214	0.151261528473634	0.128470734226785	0.136634152945481	no	no	no
ATAC_peak_86095	chr16	9264680	9265180	4.93347799936714	0.135995720191958	0.0916713384836995	0.145594733465222	0.102227608730875	0.154904132037122	no	no	no
ATAC_peak_216350	chr9	6823280	6823780	3.93843820200123	0.171266521006382	0.105514179756156	0.205783569054495	0.083104870969346	0.10629369724275	no	no	no
ATAC_peak_72589	chr14	69800998	69801498	4.53067428007173	0.160161522391777	0.0545931435332348	0.0110550215216242	0.0909456370852539	0.00176565089303535	no	no	no
ATAC_peak_41938	chr11	98066929	98067429	4.5661852443421	0.129521053381676	0.0899255716448664	0.0768727756510464	0.104774978487529	0.0491701411672513	no	no	no
ATAC_peak_212175	chr8	106442908	106443408	4.79484009226622	0.176569553791271	0.090752232827335	0.128955504055695	0.140039296566372	0.112450707500645	no	no	no
ATAC_peak_61492	chr13	62815582	62816082	4.50694260422088	0.14671068006089	0.115080611367565	0.148580217708193	0.069361349743485	0.116990244203187	no	no	no
ATAC_peak_147347	chr4	45381127	45381627	3.73631953976793	0.112238135454306	0.0842982251297168	0.13591135311966	0.134252914691693	0.158865198622642	no	no	no
ATAC_peak_1286	chr1	20775108	20775608	3.97219293290494	0.140089588662387	0.177448450200383	0.0806093677274783	0.117497722252958	0.117045075964131	no	no	no
ATAC_peak_76852	chr15	17094984	17095484	3.04675339895924	0.139182102984438	0.151913669831254	0.0951959099962066	0.105459854912589	0.0810079811421378	no	no	no
ATAC_peak_75972	chr15	6030256	6030756	5.52250041225624	0.096680120314048	0.127485071590028	0.133598782651312	0.136105117041189	0.12923860669491	yes	no	no
ATAC_peak_193241	chr7	62026496	62026996	4.33570902869465	0.144701334492647	0.117636231690986	0.164511474571171	0.109711297117532	0.179740249315692	no	no	no
ATAC_peak_18290	chr1	191933203	191933703	5.55050184382095	0.118957072070994	0.104937100681787	0.121081681554412	0.125811194638699	0.0898749012435567	no	no	no
ATAC_peak_64828	chr13	104916708	104917208	3.76535966293369	0.0833785308540896	0.137470469698915	0.138897018539035	0.112716568659305	0.111536370869332	no	no	no
ATAC_peak_134770	chr3	18696874	18697374	3.93960411434755	0.0744528002326111	0.0754606041372474	0.179641062492855	0.091596643068766	0.194481889741005	no	no	no
ATAC_peak_118168	chr2	20526219	20526719	5.56007669662768	0.122379926490175	0.125571361327025	0.122439329085124	0.121332149359464	0.108892928132323	yes	no	no
ATAC_peak_139513	chr3	90977740	90978240	4.36876615621659	0.111611923277215	0.132630848635217	0.165551431168687	0.14093417897311	0.128936717527176	no	no	no
ATAC_peak_845	chr1	13507522	13508022	3.3467246302952	0.149816273411	0.149767851909461	0.144149926866923	0.11220507013755	0.121312116656649	no	no	no
ATAC_peak_134769	chr3	18695613	18696113	4.43675965429041	0.096707128179758	0.118466649430117	0.097594508572514	0.0772257889264444	0.134232818689004	no	no	no
ATAC_peak_2104	chr1	35115264	35115764	4.71069769156898	0.0963973742075259	0.0820346286924752	0.342330742284132	0.0918841305327595	0.251008264393681	no	no	no
ATAC_peak_9261	chr1	118515997	118516497	5.29246096061665	0.162453179116421	0.143540297256772	0.124198718036794	0.112155746139343	0.11325431510111	no	no	no
ATAC_peak_118166	chr2	20525850	20526350	5.0163847736866	0.164488250904788	0.149991662782534	0.115619210452286	0.14312170908487	0.101961229734447	no	no	no
ATAC_peak_210702	chr8	91355868	91356368	3.8289338519645	0.102372946369184	0.0638786948766861	0.121146934657274	0.0916168028237306	0.140208953771315	no	no	no
ATAC_peak_186105	chr6	137706995	137707495	2.8138479351968	0.0968477835298718	0.0917660141631602	0.204766595513087	0.136658852969127	0.142222428343586	no	no	no
ATAC_peak_135914	chr3	36095294	36095794	4.62109640837676	0.129262996602494	0.117748926703689	0.160420904026823	0.121035571471311	0.128828659997716	no	no	no
ATAC_peak_582	chr1	10877445	10877945	4.35061639634208	0.118749422354474	0.112476400054896	0.153258774514914	0.0771840929517953	0.139351871236243	no	no	no
ATAC_peak_175751	chr6	14453139	14453639	3.37885964178722	0.114841169545232	0.0582132919812115	0.0591273690002665	0.102412840470487	0.0949248297666584	no	no	no
ATAC_peak_187102	chr6	149364367	149364867	2.69458117868908	0.0809303375717247	0.119993723093171	0.0918685799072035	0.0990958238014996	0.112356408881948	no	no	no
ATAC_peak_167637	chr5	111669082	111669582	3.52736874282899	0.148947996564297	0.118596916640717	0.0384421727122104	0.0990606436318632	0.0601716537814111	no	no	no
ATAC_peak_109115	chr18	75881340	75881840	4.09693377595244	0.180119468798849	-0.00604169347239864	0.0437411076921801	0.0788915364473251	0.00258839913912601	no	no	no
ATAC_peak_216172	chr8	129116037	129116537	4.40317897298742	0.107735443526926	0.148724598134602	0.125651296252614	0.143764460634521	0.110672341453707	no	no	no
ATAC_peak_203472	chr8	22838553	22839053	4.63990231872305	0.176902748376221	0.0638789478753966	-0.0129405105527193	0.0742644564861392	0.03951219245387	no	no	no
ATAC_peak_223066	chr9	69458248	69458748	3.9245249095502	0.0499103669691967	0.161358857275257	0.17403106695148	0.149608301977554	0.188826728947403	no	no	no
ATAC_peak_66356	chr14	9669758	9670258	4.09652087752029	0.111352885967701	0.0791439646381314	0.0852582476018939	0.114751742079524	0.0562803347763128	no	no	no
ATAC_peak_31423	chr11	6852747	6853247	2.89560753272356	0.122960329876036	0.113711540750024	0.150908631743236	0.167573798624288	0.11338944899299	no	no	no
ATAC_peak_103647	chr18	12503722	12504222	4.72326602756902	0.0789159778273098	0.155308977957571	0.191795454401293	0.12377615520229	0.166087628793717	no	no	no
ATAC_peak_218942	chr9	38643314	38643814	3.30936838920071	0.124829484608473	0.107791292581831	0.133801831281664	0.116181123564328	0.0858492100274604	no	no	no
ATAC_peak_217197	chr9	20071228	20071728	3.27504131830675	0.0903327656485907	0.101056312110116	0.124496870738389	0.0756224370486314	0.0947111455208249	no	no	no
ATAC_peak_20768	chr10	32958576	32959076	3.59748747049076	0.11410551312799	0.107001939991115	0.173737157389879	0.11867883362877	0.153521751351442	no	no	no
ATAC_peak_146764	chr4	41173536	41174036	3.9896772816101	0.147108147792341	0.0975491625996398	0.0967154065279936	0.0987206270383981	0.0488733295417963	no	no	no
ATAC_peak_104063	chr18	20777151	20777651	4.16180233257462	0.0500151328933643	0.0567013336540625	0.180806908637933	0.088717219862755	0.181177754657927	no	no	no
ATAC_peak_184129	chr6	120884306	120884806	3.58835548153646	0.174982648499765	0.161695886069923	0.153478967207658	0.166878495540542	0.0675479064124522	no	no	no
ATAC_peak_151659	chr4	116206392	116206892	4.35979051861748	0.167366701673739	0.0840869400042339	0.124415952150002	0.11248941107488	0.0735827700363642	no	no	no
ATAC_peak_173679	chr5	143134924	143135424	3.01557839705997	0.13795315217728	0.0767256681240102	0.110926453429065	0.148757155221241	0.0735801792583243	no	no	no
ATAC_peak_29503	chr10	122045744	122046244	4.75289537409771	0.115756956488351	0.0905334577523586	0.114504775147333	0.0484828388463544	0.100718755803761	no	no	no
ATAC_peak_87431	chr16	20478424	20478924	5.23166935497972	0.100051531529209	0.101287495051162	0.106052483455467	0.11919722882284	0.121533043121772	no	no	no
ATAC_peak_128746	chr2	146503861	146504361	3.69873532960563	0.07709739580208	0.115597783556228	0.0884065975896505	0.0870600982487568	0.0567101267766657	no	no	no
ATAC_peak_277	chr1	7068725	7069225	4.65179301269843	0.103013606494868	0.108754364655044	0.180417826170091	0.126922701112285	0.142622615038896	no	no	no
ATAC_peak_38430	chr11	76705046	76705546	3.62746678023373	0.17445949176715	0.164490094374818	0.0701695782225861	0.130327444873666	0.0305516949223017	no	no	no
ATAC_peak_108794	chr18	74337614	74338114	2.47869738709426	0.107334870788599	0.112689005176959	0.123884152738862	0.112610651302599	0.0966068010788361	no	no	no
ATAC_peak_185914	chr6	136465904	136466404	5.30505491497284	0.101033460402604	0.115587820970765	0.153215459590945	0.141411476762461	0.127844142463398	no	no	no
ATAC_peak_216690	chr9	11107769	11108269	4.52016645508132	0.0842619723760508	0.129758459593218	0.136215262930816	0.121395853175802	0.133071410947057	no	no	no
ATAC_peak_63690	chr13	95513083	95513583	3.97337353016806	0.0773603771668795	0.0875124321483462	0.115014125069082	0.0684321252709661	0.121286834630501	no	no	no
ATAC_peak_198080	chr7	116992310	116992810	4.75482029215347	0.0899672106179505	0.127455591776276	0.228700394296041	0.0998180817181104	0.166030281604501	no	no	no
ATAC_peak_204761	chr8	34286490	34286990	3.44453044093553	0.0696002870593382	0.051342663630532	0.0605626881417963	0.0786274137276737	0.042373289056873	no	no	no
ATAC_peak_61494	chr13	62815964	62816464	4.10344118402486	0.143049988787705	0.109333166241307	0.146850090502879	0.0816350030777238	0.144061615401381	no	no	no
ATAC_peak_217143	chr9	18078747	18079247	3.7183179829037	0.15372293255748	0.136578439153821	0.12101084864399	0.105511259095139	0.145988003975686	no	no	no
ATAC_peak_198079	chr7	116992073	116992573	5.0756800782744	0.10864587013791	0.107598529269145	0.208890251608649	0.110793142409277	0.148754962505917	no	no	no
ATAC_peak_184695	chr6	124955194	124955694	4.51222574105373	0.119296744252262	0.112358326694222	0.122568869738974	0.119548513841666	0.0639251163689502	no	no	no
ATAC_peak_118207	chr2	20668924	20669424	5.67711480434149	0.136312929096371	0.112179306920888	0.102701752183683	0.123615038220761	0.0936765851798251	yes	no	no
ATAC_peak_179074	chr6	58906918	58907418	3.32333939932784	0.0447245865648807	0.117305840248545	0.093668092772466	0.104732110129022	0.094862828993027	no	no	no
ATAC_peak_87809	chr16	22402829	22403329	5.1874293873844	0.0594256037829753	0.113306784393167	0.132330613553064	0.101446525073433	0.112123099516077	no	no	no
ATAC_peak_102431	chr17	87133777	87134277	4.98314779949154	0.115747190171419	0.145818541557087	0.0762457030491906	0.0739982693679314	0.0922923739342632	no	no	no
ATAC_peak_232029	chrX	114974879	114975379	5.38908875178137	0.151352274305901	0.0907882946888439	0.117236956097272	0.104531646057114	0.103870553976879	no	no	no
ATAC_peak_135915	chr3	36095449	36095949	4.6506098123119	0.119582030300123	0.118694692607591	0.150505166687784	0.0968760006307064	0.120298590212096	no	no	no
ATAC_peak_186341	chr6	141595973	141596473	3.77663076691005	0.0790852880489896	0.133296567190312	0.148774562554779	0.096566113344572	0.141250073088099	no	no	no
ATAC_peak_30510	chr10	130005341	130005841	4.72149159736386	0.107673276507278	0.107444918306241	0.109441509271094	0.0920139938697703	0.0926369228303446	no	no	no
ATAC_peak_51865	chr12	81458883	81459383	2.90335429658291	0.132889081543778	0.098497325721432	0.131016309495804	0.143958630556688	0.100632742093936	no	no	no
ATAC_peak_190256	chr7	29212049	29212549	4.30280484133187	0.134573845140465	0.163273470582548	0.0989009350224423	0.117897401275116	0.127878637831171	no	no	no
ATAC_peak_166530	chr5	103160294	103160794	5.00849485368582	0.116018798458891	0.11071012730021	0.129760162538464	0.10895029685001	0.110619593461047	no	no	no
ATAC_peak_178179	chr6	49274643	49275143	4.6038355811688	0.0800014563542267	0.134917043705934	0.157207418524841	0.13529087839551	0.13767629777503	no	no	no
ATAC_peak_216315	chr9	5534142	5534642	3.53899669863007	0.11210086722504	0.13150211370889	0.138916430350986	0.105714856767016	0.103238054696256	no	no	no
ATAC_peak_66411	chr14	11287866	11288366	3.98569636506098	0.133321951596766	0.04726472360246	0.0803415255123963	0.0820934669329177	0.0776304917718284	no	no	no
ATAC_peak_208171	chr8	72220404	72220904	4.1580115767552	0.124632363155187	0.0900959235631679	0.126544621096973	0.0814345704972186	0.100041004044283	no	no	no
ATAC_peak_212173	chr8	106442499	106442999	5.04085662656797	0.145754160549229	0.128625574935122	0.130906678850219	0.112100872671028	0.101511942917083	no	no	no
ATAC_peak_57712	chr13	27966009	27966509	4.457769362079	0.123970047976178	0.119933497106096	0.135148809477041	0.11798630075779	0.126536417077173	no	no	no
ATAC_peak_72590	chr14	69801271	69801771	4.49262834379532	0.142058839344426	0.0227111576258955	0.00513508889234319	0.0824551367600673	0.0185932860328192	no	no	no
ATAC_peak_231654	chrX	103250556	103251056	2.50184335407543	0.0821974228797881	0.0825346007018818	0.146939082609125	0.107601501264179	0.140950290193826	no	no	no
ATAC_peak_117866	chr2	17892663	17893163	2.98308649341631	0.0961496651182329	0.107850400123154	0.108305868545256	0.11684239324163	0.0933051752493653	no	no	no
ATAC_peak_56837	chr13	20369974	20370474	3.2053337363094	0.13678586141157	0.144621393153521	0.0914635297073809	0.0972882758297604	0.0373875596759003	no	no	no
ATAC_peak_203880	chr8	25335095	25335595	2.61812420188354	0.0683478617806629	0.107975964712879	0.128851084557042	0.123820799402719	0.0693324346302102	no	no	no
ATAC_peak_69419	chr14	45642104	45642604	3.57805308308988	0.13402561162539	0.0421360921964815	0.0920646847489529	0.0643243475739069	0.048854221016582	no	no	no
ATAC_peak_134303	chr3	9101197	9101697	4.46192857181091	0.122874413901398	0.0638928937194934	0.124181511024796	0.044777700990734	0.0700585132612463	no	no	no
ATAC_peak_54607	chr12	109822322	109822822	1.23779402007832	0.0881131977480323	0.0945882531603076	0.0851005888146959	0.0413504411735344	0.0522222629914744	no	no	no
ATAC_peak_157890	chr4	147417045	147417545	4.97052772183087	0.120906822392853	0.105491614673125	0.112861890054385	0.103486130889888	0.115055745305173	no	no	no
ATAC_peak_19126	chr10	8639350	8639850	3.01477405668197	0.103076427960742	0.0628281651589786	0.115504459113392	0.0726557254613444	0.0618835800526923	no	no	no
ATAC_peak_69773	chr14	48329866	48330366	3.29632570126382	0.119723763982386	0.0936827425259778	0.106321525821748	0.0841127287257526	0.042161449024112	no	no	no
ATAC_peak_78428	chr15	41904937	41905437	4.02003837843923	0.138572372065674	0.10454767215728	0.131151430647756	0.0824712139876047	0.0834575225210871	no	no	no
ATAC_peak_3551	chr1	48673250	48673750	2.23148043240877	0.097094553843905	0.11830521369649	0.107887991197642	0.121140621368482	0.042953429340487	no	no	no
ATAC_peak_145894	chr4	23622096	23622596	5.49184907484868	0.122132020128286	0.171754034255759	0.170866787292493	0.103481241911568	0.141016758683757	no	no	no
ATAC_peak_216639	chr9	9452663	9453163	2.94678299156156	0.107371172879459	0.0868725392351868	0.137361275996446	0.0846376942209438	0.0796381557301364	no	no	no
ATAC_peak_208662	chr8	78148844	78149344	3.62277891603438	0.142031249408907	0.0956957930888066	0.0362826591009097	0.0992017169340201	0.231989379518757	no	no	no
ATAC_peak_119566	chr2	30131232	30131732	4.82381790252067	0.102029452013727	0.105052959191614	0.130495398526756	0.128073805130136	0.0902759785302803	no	no	no
ATAC_peak_138566	chr3	87498186	87498686	3.44699353373388	0.171331510275675	0.0451836338292064	0.15833077838829	0.0705632405937552	0.133208741060397	no	no	no
ATAC_peak_65337	chr13	111531743	111532243	3.55723806427891	0.0572090126337172	0.0474701054316136	0.147893809323552	0.102337890349996	0.124228986467116	no	no	no
ATAC_peak_69420	chr14	45642228	45642728	3.40605328810688	0.120736497830575	0.0315797731588794	0.0866574440458485	0.0811012416178984	0.0372511988119468	no	no	no
ATAC_peak_979	chr1	15172596	15173096	3.15027301017479	0.135265277484441	0.101532833967681	0.0963324098444715	0.142116983375122	0.0813241087456981	no	no	no
ATAC_peak_137647	chr3	70150985	70151485	3.85119998393189	0.162474731676779	0.0545822983907376	0.112098034849043	0.0581301900051731	0.0626655572183428	no	no	no
ATAC_peak_177847	chr6	47286130	47286630	3.74509175981198	0.0988271363305844	0.053051419388084	0.0831167133786621	0.057417196531896	0.103004925685199	no	no	no
ATAC_peak_179072	chr6	58906629	58907129	3.35103188542659	0.0531414428911654	0.134751476725595	0.116394422551166	0.103484538367219	0.126539112830368	no	no	no
ATAC_peak_182443	chr6	99946359	99946859	5.11638873873494	0.144624536919016	0.155678273534512	0.12517898291889	0.139047328464958	0.0648794751185275	no	no	no
ATAC_peak_70193	chr14	52052784	52053284	4.08339943525571	0.150703104439335	0.108874839728688	0.0835956559958092	0.103009286140705	0.0807535561914434	no	no	no
ATAC_peak_103555	chr18	11916517	11917017	3.88553750030747	0.155635412615446	0.0984248593541015	0.114379464218726	0.112163437153024	0.107446328318286	no	no	no
ATAC_peak_50656	chr12	72050874	72051374	3.8485133441172	0.104378744872917	0.108942097239478	0.225101091466972	0.0986236101827156	0.174025552963861	no	no	no
ATAC_peak_50174	chr12	65683514	65684014	1.47921523651469	0.0831355584721438	0.136204406333732	0.0479811694090293	0.0866465824714837	0.0466221752869299	no	no	no
ATAC_peak_167636	chr5	111669001	111669501	3.49028734730926	0.150075881312201	0.113492128843654	0.0391760088759945	0.0954004713610806	0.0510894498923189	no	no	no
ATAC_peak_99604	chr17	54483722	54484222	4.21600338542073	0.148536942153846	0.101590830289386	0.155787845117568	0.0919581763120214	0.107644388955017	no	no	no
ATAC_peak_666	chr1	12592248	12592748	2.98393178074209	0.117096334951082	0.127480075601868	0.141058284000163	0.0949105204683262	0.0980831096278073	no	no	no
ATAC_peak_224260	chr9	80049191	80049691	3.02951057807183	0.149880608813053	0.0916186783109478	0.105158464958501	0.0971883144869824	0.0871480064108805	no	no	no
ATAC_peak_86068	chr16	9133061	9133561	4.65727729703375	0.124289119018808	0.119512874034146	0.15127581038162	0.122845337196754	0.132800688801319	no	no	no
ATAC_peak_151051	chr4	108155298	108155798	2.69334146304904	0.0943024747474457	0.0803337080665958	0.127837194662683	0.112583527220203	0.0840019937386005	no	no	no
ATAC_peak_104957	chr18	34093655	34094155	4.59937828773943	0.103744709753375	0.0812869369734528	0.109435699018599	0.0953215008341721	0.121803811107596	no	no	no
ATAC_peak_49323	chr12	51554993	51555493	4.045838299712	0.15709979067593	0.115007765387344	0.0710299663462139	0.101294184468354	0.0637578516769924	no	no	no
ATAC_peak_184694	chr6	124955010	124955510	4.34968013675519	0.103020524812146	0.0809742083434493	0.122652334797741	0.102040298467814	0.0649262112023747	no	no	no
ATAC_peak_189375	chr7	25575595	25576095	3.58085956670589	0.12482022296667	0.10359497308321	0.10349747464705	0.1046228001591	0.126367646367245	no	no	no
ATAC_peak_91132	chr16	75979419	75979919	4.36094323862954	0.116163338594685	0.0936258925768157	0.133317092771534	0.0921658622026436	0.14839730084493	no	no	no
ATAC_peak_105315	chr18	35629439	35629939	4.39346315460859	0.12790444335135	0.0797376834538584	0.058234750020225	0.10438921193386	0.141149260041063	no	no	no
ATAC_peak_56006	chr13	7169193	7169693	3.56159156645857	0.173182501457003	0.105039763261576	0.166220155132266	0.132467343125392	0.17356354905858	no	no	no
ATAC_peak_186104	chr6	137669836	137670336	5.20356534476951	0.116155318434503	0.133653043336009	0.204096734124812	0.126511121209889	0.134144427947178	no	no	no
ATAC_peak_6404	chr1	77453786	77454286	5.86815030118815	0.0775428439385939	0.122221890484649	0.173781879585505	0.138847721607821	0.163427626272115	no	no	no
ATAC_peak_66299	chr14	8550767	8551267	4.43676324559517	0.153144782847965	0.0540326786392424	0.10636833349999	0.107891513247744	0.0740531422419453	no	no	no
ATAC_peak_189530	chr7	27012469	27012969	2.31700641390425	0.105053242446926	0.0850246955237103	0.0975782269046379	0.0805648376291972	0.0778271648921097	no	no	no
ATAC_peak_163458	chr5	52516091	52516591	3.68195749533371	0.227674443616985	0.0683894906070639	0.125544912984005	0.0125435556353879	0.157156667958738	no	no	no
ATAC_peak_8690	chr1	102263817	102264317	3.4187154526505	0.125048933248786	0.0920694064812368	0.14046970730855	0.0763100068026533	0.116252953490469	no	no	no
ATAC_peak_72135	chr14	65629160	65629660	3.35535774861867	0.235001272031873	0.0346295966297642	0.00510938417112523	0.103562373338558	0.102441083139319	no	no	no
ATAC_peak_60094	chr13	52355890	52356390	3.27817483581825	0.13015010050562	0.10838710778662	0.178706468938391	0.113920667221715	0.0976393869910757	no	no	no
ATAC_peak_119574	chr2	30152581	30153081	3.93536865496228	0.117894665076212	0.107809358068622	0.0726511103175433	0.130830070439228	0.072337507306763	no	no	no
ATAC_peak_47848	chr12	18231205	18231705	2.71792176282761	0.141557733538374	0.110209351766878	0.104590513698701	0.136221955826714	0.10987653540798	no	no	no
ATAC_peak_229848	chrX	38589714	38590214	4.53447025163016	0.0827518579516154	0.0304692887682655	-0.00551736249292678	0.0723983024139882	0.0426298310017455	no	no	no
ATAC_peak_187361	chr7	4249318	4249818	3.00116629924874	0.122722577810336	0.0749083226296261	0.130874514678902	0.0862565636465907	0.106463343915625	no	no	no
ATAC_peak_71798	chr14	63441312	63441812	4.37648363407593	0.15634371375931	0.0783780007726241	0.143585362387259	0.114091148431723	0.127657935914971	no	no	no
ATAC_peak_3567	chr1	49885913	49886413	4.05357107309734	0.100459743485063	0.09674629205391	0.156866502918577	0.0806981525412885	0.117318111220767	no	no	no
ATAC_peak_186107	chr6	137708974	137709474	3.09975100746486	0.0614032276430582	0.0893375153397742	0.15519363325413	0.10661037046012	0.103639728409884	no	no	no
ATAC_peak_60093	chr13	52355756	52356256	3.29280192302114	0.134484150688776	0.108191168938279	0.183205548406998	0.113703608961362	0.100311296077153	no	no	no
ATAC_peak_147927	chr4	53354930	53355430	4.43009324589925	0.140501970030215	0.121133796918722	0.153315137671434	0.141627760905972	0.101237090460641	no	no	no
ATAC_peak_32455	chr11	21874915	21875415	3.35866285411142	0.0870478485071538	0.0716570340418708	0.0925089958883953	0.0510010034971063	0.0862415428255572	no	no	no
ATAC_peak_83606	chr15	96582740	96583240	2.11538890485687	0.0931513016796923	0.0609742651666003	0.0854147246288242	0.105664429778106	0.112277807731271	no	no	no
ATAC_peak_26441	chr10	85048141	85048641	3.69036923710906	0.0736675973489837	0.1005211769439	0.114502136140516	0.0983252137035815	0.0996328214656388	no	no	no
ATAC_peak_186108	chr6	137713105	137713605	3.85943475155992	0.0940567849298923	0.150085555076709	0.210922811648622	0.132249252170534	0.147838610651659	no	no	no
ATAC_peak_198104	chr7	117418949	117419449	3.55525488049328	0.116224971551518	0.0932561271754305	0.153827668370668	0.0834420833135897	0.111171437448162	no	no	no
ATAC_peak_185464	chr6	133512030	133512530	3.28907239293206	0.0871769363535592	0.124371534576068	0.10659127364063	0.0760489063716825	0.0928492435789494	no	no	no
ATAC_peak_209270	chr8	83757621	83758121	3.26630725342822	0.0702935479481799	0.0833031388656041	0.0595006962417674	0.0829436032137933	0.102265078893353	no	no	no
ATAC_peak_56007	chr13	7169325	7169825	3.62455110851582	0.177050844478578	0.143231796739566	0.186906162550334	0.172222076652493	0.198717727856979	no	no	no
ATAC_peak_114234	chr19	39889811	39890311	4.86108578867549	0.131995475554791	0.167316824099037	0.15858258870063	0.162504558631193	0.121130160696288	no	no	no
ATAC_peak_70192	chr14	52052567	52053067	3.85181985528798	0.123084494637142	0.0833910551586844	0.0830276626532261	0.0901601329571651	0.0675257829132105	no	no	no
ATAC_peak_187836	chr7	11590352	11590852	3.43985742251238	0.128984072978681	0.116098420426977	0.114609114772677	0.0913460657179157	0.151898675987722	no	no	no
ATAC_peak_141876	chr3	112436920	112437420	2.9020410060167	0.0797834320547751	0.0781205701321337	0.0636287561846965	0.0915981210876758	0.0514521568763952	no	no	no
ATAC_peak_216358	chr9	6834447	6834947	4.68135977783439	0.0770960617455613	0.0556895154763141	0.167855879440302	0.0855825499460018	0.13983655557258	no	no	no
ATAC_peak_134768	chr3	18695351	18695851	4.79686122597413	0.0939891595250886	0.114688625571414	0.123254990735555	0.0619730685236965	0.140026445939662	no	no	no
ATAC_peak_172495	chr5	136608824	136609324	4.9484259368719	0.0951961426052933	0.087638513705784	0.000713154894658151	0.103429085300587	0.0999803135554681	no	no	no
ATAC_peak_47776	chr12	17459224	17459724	3.03520421272874	0.0890914358295153	0.0984544435762384	0.117411858583402	0.081836393517884	0.14067616289999	no	no	no
ATAC_peak_70689	chr14	55184374	55184874	5.17759318208024	0.119824148735563	0.102563726438212	0.0981475634232359	0.0692983137823928	0.130914868658127	no	no	no
ATAC_peak_219482	chr9	43699864	43700364	3.84558782036538	0.110357455155106	0.12175501148059	0.063660357136814	0.106164117740087	0.0175657999362901	no	no	no
ATAC_peak_216637	chr9	9394167	9394667	5.22045963553112	0.0874446507103446	0.0475966027883899	0.124091083331268	0.066743816615161	0.115872507129227	no	no	no
ATAC_peak_16164	chr1	178201156	178201656	3.58520063073014	0.133923273343563	0.127580490455241	0.125352201235819	0.0611205848489163	0.104720403668661	no	no	no
ATAC_peak_69117	chr14	37153760	37154260	3.24269440839285	0.181350728851	0.117420394614556	0.124979458993247	0.0673812985687623	0.107626734813192	no	no	no
ATAC_peak_149775	chr4	88640866	88641366	4.17956445541801	0.143607835269741	0.157070796818788	0.140595096408855	0.144298165251535	0.111751067400323	no	no	no
ATAC_peak_216425	chr9	7776668	7777168	2.9544298694109	0.0610594653339284	0.108285545329282	0.058787555422754	0.0875805095636837	0.0873478724026059	no	no	no
ATAC_peak_134773	chr3	18697658	18698158	3.82963340452757	0.103316190506942	0.131413143776514	0.159853595619951	0.128243617691252	0.0895194471587983	no	no	no
ATAC_peak_186100	chr6	137661650	137662150	3.73454267996184	0.0550668346961507	0.06001085372128	0.139488354736225	0.12214205081865	0.116246582351024	no	no	no
ATAC_peak_1283	chr1	20773911	20774411	4.03863716829245	0.0770898281185361	0.0756563467657389	0.113518975035184	0.0693893078287791	0.105607643627249	no	no	no
ATAC_peak_207087	chr8	66631867	66632367	2.74216567681689	0.0906942489267359	0.120394931638553	0.136138260787419	0.0980798594349685	0.102861561792925	no	no	no
ATAC_peak_148436	chr4	57852590	57853090	3.33212663236633	0.1269697050282	0.12065395561131	0.0772717058220065	0.0961631514622393	0.13482250908254	no	no	no
ATAC_peak_121593	chr2	51447894	51448394	5.54465735275983	0.120971404814543	0.124369240200383	0.0973897829665951	0.105162854061451	0.100046286996485	no	no	no
ATAC_peak_173327	chr5	140668705	140669205	3.13269136658118	0.0906051777796762	0.121227355281796	0.0965094538628874	0.14947989906079	0.0869731726677604	no	no	no
ATAC_peak_140961	chr3	102718119	102718619	4.50563649835722	0.14950322495605	0.132369010344786	0.130823212087848	0.125654133717757	0.0992938964905247	no	no	no
ATAC_peak_167349	chr5	110131518	110132018	5.08996227716971	0.146849679400787	0.0696471630932983	0.0729830544886216	0.0520786627306461	0.0704414933978935	no	no	no
ATAC_peak_41939	chr11	98067241	98067741	4.64296684669143	0.10342659773335	0.0948996520409314	0.057608231552054	0.0809267039094246	0.0984321788133368	no	no	no
ATAC_peak_188009	chr7	14119766	14120266	4.67150410517225	0.11059359456775	0.107638721149822	0.109085995989935	0.118122452003983	0.0968218225670132	no	no	no
ATAC_peak_169545	chr5	119720886	119721386	5.12000604913132	0.126687221529242	0.0796631849081956	0.15571037383333	0.0676129929683274	0.144049672858039	no	no	no
ATAC_peak_144571	chr3	153458519	153459019	4.39432730932322	0.100641082143171	0.100570374228656	0.123172507310455	0.102744391379915	0.0461878480424243	no	no	no
ATAC_peak_56009	chr13	7170001	7170501	4.3175838910703	0.139533009697286	0.0755992113096177	0.135408464134902	0.115001861976342	0.125725353118751	no	no	no
ATAC_peak_132856	chr2	171119999	171120499	3.41011372188669	0.130294472832988	0.163677939084414	0.163901364442198	0.15975831404677	0.154034577093976	no	no	no
ATAC_peak_56010	chr13	7175742	7176242	3.46757465311354	0.129706262787012	0.166975796042884	0.152289626505828	0.0848628646112493	0.147954002113712	no	no	no
ATAC_peak_20489	chr10	26517008	26517508	3.50969051837861	0.117901766900931	0.128998118535722	0.110869835195929	0.135231463092817	0.0687344090041366	no	no	no
ATAC_peak_147895	chr4	53211592	53212092	2.69278221107217	0.13680455449854	0.0118454313631285	0.000339935968564371	0.0326839738499306	0.0428474101459908	no	no	no
ATAC_peak_75316	chr14	120313215	120313715	4.53606105347734	0.124860047546111	-0.00460620795806078	-0.00257077202110134	0.000748548831618189	0.0335086003076276	no	no	no
ATAC_peak_107733	chr18	62707961	62708461	3.02693677374871	0.117335694224302	0.151247338837628	0.153520721588043	0.113897473277082	0.066434737821645	no	no	no
ATAC_peak_227830	chr9	115862728	115863228	3.67417826912651	0.0924774802912024	0.0881892938785707	0.0762703874783214	0.030724712420607	0.114868404085592	no	no	no
ATAC_peak_190257	chr7	29212339	29212839	4.22348784128275	0.144844712871985	0.168523597486717	0.0770977674953798	0.125678429608187	0.115548040794627	no	no	no
ATAC_peak_137239	chr3	64249803	64250303	1.98995094211913	0.0907831409592434	0.0589609787878166	0.0469180323463974	0.0526554539114968	-0.00793601649784358	no	no	no
ATAC_peak_9088	chr1	113681932	113682432	0.0591349433666323	0.0606410057574302	0.0232024698845512	0.0329495594010124	0.0405286456514972	0.0136744021813671	no	no	no
ATAC_peak_173429	chr5	142188655	142189155	2.99026352733344	0.0717234946941546	0.0628623898159996	0.0963144648771352	0.100291091023558	0.0669267616338412	no	no	no
ATAC_peak_29501	chr10	122044816	122045316	4.48899830745135	0.128174781355621	0.112219632092537	0.117142695250594	0.0694553520470491	0.128495356392771	no	no	no
ATAC_peak_180074	chr6	75643527	75644027	4.39884667712146	0.0983661678438491	0.116500565577543	0.104343323487657	0.098650561076017	0.110113433499591	no	no	no
ATAC_peak_136277	chr3	45117265	45117765	3.49396346226382	0.105747906033567	0.108388416684024	0.13125866363381	0.114960256421238	0.106722040443988	no	no	no
ATAC_peak_230477	chrX	61727846	61728346	4.88725056672902	0.0940032961010213	0.0964345797374922	0.100585902501222	0.0833224311786433	0.114335838843568	no	no	no
ATAC_peak_201318	chr7	143666600	143667100	4.53429201800457	0.065229774655042	0.0580774165936734	0.128725326480964	0.0822590729094717	0.106543249701373	no	no	no
ATAC_peak_172570	chr5	136936255	136936755	4.22525879180876	0.118021849762877	0.0648288662470781	0.124636521193658	0.106625197341742	0.112465621809203	no	no	no
ATAC_peak_145476	chr4	12025652	12026152	3.71376380453668	0.156416586531904	0.122631996768914	0.0816953935491532	0.133769894483335	0.073956140976042	no	no	no
ATAC_peak_189511	chr7	26694923	26695423	2.79345432590533	0.125879930493822	0.108284280129872	0.111854186018741	0.0762592422800137	0.0924880014477771	no	no	no
ATAC_peak_104058	chr18	20774882	20775382	3.95031836924517	0.0673688244488386	0.0880973615420396	0.173292955780027	0.122811365441037	0.116130208870447	no	no	no
ATAC_peak_193243	chr7	62026863	62027363	4.34116188403534	0.155953050606544	0.122841841172754	0.140143542743333	0.114079971473954	0.161156163129904	no	no	no
ATAC_peak_204216	chr8	27240770	27241270	5.41394084223437	0.0893306606683111	0.126070726138616	0.147567913516384	0.109768314276787	0.139232563497906	no	no	no
ATAC_peak_158771	chr4	150825455	150825955	4.28887018406163	0.0844972371954036	0.0840906702979776	0.0563127602979079	0.0950478297295942	0.178927835875591	no	no	no
ATAC_peak_103879	chr18	15943864	15944364	2.87398131453566	0.0492171661508909	0.0523333947918166	0.0973722396426111	0.0945378195547759	0.0592778975610391	no	no	no
ATAC_peak_197067	chr7	108190454	108190954	3.20433351066114	0.0429100621753134	0.13334959478752	0.144530698421347	0.0772421292290511	0.141335786850753	no	no	no
ATAC_peak_182444	chr6	99946574	99947074	5.32223297842039	0.134722382389469	0.131430577757022	0.132783885751727	0.11479644677742	0.0827540529677987	no	no	no
ATAC_peak_156590	chr4	138794261	138794761	5.63029776967427	0.0868874230576681	0.0583626097370303	0.134753264789732	0.0641696716753544	0.12627289962925	no	no	no
ATAC_peak_69433	chr14	45714295	45714795	5.06118127429544	0.117909978769719	0.0748040111756716	0.139084317891357	0.0527993990540178	0.122077337561153	no	no	no
ATAC_peak_3563	chr1	49884905	49885405	2.25891680353939	0.0793155770821156	0.0661854988126465	0.109633826227816	0.0430330823637693	0.126851761604996	no	no	no
ATAC_peak_203881	chr8	25335732	25336232	3.68670017623139	0.097856480616585	0.106022807305879	0.0941122557870251	0.104124683467747	0.067434164805551	no	no	no
ATAC_peak_166784	chr5	104854192	104854692	3.26678890723598	0.110408240205955	0.0919896199809328	0.115194930318943	0.103795113297682	0.0682423632432525	no	no	no
ATAC_peak_86716	chr16	15523473	15523973	4.48517588476949	0.0980345591986372	0.0875002241248748	0.0658930191865142	0.0825388974377217	0.0761847536826672	no	no	no
ATAC_peak_197854	chr7	114574694	114575194	3.54044487992861	0.0894134130175845	0.0890590551218513	0.15381434797128	0.0787090289799337	0.0913594229393988	no	no	no
ATAC_peak_47721	chr12	17165997	17166497	4.28012019963405	0.0981894284791279	0.081297283589432	0.140134689008604	0.119520851110602	0.0746667157257335	no	no	no
ATAC_peak_19502	chr10	14968044	14968544	3.70936233092841	0.0874624746002792	0.112593633244913	0.0713783516925814	0.080547799944263	0.0834338062701752	no	no	no
ATAC_peak_3323	chr1	43687570	43688070	3.29112115361714	0.0962125561656876	0.0780703857126223	0.104704945926797	0.15008180441775	0.116694415170203	no	no	no
ATAC_peak_77499	chr15	34192079	34192579	4.80408312663278	0.14507098354459	0.175318191372827	0.128198190361505	0.174627649692333	0.138632689140681	no	no	no
ATAC_peak_174215	chr5	146676449	146676949	3.81661598443283	0.0537660098837691	0.0563688544515441	0.127312970458242	0.0421108019327567	0.081245096593665	no	no	no
ATAC_peak_134068	chr3	4138096	4138596	3.70502781325813	0.130612660344535	0.135909688458274	0.173170972930229	0.0622061375951415	0.114865245108423	no	no	no
ATAC_peak_69769	chr14	48211613	48212113	3.16605481912926	0.134928085441824	0.119926240510807	0.0515714781922254	0.133091279172616	0.0631415498654243	no	no	no
ATAC_peak_31424	chr11	6853269	6853769	4.27939392524809	0.120190115712367	0.12113947814853	0.143076434465089	0.0867544274741622	0.117887548054321	no	no	no
ATAC_peak_207088	chr8	66631995	66632495	3.01440151924363	0.0963923806970618	0.119188546652942	0.13780582490282	0.10203423843611	0.105848224352596	no	no	no
ATAC_peak_52702	chr12	86673463	86673963	3.8202278155277	0.102729880627902	0.10776750321699	0.137142687629254	0.111463017404586	0.0804843159099298	no	no	no
ATAC_peak_17862	chr1	189390244	189390744	2.56861045494379	0.121341685969904	0.102710241521662	0.0900368024426667	0.0862766613272032	0.065072634447503	no	no	no
ATAC_peak_33109	chr11	30761350	30761850	4.2043788778023	0.122218166945029	0.134692822704692	0.062730417843411	0.125723350115376	0.027080974498238	no	no	no
ATAC_peak_231979	chrX	112479559	112480059	3.94332508158087	0.119278659717196	0.134293406713931	0.150737004585375	0.114612148957981	0.164993530294193	no	no	no
ATAC_peak_147907	chr4	53238832	53239332	3.43874327277719	0.101685444784159	0.0854729699732032	0.103476535074536	0.0783843098747973	0.143817003950827	no	no	no
ATAC_peak_147909	chr4	53285032	53285532	4.1789694684813	0.101654567941329	0.169678977529463	0.124398336579854	0.13326864223901	0.143832793133403	no	no	no
ATAC_peak_123912	chr2	84589147	84589647	3.57423678140438	0.12020841192468	0.0817035732768213	0.0506603476702436	0.102711350715807	0.0241565286485266	no	no	no
ATAC_peak_36070	chr11	61296435	61296935	5.95130104714379	0.0745759883772801	0.107321093089836	0.13002094014819	0.124235125290166	0.133140479725094	yes	no	no
ATAC_peak_77806	chr15	36760488	36760988	5.15228708627962	0.104570988875507	0.103374935818884	0.0814693293248544	0.102865065996306	0.095173969111676	no	no	no
ATAC_peak_179303	chr6	65851303	65851803	2.82769625205898	0.141282763783195	0.0863938989006985	0.0586923927604275	0.0804927441131184	0.059381380035064	no	no	no
ATAC_peak_230959	chrX	78956178	78956678	3.36433396937168	0.124697130391079	0.11567334945248	0.13546938689077	0.0851890486241897	0.103390372468454	no	no	no
ATAC_peak_45577	chr11	116893584	116894084	4.80040219567957	0.100446647915407	0.116382507590692	0.139465265809819	0.107481449914467	0.138175974205026	no	no	no
ATAC_peak_204762	chr8	34286787	34287287	3.65649746863575	0.0886253093849288	0.0840732657219654	0.0929597226898567	0.0672685114576072	0.0769521966837383	no	no	no
ATAC_peak_30434	chr10	128784233	128784733	2.809872207272	0.0860291306388149	0.106722642148751	0.0619409932772456	0.127365601948818	0.0513647438416915	no	no	no
ATAC_peak_147911	chr4	53292528	53293028	3.53514162831399	0.100628010662894	0.108640468991623	0.11897887056854	0.0870271682225002	0.0755679558072577	no	no	no
ATAC_peak_129892	chr2	154875915	154876415	3.04331297997029	0.065744800029823	0.0782999871101945	0.101586733062718	0.0476301050739903	0.0723205311352851	no	no	no
ATAC_peak_175608	chr6	8810069	8810569	3.87663505426107	0.128825077505381	0.119556256305896	0.0965991706062515	0.0704489086925593	0.0601216356876737	no	no	no
ATAC_peak_47910	chr12	20807485	20807985	3.49763196667535	0.0375767831965956	0.0355343085554705	0.186663194909774	0.121060492814437	0.178574018228569	no	no	no
ATAC_peak_161942	chr5	31315331	31315831	2.97977599450283	0.125918450448592	0.101566694505862	0.120238029809668	0.126227897034565	0.138759231410716	no	no	no
ATAC_peak_56008	chr13	7169632	7170132	3.74999827764081	0.17062434117469	0.14545787915157	0.143005213246144	0.176342818834104	0.13157049515819	no	no	no
ATAC_peak_157906	chr4	147548888	147549388	0.822043164153824	0.0192081102730148	0.0407204362340212	0.0725616487709007	0.0110067410884072	0.0473413772531912	no	no	no
ATAC_peak_152467	chr4	119642838	119643338	4.27014208356257	0.106812438969116	0.101586530107856	0.1083046764819	0.0776117494423555	0.0753245398639568	no	no	no
ATAC_peak_137675	chr3	73456340	73456840	2.51537778384956	0.0517409608403695	0.0252782674070075	0.019441062572356	0.0212881880399905	0.0479270191937005	no	no	no
ATAC_peak_66988	chr14	18540318	18540818	3.46875818963747	0.165621141533323	0.128944039766045	0.112209470675834	0.0790679953980932	0.0934522061495838	no	no	no
ATAC_peak_138074	chr3	83871849	83872349	3.8377662362436	0.119493387467706	0.135976627687802	0.117600128307665	0.0763892712865345	0.108956407521675	no	no	no
ATAC_peak_93488	chr17	10149823	10150323	4.70650340838562	0.103842949973191	0.0517713127705112	0.132988838021199	0.0524877063186746	0.0584721841261328	no	no	no
ATAC_peak_230960	chrX	78956271	78956771	3.36673920637645	0.124481566347445	0.116387904758382	0.131570679097331	0.0850545789246181	0.114898970596464	no	no	no
ATAC_peak_90195	chr16	45349901	45350401	3.27331945670042	0.108549435001612	0.123141368135833	0.181120434032269	0.0918969330342043	0.155841434867452	no	no	no
ATAC_peak_112709	chr19	23087499	23087999	6.20209420963693	0.0794695005769939	0.158391423971518	0.122611498651284	0.17314196185541	0.109478579792623	no	no	no
ATAC_peak_147886	chr4	53160105	53160605	4.17964591331288	0.150945076412259	0.0809322451573158	0.0693201309260198	0.127061722308023	0.132280320320561	no	no	no
ATAC_peak_216635	chr9	9393338	9393838	3.94891942132	0.10204858849496	0.0894283060687247	0.122376705537759	0.0869162544273331	0.0876295078082487	no	no	no
ATAC_peak_65723	chr13	113842291	113842791	3.67023043338491	0.149162034635091	0.092343179054358	0.18585454360323	0.0761764716327273	0.126465595310622	no	no	no
ATAC_peak_75973	chr15	6030436	6030936	5.36841946880055	0.070343887918702	0.114450594996309	0.130782650773642	0.124043982227116	0.130442747157852	no	no	no
ATAC_peak_231916	chrX	107456058	107456558	2.25735254029898	0.0508052435343368	0.102638599276938	0.0909774890236418	0.0750235676697703	0.037338072161	no	no	no
ATAC_peak_199987	chr7	133041756	133042256	3.68823728972976	0.0829356255687895	0.0960787011671508	0.0360229196947326	0.110164807034637	0.083198040080026	no	no	no
ATAC_peak_42076	chr11	98666745	98667245	3.3099694407967	0.113002786112449	0.0845055730464796	0.0512813674855955	0.114009268868967	0.0213968350117751	no	no	no
ATAC_peak_147910	chr4	53285147	53285647	4.10998860619344	0.0871827335786231	0.169582864197967	0.118201282380658	0.137364415173516	0.134760797644279	no	no	no
ATAC_peak_47722	chr12	17166156	17166656	3.89573118054843	0.116496733715896	0.0497181960056904	0.130267956188389	0.129411082772538	0.0910723731125472	no	no	no
ATAC_peak_7924	chr1	90892113	90892613	2.58428898201207	0.0964319804164845	0.0840291778132059	0.135501705636306	0.102907047778011	0.111164996970242	no	no	no
ATAC_peak_175752	chr6	14453275	14453775	3.76114102092744	0.137506408875397	0.0568559301487509	0.0502761539426558	0.0986130361108511	0.0842045862783502	no	no	no
ATAC_peak_173326	chr5	140667812	140668312	3.31385896052856	0.129188871550227	0.112114732728808	0.135549996600399	0.159380567399418	0.108974746551228	no	no	no
ATAC_peak_134635	chr3	15056634	15057134	4.36871321623581	0.102599025511579	0.102261748604176	0.14712268165979	0.0941784706557752	0.154474242785624	no	no	no
ATAC_peak_201939	chr8	5384723	5385223	5.02297728086515	0.136344748381439	0.118332820170127	0.142217181392005	0.115701148319872	0.123547201448657	no	no	no
ATAC_peak_297	chr1	7129867	7130367	3.74771671697298	0.122917443325111	0.157297432319605	0.128287770351412	0.084697347148755	0.118557567109356	no	no	no
ATAC_peak_55833	chr13	4560534	4561034	4.66235288242394	0.0793206071674316	0.108330252573187	0.105021810836048	0.108128593783233	0.0990787816000004	no	no	no
ATAC_peak_33202	chr11	31982524	31983024	4.64046598665049	0.100904280332679	0.160121600066152	0.123866014342304	0.0973625524708	0.135518784876315	no	no	no
ATAC_peak_232031	chrX	114975380	114975880	5.17610104479295	0.0932127620196232	0.0846456390593453	0.156292646332375	0.109185828845202	0.179582034085944	no	no	no
ATAC_peak_216385	chr9	7305483	7305983	3.1321917640334	0.0898136394324859	0.0860627848101687	0.14760853395732	0.0937141625420103	0.0810651626968145	no	no	no
ATAC_peak_69180	chr14	40454650	40455150	2.09909193080264	0.121732561068637	0.0641866566117069	0.0799479160757152	0.0710211648897345	0.0339143121941033	no	no	no
ATAC_peak_112296	chr19	15950127	15950627	4.96148547749911	0.106194299758906	0.181728625491074	0.107521221011775	0.164303407178825	0.121262154828859	no	no	no
ATAC_peak_184130	chr6	120885175	120885675	2.74515197612868	0.102626661748942	0.0733348725986858	0.0363911048813108	0.081513997741297	0.0244824402935769	no	no	no
ATAC_peak_47849	chr12	18231904	18232404	3.20180337001672	0.104397669482517	0.103349618166395	0.109502864377967	0.0987983094926206	0.0925691334935696	no	no	no
ATAC_peak_201573	chr7	145222152	145222652	4.90652469727758	0.103197034387786	0.110524809879099	0.0913267049017662	0.118576189873227	0.0542083455520844	no	no	no
ATAC_peak_201940	chr8	5384854	5385354	5.04665939064889	0.126803425948399	0.108960886457063	0.132382103555873	0.114910161519672	0.118710049910749	no	no	no
ATAC_peak_65994	chr13	118494918	118495418	4.16520988045613	0.14910870378362	0.08485638989779	0.0613600414312073	0.0343468013711209	0.0776823143875899	no	no	no
ATAC_peak_85899	chr16	8554659	8555159	3.52242110909344	0.0741069907958511	0.118272359254804	0.131963879499607	0.0729499040238573	0.138752904274857	no	no	no
ATAC_peak_33110	chr11	30761849	30762349	4.08498875830607	0.0975904771686478	0.115554662761127	0.133203460794623	0.107230600230325	0.133470591034376	no	no	no
ATAC_peak_138076	chr3	83872730	83873230	3.99968782298358	0.0579792417479591	0.118391657418158	0.108515594887591	0.0766932436857064	0.112645556594343	no	no	no
ATAC_peak_178178	chr6	49274358	49274858	4.80723947247135	0.110208553677963	0.146788477845211	0.121023224569923	0.151952920191689	0.10213238967666	no	no	no
ATAC_peak_61884	chr13	66213768	66214268	4.25632026463427	0.0975168542956372	0.0889158931425857	0.107455304022715	0.117883865481111	0.0991421305474454	no	no	no
ATAC_peak_69119	chr14	37154862	37155362	1.91687171407566	0.0893530777282818	0.0246019507514325	0.102638734920424	0.0626870395029029	0.061751437111944	no	no	no
ATAC_peak_145545	chr4	13806516	13807016	5.14241873150773	0.0996746742864031	0.161156383541703	0.153929593061056	0.0979773058664201	0.11629626720795	no	no	no
ATAC_peak_30098	chr10	127785787	127786287	2.37972932871759	0.0857326165510764	0.121840004008415	0.0438920949542181	0.0924567886553934	0.053223180247087	no	no	no
ATAC_peak_182609	chr6	100645583	100646083	5.04550327320385	0.148249786203505	0.0729125710087156	0.0669540957603244	0.0628054478974979	0.0580481891513965	no	no	no
ATAC_peak_147912	chr4	53315310	53315810	3.57573779008582	0.0883841214420095	0.145466685267574	0.15679588935154	0.10471409539711	0.14693793709025	no	no	no
ATAC_peak_103280	chr18	7614267	7614767	3.76468650242866	0.151546214499147	0.0787022991192523	-0.00218964679420088	0.108738477030695	0.0389735049641623	no	no	no
ATAC_peak_72196	chr14	65996613	65997113	2.51099318187959	0.155543223077818	0.0157984347281833	0.0518477084779691	0.047339692231085	0.0641511772876051	no	no	no
ATAC_peak_96732	chr17	31775878	31776378	4.5213401896126	0.084195633020468	0.110932911371727	0.171578576054298	0.101032102484103	0.140225033763595	no	no	no
ATAC_peak_103649	chr18	12508259	12508759	3.60392622116641	0.048812153835823	0.0929319145551158	0.144503960938697	0.100230771579224	0.110741022086857	no	no	no
ATAC_peak_206578	chr8	60639867	60640367	3.95008459736347	0.0897928976005415	0.0543157108750031	0.0972246128418707	0.0165401828955631	0.0914490054209206	no	no	no
ATAC_peak_71318	chr14	59929069	59929569	4.49892457239924	0.0980773467073587	0.0053202614696465	0.101274267979268	-0.0230980847219967	0.0548845658248718	no	no	no
ATAC_peak_136991	chr3	58570863	58571363	4.53445124424735	0.0827552116941323	0.0799729780791632	0.124723751631288	0.100655140473604	0.133728787689604	no	no	no
ATAC_peak_202952	chr8	15036149	15036649	5.63349839839667	0.133620155079714	0.0815691067488001	0.124725679972158	0.121851003382625	0.125669817070022	no	no	no
ATAC_peak_86217	chr16	10468147	10468647	4.89928600378595	0.0367250266883445	0.0321433843990036	0.0752086748606901	0.0763128935211232	0.0810468156720659	no	no	no
ATAC_peak_208649	chr8	78120909	78121409	3.32546859399464	0.0544863476598145	0.0292759268344092	0.0995138320466195	0.110572079828802	0.0794411311585974	no	no	no
ATAC_peak_32902	chr11	28041671	28042171	2.81086593485073	0.0782553875274254	0.0732835077144522	0.0915648590748127	0.0935717160723576	0.0490613560775144	no	no	no
ATAC_peak_108795	chr18	74338518	74339018	3.2548185602816	0.122418863803062	0.114505400518247	0.163297577024216	0.101603435924679	0.138605352746894	no	no	no
ATAC_peak_145884	chr4	23193358	23193858	4.23100196490701	0.0999857987953125	0.126573959942809	0.129573711310435	0.0898069022639272	0.0933134014684421	no	no	no
ATAC_peak_111739	chr19	9511526	9512026	3.47200837498783	0.046947117498737	0.141070673330279	0.130180754965459	0.126379255414661	0.133312732954055	no	no	no
ATAC_peak_201913	chr8	4707390	4707890	3.87225174763014	0.130239854594927	0.115290830311611	0.140754505338374	0.12199996288362	0.113111840504927	no	no	no
ATAC_peak_134636	chr3	15056806	15057306	4.19485920913517	0.091293151016278	0.0951348584319001	0.146511189909582	0.0942375839871392	0.15696485286576	no	no	no
ATAC_peak_48905	chr12	37659385	37659885	3.64186586296437	0.0929553056787651	0.116231667747537	0.143187908215727	0.0990731325292357	0.0943775645838643	no	no	no
ATAC_peak_19170	chr10	9529326	9529826	3.89155104776952	0.122123538338185	0.0800492842814496	0.218113300867302	0.116666121860282	0.153255809212954	no	no	no
ATAC_peak_87432	chr16	20479262	20479762	3.71542162689547	0.131732968466625	0.0715313476451047	0.0972121305476771	0.114517127959884	0.107567844269643	no	no	no
ATAC_peak_216988	chr9	15227160	15227660	3.61709836462872	0.1001308379526	0.079601411113622	0.100944084555556	0.089813625481587	0.0349546341947815	no	no	no
ATAC_peak_109611	chr18	80193831	80194331	5.14167238684018	0.16687195127553	0.123364166040532	0.1078907944178	0.144745268667469	0.0417062281099978	no	no	no
ATAC_peak_137145	chr3	61834586	61835086	2.88658064541408	0.125710060048351	0.0862923804671819	0.154936175755589	0.071674697721935	0.173298158973155	no	no	no
ATAC_peak_123154	chr2	73012589	73013089	3.61853170463895	0.0996162056648092	0.117584251350454	0.022556294111604	0.101551903676238	0.0833664773893009	no	no	no
ATAC_peak_3822	chr1	52939219	52939719	3.66996667669555	0.107989189363282	0.121779740973619	0.0394483435345959	0.102885479417829	0.0720404276631853	no	no	no
ATAC_peak_134670	chr3	16259133	16259633	3.0866387064989	0.113015618463252	0.127199746559036	0.114903876074441	0.102701469211027	0.0775746017145248	no	no	no
ATAC_peak_134199	chr3	8510091	8510591	6.45506376404061	0.112303289175199	0.100554400885347	0.0835854304999179	0.0989285761509807	0.0890974211394014	no	no	no
ATAC_peak_69732	chr14	47857247	47857747	4.91930246132634	0.0710599913968792	0.0444902981024667	0.0626689976072232	0.0741171899190935	0.0328750344058285	no	no	no
ATAC_peak_121594	chr2	51448095	51448595	5.73420591826477	0.117787282816348	0.115479695493636	0.0924939958740579	0.101811594922716	0.109030824260963	no	no	no
ATAC_peak_104135	chr18	21066436	21066936	3.94708805213582	0.128815472934871	0.111223492907973	0.098284849010882	0.127974583465451	0.0976889344259715	no	no	no
ATAC_peak_147348	chr4	45382091	45382591	3.02598655791669	0.123140859370195	0.16425510169422	0.124078821449706	0.133304146172881	0.124701064064758	no	no	no
ATAC_peak_91131	chr16	75979263	75979763	4.47939927262794	0.120966443107171	0.0946439156782062	0.130058984390598	0.0883887482619817	0.148274617432568	no	no	no
ATAC_peak_197851	chr7	114574112	114574612	3.6026791151501	0.0879793970080033	0.0833098072847086	0.067816580106384	0.0659428872412039	0.075558529168868	no	no	no
ATAC_peak_52701	chr12	86673293	86673793	3.75679840358804	0.107036488736196	0.0982709619178827	0.125976342932138	0.113916778715245	0.0772347018975953	no	no	no
ATAC_peak_3565	chr1	49885365	49885865	3.57962403747531	0.111953904553574	0.117576360711878	0.13952675696502	0.10735282920375	0.12832015441857	no	no	no
ATAC_peak_90202	chr16	45413417	45413917	3.43601718523698	0.0636914801329934	0.0538860888745848	0.0778659386844779	0.0863013060896544	0.0948255064981989	no	no	no
ATAC_peak_215752	chr8	125700846	125701346	4.79264990781483	0.106303627790772	0.0679372538182557	0.12277898603057	0.097080574662682	0.0793198458619825	no	no	no
ATAC_peak_138080	chr3	83895658	83896158	4.31349856893906	0.0800206178624702	0.109343385758638	0.102696284589792	0.0945615150215587	0.0942983299295759	no	no	no
ATAC_peak_182782	chr6	107229898	107230398	3.84630644204719	0.108730684750968	0.0751345513433313	0.118988050934357	0.0890954395242778	0.0764635680960793	no	no	no
ATAC_peak_140365	chr3	97139227	97139727	2.97744047188521	0.10415142204766	0.145192036647975	0.144758989951922	0.12470253407671	0.129670082439233	no	no	no
ATAC_peak_57713	chr13	27966291	27966791	2.93415978409808	0.113311984147656	0.0761527382598055	0.064763190547581	0.0897884336836464	0.0722087415236345	no	no	no
ATAC_peak_73011	chr14	73573995	73574495	3.9729126165073	0.11115215429683	0.0582601230862159	-0.027840063426127	0.0368591110209437	-0.00486440084810256	no	no	no
ATAC_peak_86840	chr16	16664944	16665444	3.14619437438282	0.088781749969409	0.103921859141637	0.136295629935478	0.106913170344417	0.0715321143193295	no	no	no
ATAC_peak_86121	chr16	9737035	9737535	3.32159816851135	0.0797093658306663	0.100989093687643	0.0897450065071509	0.113725893916744	0.0948417739614583	no	no	no
ATAC_peak_216384	chr9	7305352	7305852	3.08731694766996	0.0855771644905213	0.0729882403548206	0.136977989592047	0.0943662343889093	0.0864050825427674	no	no	no
ATAC_peak_139515	chr3	90978106	90978606	2.97220661695567	0.0749143484812645	0.122206475679924	0.131229589585873	0.0750977460747017	0.0872876110914624	no	no	no
ATAC_peak_94176	chr17	18518549	18519049	4.56004451486154	0.122520124508794	0.108618572805747	0.189165268919634	0.102323798839854	0.140497644336713	no	no	no
ATAC_peak_231980	chrX	112479643	112480143	3.90355040278631	0.109997821339127	0.127812945793099	0.140271977286799	0.111873624416531	0.15686076090004	no	no	no
ATAC_peak_167638	chr5	111669776	111670276	3.124919646269	0.129697869770663	0.128825656683008	0.109321596605173	0.120052590416979	0.081148668755099	no	no	no
ATAC_peak_203473	chr8	22838780	22839280	4.30186099844594	0.141393399513963	0.0217352009984733	-0.0191064214067585	0.0837983091718173	0.0359649640661683	no	no	no
ATAC_peak_223916	chr9	76695485	76695985	4.50427122365452	0.0701761657785338	0.0871595160058563	0.0203947584368622	0.0573918403916971	0.137732317340753	no	no	no
ATAC_peak_204214	chr8	27240161	27240661	6.55256472040418	0.113400071142518	0.138877685613545	0.124120588052414	0.12868034926929	0.109938326057232	yes	no	yes
ATAC_peak_216319	chr9	5557631	5558131	3.8310087303549	0.108619396163755	0.0888384418953725	0.037600128151815	0.098532030791025	0.0481025449564677	no	no	no
ATAC_peak_47333	chr12	9278605	9279105	4.70319156751411	0.0983392835526656	0.107680907772512	0.121006545673155	0.0993151626367606	0.0964316983394267	no	no	no
ATAC_peak_178181	chr6	49275133	49275633	4.54996612478259	0.0617355493996697	0.0919189336714786	0.149134742936105	0.10822749780154	0.133926160927247	no	no	no
ATAC_peak_134669	chr3	16258991	16259491	3.2876219127489	0.157714968035418	0.125549030937886	0.0977873258115299	0.121144444508689	0.0683568029109311	no	no	no
ATAC_peak_134772	chr3	18697570	18698070	4.00970613671249	0.0839982993398629	0.104115557313364	0.171256909197331	0.0948122190750775	0.104303209683849	no	no	no
ATAC_peak_138558	chr3	87409426	87409926	4.16280279672653	0.158155620858904	0.0880722155689272	0.107468758335267	0.0434439768757875	0.0983975910821371	no	no	no
ATAC_peak_230476	chrX	61727461	61727961	4.57161176381538	0.0740600640604491	0.0578428242845734	0.140210653195726	0.0871083630661176	0.120221792197685	no	no	no
ATAC_peak_86075	chr16	9149667	9150167	5.92919436355907	0.121374682685751	0.100812665114076	0.114837691658658	0.107918103467769	0.105915989523516	yes	no	no
ATAC_peak_193282	chr7	62713469	62713969	1.79186985873938	0.0729031147460144	0.0624083075789703	0.0967546276604776	0.106796643946164	0.0582746824428968	no	no	no
ATAC_peak_173185	chr5	140016858	140017358	5.51608202995721	0.0914570414281548	0.103796884385157	0.167315506795673	0.0734776935338438	0.154408832860184	no	no	no
ATAC_peak_39100	chr11	79975315	79975815	4.47655309770851	0.0994754705661772	0.133537275149306	0.207176108403023	0.144900245333786	0.210355507256059	no	no	no
ATAC_peak_56717	chr13	19177557	19178057	4.3900553994888	0.165745806165027	0.174648157041028	0.0811945663519658	0.112084102199885	0.0692648620748401	no	no	no
ATAC_peak_33204	chr11	31999491	31999991	4.15611508262335	0.0723114619074055	0.0772978966800147	0.100761408838609	0.0669469228888222	0.110349255204942	no	no	no
ATAC_peak_140364	chr3	97139012	97139512	2.96243741089691	0.0865302095198421	0.147802152406498	0.123064220742366	0.0944417129304982	0.12624164796933	no	no	no
ATAC_peak_138073	chr3	83871653	83872153	3.71125820658977	0.108214520416364	0.129931713167121	0.0978692941767565	0.0712025907211487	0.0884679447256544	no	no	no
ATAC_peak_103878	chr18	15943751	15944251	2.96536854764771	0.0461404214615793	0.0561646939504997	0.0956861958712765	0.1112554011083	0.0613537126888232	no	no	no
ATAC_peak_103648	chr18	12503847	12504347	4.75769250444489	0.0736730431998571	0.154845365030117	0.176491142159431	0.114993862922833	0.162491746772846	no	no	no
ATAC_peak_118209	chr2	20669352	20669852	6.30740730220468	0.0965735179860069	0.104084499090184	0.10213958116669	0.108889660013004	0.108062651093006	yes	no	no
ATAC_peak_134774	chr3	18698012	18698512	4.1650278072194	0.0970165777329696	0.135824610455318	0.270125390522008	0.149592002801855	0.2400096739721	no	no	no
ATAC_peak_57663	chr13	25052563	25053063	3.31481538000118	0.0818493112241547	0.0587484189250103	0.100269220168087	0.0717138362895009	0.0846676117359178	no	no	no
ATAC_peak_3538	chr1	47445987	47446487	3.45751721131049	0.088821554002665	0.0134729365967076	0.0202030919280325	0.0237745831046663	-0.0186679947746227	no	no	no
ATAC_peak_134063	chr3	3961094	3961594	4.05108866570157	0.137125368058132	0.118376242404791	0.174132901866417	0.0896636248264465	0.129003418694672	no	no	no
ATAC_peak_209300	chr8	83818195	83818695	4.39827633268203	0.101622238954139	0.119135958710414	0.107515071404728	0.0834883882725571	0.0728083002958937	no	no	no
ATAC_peak_50655	chr12	72050757	72051257	3.85353609067582	0.105602417032644	0.109903305952541	0.228404972790238	0.0848307998168171	0.158908450317684	no	no	no
ATAC_peak_16163	chr1	178200985	178201485	3.64078240389235	0.125829103052158	0.117009683341283	0.121746225900108	0.0569169899398894	0.0963344378904587	no	no	no
ATAC_peak_218216	chr9	30252878	30253378	3.64999431825344	0.18077024373078	0.0931228777259375	0.0798547835464392	0.0974062038599618	0.0669600237764933	no	no	no
ATAC_peak_134198	chr3	8510006	8510506	6.22150146514942	0.111699753118674	0.0873418735469092	0.0840098029185764	0.0945962850185879	0.0889648722293189	no	no	no
ATAC_peak_162440	chr5	35013952	35014452	3.52319157472227	0.173073645899378	0.141250745537808	0.0783230183085672	0.0853199429750986	0.0569166606727392	no	no	no
ATAC_peak_146429	chr4	35006490	35006990	4.17833330038149	0.116463714162693	0.108870062729695	0.167416383135931	0.0606700486383949	0.120266547509531	no	no	no
ATAC_peak_147405	chr4	45730993	45731493	3.28190863200209	0.121858645404667	0.105598407659473	0.0746513804427353	0.116509068306719	0.132002787682063	no	no	no
ATAC_peak_19482	chr10	14582622	14583122	3.19090749430466	0.0527207784782643	0.0653477056115817	0.0652417984287544	0.0615718975439127	0.0749539274359469	no	no	no
ATAC_peak_138077	chr3	83872888	83873388	4.0343152977363	0.0619659715373773	0.110248735041379	0.102396003274644	0.0742137630324876	0.102542634718743	no	no	no
ATAC_peak_231917	chrX	107456321	107456821	2.53621295348155	0.10865519563517	0.126158116037071	0.103484282645284	0.11613452464171	0.0661239611805155	no	no	no
ATAC_peak_222289	chr9	63965645	63966145	3.42589300654069	0.151983465566108	0.153959780624011	0.0278764972568677	0.127342204282225	0.0361373680197581	no	no	no
ATAC_peak_86838	chr16	16664318	16664818	3.36562072949987	0.134411779486688	0.122719292541003	0.136704344575178	0.0808691191477495	0.135657888634297	no	no	no
ATAC_peak_157891	chr4	147417166	147417666	5.20037178065595	0.112333089660871	0.103572305479517	0.100592151333146	0.102794051486165	0.0986748759492739	no	no	no
ATAC_peak_50153	chr12	65347235	65347735	4.99388416472672	0.109750217194958	0.0962511748398727	0.0957489623212738	0.119960858535307	0.0695908930872497	no	no	no
ATAC_peak_217135	chr9	17940507	17941007	4.31687826437499	0.128314850198891	0.154700916392568	0.183937055470262	0.130549915101841	0.164426956880934	no	no	no
ATAC_peak_8691	chr1	102264462	102264962	4.46937419518869	0.122496459837987	0.116651821167193	0.110949565354439	0.109650263874238	0.108995620058428	no	no	no
ATAC_peak_124953	chr2	102138230	102138730	4.0795368806703	0.123285210850245	0.0445183063555882	0.101005345141349	0.0658820258221788	0.0987402298790408	no	no	no
ATAC_peak_177284	chr6	37740935	37741435	4.39517466611075	0.107066670332699	0.0115671043900218	0.157572546704416	0.120278947357747	0.115797278788013	no	no	no
ATAC_peak_37349	chr11	70367593	70368093	2.50228980247694	0.130327401813144	0.0485581912283662	0.0315796649235143	0.125037088776024	0.081400732080421	no	no	no
ATAC_peak_147877	chr4	53145694	53146194	2.5364024479445	0.05240094370887	0.0743696203140485	0.0641611102799221	0.0423166550603023	0.100521394655209	no	no	no
ATAC_peak_17126	chr1	182500502	182501002	3.95636038051129	0.0903178601360949	0.0237587749862667	0.149034840432967	0.12092554173819	0.15009105674475	no	no	no
ATAC_peak_215748	chr8	125699333	125699833	6.12319068047067	0.0852733823947592	0.0915205845140445	0.13979959907111	0.0747097737974788	0.0972714072146265	no	no	no
ATAC_peak_118208	chr2	20669102	20669602	6.13539820241983	0.128247969658362	0.112688830482731	0.0954141726345522	0.123663312564151	0.0971877440801241	yes	no	no
ATAC_peak_208358	chr8	72990569	72991069	4.68702128527818	0.0574243420451943	0.0677915915934557	0.134415037705868	0.0679130358637473	0.139404895194116	no	no	no
ATAC_peak_136990	chr3	58570748	58571248	4.53596021604535	0.0826803460642546	0.0860149007410852	0.129788573602772	0.0997780862292817	0.131755431708961	no	no	no
ATAC_peak_88414	chr16	30083652	30084152	5.06065060705915	0.100756662740994	0.0710157672744333	0.0603335692020584	0.0104128107992722	0.0163381135843209	no	no	no
ATAC_peak_104056	chr18	20773339	20773839	4.3715466001379	0.115959984096574	0.101070440591716	0.1219767670838	0.118590590122254	0.126275328418794	no	no	no
ATAC_peak_134539	chr3	12215981	12216481	4.87259020824922	0.126623865097985	0.0980812990100318	0.104665402823888	0.0904758386502932	0.12887422673886	no	no	no
ATAC_peak_86094	chr16	9260887	9261387	3.74398308973346	0.0207049733146811	0.0506045074875967	0.13749676577064	0.0775393432495492	0.120974788093487	no	no	no
ATAC_peak_65343	chr13	111536418	111536918	4.63987026350748	0.0888111070514193	0.104876228867971	0.106676221647088	0.0875012581142592	0.0875279227438511	no	no	no
ATAC_peak_216687	chr9	11106443	11106943	4.42154234091488	0.0951036376162702	0.106684959931143	0.134872143877398	0.0902494450772556	0.132102455571712	no	no	no
ATAC_peak_224870	chr9	92520612	92521112	3.27386495900276	0.119100435869847	0.0431745165836124	0.119434774840069	0.106475646409943	0.0918296155525011	no	no	no
ATAC_peak_72228	chr14	66187339	66187839	4.89776708862121	0.136990111200846	0.154580150747099	0.0733363073886125	0.11986258940544	0.099145801116054	no	no	no
ATAC_peak_29125	chr10	120135884	120136384	3.41183070682165	0.127682316945075	0.102186843207761	0.0582896681764606	0.0871167242126334	0.0210062125943573	no	no	no
ATAC_peak_86072	chr16	9139347	9139847	4.60449334858726	0.108677209178822	0.13680930514478	0.127255140650096	0.114362557167829	0.089778459415545	no	no	no
ATAC_peak_190255	chr7	29211824	29212324	4.81398785336252	0.116355348447641	0.133478959609196	0.0692472418248335	0.108583415800619	0.086107338198378	no	no	no
ATAC_peak_163804	chr5	64012836	64013336	3.86350345801573	0.083079052800902	0.108206538175191	0.108190106396721	0.0908188386330025	0.0331598510983469	no	no	no
ATAC_peak_145417	chr4	11462496	11462996	2.95618755576708	0.142782978276425	0.156133244511127	0.0845523034390276	0.0849109634136505	0.0835940661909847	no	no	no
ATAC_peak_71319	chr14	59929160	59929660	4.0037481484269	0.100660329266243	0.0279579296296021	0.073980210546571	0.00384814952660272	0.047894603242912	no	no	no
ATAC_peak_185921	chr6	136470847	136471347	5.59241699135198	0.09340604807261	0.0820112669924194	0.0815505242471993	0.106706327250952	0.0603885442928235	no	no	no
ATAC_peak_66725	chr14	14346973	14347473	5.07879668260253	0.145941864654755	0.0889189193904306	0.0204155224129157	0.0918269468140661	0.0538578538198221	no	no	no
ATAC_peak_125270	chr2	104885836	104886336	3.68076732970414	0.163386325403929	0.0871095108109333	0.0184666632615899	0.144331112382829	0.0884973151208723	no	no	no
ATAC_peak_173981	chr5	144638548	144639048	3.79182852364923	0.0819460301626769	0.0468266505653674	0.0781062343481687	0.100392864111391	0.042214203719569	no	no	no
ATAC_peak_30509	chr10	130005065	130005565	4.57300152638434	0.111617274454451	0.0844455684013515	0.128173733419874	0.0511927851906426	0.124045157946415	no	no	no
ATAC_peak_104255	chr18	23849355	23849855	1.90009601907752	0.0375174520019134	0.0354850144335913	0.0291668298143994	0.0271339874338759	0.033333615868877	no	no	no
ATAC_peak_70866	chr14	55873336	55873836	4.01262322461474	0.153072750851104	0.0919856718868386	0.0644720821756897	0.130995399909145	0.0255884069146792	no	no	no
ATAC_peak_8999	chr1	109327966	109328466	3.82900131627663	0.108564232487919	0.0822639057477903	0.0967181927183391	0.0575458800618729	0.0890835559653769	no	no	no
ATAC_peak_104129	chr18	21042683	21043183	2.64940862164314	0.0771027396423247	0.0981218485840461	0.13389396585715	0.0968990831391827	0.103252186128881	no	no	no
ATAC_peak_125842	chr2	116544261	116544761	1.54418439014913	0.110945613330213	0.0641900934356371	0.047069647607439	0.0993258722512741	0.0733989634477545	no	no	no
ATAC_peak_162069	chr5	32584671	32585171	2.40680941054085	0.0997308368119234	0.0937385442365217	0.0802081862014046	0.112309822115482	0.0641541554259703	no	no	no
ATAC_peak_150047	chr4	96184328	96184828	3.80450190612353	0.0512670855654142	0.0853869971609248	0.17722421738884	0.0420373947098321	0.118450454866507	no	no	no
ATAC_peak_88229	chr16	28813569	28814069	3.90280702606262	0.0785183291441815	0.114862493308584	0.145802638772127	0.0597254210832394	0.160374348722715	no	no	no
ATAC_peak_50152	chr12	65347136	65347636	4.99896883396085	0.11462850993932	0.0946206318743237	0.0914844566118118	0.116796269633932	0.0666340980390472	no	no	no
ATAC_peak_40063	chr11	87599377	87599877	4.30124156563093	0.0430952333242732	0.012483038043009	0.042968574495179	0.00329548211294696	0.0634202708877445	no	no	no
ATAC_peak_3496	chr1	46649904	46650404	3.97767815667527	0.1088584254755	0.0715366872906388	0.0940262235469419	0.0451010577647702	0.0468715445251105	no	no	no
ATAC_peak_12579	chr1	150481010	150481510	2.98068364346144	0.0572229330078651	0.0894597497461065	0.060401883055065	0.107153553827051	0.0604542431449337	no	no	no
ATAC_peak_207247	chr8	69018755	69019255	4.12702151082143	0.129756971573034	0.128045248201378	0.130706914919359	0.137903870875738	0.11289070849517	no	no	no
ATAC_peak_3527	chr1	47070683	47071183	1.18675646726823	0.0314056286832109	0.0483133515394675	0.0374726833931921	0.092176729712987	0.00205942936934015	no	no	no
ATAC_peak_66300	chr14	8550978	8551478	4.45854863438808	0.134834202572631	0.0580817815240589	0.0760461339859403	0.0902984180034574	0.0531445465601955	no	no	no
ATAC_peak_134697	chr3	17058318	17058818	2.83566972633041	0.0640794493451364	0.072275302329074	0.0935351190923202	0.0322930192785112	0.0596229545556392	no	no	no
ATAC_peak_43624	chr11	104978023	104978523	4.75969246373566	0.088134520369859	0.0909124993098217	0.126417246160528	0.0903401274552418	0.0937253859094874	no	no	no
ATAC_peak_66986	chr14	18539009	18539509	3.71246033046186	0.132636872735609	0.0889918450322776	0.120431706168843	0.0903297393677898	0.0945255807060227	no	no	no
ATAC_peak_16487	chr1	179820001	179820501	2.85958984772171	0.119908841495195	0.0829277864614643	0.0950246171594035	0.159063890998359	0.0867999679356691	no	no	no
ATAC_peak_169544	chr5	119720689	119721189	5.35860369309114	0.131339277793853	0.0929701682044578	0.163989374308639	0.0615710172590465	0.138707978438789	no	no	no
ATAC_peak_63116	chr13	88199437	88199937	3.60935491522957	0.080019765998652	0.0792278849043086	0.103094706596504	0.0657160429368707	0.0628642274871211	no	no	no
ATAC_peak_149420	chr4	83414173	83414673	6.25474794029823	0.102591599997007	0.0857206732899507	0.0931200181144203	0.106219144375369	0.0901372923934208	yes	no	no
ATAC_peak_34002	chr11	45963951	45964451	3.57379151604071	0.100880018545492	0.0775027500804885	0.118330853989039	0.0684024339557857	0.124557390627881	no	no	no
ATAC_peak_66305	chr14	8609179	8609679	2.96502271000491	0.126450263967955	0.103836469786846	0.0707251786789859	0.091213615617683	0.0259773525202374	no	no	no
ATAC_peak_18964	chr10	6417627	6418127	2.48895238064927	0.0750854867192438	0.101295193637519	0.0893416172116527	0.0672157978835875	0.102235728360278	no	no	no
ATAC_peak_649	chr1	11588240	11588740	3.23863087475516	0.0941305152034123	0.0434319835978146	0.0774210977659067	0.0600149730054324	-0.00775336799374835	no	no	no
ATAC_peak_103389	chr18	9587425	9587925	3.54696864069789	0.101818759596294	0.128986413287679	0.103775184212314	0.100400069021449	0.13246459020772	no	no	no
ATAC_peak_13025	chr1	153076894	153077394	4.52999575316585	0.0965768520475724	0.0734937483654811	0.0560735939048104	0.125353172464483	0.0729940421674143	no	no	no
ATAC_peak_75268	chr14	119687769	119688269	4.28525761601564	0.191329726521482	0.126329797355947	0.070381597934401	0.125937783393814	0.0644695384107077	no	no	no
ATAC_peak_156591	chr4	138794671	138795171	4.40871685771575	0.0508738880138445	0.0611835026158808	0.181204153495502	0.110447427427891	0.160095156368522	no	no	no
ATAC_peak_17364	chr1	184782080	184782580	3.1233827915731	0.120462560031942	0.0870218519422191	0.137871202866978	0.139115693411438	0.0670592610997475	no	no	no
ATAC_peak_138184	chr3	84324378	84324878	3.44032493757532	0.101894595128167	0.0855026980977131	0.108831018149095	0.135175697993012	0.102995325991417	no	no	no
ATAC_peak_126844	chr2	125106874	125107374	3.71161441780139	0.0855555397248948	0.102086943544983	0.170011324367609	0.0883998445296936	0.16461949516064	no	no	no
ATAC_peak_52330	chr12	84754602	84755102	2.84071091024866	0.041087355371285	-0.00214943913181615	0.0513158459756989	0.054847515457575	0.00380848773823632	no	no	no
ATAC_peak_75876	chr15	4005075	4005575	3.05882302385344	0.0856016140337126	0.049831341217711	0.0350207706189793	0.0919999580326649	0.0654962952108113	no	no	no
ATAC_peak_87904	chr16	22941773	22942273	4.4706418149952	0.106437273751528	0.113671476796608	0.165641479089751	0.114452530574007	0.109273452359254	no	no	no
ATAC_peak_86839	chr16	16664529	16665029	3.53563873356736	0.136787789656261	0.109575157317192	0.134666574481189	0.0964508882877103	0.136904356892369	no	no	no
ATAC_peak_94175	chr17	18518443	18518943	4.65313526792402	0.119517164684458	0.108006810381847	0.17347518696976	0.088739672883843	0.122769465419762	no	no	no
ATAC_peak_10295	chr1	130778235	130778735	3.64409667038695	0.0758811808873483	0.109096393582406	0.119491255381768	0.0869723640829613	0.107491937508825	no	no	no
ATAC_peak_36071	chr11	61296616	61297116	5.86742373585237	0.0832944743819292	0.106500221791856	0.12368069642455	0.131596159481394	0.117612785816396	no	no	no
ATAC_peak_215746	chr8	125693068	125693568	5.85852229148624	0.0864478426207445	0.0839242721044457	0.0829727348889404	0.0737577504224549	0.105393026396998	no	no	no
ATAC_peak_3910	chr1	54147454	54147954	3.43379855893842	0.121694191491432	0.0840426968805393	0.0716174272755071	0.078687091329127	0.0624123796331055	no	no	no
ATAC_peak_159195	chr4	152881615	152882115	3.46517657862173	0.0470965319577795	0.116886971194768	0.140254388453848	0.122618577077393	0.120910775943662	no	no	no
ATAC_peak_175201	chr6	3874773	3875273	3.88605532300226	0.0688066313313037	0.0712984825029337	0.0442875852928456	0.07794348081903	0.0731391709238742	no	no	no
ATAC_peak_112710	chr19	23087671	23088171	6.11765866398567	0.073589022422158	0.154153435441081	0.114090111471317	0.156406312716786	0.107300803950887	no	no	no
ATAC_peak_2230	chr1	36043781	36044281	2.72651239723382	0.140127984095437	0.107547343726797	0.122442760245635	0.132978594639472	0.0788211012474887	no	no	no
ATAC_peak_32456	chr11	21875054	21875554	3.54338756281915	0.0904129693169093	0.0629797226108268	0.0925775314970394	0.0559093092402687	0.0855350781568004	no	no	no
ATAC_peak_75904	chr15	5029240	5029740	4.4413525185102	0.123651626023472	0.146826844595281	0.150717176661198	0.102880767479603	0.0917447955201017	no	no	no
ATAC_peak_177283	chr6	37740814	37741314	4.0669598010874	0.0850351646648556	0.0198815548738059	0.12403444928298	0.0927749500199789	0.0886461365079431	no	no	no
ATAC_peak_231097	chrX	89023821	89024321	3.52323027761822	0.122339014896761	0.0613030984899966	0.145462833731694	0.0605297645293476	0.157079873502472	no	no	no
ATAC_peak_138075	chr3	83872162	83872662	2.78442863284328	0.104754881551718	0.101151840004905	0.128848107524951	0.0760200517158334	0.104496021443266	no	no	no
ATAC_peak_191765	chr7	43646865	43647365	4.5422943282293	0.178675774459656	0.114479890827956	0.00525693972693017	0.119041005910395	0.0955968253085704	no	no	no
ATAC_peak_137646	chr3	70150728	70151228	3.28576870409723	0.172066072961683	0.0231012106058544	0.0581727870960035	0.0616741013938554	0.0619499331703682	no	no	no
ATAC_peak_174524	chr5	147953140	147953640	3.43249040966616	0.107283045000957	0.0315641506991812	0.0662574686419412	0.0879518066414099	0.105684097436424	no	no	no
ATAC_peak_216636	chr9	9393953	9394453	4.90482497560266	0.0748588911972141	0.0693509044010742	0.110449945473657	0.0486056174933068	0.10596092741266	no	no	no
ATAC_peak_201917	chr8	4708317	4708817	5.38144174263946	0.118262665399375	0.083508551544107	0.122582641645901	0.0888243033401696	0.115734610818602	no	no	no
ATAC_peak_52139	chr12	83998160	83998660	3.14390808742432	0.0444069197377865	0.0593623500087013	0.00321920026242919	0.062254879966239	0.0642246737842202	no	no	no
ATAC_peak_48908	chr12	37660102	37660602	4.2996682833482	0.0713193589383525	0.0720386093159408	0.139392400824438	0.0544640157131223	0.133130384036451	no	no	no
ATAC_peak_147913	chr4	53315565	53316065	3.83615213683238	0.0764155209501866	0.167724622715808	0.19811637091377	0.107797065658158	0.179699548360941	no	no	no
ATAC_peak_107732	chr18	62707869	62708369	3.01899829850857	0.103957307829106	0.143723473148447	0.143259987731624	0.115603860768626	0.0624206113629883	no	no	no
ATAC_peak_147000	chr4	43404600	43405100	4.83277902379897	0.108256674910495	0.141240996741872	0.152904535860541	0.138707082500185	0.086408100280683	no	no	no
ATAC_peak_9896	chr1	125533188	125533688	4.56381540089908	0.0918341250123728	0.132782393042009	0.0522743279783473	0.107893820484279	0.0686916191396548	no	no	no
ATAC_peak_160300	chr5	12872491	12872991	5.29696496926586	0.0440886327682248	0.0509293597296866	0.0942387705504053	0.0651673159174731	0.0966878060360775	no	no	no
ATAC_peak_139708	chr3	94675031	94675531	3.51673114456141	0.123119132916968	0.131588111311785	0.123947402677287	0.159068847557565	0.122184858389122	no	no	no
ATAC_peak_116081	chr19	53452352	53452852	4.40325814164321	0.0608990883452685	0.087336044367462	0.116543629207834	0.151981764147327	0.074514031481395	no	no	no
ATAC_peak_182608	chr6	100645397	100645897	4.63311606746608	0.11779164404541	0.0630187344937056	0.0793328347497829	0.0533826810446175	0.0477305007087732	no	no	no
ATAC_peak_201317	chr7	143666406	143666906	4.35694984891007	0.0812411893156324	0.055235323382758	0.141245037861038	0.0969708918625814	0.1268241991812	no	no	no
ATAC_peak_57218	chr13	22307769	22308269	2.83545519981888	0.0396052503995061	0.079761633091931	0.0736347203868226	0.0514232253859625	0.0932148290865879	no	no	no
ATAC_peak_47911	chr12	20813812	20814312	4.18795788511803	0.0730789210794352	0.0956118831748757	0.167648330359022	0.124373460608878	0.152159606076083	no	no	no
ATAC_peak_134542	chr3	12411792	12412292	2.24822396399923	0.127611775979162	0.0745558802018573	0.0806046407074066	0.121981733176454	0.0542153846944486	no	no	no
ATAC_peak_117803	chr2	16032775	16033275	5.58517450279735	0.0791614783501058	0.0954015787741937	0.122406298362812	0.0978871985124033	0.11037867210967	no	no	no
ATAC_peak_217146	chr9	18090392	18090892	2.8598995537603	0.0845350603957744	0.018589896487934	0.0619025180656641	0.0613985612148043	0.0194810811587527	no	no	no
ATAC_peak_203252	chr8	21006783	21007283	2.9671838157842	0.0769833117302673	0.109931676409173	0.0804600288235063	0.0708462258626441	0.0815962685835158	no	no	no
ATAC_peak_144305	chr3	149052723	149053223	3.77446492590905	0.132448794714681	0.111858025817736	0.131167546961209	0.166668764375196	0.152919222232068	no	no	no
ATAC_peak_140917	chr3	102194400	102194900	4.46821050620963	0.104892769576624	0.0581469358819204	0.122948686335529	0.073149495111123	0.08880676024838	no	no	no
ATAC_peak_88701	chr16	31389186	31389686	2.29036239457103	0.0911453594423952	0.0981023002968304	0.0990409765766867	0.0861720771257891	0.0787813352115933	no	no	no
ATAC_peak_13022	chr1	153076299	153076799	4.4535194377573	0.0985806475694515	0.100099897961788	0.0646988147593772	0.0915392570297008	0.0703127204764392	no	no	no
ATAC_peak_76352	chr15	10454242	10454742	2.50231237880441	0.12958805323228	0.0322912872529659	0.0586589405719117	0.0436182686729005	0.0756618028851476	no	no	no
ATAC_peak_44984	chr11	115215104	115215604	3.95715821870796	0.128996408742295	0.0512249587592598	0.171473196338734	0.060127757069929	0.16820051130656	no	no	no
ATAC_peak_19645	chr10	18334577	18335077	4.0277131322317	0.0615350247802296	0.0755337001331504	0.0914094367939839	0.0809009879894981	0.051852968446954	no	no	no
ATAC_peak_62613	chr13	75460421	75460921	4.03778724662468	0.0896427669095561	0.0532983198791881	0.0429578791485124	0.0556818259559881	0.133842430476984	no	no	no
ATAC_peak_216318	chr9	5557437	5557937	3.55522001777079	0.124804189291288	0.0754983253053572	0.0534339398604973	0.113131368795499	0.0434786142245411	no	no	no
ATAC_peak_90183	chr16	45282998	45283498	4.41114739930942	0.068730523274163	0.138045692369979	0.0767224121552107	0.097735062677564	0.0733781274101345	no	no	no
ATAC_peak_72125	chr14	65588006	65588506	3.1905541919743	0.123613965974951	0.0161736986882087	0.0186214932914863	0.0337413972376172	0.0192161796172511	no	no	no
ATAC_peak_121595	chr2	51448326	51448826	5.01867301023086	0.0776832569156578	0.0995180316562342	0.0956578507551588	0.10800307422177	0.121683786601459	no	no	no
ATAC_peak_216958	chr9	15028999	15029499	4.79636980523929	0.121707229829874	0.0854553205846626	0.0689587163395402	0.0865716839183957	0.0579943765538224	no	no	no
ATAC_peak_187100	chr6	149356941	149357441	3.83601853178393	0.0549752381377534	0.0746799712230657	0.117186229030964	0.112733198779195	0.0358977591772315	no	no	no
ATAC_peak_90199	chr16	45408317	45408817	4.8818558901174	0.0690229978959676	0.0681585424601474	0.0518480866692845	0.0683822204986567	0.0776572537091758	no	no	no
ATAC_peak_138458	chr3	86884414	86884914	5.36058343600631	0.102208890295508	0.0850293165192954	0.0906525479741419	0.0909267456895238	0.0417414733635252	no	no	no
ATAC_peak_20881	chr10	34887499	34887999	5.29355234097096	0.106047356794678	0.115922883425868	0.133162287179787	0.0810117969624584	0.117124158537295	no	no	no
ATAC_peak_69151	chr14	38325523	38326023	3.63667432983456	0.0730973586459932	0.109951227872841	0.15856512305557	0.07978612666598	0.0932992907740853	no	no	no
ATAC_peak_147900	chr4	53226380	53226880	3.96713091847394	0.0824570894433149	0.0582806754742612	0.155288963927072	0.120681258802048	0.146294152077432	no	no	no
ATAC_peak_187089	chr6	149193538	149194038	4.64880130698165	0.121824558462119	0.0608010755303916	0.136139832646408	0.097540601689199	0.105358455383645	no	no	no
ATAC_peak_119642	chr2	30396274	30396774	4.30040420887965	0.0799216126015944	0.0749461967869506	0.0461605294191057	0.118483750015341	0.0627455162900111	no	no	no
ATAC_peak_226582	chr9	107865110	107865610	2.38295368496915	0.0714015704319562	0.0999898003579271	0.104674679282207	0.0267633594670274	0.0755979899660856	no	no	no
ATAC_peak_93490	chr17	10150308	10150808	4.72602324054599	0.0970199035474584	0.00614369463388206	0.101038617025284	0.0601211785885002	0.0855526513851291	no	no	no
ATAC_peak_12576	chr1	150479410	150479910	3.6499131833058	0.0772743331011025	0.0758659800356037	0.122794892762784	0.144970104926479	0.0775692949014261	no	no	no
ATAC_peak_148100	chr4	55135861	55136361	3.23229216896541	0.130161821423773	0.062421257501422	0.0802010836757358	0.0955312758736343	0.0773672423123282	no	no	no
ATAC_peak_48907	chr12	37659964	37660464	4.71643857972988	0.0757693824926297	0.0748504588042588	0.154556861992452	0.0758124992768082	0.13829612439376	no	no	no
ATAC_peak_111526	chr19	8497149	8497649	3.05624621810265	0.0829818369043062	0.162899763963861	0.127270630461585	0.154213277200635	0.117058872295956	no	no	no
ATAC_peak_12852	chr1	152414186	152414686	3.80773603749534	0.148581936882823	0.0342867478917693	0.0406096619198564	0.0430731168955445	0.0896106187408124	no	no	no
ATAC_peak_216634	chr9	9393064	9393564	3.45238321349704	0.088367226152788	0.0382029037118574	0.105390160417648	0.0584726954381034	0.0425566768181553	no	no	no
ATAC_peak_81728	chr15	81562514	81563014	4.13809970307938	0.116009759308404	0.0938878519687074	0.07198413703777	0.0683259104633714	0.0466035741853596	no	no	no
ATAC_peak_216391	chr9	7390320	7390820	3.75821323604473	0.123340586635011	0.120142521399308	0.135736961280554	0.12097715173828	0.0956273568578737	no	no	no
ATAC_peak_62612	chr13	75460289	75460789	4.10659885134327	0.105739076196206	0.0673047729331232	0.0322751734677311	0.069778733931917	0.139220333036749	no	no	no
ATAC_peak_65204	chr13	109693210	109693710	1.5633913820825	0.0509941188059691	0.0278420647783402	-0.00255952715713016	0.0333191012246302	0.0528832780437561	no	no	no
ATAC_peak_176972	chr6	34171651	34172151	3.64471638630261	0.0896784555777833	0.0500544441698393	0.139828479180179	0.141092100241984	0.126430323137076	no	no	no
ATAC_peak_173184	chr5	140016620	140017120	4.97156730495842	0.0841871315563356	0.126711389884116	0.161578743008619	0.0724879809267877	0.163534242099494	no	no	no
ATAC_peak_24212	chr10	70842130	70842630	3.94594102062362	0.0864355662233905	0.0870348462237123	0.0883153508732971	0.0807100584470461	0.0751123660896854	no	no	no
ATAC_peak_33452	chr11	33959201	33959701	3.32284208865788	0.0930268867396512	0.04953393942391	0.0325201133914821	0.0275877952340386	0.0251936441049711	no	no	no
ATAC_peak_93187	chr17	6736815	6737315	4.84751013222537	0.0834715352352414	0.121775270834934	0.115239493891615	0.11137614723136	0.156020257245435	no	no	no
ATAC_peak_8317	chr1	93206360	93206860	4.73304498807757	0.139252788441763	0.111565222677131	0.156458150607851	0.0806853155017783	0.191585325999904	no	no	no
ATAC_peak_19171	chr10	9529412	9529912	3.90051662800425	0.115263339142907	0.0798748386353891	0.217293800699773	0.105136456534635	0.152063233670854	no	no	no
ATAC_peak_122017	chr2	59378009	59378509	3.95527701218956	0.138974862176712	0.0544264656405205	0.108189119973282	0.0499532997412379	0.101332690345822	no	no	no
ATAC_peak_3564	chr1	49885272	49885772	3.55484513197826	0.112391231928906	0.112276305514391	0.140294333082346	0.103736349590684	0.124027913718815	no	no	no
ATAC_peak_1130	chr1	16868673	16869173	3.47271984153752	0.167651059018765	0.127338248901281	0.130136833015692	0.151907171337641	0.132811975171208	no	no	no
ATAC_peak_176984	chr6	34193664	34194164	4.2501078803235	0.108869249522353	0.093562817858209	0.176552081181916	0.130195372781354	0.132823880554718	no	no	no
ATAC_peak_87570	chr16	20990570	20991070	3.65048361418752	0.0956811891131233	0.0785876546605369	0.140245428035354	0.0706888551224834	0.116711249283256	no	no	no
ATAC_peak_103984	chr18	20289716	20290216	3.84565928884237	0.0501348678028424	0.0576572966873315	0.0909188427892883	0.0670696523918767	0.0761306690701461	no	no	no
ATAC_peak_99610	chr17	55040260	55040760	3.36477826030754	0.0404314384441726	0.0892551446503744	0.0856128850857436	0.014119822334388	0.0747247396989177	no	no	no
ATAC_peak_61885	chr13	66214068	66214568	3.06775344517725	0.098987996953795	0.0776088648621945	0.112697144262045	0.0613357972042334	0.0893710397465678	no	no	no
ATAC_peak_53082	chr12	91646976	91647476	3.39688422664466	0.0951352745078513	0.00931111485373345	0.0357002358753764	0.0449311513149919	0.0418434283058048	no	no	no
ATAC_peak_210033	chr8	86810587	86811087	3.36553999793856	0.130686282200742	0.141458944912074	0.153968432840202	0.0859936770648525	0.0435736344562498	no	no	no
ATAC_peak_95405	chr17	27241046	27241546	4.08484114608132	0.108527665081757	0.000348115005762262	0.0499039620895101	0.0780242066845018	0.0726203316485415	no	no	no
ATAC_peak_178182	chr6	49275303	49275803	4.39506539889452	0.0633716438250737	0.102039999262002	0.164106812201348	0.101266534445472	0.138343999278005	no	no	no
ATAC_peak_75281	chr14	119999502	120000002	2.83471459350288	0.0953076161861358	0.0937510960996655	0.125047347593506	0.0880808092583083	0.0822516186879746	no	no	no
ATAC_peak_166775	chr5	104716722	104717222	3.75717143235292	0.153663389866269	0.105024224922358	0.103683618580007	0.10987773964968	0.0774363037842311	no	no	no
ATAC_peak_160007	chr5	4333196	4333696	2.61797224147141	0.0639766792128722	0.0571280617259924	0.126334524631476	0.0870193770308057	0.0544365667948265	no	no	no
ATAC_peak_152262	chr4	118711475	118711975	4.82314431037905	0.0882123826927198	0.106364559199521	0.0981746899113908	0.111791325423872	0.142578083645679	no	no	no
ATAC_peak_201309	chr7	143636228	143636728	2.90450098468178	0.0602426943567364	0.0860187104169425	0.130856769769386	0.098020558655846	0.0965759053300935	no	no	no
ATAC_peak_8998	chr1	109327402	109327902	4.53805496668476	0.0911111388562583	0.0889435485231761	0.163107196211148	0.0935830666858875	0.121890826919422	no	no	no
ATAC_peak_103983	chr18	20289556	20290056	4.00039097691594	0.0699168993386062	0.0583104364842068	0.092111177595117	0.0625391144302535	0.0717571671576182	no	no	no
ATAC_peak_15880	chr1	174522400	174522900	4.77139796263471	0.145810982051205	0.126717524966244	0.104807238393979	0.114445252420105	0.136052514411278	no	no	no
ATAC_peak_177298	chr6	37837093	37837593	3.26475033889431	0.0595266456048838	0.0720777773342622	0.0823817851311423	0.0893756077159234	0.105303036775785	no	no	no
ATAC_peak_215747	chr8	125693323	125693823	5.26467958838843	0.09717212184922	0.0956369215357006	0.0749118624653221	0.0755655558565632	0.119019398836049	no	no	no
ATAC_peak_134633	chr3	15055404	15055904	2.74280893003704	0.0773642948227345	0.0823599844660703	0.100149987412091	0.0976237450071068	0.0560815606880428	no	no	no
ATAC_peak_52142	chr12	84028059	84028559	3.89174031122102	0.0840149960922583	0.102502895349568	0.102499599112321	0.128888277841143	0.120292910208825	no	no	no
ATAC_peak_126842	chr2	125105539	125106039	3.37494930494216	0.128218320719676	0.128764602952375	0.111595074431763	0.0890674482602919	0.139053538632712	no	no	no
ATAC_peak_87810	chr16	22405612	22406112	4.46808974102382	0.0603048665924856	0.11041170212813	0.0672655055942393	0.0633972042186886	0.0745078833527773	no	no	no
ATAC_peak_134196	chr3	8508984	8509484	5.3483034335246	0.10095741790271	0.123074910792253	0.119787926766122	0.0995062423434936	0.0935436616321919	no	no	no
ATAC_peak_232431	chrX	139323698	139324198	3.42494303163265	0.0861922343378809	0.0894793220586332	0.11194039924975	0.0647137555226216	0.0683939602864723	no	no	no
ATAC_peak_66629	chr14	13349432	13349932	4.11516694420673	0.148188721630371	0.0429421840014452	0.0647551184025653	0.0207174234823114	0.0372597349384158	no	no	no
ATAC_peak_203717	chr8	24441739	24442239	4.40690624541966	0.133651841129829	0.0179186612275154	0.0227804581961138	0.0645618006628186	0.0850698623842862	no	no	no
ATAC_peak_49813	chr12	56136792	56137292	3.06679142396044	0.0936534880503787	0.124347352969884	0.0736180209210076	0.168371306633803	0.0800159212112723	no	no	no
ATAC_peak_19487	chr10	14584217	14584717	2.39994253037664	0.09426387680402	0.106887314251304	0.11888252100827	0.0614264937943829	0.074469489634874	no	no	no
ATAC_peak_73241	chr14	76069592	76070092	2.94504516657705	0.121720137154335	0.0487968172203956	0.0155664592547496	0.034811506983234	0.0211601319058944	no	no	no
ATAC_peak_110778	chr19	5406340	5406840	3.82178662270952	0.0792955377223075	0.177418445083213	0.123144239690327	0.146088058688164	0.116441898404199	no	no	no
ATAC_peak_230996	chrX	82288279	82288779	2.91004873762028	0.0644499376588961	0.0904969612654377	0.140656557253953	0.0867741972998001	0.127725242087592	no	no	no
ATAC_peak_169547	chr5	119721501	119722001	3.8889007833071	0.128650472614588	0.0880285516337353	0.0901895422561379	0.088542065502018	0.0990092632599893	no	no	no
ATAC_peak_134161	chr3	7682938	7683438	4.81358038999837	0.0302057616108083	0.0973564305934334	0.119093810390637	0.0685061350193099	0.122157187907266	no	no	no
ATAC_peak_148435	chr4	57852452	57852952	3.56625341033282	0.141859362970119	0.139372431041268	0.0561287281574496	0.0800384000103583	0.127393528314567	no	no	no
ATAC_peak_140366	chr3	97139611	97140111	2.81078044351679	0.0588325377158676	0.0696187648472294	0.0938038195202975	0.0673859340272345	0.0964995339603534	no	no	no
ATAC_peak_135514	chr3	31596259	31596759	3.21901920476972	0.0635669148266857	0.0856512368111237	0.104060344782834	0.033060128253558	0.0765257479560859	no	no	no
ATAC_peak_80015	chr15	74539913	74540413	5.45818776298636	0.122161542949001	0.143844404426655	0.109821052012926	0.132389204084866	0.158898726512553	no	no	no
ATAC_peak_70968	chr14	56834530	56835030	3.81107500841724	0.137524522967973	0.0389811381105021	0.0747847815324407	0.0613520088610059	0.0575095680917228	no	no	no
ATAC_peak_114237	chr19	39901655	39902155	3.3817925232043	0.0935808194064924	0.0843015189001224	0.101821482913354	0.085293846244227	0.0739097407240107	no	no	no
ATAC_peak_187647	chr7	5900063	5900563	2.95208311630496	0.0549263909624117	0.0635964603257254	0.102604218184434	0.0662495326025883	0.0338274486416758	no	no	no
ATAC_peak_90917	chr16	64889451	64889951	4.25505078384555	0.0598315009445762	0.0287395219968648	0.119470931058512	0.0255496674166303	0.102652482402492	no	no	no
ATAC_peak_76262	chr15	8845845	8846345	3.03841442922024	0.0772937671753873	0.0601910102076107	0.0994805704544673	0.0572270960766858	0.0644297476995859	no	no	no
ATAC_peak_180061	chr6	73759160	73759660	5.27420018145397	0.0872681685476712	0.0920436215942089	0.0329995446147307	0.0770551013439045	0.0660325482010322	no	no	no
ATAC_peak_125163	chr2	104143428	104143928	3.09331927554938	0.148938862936976	0.0997272421884127	0.104353293459619	0.0775764599647847	0.0445757626234616	no	no	no
ATAC_peak_105689	chr18	36816476	36816976	4.11265924067229	0.0917712488022766	0.113552411958072	0.182824055047385	0.132110367144513	0.135810196190862	no	no	no
ATAC_peak_145703	chr4	19156683	19157183	3.57490849392125	0.110153285622544	0.1231299101363	0.0710632935794059	0.111084230044506	0.0780664661878395	no	no	no
ATAC_peak_227719	chr9	115034013	115034513	4.66937487763964	0.100011376164923	0.0729378512371508	0.118817915235479	0.0767096878045334	0.0633634909560411	no	no	no
ATAC_peak_175278	chr6	4923128	4923628	2.75831413741133	0.12878234144972	0.108020294832052	0.10385201190801	0.098590622196043	0.089986867736287	no	no	no
ATAC_peak_20427	chr10	25434623	25435123	3.86665048607704	0.0196010133359143	0.0171814410922082	0.0965489126884031	0.0368077214297515	0.0457161676158741	no	no	no
ATAC_peak_47777	chr12	17459793	17460293	2.92758675584803	0.0359894743613395	0.0382655542890145	0.115021401343667	0.0723285589464134	0.0836410892434869	no	no	no
ATAC_peak_201954	chr8	5859583	5860083	3.91091041387689	0.0980802344603507	0.124675455835795	0.0948080974421297	0.0604889495082636	0.0779646376152946	no	no	no
ATAC_peak_186651	chr6	145078911	145079411	4.2568215245975	0.105076346678935	0.100558253321349	0.092364820886715	0.120253687587852	0.0815094787913897	no	no	no
ATAC_peak_207854	chr8	71028481	71028981	2.90618926150618	0.100110290388573	0.0555351570044597	0.12625776791241	0.0736619453623114	0.117299514812047	no	no	no
ATAC_peak_178092	chr6	49022607	49023107	4.7077513292999	0.077851245113489	0.093677207777219	0.133241072545402	0.092061355761558	0.122637649299098	no	no	no
ATAC_peak_173622	chr5	142923415	142923915	4.8481810642874	0.107568132391194	0.130924279789651	0.0830853081969695	0.128512604824701	0.046420556221928	no	no	no
ATAC_peak_110783	chr19	5407382	5407882	3.27174278533063	0.096796320823567	0.142693731660516	0.0935519903239312	0.149449727752652	0.119778065490924	no	no	no
ATAC_peak_55835	chr13	4566553	4567053	3.45783966545953	0.0510698689222113	0.0644747932619903	0.0792353567665278	0.0184366230836952	0.069120988838634	no	no	no
ATAC_peak_21202	chr10	40062697	40063197	2.8612970876423	0.115585786091009	0.079356800785307	0.10513014051069	0.0731900208861807	0.0619788408906825	no	no	no
ATAC_peak_194930	chr7	81152242	81152742	4.82095269743674	0.111257989654344	0.0396887957618299	-0.00759287457710551	0.109265818830271	0.0484131656940069	no	no	no
ATAC_peak_169602	chr5	120207621	120208121	2.48450976478482	0.0685324215260613	0.0211016385400646	0.00515411204808657	0.0943499895593351	0.03958403142127	no	no	no
ATAC_peak_202399	chr8	11874234	11874734	2.64608469024807	0.119673530011719	0.120245212100286	0.0817891930551167	0.057046619517491	0.0733651648115016	no	no	no
ATAC_peak_229490	chrX	18360233	18360733	2.64424078121159	0.0687101310377932	0.0403654666556495	0.104612462044941	0.0591622802162642	0.0679848007750049	no	no	no
ATAC_peak_161943	chr5	31316371	31316871	3.61987380791684	0.0788346321429179	0.0719749896901686	0.0523931434952251	0.0806021771263097	0.0736208624107887	no	no	no
ATAC_peak_117871	chr2	17900220	17900720	4.33179319059513	0.114238964625273	0.143221697063717	0.160643313829127	0.130268555406423	0.161699476002876	no	no	no
ATAC_peak_173623	chr5	142923681	142924181	5.10411258989228	0.102345516131158	0.126901572706528	0.0640014665780429	0.0987746681152985	0.0468761575962237	no	no	no
ATAC_peak_142412	chr3	121865030	121865530	3.39436823130257	0.0928439182085843	0.0658682065912271	0.0778116548370012	0.0927984219587616	0.0817020437652139	no	no	no
ATAC_peak_66989	chr14	18546608	18547108	1.3397426839589	0.0806999110542743	0.0815168951990817	0.0664583199329006	0.0582571364580702	0.0720437433096402	no	no	no
ATAC_peak_147052	chr4	43541137	43541637	2.4917966268252	0.107328800835866	0.0879632735051317	0.0731553043969495	0.157037002066773	0.0825204727611094	no	no	no
ATAC_peak_145261	chr4	10759366	10759866	3.5252930209372	0.112133539599084	0.101708919491835	0.176813493961122	0.117805422998651	0.134916300438677	no	no	no
ATAC_peak_145254	chr4	10748798	10749298	3.43248463617381	0.143863674694622	-0.00552528555617823	0.0110287846216183	0.0235392605192371	-0.0415754599665307	no	no	no
ATAC_peak_71859	chr14	63638290	63638790	6.19841317233809	0.106326556664593	0.0216974687021853	0.0163471791176689	0.0455233336097958	0.0157795988599104	no	no	no
ATAC_peak_86811	chr16	16325848	16326348	3.00372565954309	0.134963675283049	0.0500307707947413	0.079930374613323	0.0890800120893454	0.0918486390340763	no	no	no
ATAC_peak_232104	chrX	127406744	127407244	3.2928176037212	0.0408818123902899	0.0418501062875521	0.145941836291695	0.0672030561820845	0.08285849519585	no	no	no
ATAC_peak_150049	chr4	96189261	96189761	3.90193119473228	0.0916702868695136	0.0980444038908777	0.129483453329556	0.0436713777082648	0.108858394849848	no	no	no
ATAC_peak_173991	chr5	144680184	144680684	3.24448017121632	0.0883254887358216	0.0177563808554984	0.12587994840276	0.130704596032403	0.0693263218206904	no	no	no
ATAC_peak_169546	chr5	119721134	119721634	4.35834777896351	0.0867158562743278	0.0572627282330016	0.125339560524026	0.0543505588914095	0.110237900219612	no	no	no
ATAC_peak_2803	chr1	38862139	38862639	3.449040286982	0.0588348058284949	0.0539205808512002	0.0708633680932918	0.0759655419088341	0.0429054006162535	no	no	no
ATAC_peak_153072	chr4	124639624	124640124	4.28646695354807	0.123305248774676	0.109967103166024	0.112107973917347	0.070697359234121	0.105991206038511	no	no	no
ATAC_peak_224258	chr9	80044045	80044545	3.81814913509147	0.100201724287756	0.0834730302936275	0.133743985641387	0.0831711043721704	0.0777693191718826	no	no	no
ATAC_peak_159450	chr4	154730295	154730795	4.42487241227706	0.0917266720748357	0.105363320922204	0.119111230924694	0.0744822799923489	0.0689800474849767	no	no	no
ATAC_peak_107199	chr18	56886434	56886934	3.99681195920048	0.157490369268057	0.142549516896406	0.0548288803765122	0.131956571324288	0.0269531327397233	no	no	no
ATAC_peak_174067	chr5	145058970	145059470	4.74406139461844	0.0787932719903307	0.0893343444835405	0.0653163603440669	0.0869411009616902	0.0834725708528196	no	no	no
ATAC_peak_62378	chr13	73432442	73432942	4.12382767919933	0.121280184779244	0.127082144190319	0.115111933277628	0.171109623115928	0.116657960952901	no	no	no
ATAC_peak_194849	chr7	80845820	80846320	4.85497997275934	0.0978387949886748	0.0849959206495782	0.0653699264514675	0.0877998355586394	0.0867349614896777	no	no	no
ATAC_peak_36073	chr11	61297326	61297826	4.99680816858699	0.0861492971277205	0.142490082774457	0.134399905916052	0.119722059942655	0.132829095083424	no	no	no
ATAC_peak_160776	chr5	22560814	22561314	2.93432094501653	0.0420798840135477	0.0196797640146498	0.128302710472578	0.0906940219881182	0.0944378292978625	no	no	no
ATAC_peak_98014	chr17	38125277	38125777	4.19832743148053	0.107185003690404	0.0574716039941135	0.12399123964382	0.0987981202028747	0.0754427710765063	no	no	no
ATAC_peak_194850	chr7	80845958	80846458	4.87406726431585	0.0863566525814003	0.101584102468043	0.0722426759737611	0.0888214750598552	0.0845052923523171	no	no	no
ATAC_peak_204215	chr8	27240404	27240904	6.76769668291509	0.0960942256148871	0.115359381254771	0.109741713526042	0.115438491766715	0.0958773978832896	yes	no	no
ATAC_peak_146009	chr4	28321126	28321626	1.79422822662218	0.0779882273209265	0.0530706228865703	0.0628248989416714	0.0696648887843139	0.0470004248561378	no	no	no
ATAC_peak_190882	chr7	31526698	31527198	3.24492944452072	0.107496752314714	0.0687764047290029	0.134630414683913	0.0765107039146144	0.0931242608023071	no	no	no
ATAC_peak_141408	chr3	106250888	106251388	4.63253935304114	0.127477273703298	0.106847382083326	0.104410995930562	0.0973303063491521	0.0788724843559208	no	no	no
ATAC_peak_65972	chr13	118067930	118068430	4.11785543229666	0.056829173568223	0.141456738502139	0.119510695807956	0.0455041430470911	0.114692959339314	no	no	no
ATAC_peak_100204	chr17	63498973	63499473	4.10389125643059	-0.0236821863261028	0.0741049629309628	0.128374362163704	0.0867506877959581	0.134226446150336	no	no	no
ATAC_peak_146513	chr4	39669100	39669600	3.15968206796862	0.0865037937963044	0.144392699693871	0.131259895976925	0.118507137822354	0.0949928695279161	no	no	no
ATAC_peak_184271	chr6	121578100	121578600	2.53492024012335	0.0980551103294333	0.101707589987568	0.0796052923597133	0.0908544739251461	0.0894345601559111	no	no	no
ATAC_peak_138457	chr3	86884182	86884682	4.81322110800558	0.0653207571018456	0.0719227999064278	0.0843755103714336	0.106370776667523	0.0733720057289283	no	no	no
ATAC_peak_219479	chr9	43697963	43698463	5.87980802891603	0.116743706754302	0.0917688921317588	0.0732160379374106	0.106547965374907	0.0445914604392951	no	no	no
ATAC_peak_121772	chr2	53098060	53098560	3.20191161403397	0.0898167610893418	0.0285658046673886	0.0363173847795967	0.0633725169104896	0.0226410981625473	no	no	no
ATAC_peak_44933	chr11	114873367	114873867	4.95808881214529	0.119308042851975	0.140275881075234	0.133009721696367	0.117112134710255	0.0800166026994126	no	no	no
ATAC_peak_41933	chr11	98066102	98066602	4.50488933599776	0.122466845533882	0.064987767449974	0.152284966961254	0.123890205233845	0.120965808463906	no	no	no
ATAC_peak_218751	chr9	36887077	36887577	3.19777522790621	0.0663917568550847	0.0750857012407441	0.130871903350525	0.0719455363786296	0.126397209778477	no	no	no
ATAC_peak_231659	chrX	103267238	103267738	2.94142190871446	0.0639275668880139	0.132338161094693	0.145647191509632	0.109217028619168	0.135136633525947	no	no	no
ATAC_peak_104619	chr18	30375681	30376181	3.67830562791394	0.0332714586330973	0.0498831333875039	0.121687496572873	0.0708920932335607	0.064960264125622	no	no	no
ATAC_peak_138563	chr3	87478196	87478696	2.09212304304043	0.0691597849859551	0.120774199507937	0.087284974665737	0.0400772699864267	0.105076692635418	no	no	no
ATAC_peak_60090	chr13	52325573	52326073	4.41092491625424	0.103498858319403	0.0696002039444739	0.140410073786201	0.0825218190527659	0.114030856839955	no	no	no
ATAC_peak_144979	chr4	4550192	4550692	4.61585976994666	0.110915963484978	0.0953327095785741	0.0997467912827792	0.0679490510177609	0.0769280535307677	no	no	no
ATAC_peak_134200	chr3	8510223	8510723	6.32280146735289	0.101265097396426	0.0985635474118764	0.081345550099884	0.0892461627061892	0.0755290359591206	no	no	no
ATAC_peak_49812	chr12	56136722	56137222	3.17859515779763	0.0835554776229974	0.114358931337094	0.0719088777259203	0.169511542379719	0.0800825305087366	no	no	no
ATAC_peak_200276	chr7	136220593	136221093	3.5091770717902	0.101224513959854	0.0827242323745683	0.092988212350078	0.112365975812033	0.0688956079768938	no	no	no
ATAC_peak_45578	chr11	116893830	116894330	5.10559345362531	0.0936236350646172	0.117795285042695	0.114477868041355	0.0996510736934394	0.132185706814301	no	no	no
ATAC_peak_152466	chr4	119642673	119643173	4.39936870422851	0.0915856335136944	0.0868555939741497	0.0897934677458305	0.0548693485853685	0.0662519958341938	no	no	no
ATAC_peak_175650	chr6	10543952	10544452	3.84215611535887	0.120506640879539	0.14177375620135	0.114285405139402	0.144622467342235	0.0762647785415592	no	no	no
ATAC_peak_117870	chr2	17900063	17900563	4.48092659395743	0.12675369469034	0.147936153901801	0.171864291782052	0.132470398206277	0.172822016348052	no	no	no
ATAC_peak_189529	chr7	27012033	27012533	2.61978229780579	0.0953016927249734	0.0596925549560169	0.126047836478823	0.0702001326012519	0.0585199265061591	no	no	no
ATAC_peak_207245	chr8	69016469	69016969	5.66184835623209	0.103514662784399	0.110961334735793	0.128782251287323	0.0962607696768682	0.0688813848914502	no	no	no
ATAC_peak_213612	chr8	116682581	116683081	4.14611319464526	0.121076995276185	0.102175812628806	0.115069382940412	0.156132655247464	0.0994054308150584	no	no	no
ATAC_peak_81727	chr15	81562384	81562884	4.04448932212571	0.123683680728785	0.0889426767148519	0.0699896122260569	0.0769648781109809	0.0498724275556817	no	no	no
ATAC_peak_48906	chr12	37659807	37660307	4.52318690588809	0.0824872286638929	0.0760206464637664	0.156267194909613	0.0873457575461277	0.121956676609552	no	no	no
ATAC_peak_208615	chr8	77919511	77920011	3.59806336480102	0.104876571042134	0.0368695873301902	0.11525066254333	0.036035430755768	0.117974614456855	no	no	no
ATAC_peak_144572	chr3	153458870	153459370	3.55214946193915	0.0791983174885356	0.0710387984679249	0.101700571038369	0.0815978792719216	0.0528997950339174	no	no	no
ATAC_peak_232105	chrX	127406990	127407490	3.51021970362473	0.027310986942995	0.0436453992371239	0.122221515509691	0.0593240863328559	0.102199686246194	no	no	no
ATAC_peak_206230	chr8	51598549	51599049	3.24139340768764	0.0869735478587865	0.117812696585658	0.0977182255447618	0.0787740288601265	0.104284050387592	no	no	no
ATAC_peak_185913	chr6	136465744	136466244	5.1911490832033	0.0867656023659097	0.0874721961763714	0.122306288484366	0.112810105899853	0.101367718799274	no	no	no
ATAC_peak_182740	chr6	106358522	106359022	4.09551970537989	0.115603034538964	0.115191498476138	0.154688494275841	0.0825146951362552	0.0999745815869139	no	no	no
ATAC_peak_232110	chrX	127644039	127644539	3.69882341834512	0.113767882666187	0.0853977000259394	0.148614148208884	0.064275327095042	0.128673742682289	no	no	no
ATAC_peak_208642	chr8	78098356	78098856	5.50614560679399	0.0859861377537347	0.11049798836876	0.112696989623833	0.095679774738366	0.0968826264477466	no	no	no
ATAC_peak_71857	chr14	63637554	63638054	3.78526965441148	0.125533013886091	0.0458522682844487	0.026926405437727	0.0743520678432638	-0.0149052748919098	no	no	no
ATAC_peak_49767	chr12	55552048	55552548	2.06226706815788	0.112570647258914	0.140272409496742	0.0384208841762739	0.143008307185459	0.0523958902174176	no	no	no
ATAC_peak_215481	chr8	124459567	124460067	3.98145304762272	0.0971190802729154	0.05099151171572	0.0664924399597962	0.0411455391328247	0.055784085627258	no	no	no
ATAC_peak_178557	chr6	52322240	52322740	3.13618505114279	0.0241877189408139	0.0627227134366608	0.029073453217466	0.0537943488995422	0.0375980182202482	no	no	no
ATAC_peak_79104	chr15	58241981	58242481	2.89498447982624	0.093725771551608	0.0813511315878024	0.0400377485606046	0.0465217636233668	0.0143086687683973	no	no	no
ATAC_peak_30100	chr10	127818729	127819229	2.96707452283784	0.0907940005088103	0.0822617821583478	0.15567290772483	0.125497354106379	0.118726641183349	no	no	no
ATAC_peak_90187	chr16	45333654	45334154	3.50424067776254	0.0664147504068487	0.1061209631635	0.116103992938671	0.10426841913331	0.0497460633382229	no	no	no
ATAC_peak_189509	chr7	26693959	26694459	2.84233634643322	0.108325464374202	0.09720929749582	0.140512576893881	0.0514180754529907	0.101753137917727	no	no	no
ATAC_peak_111246	chr19	6820742	6821242	4.79658750864499	0.101462212329162	0.15353733882917	0.0761828957254437	0.115228989707378	0.0529073560549195	no	no	no
ATAC_peak_10247	chr1	130278038	130278538	2.65135339586491	0.0936116341239554	0.0502282716610606	0.114382544783785	0.114391657020545	0.0730673342741072	no	no	no
ATAC_peak_175636	chr6	9643828	9644328	3.07455243853551	0.0630311369709109	-0.00175081388044601	0.0278979067345245	0.00385911307202628	0.00695417866452796	no	no	no
ATAC_peak_71661	chr14	62662931	62663431	2.70554815815839	0.0908984383392322	0.0775494893423195	0.0422261967047404	0.0699577310199996	0.0260375162737998	no	no	no
ATAC_peak_175637	chr6	9643959	9644459	2.97338637545212	0.0701913809310112	0.0221249307627337	0.0426048389258735	0.025663274633128	0.0324912403354364	no	no	no
ATAC_peak_137741	chr3	77561552	77562052	2.74529062377209	0.0898607408012029	0.0778965483456375	0.0684518549998326	0.0982760632072423	0.0654052696679048	no	no	no
ATAC_peak_151415	chr4	112160641	112161141	2.98201084388252	0.0689723831273512	0.113755882433464	0.108274048760245	0.098247278387016	0.133493337413604	no	no	no
ATAC_peak_19500	chr10	14967584	14968084	4.51959698278773	0.0448920397834649	0.0510282048098398	0.085105851587911	0.0772610403045482	0.122580087017459	no	no	no
ATAC_peak_91746	chr16	90433476	90433976	5.42063290003441	0.0554961142054404	0.117063229089645	0.145091146867861	0.0680135272399146	0.157959116897927	no	no	no
ATAC_peak_142389	chr3	121754611	121755111	4.00613024389236	0.105478125998709	0.0908275479282462	0.0653171685023928	0.108374461878499	0.143472983932779	no	no	no
ATAC_peak_137150	chr3	61913224	61913724	4.61900368251796	0.115520858359019	0.110669879905913	0.136368438497102	0.115968317259994	0.114973700457731	no	no	no
ATAC_peak_110777	chr19	5405916	5406416	3.15778464642204	0.0920224762312871	0.150777640996893	0.0870644727806788	0.180175845942349	0.127439859360669	no	no	no
ATAC_peak_5115	chr1	64498335	64498835	4.32854824936855	0.0934944688223429	0.0863959268223799	0.112534859617808	0.102640023966773	0.128115139454428	no	no	no
ATAC_peak_181425	chr6	89867258	89867758	3.51685198949968	0.103935404797569	0.0974355085933955	0.157648968933059	0.126204207888352	0.0741789977628742	no	no	no
ATAC_peak_172702	chr5	137417165	137417665	2.95617468182012	0.0995106737121618	0.0770001975740764	0.0751814185932108	0.109365114427027	0.0511423045453228	no	no	no
ATAC_peak_216362	chr9	6866205	6866705	3.27669795992289	0.082256498105552	0.124189709918551	0.0171793030880541	0.126867546262482	0.0326599542696392	no	no	no
ATAC_peak_202953	chr8	15036355	15036855	5.69696748342858	0.109452723558344	0.0882568390330209	0.114335012304056	0.0957953404258078	0.121352174925589	no	no	no
ATAC_peak_156118	chr4	136713584	136714084	4.37598507717392	0.150197319200022	0.0845624708941163	0.140411614594788	0.0830894517664923	0.0542893689506898	no	no	no
ATAC_peak_76692	chr15	12656201	12656701	5.14452073267456	0.0971322201116483	0.0116753932759619	0.0863824438060357	0.0667558650275037	0.109481153305729	no	no	no
ATAC_peak_201916	chr8	4708135	4708635	5.04926568965844	0.116943553600765	0.0674585746130826	0.103110673363097	0.0768679365942868	0.100615153561654	no	no	no
ATAC_peak_32689	chr11	23505084	23505584	3.48070084439705	0.08987074877623	0.112121974670501	0.0788655841322163	0.084827039652164	0.0498729854478858	no	no	no
ATAC_peak_185363	chr6	129086291	129086791	4.08788167790727	0.104692284624684	0.0536961504227571	0.141304260395316	0.0515862289730343	0.142366261112975	no	no	no
ATAC_peak_93484	chr17	10079733	10080233	5.53559340215982	0.0973567060979954	0.0857384435886415	0.144352699884374	0.0405534929912304	0.107969029810515	no	no	no
ATAC_peak_138557	chr3	87409345	87409845	4.51904127101013	0.143392861799735	0.0728272428813392	0.110615977143414	0.0455602065842031	0.08052317690484	no	no	no
ATAC_peak_118962	chr2	26886192	26886692	3.45102231069953	0.0523705639983468	0.0895120496886109	0.134477216088102	0.0370887533506985	0.112423179961829	no	no	no
ATAC_peak_204763	chr8	34286905	34287405	3.59098304842907	0.0754613447740096	0.0781589357946828	0.0841323034800601	0.0208067415526295	0.0552063419368554	no	no	no
ATAC_peak_53129	chr12	93135808	93136308	1.90867435862714	0.0141510288362849	0.087610976069004	0.00567680657753481	0.0033490479841595	0.0201977750003217	no	no	no
ATAC_peak_58260	chr13	35188995	35189495	4.11726330803671	0.12747718061499	0.0991844771506204	0.0436309114893743	0.0728765635435185	0.00818452479672913	no	no	no
ATAC_peak_134304	chr3	9101370	9101870	4.53948610026887	0.110302170084001	0.0275660123955411	0.116686310985372	0.0336362381818818	0.0689292066066017	no	no	no
ATAC_peak_223024	chr9	68798353	68798853	5.13072771887149	0.107786884354437	0.119723455642317	0.176441828130002	0.079103838257236	0.143191221399623	no	no	no
ATAC_peak_134156	chr3	7666687	7667187	2.89316392145914	0.119381835845883	0.101789687690233	0.14608863253065	0.0893489588748576	0.108069281680943	no	no	no
ATAC_peak_96148	chr17	29378684	29379184	2.16598259946752	0.000782035096303195	0.0295216885513495	0.00886575321275593	0.111727877363477	0.103990391869043	no	no	no
ATAC_peak_72200	chr14	66027813	66028313	4.46554469361803	0.116552213413678	0.0459618178298902	0.0237207851278405	0.0774233668907978	0.0228002658121851	no	no	no
ATAC_peak_182765	chr6	107052001	107052501	4.95575720141085	0.039791802175598	0.0313503762725978	0.147926488374832	0.00332300935917109	0.120845258129349	no	no	no
ATAC_peak_219956	chr9	45676445	45676945	3.33310167846945	0.132057655604144	0.146380224782067	0.0700592776426186	0.14027701954398	0.0082975785855505	no	no	no
ATAC_peak_226524	chr9	107642261	107642761	4.11564268772609	0.0952256384558429	0.132566783911814	0.158076111652577	0.0690919266290106	0.141782619144957	no	no	no
ATAC_peak_86064	chr16	9094153	9094653	4.57201437223116	0.124306235020631	0.0950371590609544	0.096840035479637	0.0939999072003193	0.0992788332230214	no	no	no
ATAC_peak_33451	chr11	33959077	33959577	3.45764343364953	0.0865466620378751	0.0439524365848898	0.0123189763645973	0.0421162045773728	0.0101223708044443	no	no	no
ATAC_peak_122544	chr2	68283225	68283725	2.60628287212481	0.051389113744233	0.0360708629160215	0.103436677286643	0.0283767692825102	0.0695562622523326	no	no	no
ATAC_peak_74915	chr14	114349335	114349835	3.48523947941548	0.164623240627886	0.0685162238987938	-0.0108263030005935	0.0395888445410385	0.0638532165819918	no	no	no
ATAC_peak_203053	chr8	17888339	17888839	4.93025210610739	0.0763028972528216	0.0983589622114905	0.107952669949379	0.087085034496481	0.0991802513211016	no	no	no
ATAC_peak_41681	chr11	97523713	97524213	3.44363893597541	0.0574589097585557	0.119496993143689	-0.016990852743419	0.0896037968898366	0.00409218088894263	no	no	no
ATAC_peak_55402	chr12	114067126	114067626	4.52712701035938	0.0758164847923879	0.0951570605098941	0.162323412029967	0.0672457672137643	0.1294578255568	no	no	no
ATAC_peak_10111	chr1	128089726	128090226	2.32527759169716	0.0869775798779404	0.106005576085872	0.0828290721024687	0.146670740287978	0.11726264801022	no	no	no
ATAC_peak_103592	chr18	12159514	12160014	5.16115982078879	0.057024941977042	0.0439431704896259	0.100718818762578	0.0761020352354297	0.0721661150597603	no	no	no
ATAC_peak_103556	chr18	11916773	11917273	4.13735894763225	0.14027385032899	0.105126705819188	0.121734963750526	0.0986905145795157	0.122065992237295	no	no	no
ATAC_peak_148699	chr4	62024482	62024982	3.86150855126071	0.0275486168697911	0.0484626706061915	0.111204516157826	0.0348654091167212	0.0585028694865085	no	no	no
ATAC_peak_29136	chr10	120192477	120192977	3.74909024490368	0.153353223557593	0.110860883962323	0.102121292935759	0.117466205877782	0.119541132397685	no	no	no
ATAC_peak_231452	chrX	100802017	100802517	3.40161513626963	0.0637661819392615	0.097301596650762	0.023503174264292	0.0690400142540135	0.115556920158775	no	no	no
ATAC_peak_107826	chr18	63847015	63847515	2.4789528497683	0.0923299555161662	0.0689802689311758	0.0582845613697661	0.0691869614990471	0.0531039644308813	no	no	no
ATAC_peak_148340	chr4	57305649	57306149	4.3644183157852	0.0470574309371861	0.0492043971190454	0.0401912033585067	0.0540286608486718	-0.0113070473046132	no	no	no
ATAC_peak_147914	chr4	53321261	53321761	3.36627487712266	0.0968831443295907	0.0591064129734516	0.108808495716984	0.0805439701694175	0.0838462166206252	no	no	no
ATAC_peak_8982	chr1	108548313	108548813	4.32012155585772	0.0481184762200561	0.057774420673081	0.0882220098988913	0.0464852508136191	0.0799534734457357	no	no	no
ATAC_peak_16336	chr1	179254490	179254990	2.96075864236697	0.0436177442342205	0.0701703272377869	0.117199699854397	0.076853004720658	0.135580788184666	no	no	no
ATAC_peak_102489	chr17	87461063	87461563	3.80739974053339	0.120973457073282	0.0510329676790731	0.04571108052195	0.107203723014337	0.00594708920010229	no	no	no
ATAC_peak_201315	chr7	143661314	143661814	4.4030892202189	0.0306767756280536	0.101566856364604	0.0958378817265801	0.087493352407816	0.117261398885754	no	no	no
ATAC_peak_228871	chr9	124441721	124442221	3.68744763674421	0.0949344418929009	0.0657185567167644	0.0907621087390396	0.123016492933222	0.0345197910515834	no	no	no
ATAC_peak_87550	chr16	20803194	20803694	3.69695703267482	0.0738027022879041	0.0229262231474492	0.0675540049441729	0.0355262233979446	0.0522176356128806	no	no	no
ATAC_peak_137648	chr3	70151219	70151719	3.64114222787375	0.106081562233026	0.0616786030874836	0.119274189249127	0.0376820847119697	0.0777734345760705	no	no	no
ATAC_peak_6409	chr1	77460530	77461030	4.51828710296702	0.0726684335244143	0.0802685994682082	0.18228833788219	0.0774474331504282	0.135598379568861	no	no	no
ATAC_peak_57219	chr13	22308007	22308507	2.65803662914431	0.107927544970925	0.0883755062089915	0.0905062653193652	0.0588412083465482	0.0722972336804388	no	no	no
ATAC_peak_145704	chr4	19156879	19157379	3.67456586505378	0.112291373582281	0.117655579610043	0.0643380951489759	0.103851399188369	0.0771565074926689	no	no	no
ATAC_peak_24782	chr10	77145913	77146413	5.08234452958318	0.0543981213314789	0.122521770859625	0.146415907329785	0.13036495224381	0.130060186111209	no	no	no
ATAC_peak_134673	chr3	16325775	16326275	3.49471450546941	0.081153058987012	0.0681708501216189	0.0789225972584628	0.047185219566301	0.0437349517118248	no	no	no
ATAC_peak_188010	chr7	14120401	14120901	4.31947753474555	0.0777813838680191	0.132977840315387	0.165472071559618	0.0925892115978042	0.16196786401039	no	no	no
ATAC_peak_229849	chrX	38589877	38590377	4.40268078708885	0.0853583351211795	0.0324817626614586	-0.000142039486075949	0.0614345905936679	0.041416256003529	no	no	no
ATAC_peak_68902	chr14	34371675	34372175	3.79293459339907	0.137945923302918	0.106919073531702	0.0526567328487948	0.0827519324929819	0.0272766638364969	no	no	no
ATAC_peak_230990	chrX	81147754	81148254	3.65513164520091	0.106316884411341	0.0735571690307018	0.0984605443727447	0.0634690291625374	0.107955085430586	no	no	no
ATAC_peak_186103	chr6	137669498	137669998	6.15018258092307	0.10693266978092	0.12821347094426	0.11046888143262	0.0997707683090912	0.0879672203106528	no	no	no
ATAC_peak_103643	chr18	12454824	12455324	4.16489453888244	0.0681852891196897	0.0746618355880797	0.140744838248697	0.125969453781572	0.123258061770147	no	no	no
ATAC_peak_145477	chr4	12025776	12026276	3.45013164468488	0.136867949977989	0.0952838274225106	0.0774501651077185	0.0939712191542321	0.0541073031734641	no	no	no
ATAC_peak_193665	chr7	66377123	66377623	4.35733084448462	0.0901479514122854	0.0871029154225558	0.054167498853727	0.121349823001113	0.128518610218931	no	no	no
ATAC_peak_19501	chr10	14967850	14968350	4.35719323651887	0.0756632491751299	0.0896098036512907	0.0911469900447413	0.0700334292964035	0.106999811537018	no	no	no
ATAC_peak_159194	chr4	152881498	152881998	3.57946523499709	0.0603731613156238	0.110968781282124	0.155115129929956	0.128010145695144	0.124553889381963	no	no	no
ATAC_peak_155747	chr4	135466874	135467374	2.95076264253023	0.0887790989348326	0.15505126475644	0.139413237247649	0.111813322771931	0.107059630565633	no	no	no
ATAC_peak_86429	chr16	12779089	12779589	4.14506662694213	0.132294274662065	0.0998513460225526	0.118754356601725	0.120509194147906	0.0757174869876924	no	no	no
ATAC_peak_167711	chr5	112127037	112127537	5.00792457916578	0.131860262078969	0.102847762850342	0.0849280397183586	0.0881011480899182	0.0937853685125551	no	no	no
ATAC_peak_103961	chr18	19757822	19758322	3.47230061851057	0.0931087470499757	0.121907562796046	0.119857920369217	0.0895366043493159	0.116171152050184	no	no	no
ATAC_peak_213604	chr8	116670514	116671014	5.73995032254331	0.0935697116790405	-0.0190747808007609	0.0366473364618887	0.0220131698960614	0.0666980423149717	no	no	no
ATAC_peak_120337	chr2	32703039	32703539	4.70609842689194	0.0543778170844914	0.00967438856621272	0.0311556824718418	0.0706847344533864	0.0102455304731025	no	no	no
ATAC_peak_104130	chr18	21043384	21043884	2.12864949893239	0.0871283623036354	0.0622911878138464	0.0796067654515006	0.115709830341468	0.034454844628911	no	no	no
ATAC_peak_180075	chr6	75643760	75644260	4.89165673337229	0.0871582145163403	0.0992148961931758	0.0989018459796301	0.0765259787357273	0.118086226180501	no	no	no
ATAC_peak_210805	chr8	92469310	92469810	3.22922086803654	0.0828746633596695	0.107927704817626	0.055756342263508	0.108165305624088	0.0649800655487744	no	no	no
ATAC_peak_181978	chr6	94180378	94180878	4.48275796265954	0.0847536313592978	0.117306088321593	0.100475828252249	0.109311304308637	0.122633486152358	no	no	no
ATAC_peak_73789	chr14	79527667	79528167	4.72677598827093	0.0914818085089608	0.0679030032037065	-0.0125878866011062	0.0399837925009122	0.0629475946794575	no	no	no
ATAC_peak_208660	chr8	78147995	78148495	4.0629565452621	0.0481566514468678	0.083453769766028	0.195055481301141	0.123307822861337	0.385783504765217	no	no	no
ATAC_peak_12272	chr1	139844241	139844741	3.82031135036599	0.0851106267395438	0.124565871287234	0.0993494872743785	0.0432812971275145	0.057839417432343	no	no	no
ATAC_peak_14135	chr1	161183674	161184174	3.52147678252093	0.100704561681751	0.0386098745219528	0.0439833848344932	0.0240016893956188	-0.019132046279377	no	no	no
ATAC_peak_9895	chr1	125533099	125533599	4.45180375947328	0.0812464525964589	0.121795950487492	0.0727142873536043	0.119679261895502	0.0856000587882309	no	no	no
ATAC_peak_35613	chr11	59218329	59218829	5.00943482196472	0.0767234568858489	0.0823602232534896	0.0187562097631296	0.0822118971297054	0.114267433636672	no	no	no
ATAC_peak_41935	chr11	98066545	98067045	4.19393011211237	0.115331548895697	0.0838424362861621	0.11664850642251	0.0969575648200632	0.0633880212733328	no	no	no
ATAC_peak_63689	chr13	95512967	95513467	4.54345208962843	0.0789348078826328	0.0680951099668742	0.106008186125658	0.0888271068017572	0.117255807461053	no	no	no
ATAC_peak_218066	chr9	26868335	26868835	3.40812431319811	0.0817519093342256	0.0789043976818947	0.134328964476534	0.0806999601849048	0.0942063722689909	no	no	no
ATAC_peak_122335	chr2	62001447	62001947	4.2254154615943	0.0761948263818501	0.0149110061761375	0.0852357081468079	0.0671728037930138	0.0792469600409975	no	no	no
ATAC_peak_77899	chr15	37045853	37046353	4.60195289474437	0.0667478916121546	0.0168252108102462	0.0826430733343996	0.00694912917604507	-0.00483377648261375	no	no	no
ATAC_peak_2871	chr1	39244877	39245377	3.62569309169195	0.134971708456561	0.0465554091009089	0.0648825148162416	0.100194061008369	0.028561968027419	no	no	no
ATAC_peak_116455	chr19	56655320	56655820	3.13698611710858	0.0697035715204188	0.0810166264177766	0.0650493235223971	0.130233011317507	0.0460758182050524	no	no	no
ATAC_peak_26207	chr10	83441192	83441692	2.6341422759036	0.110359339655061	0.10264137120239	0.0845129264170642	0.124718834901551	0.0982926526627583	no	no	no
ATAC_peak_119932	chr2	31206925	31207425	3.38067006206492	0.167067278780748	0.0504840512580443	0.0375110622301295	0.121810826922795	-0.0101435034981952	no	no	no
ATAC_peak_69771	chr14	48230502	48231002	4.07369466039062	0.121960011835815	0.0561300505347844	0.114155336508294	0.104599547811706	0.0691453924873934	no	no	no
ATAC_peak_186083	chr6	137558821	137559321	3.62559955160639	0.0890081522114739	0.0616080203823672	0.0590486231744565	0.0889589322227541	0.0326269824667232	no	no	no
ATAC_peak_166787	chr5	104854567	104855067	3.47302927209295	0.120413839362553	0.1128639661245	0.0861766903367636	0.107475652847289	0.0607061845102605	no	no	no
ATAC_peak_93712	chr17	12252251	12252751	2.60934512882384	0.0373703359017233	0.0823615880343233	0.051602786921509	0.100457720063281	0.0466001796348832	no	no	no
ATAC_peak_117895	chr2	17982379	17982879	4.03019743479464	0.103409646759612	0.11308923194816	0.161698347070888	0.110326899610368	0.138345959241855	no	no	no
ATAC_peak_188012	chr7	14320883	14321383	4.42084308931781	0.0759860346326859	0.0943904678035241	0.109929788594938	0.0682649799884559	0.114214398052349	no	no	no
ATAC_peak_174552	chr5	148175934	148176434	4.58957785189442	0.0632576641492556	0.052801096098728	0.115127075110866	0.0359802528120107	0.0479875278181882	no	no	no
ATAC_peak_170565	chr5	124317531	124318031	4.50872919876423	0.1019652910936	0.0551408330417197	0.111137742263012	0.0461217725819572	0.103145086095175	no	no	no
ATAC_peak_62380	chr13	73457171	73457671	4.48593951264533	0.0962221291000736	0.120185412891523	0.0848067124555868	0.109481087944844	0.104168135521519	no	no	no
ATAC_peak_95404	chr17	27240726	27241226	4.24342670107549	0.117721053066697	0.0203955906932749	0.101909201220134	0.0803264126403159	0.114333545626619	no	no	no
ATAC_peak_47905	chr12	20805368	20805868	3.25506953975763	0.0715700489694411	0.0558810152294168	0.115403213878264	0.0682817473615794	0.0996271556452727	no	no	no
ATAC_peak_79002	chr15	57314030	57314530	2.58069391278223	0.0743286947725104	0.0882584941214171	0.0832304757609848	0.0851674381846953	0.0907166536709598	no	no	no
ATAC_peak_73589	chr14	78207440	78207940	3.82733196925853	0.04644505629241	0.0394291691629187	0.113277931824348	0.0252911282370333	0.0520943679091342	no	no	no
ATAC_peak_293	chr1	7125030	7125530	3.82624170319821	0.0713265514190714	0.0945415338554588	0.0622527742101063	0.0699559071684339	0.0663750301903031	no	no	no
ATAC_peak_219174	chr9	41173976	41174476	3.02302670655496	0.0688486548913181	0.0213995432898567	0.0633764018930856	0.0895911770368136	0.0262913929143339	no	no	no
ATAC_peak_148840	chr4	62917008	62917508	3.31069661011645	0.089679336693679	0.111002353484203	0.150015258991254	0.108679201821918	0.153923946564213	no	no	no
ATAC_peak_180066	chr6	74820657	74821157	4.01596510171887	0.0840061303597239	0.093821832337286	0.0993866697091002	0.0930721991844651	0.0746846373505613	no	no	no
ATAC_peak_66355	chr14	9669658	9670158	3.90110430810721	0.122972081841358	0.0670707690997187	0.0850953971775542	0.0931843118614995	0.0441496231325858	no	no	no
ATAC_peak_211266	chr8	95337381	95337881	3.33808656218396	0.123238819539104	0.0290955443516753	0.0408433082026699	0.0649596395423618	0.0540121718888947	no	no	no
ATAC_peak_206596	chr8	60737663	60738163	4.59740379542832	0.116354689066266	0.102379951742051	0.124348377970986	0.11492617330768	0.117913126417969	no	no	no
ATAC_peak_213590	chr8	116611415	116611915	3.41886096899917	0.0751462304495591	0.026448907308687	0.0420243035707228	0.0616428288546264	0.0740934452339604	no	no	no
ATAC_peak_94174	chr17	18518344	18518844	4.68816454223426	0.107165813090577	0.0973060062787994	0.16369629199696	0.0780209319118876	0.0980688522471806	no	no	no
ATAC_peak_162741	chr5	36778766	36779266	4.13406662466323	0.0558475374325133	0.0948047189611581	0.13048939550033	0.0796384194152403	0.107690380410905	no	no	no
ATAC_peak_199019	chr7	126664019	126664519	2.29049400063029	0.011972778879215	0.0421278517254447	0.0327970172060411	0.0491915197920752	-0.0125331346043137	no	no	no
ATAC_peak_78431	chr15	41905825	41906325	4.16221546579572	0.0309628841806864	0.0494129532215661	0.203068751956407	0.08139841490766	0.168332192044185	no	no	no
ATAC_peak_119082	chr2	27545980	27546480	3.67939231914928	0.0851450336763435	0.131325896287892	0.0941273721321119	0.0465462600371084	0.0763631439318407	no	no	no
ATAC_peak_156119	chr4	136713767	136714267	4.79516330073495	0.162461814079269	0.0753474049883764	0.141724432955373	0.111452050719249	0.043032472281689	no	no	no
ATAC_peak_216929	chr9	14858733	14859233	5.02090120043354	0.00929035079385459	0.0306816268022932	0.127695406618843	0.0372501035014754	0.11026923455047	no	no	no
ATAC_peak_160423	chr5	16995825	16996325	2.31951029168376	0.0383033373306313	0.0543590985164423	0.0437135392776509	0.0478948669588824	0.0462665836457182	no	no	no
ATAC_peak_15895	chr1	174609494	174609994	5.32602671701326	0.0412588295004713	0.120106617768592	0.107526804218048	0.113955518878997	0.0804751447794419	no	no	no
ATAC_peak_173677	chr5	143134142	143134642	2.544656726413	0.064860848169476	0.0384848125840909	0.0977510655028167	0.0734806987352591	0.110695001803261	no	no	no
ATAC_peak_118415	chr2	23907294	23907794	3.81269639762589	0.0873357034531356	0.0791320899354514	0.112293528650593	0.101722274462527	0.099597690348178	no	no	no
ATAC_peak_47720	chr12	17165755	17166255	3.92655182622405	0.0509405082073724	0.103419108840907	0.101850507924347	0.0822485631337122	0.0384625054561353	no	no	no
ATAC_peak_21138	chr10	39594658	39595158	5.07162333389095	0.0648208174237759	0.0863528969281544	0.088334994381338	0.136565185851421	0.0800021492509682	no	no	no
ATAC_peak_50954	chr12	74816145	74816645	4.10320039362567	0.110059018760073	0.0850351276771609	0.113933748342166	0.0628397315769644	0.0808209034072629	no	no	no
ATAC_peak_137074	chr3	59539817	59540317	3.95115632692035	0.0989122491956306	0.0734848004489421	0.0884726780438491	0.105514694701544	0.0935055592582988	no	no	no
ATAC_peak_194251	chr7	77771671	77772171	3.12065644180658	0.117798733090075	0.077894338414982	0.100862669770617	0.134983665064128	0.071164073114095	no	no	no
ATAC_peak_82426	chr15	84724144	84724644	4.79239635253059	0.0794283187788895	0.076979267744679	0.0547454437011141	0.092905033838845	0.0827934831709788	no	no	no
ATAC_peak_12834	chr1	152252796	152253296	2.57715586026847	0.133642236254675	0.0648534482206114	0.0418450848644202	0.0470803817466711	0.0312712999664446	no	no	no
ATAC_peak_69680	chr14	47576591	47577091	5.33264444491206	0.117000146549794	0.0479149361079656	0.0306155950715441	0.069942239361859	0.0265706041320559	no	no	no
ATAC_peak_37838	chr11	74139552	74140052	3.45093890602307	0.150507974434704	0.0793119014696243	0.145578267818341	0.105315294642464	0.110973883939523	no	no	no
ATAC_peak_25065	chr10	78441424	78441924	5.07174128892534	0.0924796830373071	0.126626046615569	0.189173086383946	0.112114021683523	0.12879506292602	no	no	no
ATAC_peak_216770	chr9	13697344	13697844	4.406644047181	0.0009555758350393	0.0803013092493368	0.0631589059651093	0.0650523622811119	0.0679231067352265	no	no	no
ATAC_peak_134197	chr3	8509275	8509775	5.80235753153915	0.0967794002560846	0.127130328570683	0.0793150725432456	0.103146217940891	0.0637264998418289	no	no	no
ATAC_peak_69266	chr14	43126397	43126897	2.3651418815793	0.148457087124914	0.0925099708773501	0.089576463154139	0.0659591743621467	0.0927251251785705	no	no	no
ATAC_peak_32688	chr11	23504766	23505266	4.4310254458628	0.107466804858207	0.128967807725828	0.0680452435098286	0.102115966001429	0.0646899721692243	no	no	no
ATAC_peak_192780	chr7	49245313	49245813	5.15181389845311	0.110727141247684	0.00202995881911299	0.072774754039222	0.0555362151776047	0.0242479352129939	no	no	no
ATAC_peak_118206	chr2	20667766	20668266	4.91756439023082	0.117270496570328	0.0947241512381969	0.106119562788758	0.114851699418289	0.0796857244311979	no	no	no
ATAC_peak_66628	chr14	13349142	13349642	5.02969351627635	0.122143680681807	0.028461030981376	0.0311651794773427	0.00920806232986254	0.0365259884072494	no	no	no
ATAC_peak_217195	chr9	20070095	20070595	4.3416937739363	0.0702320106273526	0.0393255596809535	0.0999775823304654	0.0364957436589751	0.104347157545939	no	no	no
ATAC_peak_19646	chr10	18334823	18335323	4.22761026825317	0.0587976797018187	0.0911305128408904	0.0920434361685949	0.0947407943340606	0.0576384668435233	no	no	no
ATAC_peak_172508	chr5	136702148	136702648	5.13362671152679	0.107334900501815	0.100191577116752	0.0630850849894715	0.0933643610063295	0.095105601518092	no	no	no
ATAC_peak_24784	chr10	77146843	77147343	4.54761903533923	0.110846509551249	0.112607931899308	0.126718424972356	0.129800204860235	0.14546813224958	no	no	no
ATAC_peak_160277	chr5	12137805	12138305	4.30964110018895	0.0964232966613651	0.0460022282991136	0.098455730599157	0.0480400438012518	0.0828510536988424	no	no	no
ATAC_peak_89562	chr16	36487223	36487723	3.97068102696677	0.0970422230084025	0.039677406197048	0.131943783718961	0.0672843460261765	0.156405034524826	no	no	no
ATAC_peak_116231	chr19	54308177	54308677	4.15200065605091	0.0714753312461333	0.117793518313752	0.095759148607812	0.137399665996605	0.104625326334901	no	no	no
ATAC_peak_93485	chr17	10080030	10080530	4.82920811464138	0.0944427196420802	0.0939264060697446	0.171383897723943	0.0500897636609361	0.102226605555246	no	no	no
ATAC_peak_119239	chr2	28702559	28703059	3.53055400768219	0.157752364820042	0.100574182367983	0.0685328085798902	0.0756437037316745	0.0358206187824535	no	no	no
ATAC_peak_37839	chr11	74139831	74140331	3.59385795669544	0.128632193741525	0.0812073888418691	0.13452197075371	0.0649719369531753	0.108310539022267	no	no	no
ATAC_peak_84384	chr15	99691898	99692398	3.7855431923074	0.125519739931423	0.115899076693992	0.108060333125163	0.120128389886642	0.0963298185009544	no	no	no
ATAC_peak_145212	chr4	9723815	9724315	3.61054918204013	0.080357067902962	0.0126908185900258	0.0777492460543716	0.0643479653983572	0.0841378011071613	no	no	no
ATAC_peak_208653	chr8	78129561	78130061	3.53062340434576	0.151936673011074	0.0443171231387455	0.118392008573358	0.0633894296173927	0.0515314060176741	no	no	no
ATAC_peak_8502	chr1	95499146	95499646	3.33803309047155	0.0876275353020563	0.0670139945284526	0.0876892089832065	0.125399512435743	0.0953311303963696	no	no	no
ATAC_peak_137137	chr3	61478872	61479372	3.48477264729687	0.0740981592045003	0.063738004526244	0.0872812263208725	0.120977060568981	0.0785947446166907	no	no	no
ATAC_peak_169285	chr5	118351202	118351702	4.69080629211624	0.125917053392274	0.0880933537700217	0.124501575529464	0.0849757675345174	0.108468389446949	no	no	no
ATAC_peak_63068	chr13	85911742	85912242	3.52182402733331	0.0908059769669947	0.128768353595926	0.152309734925317	0.0443511230900655	0.111613534306635	no	no	no
ATAC_peak_186086	chr6	137604416	137604916	3.35046230727212	0.0907230910785614	0.125714669158583	0.125926987570679	0.118014327003537	0.0998902309658821	no	no	no
ATAC_peak_191764	chr7	43646584	43647084	3.71597437665628	0.158087672799364	0.0601523227188152	0.00244346828660778	0.0618776300489569	0.0775882519776205	no	no	no
ATAC_peak_105020	chr18	34359817	34360317	2.30884138643209	0.0208470579658387	0.00657816294776651	-0.0100981248943945	0.0120447214089153	-0.0154595761378226	no	no	no
ATAC_peak_80177	chr15	75646473	75646973	4.32882036321555	0.136132863118881	0.0733524672065313	0.0424361658948508	0.0733050632146698	0.0692407684900405	no	no	no
ATAC_peak_215727	chr8	125585853	125586353	3.87033526409063	0.0505192498828564	0.0452696571398008	0.0733734414570775	0.0584074633743241	0.0858159085175639	no	no	no
ATAC_peak_107736	chr18	62709052	62709552	3.92929061190091	0.0556253390778326	0.100270374035143	0.145662676669643	0.098305265419644	0.14373786474789	no	no	no
ATAC_peak_11851	chr1	136228921	136229421	4.61621886426171	0.0917671474009386	0.0809659664770901	0.108967097940004	0.110577367974949	0.13422616158169	no	no	no
ATAC_peak_181423	chr6	89859737	89860237	3.82839613208915	0.11287205841235	0.111922242778108	0.129967658143952	0.0893551666199102	0.116669964989685	no	no	no
ATAC_peak_24288	chr10	71381247	71381747	4.05681494129867	0.115764038265789	0.052224959775635	0.0531808678369052	0.0652763090879742	0.066607270658969	no	no	no
ATAC_peak_20450	chr10	25887185	25887685	3.926105746532	0.0945218895752653	0.035225735630286	0.00710337026807823	0.0675115364900387	0.0539455726619791	no	no	no
ATAC_peak_189510	chr7	26694558	26695058	2.99850991900994	0.116931238426186	0.118260267832502	0.127493896221673	0.0761167713534502	0.0893345056191755	no	no	no
ATAC_peak_80178	chr15	75646677	75647177	4.05019667085226	0.0972295753756639	0.0494876798606767	-0.0011607996628584	0.0583989294051841	0.056469962939779	no	no	no
ATAC_peak_182781	chr6	107229537	107230037	3.03415846909827	0.0806101838477613	0.0313084221607235	0.10109164005942	0.0763952036177306	0.0802366162737772	no	no	no
ATAC_peak_66326	chr14	8709381	8709881	4.05453433182797	0.197284798486362	0.074006287674588	0.117376863469063	0.0517289235171105	0.1089747891434	no	no	no
ATAC_peak_34943	chr11	53674951	53675451	2.77538113184966	0.0759088353083529	0.0393076037563471	-0.00475659311361031	-0.00142424097387726	-0.00549071094633148	no	no	no
ATAC_peak_122011	chr2	59327324	59327824	3.11837136640952	0.0782731688085035	0.0437117427697948	0.0609398935783019	0.0918195187254567	0.0227203995765888	no	no	no
ATAC_peak_113365	chr19	29663635	29664135	3.88311446120888	0.106155857548352	0.0719055634311998	0.0243813518637819	0.147877794818943	0.126510497703715	no	no	no
ATAC_peak_207330	chr8	69414278	69414778	4.28919188345587	0.0949218697014776	0.0888326039635034	0.12717410078585	0.100329160385433	0.118242297093776	no	no	no
ATAC_peak_25066	chr10	78441705	78442205	5.12646266121047	0.0575286756567241	0.103513259899128	0.155843872221095	0.0736019541368286	0.0914707759793974	no	no	no
ATAC_peak_70848	chr14	55831100	55831600	4.93691310793446	0.137851754138518	0.0221775170503208	0.0764622530402957	0.0422664029925871	0.079086161452014	no	no	no
ATAC_peak_76260	chr15	8842027	8842527	3.8640153077661	0.111974850011836	0.0958453854569221	0.0552193941309092	0.0462367094696278	0.0570663523021682	no	no	no
ATAC_peak_116220	chr19	54107080	54107580	3.69196848037276	0.033349107325769	0.0370536319117162	0.00137075097797069	0.0928482368392349	0.0124215199683108	no	no	no
ATAC_peak_215751	chr8	125700534	125701034	6.26992331183691	0.0876508371927758	0.0749109927669848	0.107252468614751	0.0956511981051167	0.0939386295951683	no	no	no
ATAC_peak_148101	chr4	55136173	55136673	4.45682815883873	0.13954605134617	0.091942136500057	0.0866106770466675	0.0493554579021239	0.102043093094354	no	no	no
ATAC_peak_69179	chr14	40449786	40450286	3.94213579838924	0.135021771409918	0.0883650166639984	0.102201621850819	0.092002899450073	0.0937785411522268	no	no	no
ATAC_peak_134672	chr3	16325658	16326158	3.54570169050539	0.0756949907476121	0.0546545461368562	0.0815403976017146	0.0539049643518255	0.0390691204451194	no	no	no
ATAC_peak_147746	chr4	48622474	48622974	4.30941023608647	0.0890446606997205	0.0170124323742512	0.0712211067986182	-0.00630371777046738	0.0241264415257723	no	no	no
ATAC_peak_6403	chr1	77453605	77454105	5.73051298357481	0.0679375982704005	0.0977617506362862	0.158242017121876	0.106547618747748	0.129093366437961	no	no	no
ATAC_peak_87807	chr16	22400165	22400665	4.97599418929975	0.0785448256876674	0.0549574347942317	0.178714140146061	0.0490354703364715	0.160842130630387	no	no	no
ATAC_peak_138443	chr3	86839497	86839997	3.5769813827775	0.0660668268900376	0.0574665380608285	0.102332294926529	0.108759108937251	0.15531849737728	no	no	no
ATAC_peak_184270	chr6	121578016	121578516	2.45907584777484	0.0982737158728916	0.0980550524846025	0.0754452513449111	0.0860531920385365	0.0916329972480947	no	no	no
ATAC_peak_74756	chr14	105676337	105676837	2.58092196340798	0.017732996642912	0.029167742168391	0.0197619370111349	0.023939867319986	0.0133216055710134	no	no	no
ATAC_peak_217196	chr9	20070280	20070780	4.31622901267147	0.0679712149390279	0.0429088791884649	0.10128394508881	0.0387091939367278	0.105575588498059	no	no	no
ATAC_peak_76801	chr15	14124443	14124943	3.00816619857435	0.086481133637534	0.0679765511096058	0.123267711280567	0.0790750528882133	0.0892607816611783	no	no	no
ATAC_peak_86215	chr16	10467300	10467800	3.91323508531318	0.0811066785488729	0.0206560911860556	0.0362196758134668	0.056876177926406	0.0407061418867199	no	no	no
ATAC_peak_226212	chr9	106249739	106250239	2.24819163676791	0.0384177690890813	0.0610041486902971	0.0540119674664786	0.0824567629250051	0.0943648227912876	no	no	no
ATAC_peak_189357	chr7	25430323	25430823	4.0244191836285	0.079308353543977	0.0850620602376356	0.158234386801453	0.130449120770154	0.123809105154803	no	no	no
ATAC_peak_168410	chr5	114718832	114719332	2.74826806951394	0.0312231236756896	0.0352575324395074	0.0697723153568302	0.0800430579125928	0.0635643235082425	no	no	no
ATAC_peak_207246	chr8	69016742	69017242	4.9690014133443	0.101379877833923	0.0728261919196678	0.10072104368039	0.0653106397668269	0.0687913489346218	no	no	no
ATAC_peak_208438	chr8	74971585	74972085	4.83492830612474	0.115866909922736	-0.00366728379072828	0.0675820938863376	0.0258785601485784	0.0478986684208113	no	no	no
ATAC_peak_107738	chr18	62756102	62756602	3.4674146867778	0.0823126826295731	0.083074418777884	0.125749945085594	0.0417031082351075	0.0917461339279751	no	no	no
ATAC_peak_77804	chr15	36759763	36760263	4.85263511429506	0.0609476247309176	0.052848806222035	0.126181585190796	0.0561920746673944	0.103540894139353	no	no	no
ATAC_peak_10244	chr1	130247070	130247570	2.49277311047582	0.0659568685913514	0.0306667010902831	0.170901342921808	0.02729137261881	0.101974546489075	no	no	no
ATAC_peak_229668	chrX	31238536	31239036	1.70112621624997	0.0912844164223981	0.0603760539737913	0.0561217512729964	0.0666441862413594	0.0681006919074036	no	no	no
ATAC_peak_190540	chr7	30210953	30211453	3.93015530291321	0.0605530025819011	0.0817935597423799	0.0773220047215705	0.0612532249253354	0.0990657963933871	no	no	no
ATAC_peak_186102	chr6	137669233	137669733	6.02260127443633	0.112820842593829	0.109280478404338	0.13193285025372	0.117977869032398	0.0989914892488509	no	no	no
ATAC_peak_6410	chr1	77460722	77461222	4.70489941004577	0.0700338887130412	0.0743924832745594	0.185948032675912	0.0514574487930783	0.1481708435611	no	no	no
ATAC_peak_45719	chr11	117287721	117288221	3.81030422296352	0.0597600442329293	0.0440714752720801	0.0687089511353979	0.0634280821997212	0.0841503765010008	no	no	no
ATAC_peak_112708	chr19	23087287	23087787	5.37454605981891	0.0682425857944559	0.155012194108394	0.100086100270995	0.165444895962296	0.0839980793272456	no	no	no
ATAC_peak_160768	chr5	22425651	22426151	3.89115341435032	0.0683589977463259	0.0566281062483502	0.083498782410208	0.0881927050642131	0.0508906629894922	no	no	no
ATAC_peak_181426	chr6	89867873	89868373	3.46130125879019	0.0494689997340337	0.0476569776501515	0.114664116782563	0.049169165365352	0.0419573944243787	no	no	no
ATAC_peak_138556	chr3	87409122	87409622	4.16026647177015	0.10620312228281	0.0434649093508237	0.0959514564098305	0.0331772083435075	0.0745926932014907	no	no	no
ATAC_peak_141409	chr3	106251010	106251510	4.4769210676638	0.11577278136628	0.094652923488492	0.108773290606305	0.0954932689140339	0.0936590086311413	no	no	no
ATAC_peak_86071	chr16	9139031	9139531	4.06298127261817	0.100277643197836	0.118627512185041	0.106409302978164	0.132232319195016	0.108581063257252	no	no	no
ATAC_peak_171504	chr5	130218211	130218711	4.68942104038996	0.103692085313687	0.0747793366996835	0.0968190397656137	0.0903547333668652	0.102490382526432	no	no	no
ATAC_peak_76241	chr15	8727422	8727922	3.71519403094614	0.0723337713614163	0.0539387507605992	0.118364676404073	0.0998440397747637	0.0498730454430041	no	no	no
ATAC_peak_69729	chr14	47856300	47856800	5.51966784089198	0.0714960523952065	0.0730410268602261	0.0691877479658291	0.0295779012710156	0.0294711937582612	no	no	no
ATAC_peak_85177	chr15	102734982	102735482	4.31716252004999	0.0880972511132329	0.0828000090526012	0.0333542983264595	0.0640581673394191	0.0720051795268007	no	no	no
ATAC_peak_69434	chr14	45714802	45715302	3.79055251910283	0.150675066091717	0.0822699240566941	0.0678228616841296	0.0402647908552823	0.0873840906651889	no	no	no
ATAC_peak_23585	chr10	65033346	65033846	3.88692052230627	0.0690476367687052	0.0849034796077608	0.100151114810524	0.0885566075980743	0.069342085829529	no	no	no
ATAC_peak_230991	chrX	81148141	81148641	4.83412825345071	0.089115682691562	0.109796901170833	0.11139862604614	0.0425112439292049	0.0917565163679832	no	no	no
ATAC_peak_149573	chr4	85283106	85283606	4.55496953762649	0.105233661748695	0.0482975079447555	0.0331656002767929	0.0988250628928005	0.0762542446367932	no	no	no
ATAC_peak_109945	chr18	82933388	82933888	4.85564213124067	0.0421106485334015	0.0641496418575789	0.140248290092288	0.119015155478041	0.0837025382489292	no	no	no
ATAC_peak_166899	chr5	105858956	105859456	4.1254374103843	0.0934430260883948	0.0849984473699447	0.0795690315524701	0.107932939628487	0.0552241887529552	no	no	no
ATAC_peak_76250	chr15	8817568	8818068	4.09034940947065	0.107377698840846	0.0686700171098954	0.122681667455658	0.122780517131932	0.134710058212752	no	no	no
ATAC_peak_16178	chr1	178283919	178284419	5.15964170302985	0.0515595782899979	0.04583824982319	0.0947535331534009	0.0485051157930358	0.0853249752245387	no	no	no
ATAC_peak_223023	chr9	68798086	68798586	5.12366980047672	0.100960803560828	0.0894137440125017	0.156166262888283	0.0682101863776354	0.13414043169481	no	no	no
ATAC_peak_138368	chr3	86025217	86025717	3.48936008717643	0.0648234260124243	0.0585273559798654	0.0371677018598148	0.087081174058009	0.0394391216826861	no	no	no
ATAC_peak_36072	chr11	61297135	61297635	5.02978711908049	0.0719586320018004	0.108514958068886	0.13508277390169	0.103201214398821	0.115674616756341	no	no	no
ATAC_peak_202936	chr8	14996102	14996602	4.90694566461146	0.0871469341220171	0.0267504265841397	0.0178229460910613	0.0799270279003011	0.030041481664339	no	no	no
ATAC_peak_2124	chr1	35243339	35243839	2.76068496497831	0.121228485643089	0.113272961937802	0.140122104274952	0.09211725678123	0.0222286743133415	no	no	no
ATAC_peak_2226	chr1	36041937	36042437	3.14061579907801	0.0646711163433601	-0.00465077468885443	0.150755516426996	0.0482510631558737	0.11490260351161	no	no	no
ATAC_peak_216316	chr9	5534868	5535368	2.4265622635592	0.106278706404801	0.107822942822133	0.0764483554617269	0.0593164382818339	0.0468644809291138	no	no	no
ATAC_peak_90545	chr16	55787401	55787901	3.30306168841171	0.0683054658321105	0.0509544167671704	0.0854442810147396	0.0175806446939759	0.0987842291115987	no	no	no
ATAC_peak_124555	chr2	92669651	92670151	3.48540726187472	0.0741240935986093	0.106073324139777	0.099070454081131	0.0943943332575005	0.138096444884473	no	no	no
ATAC_peak_138462	chr3	86905710	86906210	3.59020297076802	0.0871993602976048	0.0474088371291109	0.0993243603082629	0.0974187902966265	-0.0203440715150895	no	no	no
ATAC_peak_225008	chr9	95653505	95654005	2.44773324719551	0.0754467533734149	0.0476797764892393	0.0667002217181233	0.0223833674392764	0.035428326158988	no	no	no
ATAC_peak_70893	chr14	56007953	56008453	2.60459014764239	0.0911700272452176	0.0693162883407799	0.0608735834749787	0.0452833974074027	0.0728927733838068	no	no	no
ATAC_peak_206054	chr8	48177762	48178262	4.66443781017725	0.060898849689674	0.0492753456265853	0.105365959707273	0.0543820263135702	0.0611890555481266	no	no	no
ATAC_peak_135019	chr3	22560480	22560980	3.15400064632518	0.0520299086690486	0.0877081897181435	0.0629460568390133	0.0525949796800933	0.0689063906234079	no	no	no
ATAC_peak_13056	chr1	153140813	153141313	4.85551822441734	0.088559850318708	0.130851076967815	0.126377543390292	0.087748101975508	0.0571068211820138	no	no	no
ATAC_peak_69178	chr14	40449547	40450047	4.21349485384539	0.143388279920311	0.0772645479254358	0.12030785690528	0.0916417544287982	0.0986653174986765	no	no	no
ATAC_peak_223025	chr9	68798604	68799104	4.48858912585001	0.0889708693738689	0.138136557158772	0.150413261396793	0.101208051276479	0.111338032398387	no	no	no
ATAC_peak_205581	chr8	45062271	45062771	3.96378277312263	0.116817148033682	0.117779966600633	0.10509857259476	0.135360359011124	0.0977283481717175	no	no	no
ATAC_peak_145255	chr4	10749193	10749693	3.60063164985091	0.15001417920631	0.0831649709780877	0.0434685424441033	0.0461558783894055	0.0302286147264805	no	no	no
ATAC_peak_10245	chr1	130253294	130253794	3.7421914404378	0.115551330201219	0.144551389036829	0.17674443791232	0.139727218101094	0.117965882965422	no	no	no
ATAC_peak_138469	chr3	86916591	86917091	3.62157919310331	0.0532735882201214	0.113631328177908	0.0726599414183206	0.0715795348540127	0.0994757751142975	no	no	no
ATAC_peak_43623	chr11	104977846	104978346	4.72933081911365	0.0751787069712571	0.076437101638543	0.0977160981838073	0.0631288172981695	0.0955471570282581	no	no	no
ATAC_peak_125494	chr2	108843991	108844491	5.3816097574105	0.075003434013248	0.0945288543503151	0.067685602065099	0.0464425216511049	0.082380113751022	no	no	no
ATAC_peak_57225	chr13	22706771	22707271	3.60971831975202	0.0969450650617626	0.115402508209539	0.0884274975811287	0.101967551084335	0.0861686849970727	no	no	no
ATAC_peak_217967	chr9	24714045	24714545	2.25834509343809	0.0638613746181362	0.0603863073355815	0.105058974961435	0.0790889644456217	0.0882933744721257	no	no	no
ATAC_peak_138081	chr3	83895779	83896279	4.36817953680769	0.056499553196178	0.0935056867509236	0.0788131844940813	0.0865075648555105	0.0833810856829607	no	no	no
ATAC_peak_1287	chr1	20775296	20775796	4.15809864687803	0.117141440206177	0.136041926644995	0.0712437023719612	0.096102369819576	0.086935538930624	no	no	no
ATAC_peak_125271	chr2	104886074	104886574	3.98883898103313	0.149470039331539	0.0934984353927847	-0.00322750142641494	0.113300763091388	0.0797082741433386	no	no	no
ATAC_peak_127104	chr2	127396776	127397276	3.06289623312516	0.0779978987202899	0.0132502088838355	0.0843917207818146	0.0716109931730445	0.0387945210022287	no	no	no
ATAC_peak_144438	chr3	152300886	152301386	3.04402695208567	0.0717443946808009	0.0477464443904335	0.080170543406167	0.0718413684699107	0.0171571993253239	no	no	no
ATAC_peak_123155	chr2	73012754	73013254	3.37395748507311	0.0957121581566929	0.110642549392484	0.0181777084104747	0.0905026127563696	0.0790721652819196	no	no	no
ATAC_peak_68281	chr14	30493604	30494104	2.34192337393271	0.0921762278883651	0.0105658502185026	0.0444121845373293	0.00940508235818975	0.0268467375224875	no	no	no
ATAC_peak_215749	chr8	125699520	125700020	6.18893646246616	0.0850755075753047	0.0791909114424733	0.132562708305527	0.0732520336164589	0.0966259930580509	no	no	no
ATAC_peak_67792	chr14	25651415	25651915	3.03717164370169	0.158293372783872	0.0690644951416333	0.0590656930393687	0.0790561251116568	0.0347203269835898	no	no	no
ATAC_peak_47234	chr12	8589539	8590039	3.57840990120274	0.0911261891983154	0.0830094254280682	0.142093267385835	0.107535833359896	0.140325404203598	no	no	no
ATAC_peak_14438	chr1	164375292	164375792	5.07854937220586	0.102043499923114	0.0710095659814963	0.127204637160101	0.136115662909293	0.116366996141995	no	no	no
ATAC_peak_66231	chr14	8140989	8141489	3.88798153068988	0.0939455502874248	0.056474179370449	0.0622374307872417	0.0617803526084442	0.101917748869216	no	no	no
ATAC_peak_173660	chr5	143048176	143048676	2.95016620368759	0.0256397296733308	0.00592749407920846	0.0462261614064285	0.0495199384877665	0.0382984056242664	no	no	no
ATAC_peak_215745	chr8	125692831	125693331	5.25979763241428	0.0610729498632745	0.0619935596333747	0.0965485625420076	0.0768236814492629	0.0743939979920627	no	no	no
ATAC_peak_18115	chr1	191164384	191164884	2.05275846846168	0.0424452061371246	0.0334385500183197	-0.0244431440948507	0.0854513011656072	0.0122600022901085	no	no	no
ATAC_peak_203113	chr8	18648798	18649298	3.40353927526027	0.0805960914421561	0.0465658265534872	0.0542106093934684	0.0312798236495096	0.0399034568326617	no	no	no
ATAC_peak_151905	chr4	117278422	117278922	3.42257303143883	0.12543659546771	0.0481209523869255	0.0579952133309039	0.113605320679422	0.0963626877161229	no	no	no
ATAC_peak_148687	chr4	59991708	59992208	3.14680426520404	0.10265551241189	0.0666167069795437	0.100526270523617	0.0741052119086062	0.129473184990091	no	no	no
ATAC_peak_195769	chr7	96203817	96204317	4.55303449052011	0.0418881765770263	0.00900170705426527	0.110221450703762	0.0293661785702811	0.0596854818293641	no	no	no
ATAC_peak_2843	chr1	39123419	39123919	4.81850674927835	0.0755516309177445	0.056972717612071	0.0708729981732593	0.0755969119213008	0.0613209168584285	no	no	no
ATAC_peak_112713	chr19	23093507	23094007	4.96824639233976	0.0895358098305632	0.103862000441284	0.100132348180633	0.169110692938092	0.104982374315541	no	no	no
ATAC_peak_224259	chr9	80044285	80044785	3.56894767223349	0.0790988066686795	0.0560549949218113	0.114406478492558	0.088969028912438	0.0635540445191922	no	no	no
ATAC_peak_190292	chr7	29287966	29288466	4.93264804885343	0.0678570111274582	0.0812570840687576	0.0914435892695432	0.0901104738194988	0.115013857070844	no	no	no
ATAC_peak_134632	chr3	15054775	15055275	3.00952405016811	0.0823533150275232	0.067826334302787	0.0844596419593632	0.0801832746807733	0.101203794157925	no	no	no
ATAC_peak_206595	chr8	60737524	60738024	4.63256725580226	0.115073044512085	0.0977448968657753	0.125733815907677	0.115466117255965	0.112812581954472	no	no	no
ATAC_peak_102967	chr18	3212193	3212693	2.59441257644485	0.0889828574115251	0.063275607147471	0.0923908110549648	0.0440642871240928	0.0740383605222554	no	no	no
ATAC_peak_72142	chr14	65666181	65666681	4.60243362737996	0.0872773059849948	0.0159534068402694	0.0130732198724475	0.0311305481205327	0.00477833990653325	no	no	no
ATAC_peak_41934	chr11	98066211	98066711	4.5865885088949	0.125225638409217	0.0564725506420371	0.156848687755899	0.123984431510341	0.11925233017678	no	no	no
ATAC_peak_101501	chr17	79653086	79653586	3.14803549600108	0.0768798412577751	0.0501547958175862	0.138172780723323	0.0597980003163096	0.193844403250837	no	no	no
ATAC_peak_97441	chr17	35061303	35061803	5.21037907920985	0.0641576249360654	0.110622377173297	0.144244133107201	0.0530762667898942	0.132212898277009	no	no	no
ATAC_peak_42295	chr11	99493371	99493871	3.98495675263415	0.0748124594581438	0.0234016029012485	0.0607130689305012	0.0535967589236882	0.0583060414301222	no	no	no
ATAC_peak_216330	chr9	6002430	6002930	3.4739197286142	0.086926839346245	0.113511085703448	0.111971493034198	0.101602518814382	0.0777742243266516	no	no	no
ATAC_peak_197815	chr7	114171232	114171732	5.17901301061241	0.132216944399317	0.0981938285419468	0.0985521504751872	0.128099606825976	0.0158417144293552	no	no	no
ATAC_peak_93188	chr17	6739205	6739705	3.89972312996344	0.146722132192813	0.106517046445258	0.0857253042525514	0.139480460965747	0.0698503440522827	no	no	no
ATAC_peak_173862	chr5	144098171	144098671	4.34422402019547	0.0300497930718546	0.0516364807818715	0.119870452197507	0.0801723746300596	0.11137177683519	no	no	no
ATAC_peak_73507	chr14	77418238	77418738	3.79109782040544	0.109608146147819	0.0418556290895694	0.0766101262551526	0.0207642635694024	0.00504790871421614	no	no	no
ATAC_peak_48686	chr12	33165869	33166369	3.03051041167307	0.0504395649561888	0.0192870862526768	0.0270497429771172	0.0303992084449957	0.0196252760598408	no	no	no
ATAC_peak_127771	chr2	131830717	131831217	3.34488831643007	0.0830490698939626	0.0872908961174946	0.0986351050032667	0.105298510005101	0.0366427491243569	no	no	no
ATAC_peak_87808	chr16	22402534	22403034	5.89323036660052	0.0500651429223615	0.0771839241686437	0.119802330655911	0.0593582072645744	0.0922123645567351	no	no	no
ATAC_peak_172922	chr5	138693851	138694351	5.31507506824051	0.0690744880390944	0.0118213308260131	0.0247113478793289	0.0612419066084335	0.0172532892814566	no	no	no
ATAC_peak_174143	chr5	145302348	145302848	4.33812333690752	0.03338495586849	0.0350320868312276	0.100509527865478	0.0423103861670361	0.110772183039373	no	no	no
ATAC_peak_32514	chr11	22588767	22589267	3.66714980957634	0.0613938862766262	0.0594476910429625	0.0920602563801961	0.00901818049158917	0.0829608052799595	no	no	no
ATAC_peak_216359	chr9	6834905	6835405	3.97809828798346	0.0967967937485975	0.0640513718907297	0.125160730343123	0.0659972524141424	0.127346989430174	no	no	no
ATAC_peak_96782	chr17	31890507	31891007	3.68394569971463	0.0702841734899025	0.0419468942140385	0.0410692518673373	0.10619263319877	-0.0206842875771074	no	no	no
ATAC_peak_216892	chr9	14676099	14676599	4.84890023084674	0.0601457554452545	0.102296698802784	0.0933216431210945	0.0668002075915665	0.0950671626334966	no	no	no
ATAC_peak_62381	chr13	73457698	73458198	4.34612364054965	0.0826666373803771	0.111638146454418	0.143655330498284	0.130001976021221	0.119950118675039	no	no	no
ATAC_peak_9077	chr1	112780168	112780668	3.52459965351889	0.108984417844653	0.0712962907491044	0.111443599841126	0.0526882725158421	0.113849778486277	no	no	no
ATAC_peak_81838	chr15	81966441	81966941	3.93168950196481	0.108067269265602	0.0820117390059561	0.108917724947216	0.0797148541530908	0.140367863743315	no	no	no
ATAC_peak_205170	chr8	39328791	39329291	4.69578498358362	0.119454110391019	0.118022186080847	0.0754517823109147	0.0977008669714565	0.0331911790792838	no	no	no
ATAC_peak_152272	chr4	118746068	118746568	3.54280201133556	0.0758598229842915	0.0519234107025303	0.0281000011597358	0.0477487627938634	0.0989668416815478	no	no	no
ATAC_peak_216422	chr9	7764478	7764978	5.23682796079874	0.0736523540944133	0.0827325503016819	0.0680969236351948	0.0901979746309106	0.0540621774056431	no	no	no
ATAC_peak_8664	chr1	100855777	100856277	3.73057384265459	0.0772237916532149	0.117551304447473	0.127792446025614	0.0984680895434924	0.138277024105034	no	no	no
ATAC_peak_147591	chr4	46731542	46732042	3.79682021303679	0.167531478299472	0.121059424778939	0.0908484662672224	0.0688065008995315	0.0370210650104852	no	no	no
ATAC_peak_18719	chr10	3949124	3949624	4.71884986520007	0.0708347648204376	0.00741593006926585	0.078310503762819	0.0381791202141289	0.0487709034253207	no	no	no
ATAC_peak_186342	chr6	141596943	141597443	3.94463967968287	0.118889003464921	0.134602672577692	0.139088976728667	0.0418524869278077	0.152080719144342	no	no	no
ATAC_peak_146482	chr4	35578023	35578523	4.99483249961326	0.07764221717932	0.131980873344518	0.0744743468752227	0.0676305889834311	0.0743048294923402	no	no	no
ATAC_peak_177846	chr6	47285697	47286197	4.59389178207406	0.0595185458187272	0.0879383609296591	0.127135630762391	0.0779625514834901	0.170630558003984	no	no	no
ATAC_peak_26978	chr10	91200219	91200719	4.65915023227674	0.0446413329431445	0.0731311676234944	0.157972294071193	0.0419860357610919	0.140668771603927	no	no	no
ATAC_peak_209268	chr8	83757096	83757596	5.44505461989938	0.108859064817211	0.0973430347232282	0.103429584448925	0.0923501901482847	0.155119509416022	no	no	no
ATAC_peak_81830	chr15	81949611	81950111	4.37059868195518	0.0656643218137298	0.129555069668605	0.0231966446006226	0.134641330638929	0.0337593589164822	no	no	no
ATAC_peak_193664	chr7	66376978	66377478	4.09718994437454	0.0959353377107645	0.0800936836421499	0.04950280965171	0.114212365536353	0.120923621899276	no	no	no
ATAC_peak_47832	chr12	17835612	17836112	2.86317430833357	0.099013716005562	0.0886491105508199	0.127528501258911	0.081794573905649	0.104433887960132	no	no	no
ATAC_peak_215239	chr8	123504543	123505043	4.43856868379459	0.0914995757878061	0.0339910769336675	0.0526122434857502	0.0795602329622837	0.0130586745579997	no	no	no
ATAC_peak_156657	chr4	139115228	139115728	2.88708036485869	0.00312016033864135	0.0167286784245319	0.0396642553628972	0.0814151580464017	0.0173002166827589	no	no	no
ATAC_peak_113231	chr19	28827657	28828157	3.01181328278362	0.0516985081551087	0.0428249541520428	0.0465822594998525	0.0319056664319077	0.0748032031888495	no	no	no
ATAC_peak_203718	chr8	24442008	24442508	4.2930516180745	0.112695062318713	0.0316061130847241	0.0179792236092879	0.0323029360269346	0.0858154832381399	no	no	no
ATAC_peak_137589	chr3	69522383	69522883	4.42989901369384	0.137237269695532	0.102697434170934	0.0978362383745942	0.138389913084777	0.0838843152074195	no	no	no
ATAC_peak_173651	chr5	142983494	142983994	3.78468374524167	0.110018670092358	0.0721944113326513	0.082121291715537	0.0988015532477065	0.0388845737426349	no	no	no
ATAC_peak_196940	chr7	106645197	106645697	4.27223208185427	0.0584232196230277	0.108931850862503	0.128733897914302	0.00660709399308992	0.126642659459794	no	no	no
ATAC_peak_62225	chr13	70259926	70260426	2.32524379746464	0.0715265336121162	0.0615718631409601	0.0620765347183088	0.0402977947263004	0.0139156698607553	no	no	no
ATAC_peak_295	chr1	7129515	7130015	3.63909209556932	0.113672025309478	0.0823183975981997	0.0916066493680475	0.0886460122874059	0.0795402656225666	no	no	no
ATAC_peak_208663	chr8	78149109	78149609	3.38519331090313	0.101318482297904	0.0797373543312971	0.0182369536575679	0.0525938900582846	0.221708975042991	no	no	no
ATAC_peak_69443	chr14	45757328	45757828	4.52797439811414	0.0933632874988571	-0.0106250104999328	0.0727287998206501	0.000960687203611853	0.0829597231007125	no	no	no
ATAC_peak_138463	chr3	86910164	86910664	3.88411932438922	0.0535213081117044	0.0384065520589755	0.0571193231551566	0.140264767317495	0.0463996817986406	no	no	no
ATAC_peak_178532	chr6	52232864	52233364	4.00099975182936	0.063754429429638	0.0790380319214301	0.0521763870174052	0.0523612625383126	0.0778831328845767	no	no	no
ATAC_peak_207119	chr8	66989838	66990338	4.44586566920687	0.0363048565298582	0.122952551690358	0.138639171597491	0.109199042705687	0.0554112277701729	no	no	no
ATAC_peak_216392	chr9	7390485	7390985	3.51664648141501	0.107286462433432	0.11210415996406	0.121053079528718	0.0997246978934318	0.0806700390777276	no	no	no
ATAC_peak_197816	chr7	114171503	114172003	6.07629196590609	0.120879499227471	0.0983627908297719	0.0707103546074127	0.0663322652488589	0.0259471430566925	no	no	no
ATAC_peak_45249	chr11	115869350	115869850	3.83477436091859	0.0350037635744047	0.0297094457721299	0.0633580773429812	0.0669775576597504	0.0467405600416969	no	no	no
ATAC_peak_230478	chrX	61728509	61729009	3.29683704368472	0.0538905526609718	0.0535097025882793	0.0970625422570528	0.0588128214556815	0.0890434165070651	no	no	no
ATAC_peak_3497	chr1	46650081	46650581	3.8449373044429	0.0919166283504446	0.0544716477443835	0.0588303211862908	0.039562116144555	0.0210907502313096	no	no	no
ATAC_peak_212102	chr8	106134924	106135424	6.82705500696575	0.0931808318112243	0.0811232940571327	0.0350732533392686	0.0992793094130067	0.0800482585624444	no	no	no
ATAC_peak_209301	chr8	83818528	83819028	5.03228724946384	0.121776881511728	0.105757364776348	0.0808100973228392	0.105231871005187	0.0564979341378207	no	no	no
ATAC_peak_69385	chr14	45515819	45516319	4.3652437008769	0.0913801376097025	0.0379052448582456	0.0937346876066826	0.0859502558078676	0.0439096626014659	no	no	no
ATAC_peak_193884	chr7	70239381	70239881	2.31399333572544	0.105228789935222	0.0641324852959661	0.0937971438667355	0.0671744426900398	0.0986881843204229	no	no	no
ATAC_peak_182778	chr6	107218622	107219122	4.35059652696638	0.0516192150979661	0.0240492727952352	0.102330731303616	0.0179194557683011	0.074877560075142	no	no	no
ATAC_peak_199986	chr7	133041260	133041760	4.01566150757415	0.0691971241204072	0.0825075377796976	0.0472560523436728	0.0251265698704616	0.0608273050259446	no	no	no
ATAC_peak_161843	chr5	30985802	30986302	2.45254042993793	0.069277433582663	0.0161696426677401	0.00195739213454626	0.053320456525	0.00350160585091361	no	no	no
ATAC_peak_119240	chr2	28703030	28703530	3.68896051979212	0.136991340289543	0.0820528181267667	0.0706587629738341	0.105802409329499	0.0218592312511975	no	no	no
ATAC_peak_227720	chr9	115034242	115034742	4.89974608913262	0.128191523653219	0.072648563837555	0.062416482642475	0.102648495952734	0.0672283962174861	no	no	no
ATAC_peak_151413	chr4	112159484	112159984	3.32422444619217	0.101548358008926	0.117004290617457	0.133550138384315	0.100735109637931	0.09679092743132	no	no	no
ATAC_peak_124607	chr2	93031022	93031522	3.06037673611498	0.01173491842593	0.0193354849830271	0.0172363895826433	0.0824813903012282	0.0454867564314072	no	no	no
ATAC_peak_138560	chr3	87411313	87411813	4.57772680197112	0.131551513951323	0.053893977977283	0.0982087545468862	0.0490383591592072	0.10125565644354	no	no	no
ATAC_peak_19065	chr10	7728769	7729269	3.26050062014837	0.0911691465031063	0.0725219847926758	0.0450703788340951	0.0707012076478488	0.0627431802071253	no	no	no
ATAC_peak_14344	chr1	163731159	163731659	4.25382341169019	0.0238862563527132	0.100504518669206	0.111328919853953	0.0987108545862871	0.0716303962178149	no	no	no
ATAC_peak_17125	chr1	182500152	182500652	3.96532586187124	0.0871563733728498	0.0400665023716384	0.143049094060563	0.0665033115443337	0.172653436492545	no	no	no
ATAC_peak_193663	chr7	66347207	66347707	3.38704036841796	0.145003006910493	0.097896707156447	0.0404742855722205	0.0531612895285726	-0.00650765538294051	no	no	no
ATAC_peak_72141	chr14	65665983	65666483	4.47879077072692	0.0860544814782468	0.00899088141849736	0.0165799087978503	0.0546232966673458	0.0199997456834163	no	no	no
ATAC_peak_129888	chr2	154869978	154870478	4.72971104298391	0.101986223629672	0.162029328508066	0.0813480319416719	0.0752316910639834	0.0405213760831481	no	no	no
ATAC_peak_230993	chrX	82249329	82249829	3.67851567863678	0.033555981697421	0.0539996398609516	0.0900408176141803	0.048920005115424	0.0828331545355703	no	no	no
ATAC_peak_175607	chr6	8809886	8810386	3.75878203561178	0.0994112547589768	0.0838329542011806	0.103130680152051	0.0554321165125087	0.0708780736994638	no	no	no
ATAC_peak_137144	chr3	61833936	61834436	2.80744763119103	0.171659026569515	0.120013562241283	0.0860136404520172	0.119858325357237	0.0418748687348582	no	no	no
ATAC_peak_50654	chr12	72050046	72050546	2.7404863529434	0.0893578208150573	0.146675668332371	0.104794159661117	0.128170826531099	0.0754539526192127	no	no	no
ATAC_peak_123972	chr2	84762080	84762580	4.84029877596197	0.0736043770779343	0.0459722089549744	0.089114826404608	0.0378022328082564	0.103167110621577	no	no	no
ATAC_peak_69730	chr14	47856621	47857121	5.08417867581369	0.0971900469866349	0.0624599412281248	0.0305602308120278	0.0494525226916718	-0.0166598399806138	no	no	no
ATAC_peak_147892	chr4	53196796	53197296	3.77328584645528	0.0522368295662719	0.0644706471113581	0.120728624773054	0.0449920932856705	0.142236861479908	no	no	no
ATAC_peak_232649	chrX	144327949	144328449	2.97784354351623	-0.0138636353739642	-0.0209810891790206	0.0889205994256401	-0.0218190954246395	0.0823860335153444	no	no	no
ATAC_peak_63197	chr13	90426935	90427435	3.67525994233861	0.0863172185244979	0.0823475700098227	0.0608807606321884	0.056324008184263	0.0889367783648539	no	no	no
ATAC_peak_94080	chr17	17195870	17196370	3.68300633142436	0.0870217933629249	0.0984506815731397	0.110541571310525	0.0894951049801975	0.0900030878259382	no	no	no
ATAC_peak_76243	chr15	8728775	8729275	3.1543032873964	0.0537945867462847	0.0578280877985377	0.0223170861868119	0.0796677605076292	0.0480193842762082	no	no	no
ATAC_peak_182254	chr6	97647396	97647896	3.24514725617884	0.0886298690146569	0.0770834192397651	0.0799255850428009	0.0728564494621575	0.109636223741648	no	no	no
ATAC_peak_207331	chr8	69414420	69414920	4.18863430265783	0.0781832353264527	0.0927953298451664	0.125432023289589	0.0966571177853473	0.119902642973545	no	no	no
ATAC_peak_13023	chr1	153076711	153077211	4.65291744327596	0.0802187611407834	0.120970273319406	0.0867300711308833	0.113816969038654	0.0909277045065121	no	no	no
ATAC_peak_28813	chr10	117258628	117259128	3.12020808390808	0.133848946682695	0.0953302355425773	0.112319116547563	0.118053683199757	0.113137052541453	no	no	no
ATAC_peak_89133	chr16	33511078	33511578	3.69285559601718	0.0829924940968045	0.0447093184811022	0.104777083166214	0.0624655182525964	0.0862470452228058	no	no	no
ATAC_peak_181424	chr6	89867076	89867576	3.48509872113436	0.0800812499087686	0.0855181371647486	0.153957477751162	0.117056984327243	0.0861920784484302	no	no	no
ATAC_peak_8938	chr1	106805359	106805859	1.90181408276078	0.0724210764422034	0.109178866064632	0.0553407650109218	0.0563544754512322	0.0577260774553351	no	no	no
ATAC_peak_209236	chr8	83667920	83668420	5.03933384894837	0.107361197577555	0.105316390218521	0.0614341818098034	0.139399632601704	0.120122508794736	no	no	no
ATAC_peak_185347	chr6	128994483	128994983	5.03295276922705	0.0586915074188571	-0.00799615487400395	0.109815171869848	-0.00938962932767268	0.123124972962154	no	no	no
ATAC_peak_133359	chr2	174748248	174748748	4.43301672290959	0.0705285811785906	0.0579234399925436	0.0356593310962734	0.0526542454441916	0.0701146476561564	no	no	no
ATAC_peak_227810	chr9	115646144	115646644	5.19083489135599	0.126103338138703	0.111842659640719	0.153895159067206	0.0714891308834337	0.0788884699046857	no	no	no
ATAC_peak_47900	chr12	20426252	20426752	4.35898109244606	0.0960998605966872	0.0801393666554558	0.0678684848853783	0.0792066510651754	0.0542450268009009	no	no	no
ATAC_peak_47901	chr12	20426427	20426927	4.35898109244606	0.0960998605966872	0.0801393666554558	0.0678684848853783	0.0792066510651754	0.0542450268009009	no	no	no
ATAC_peak_173680	chr5	143148642	143149142	3.86919445851225	0.0854918317837412	0.0846812723520809	0.122029267413846	0.114581298578814	0.0790872568722946	no	no	no
ATAC_peak_119565	chr2	30131132	30131632	4.5024878234025	0.0853010744520654	0.0826634089422826	0.113383797896736	0.112550858411859	0.063827559942604	no	no	no
ATAC_peak_77898	chr15	37045730	37046230	4.48017265219352	0.0616688321874133	0.0169509557732976	0.0514600136203883	-0.00848139149387471	-0.0190614395911816	no	no	no
ATAC_peak_180297	chr6	82879141	82879641	3.60086078057581	0.0906897239094784	0.0487717348016095	0.0787448736773536	0.0625777194927938	0.0961727456497985	no	no	no
ATAC_peak_76242	chr15	8727546	8728046	3.65106361038618	0.0702730469196029	0.0510050257422251	0.108006537137416	0.0975988013988057	0.056845272647711	no	no	no
ATAC_peak_16177	chr1	178283804	178284304	5.16774736254929	0.0506775191778032	0.0488104599662668	0.0973965893881305	0.0399268685608849	0.0834534276802505	no	no	no
ATAC_peak_55832	chr13	4560336	4560836	4.57321300466283	0.0536233391733648	0.0900335409470767	0.0990795176573588	0.0887121428831785	0.0654814333683726	no	no	no
ATAC_peak_115903	chr19	49242845	49243345	4.52273139330942	0.0944080887812753	0.0813663035048434	0.0325974550543228	0.104327140438083	0.0864596754752506	no	no	no
ATAC_peak_15273	chr1	171046006	171046506	5.00994178422789	0.0881561385333132	0.106024696838597	0.103823856460005	0.0834788157760876	0.1042376092835	no	no	no
ATAC_peak_113375	chr19	29683813	29684313	4.56419392797595	0.108205037924463	0.119442838682905	0.066907836355556	0.094349687574101	0.0534754606021606	no	no	no
ATAC_peak_161944	chr5	31316507	31317007	3.59219893744104	0.0791583859270849	0.06859198157318	0.0551999309712127	0.0675305947182873	0.0772435931059932	no	no	no
ATAC_peak_129729	chr2	154214537	154215037	4.20311188452874	0.075921439755714	0.0419448511615843	0.0719890906204392	0.0686347010715361	0.0389792052913816	no	no	no
ATAC_peak_186167	chr6	139561369	139561869	3.40740519685048	0.0935675792831348	0.0966454890132288	0.083681944226872	0.0971729930588651	0.0621229598093349	no	no	no
ATAC_peak_30507	chr10	130004115	130004615	4.86355273044567	0.0998139468813641	0.0965737445550217	0.0885871753554188	0.0803346417854267	0.106545532787942	no	no	no
ATAC_peak_118497	chr2	24928048	24928548	4.50060611140718	0.104641234118154	0.0750273615227074	-0.0130743685630367	0.0679279522987082	0.114922352308914	no	no	no
ATAC_peak_42788	chr11	101610372	101610872	4.85850849536349	0.101662579875218	0.0911437895532362	0.100682962247359	0.10746195224706	0.0892606170459238	no	no	no
ATAC_peak_104618	chr18	30375224	30375724	4.41552518215686	0.0791787132967496	0.0359999416432906	0.104531647528091	0.0536015011654444	0.0851630396338053	no	no	no
ATAC_peak_21034	chr10	38850137	38850637	5.01916532319224	0.0863625252970134	0.0855576910679953	0.159087639285859	0.0754848649186348	0.138855430862591	no	no	no
ATAC_peak_75315	chr14	120312943	120313443	4.35568126312592	0.10064732589357	-0.027578617374081	0.0163629848362083	0.025547108945698	0.0118001292557135	no	no	no
ATAC_peak_197166	chr7	109447196	109447696	1.7162764975376	0.0771018684564717	0.0623777257216445	0.0745274141431264	0.106756824549495	0.0412508065460632	no	no	no
ATAC_peak_177806	chr6	46537604	46538104	3.51284606098764	0.05254502746263	0.119078599868622	0.0493842820098585	0.0549388942782867	0.0152382576216353	no	no	no
ATAC_peak_138264	chr3	84770977	84771477	3.03444592237447	0.143527812085641	0.118937956108405	0.0556320247600314	0.110422959838803	0.028452293924086	no	no	no
ATAC_peak_224980	chr9	95581735	95582235	3.66560310576249	0.0287808653979077	0.109847335529079	0.112132985660544	0.0659846914060788	0.0998063186965374	no	no	no
ATAC_peak_172571	chr5	136941043	136941543	3.7205303637142	0.0707704896541066	0.0516505739273092	0.121534393355397	0.0568499594188652	0.0955566466465649	no	no	no
ATAC_peak_152263	chr4	118711678	118712178	4.9581366213032	0.0796544520958787	0.105029886129151	0.0710767967114976	0.106382049702603	0.131352991183768	no	no	no
ATAC_peak_13602	chr1	156451381	156451881	1.96715316014872	0.0337215695120942	0.0386742264466771	0.015932024464621	0.0623178265626873	0.0138356651342958	no	no	no
ATAC_peak_145544	chr4	13806311	13806811	6.02768744127959	0.0609419437965453	0.126153305387925	0.126392040341539	0.0942942125074156	0.0928640927469214	no	no	no
ATAC_peak_216415	chr9	7722548	7723048	4.43355957251569	0.0887222468908661	0.0518566269397908	0.0908767538518105	0.051950617199196	0.118012003160149	no	no	no
ATAC_peak_150175	chr4	98845579	98846079	6.72507045744152	0.0869409116468099	0.0788105875452998	0.0751911834355191	0.0808205795491576	0.0602895422613943	no	no	no
ATAC_peak_117802	chr2	16032411	16032911	3.3150258470452	0.10073715017325	0.029759108636208	0.0492941889673596	0.0788198332628348	0.0658328926149626	no	no	no
ATAC_peak_126552	chr2	121373027	121373527	2.26348316952145	0.083278634592158	0.0647538114072352	0.0497063191759034	0.0638785548615676	0.027161485236927	no	no	no
ATAC_peak_220124	chr9	46498876	46499376	3.08466948151077	0.0199344129354158	0.0263803037605982	0.0980947528256361	0.0275714919494992	0.0351203032986581	no	no	no
ATAC_peak_208172	chr8	72220699	72221199	4.40092648822594	0.0657158410817836	0.0549345032843333	0.0736425676839859	0.0682222201994855	0.0402859766143223	no	no	no
ATAC_peak_186101	chr6	137662533	137663033	3.03736727360006	0.0484198964981734	0.0856125087000304	0.126675659507628	0.0527442457330253	0.144807059832882	no	no	no
ATAC_peak_218067	chr9	26869274	26869774	3.27295991605862	0.0485402265823906	0.0433382785871753	0.0637831514634978	0.0518149374149589	0.0879034524059644	no	no	no
ATAC_peak_117869	chr2	17899636	17900136	4.15291243164053	0.0913302966646663	0.0594904820821861	0.0869247759929788	0.0453756283742602	0.0472679888651953	no	no	no
ATAC_peak_195360	chr7	85683078	85683578	3.43721797789125	0.105615676755562	0.0450004807084744	0.0847056746164161	0.0710611569728954	0.0881819486794529	no	no	no
ATAC_peak_3	chr1	3044237	3044737	0.750636498538465	0.0261662342337962	0.0631538025217883	-0.0190105636341257	0.0623173935429235	-0.0291103215475615	no	no	no
ATAC_peak_216826	chr9	14244958	14245458	4.30953564484907	0.0300986796994316	0.076710869002156	0.0942072864161921	0.0584150644541335	0.121278558957794	no	no	no
ATAC_peak_90663	chr16	56958275	56958775	3.39196665211612	0.115690348160442	0.087047991726127	0.11188756879535	0.0641278412648621	0.069093700064807	no	no	no
ATAC_peak_120980	chr2	37257364	37257864	2.97984786151148	0.110294766018805	0.0780129439076148	0.0981733532223956	0.0611819707280335	0.09007288307865	no	no	no
ATAC_peak_230481	chrX	62698109	62698609	2.97120451080856	0.061035284573238	0.0283281079391088	0.100725116064719	0.0524690265470178	0.110338308314028	no	no	no
ATAC_peak_581	chr1	10877294	10877794	3.83036625864275	0.121845818560133	0.0985171548519513	0.131630511945498	0.0743853229321849	0.127164292782491	no	no	no
ATAC_peak_187646	chr7	5899869	5900369	2.88183187174648	0.0448846849448478	0.05944427776171	0.0869077948265006	0.0543556437619199	0.0433715254672856	no	no	no
ATAC_peak_206159	chr8	48974193	48974693	4.03582142341762	0.0645973826843763	0.0265443310683981	0.0706774525146508	0.07833629585001	0.0638176561899681	no	no	no
ATAC_peak_231084	chrX	88580472	88580972	2.82147578195929	0.0484811441122815	0.0235904012528492	0.0522450030779883	0.00211110353254934	0.0299775965527345	no	no	no
ATAC_peak_137178	chr3	63240789	63241289	4.9348843156807	0.0761391208343759	0.057125421035912	0.0878312836560901	0.0829540537891944	0.0448149273721443	no	no	no
ATAC_peak_233297	chrX	164705254	164705754	2.20759208356522	0.0650623533476681	0.11067407237047	0.0745713423432785	0.100776876550649	0.100857664166719	no	no	no
ATAC_peak_134771	chr3	18697264	18697764	3.95651957938123	0.0364117462027556	0.0625592361059159	0.155598303303664	0.0668822164768301	0.141036201123559	no	no	no
ATAC_peak_216390	chr9	7389973	7390473	3.0901339889679	0.0880968194421665	0.0865617850206991	0.101590239837945	0.101011205585679	0.0847296747744567	no	no	no
ATAC_peak_56217	chr13	11273850	11274350	5.46208969179481	0.0966359525381648	0.0900406465693294	0.123134716957098	0.0814481440591572	0.084645164927989	no	no	no
ATAC_peak_75414	chr14	120880512	120881012	5.10542294562357	0.110018418043425	0.0641457081323729	0.0465931634794168	0.0633193887589732	0.0706644580930397	no	no	no
ATAC_peak_113376	chr19	29684059	29684559	4.94533963315607	0.131768494431437	0.145963883432353	0.0578395432730892	0.126278880197345	0.0569512573579687	no	no	no
ATAC_peak_219998	chr9	45946398	45946898	4.076402222751	0.111363880107819	0.0765187467944178	0.0162111513410464	0.0946620241954678	0.000796560020738155	no	no	no
ATAC_peak_93189	chr17	6751134	6751634	4.45152135654154	0.121396812094335	0.0598578849380339	0.0481628001056415	0.0440873828231931	0.0756717814795617	no	no	no
ATAC_peak_104065	chr18	20782410	20782910	3.823466371152	0.0550828125684109	0.0477418359629734	0.169219986606657	0.111472591500619	0.145260023794384	no	no	no
ATAC_peak_21362	chr10	41325736	41326236	2.8715608606916	0.0631434253447395	0.0695273847671161	0.0669842707639084	0.0789853787383014	0.0769377134068904	no	no	no
ATAC_peak_174230	chr5	146735681	146736181	2.48771478693134	-0.00390646911452093	0.0298759495537367	-0.0201621735397813	-0.0375856862738254	-0.0232866779159382	no	no	no
ATAC_peak_174068	chr5	145059165	145059665	5.30620149297944	0.0568691071997556	0.0731138183465904	0.0563366350129915	0.0665783452397512	0.0599860092009072	no	no	no
ATAC_peak_50332	chr12	69573527	69574027	3.57901424130303	0.0783249623877953	0.0504139664005568	0.0111224310863942	0.00465007059793632	0.0201086867746412	no	no	no
ATAC_peak_104136	chr18	21066646	21067146	3.66532588723623	0.0895617083796115	0.0868952122487274	0.0791927231792132	0.0800907149314399	0.0785740340931084	no	no	no
ATAC_peak_92358	chr16	94094011	94094511	3.88284623795736	0.0641745935016299	0.0424049892242725	0.0611679101149433	0.0933745314072435	0.0687553223305872	no	no	no
ATAC_peak_138265	chr3	84771869	84772369	2.90010725698819	0.0720043455463349	0.0332777553281658	0.0827575026452121	0.100443914018859	0.0446370610122664	no	no	no
ATAC_peak_20447	chr10	25783846	25784346	3.42026964433339	0.0483626606841024	0.0435748037525168	0.0537585443749071	0.03807248335564	0.0973617618469186	no	no	no
ATAC_peak_2844	chr1	39123759	39124259	3.50902502081989	0.0891320377677188	0.0640262749606696	0.0434806884213993	0.0381697536499891	0.0254955749869048	no	no	no
ATAC_peak_21113	chr10	39541030	39541530	4.13338535512085	0.126665089274513	0.093011094557134	0.136116872381682	0.0655355163097521	0.111778934096877	no	no	no
ATAC_peak_180062	chr6	73759327	73759827	5.26804105387685	0.0812492953528629	0.0988111702530276	0.0270383369157519	0.0777479447891802	0.0707337637694358	no	no	no
ATAC_peak_51862	chr12	81408933	81409433	3.1344264383141	0.0556280384554149	0.0863156683182998	0.0564654371436336	0.0832523962988839	0.0715101716173121	no	no	no
ATAC_peak_111528	chr19	8498140	8498640	3.25096554321554	0.110770883475959	0.188519601603466	0.100311605690842	0.181970934654863	0.145899564839657	no	no	no
ATAC_peak_86092	chr16	9255244	9255744	4.76860354114934	0.0403892273356071	0.0376449851353906	0.111391888391711	0.0454984910362934	0.111358699569757	no	no	no
ATAC_peak_104791	chr18	32415981	32416481	4.64222860083472	0.0458258122824661	0.0444595995393027	0.0531656933803575	0.0265532404339582	0.0767615167802757	no	no	no
ATAC_peak_199877	chr7	132345660	132346160	4.41154420601585	0.149302123725294	0.100074832453991	0.148122892822868	0.0656792650551565	0.0884740529750407	no	no	no
ATAC_peak_213915	chr8	118443550	118444050	3.94927565098548	0.0799913993568414	0.111451758048699	0.0849975744620033	0.117099422700965	0.0888779241422435	no	no	no
ATAC_peak_187335	chr7	4134872	4135372	3.75894629633498	0.0279401559278326	0.0523566352374198	0.0682040531648175	0.0168488649518987	0.101995382792347	no	no	no
ATAC_peak_73833	chr14	79858073	79858573	3.05477615870218	0.0686779412345337	0.045232659489845	0.0202235936632394	0.0199877556793536	0.0718507588266391	no	no	no
ATAC_peak_147876	chr4	53117551	53118051	4.11419793496636	0.125793913589057	0.0908550744808113	0.0970761496803735	0.0681408091387632	0.0887444225055207	no	no	no
ATAC_peak_158878	chr4	151321642	151322142	3.61421840983642	0.0660527510645897	0.0929421310720427	0.0884030181116194	0.172785462300857	0.088057538981643	no	no	no
ATAC_peak_36063	chr11	61251625	61252125	3.72878826920149	0.0330774574335733	0.0436402700857721	0.143503591170875	0.0664059189294093	0.104926113488032	no	no	no
ATAC_peak_186570	chr6	144354998	144355498	2.63212553607241	0.0745544812326805	0.0182061446792293	0.0386639760720876	0.0635560024932475	0.0364721309628611	no	no	no
ATAC_peak_216469	chr9	7892015	7892515	3.23564220025839	0.0773339270627862	0.0545489848596773	0.0492890379938166	0.067637842543472	0.0410075354846975	no	no	no
ATAC_peak_77871	chr15	36960248	36960748	3.84169606492151	0.0681060238054493	0.0620344606605202	0.109466978860252	0.0286280241866386	0.109437423430968	no	no	no
ATAC_peak_185920	chr6	136470627	136471127	5.39985102133218	0.0696997178639728	0.0731451817754027	0.0562210682150545	0.10102408722848	0.0760059258398855	no	no	no
ATAC_peak_201320	chr7	143667069	143667569	3.26362372774531	0.0700395402662146	0.0593673176307494	0.0941900670133046	0.0696748665789428	0.0804642974240814	no	no	no
ATAC_peak_55901	chr13	5864150	5864650	4.22050673917843	0.0171669510196308	0.0590770268374164	0.106534976038399	0.082420607167701	0.143551550723912	no	no	no
ATAC_peak_27974	chr10	105883367	105883867	1.09106420881704	0.0461739868250853	0.0558635124038655	0.0296051780150831	0.0609927912845186	0.0730153953483597	no	no	no
ATAC_peak_30508	chr10	130004920	130005420	4.20722027883236	0.104787823517411	0.0535662904742099	0.11486183999694	0.0740546805005176	0.103397300043928	no	no	no
ATAC_peak_69728	chr14	47856066	47856566	4.87638285015448	0.0806058464733383	0.0828826570605752	0.0694320038258118	0.0299974354801948	0.0414599749345204	no	no	no
ATAC_peak_140958	chr3	102701805	102702305	4.68951525881594	0.0701399738875533	0.0851907810643554	0.0736335011027139	0.107211740694234	0.0712327621269531	no	no	no
ATAC_peak_163748	chr5	63534206	63534706	2.97095773642182	0.0453507629339905	0.044701872195199	0.0588391861225448	0.0321357478578787	0.0278024541307701	no	no	no
ATAC_peak_2108	chr1	35115816	35116316	4.58648155434089	0.090844251086175	0.0718257432365582	0.29078119992531	0.0674836934928212	0.206410611404987	no	no	no
ATAC_peak_44971	chr11	115177185	115177685	3.95706263812462	0.0378057917401536	0.0123395348351543	0.0924487548084515	0.0973665512481453	0.111459527392514	no	no	no
ATAC_peak_178049	chr6	48629122	48629622	3.92147829086948	0.127357750293893	0.0337671186462099	0.0505988441537842	0.0939310864593133	0.0478482650298773	no	no	no
ATAC_peak_50951	chr12	74808478	74808978	2.61002192851574	0.0802845731168629	0.107277317452785	0.081552100140079	0.0749463562506578	0.0943652401411637	no	no	no
ATAC_peak_60698	chr13	55481305	55481805	3.70502534345615	0.0739163134175535	0.107918512387179	0.0885240253631075	0.0860703741049032	0.0767779684286721	no	no	no
ATAC_peak_8314	chr1	93197041	93197541	3.52530327441572	0.0871681895335852	0.0703317281320879	0.0899750806970105	0.0694194036039429	0.10198332524657	no	no	no
ATAC_peak_77633	chr15	35986835	35987335	2.7967272241681	0.0359423975539101	0.0264571477770798	0.0302591014391113	0.0565369612391141	0.00740432110422448	no	no	no
ATAC_peak_218065	chr9	26868043	26868543	2.26441297111652	0.0357737789918446	0.0637767417380033	0.054258513478361	0.0531974148370116	0.0786833815714334	no	no	no
ATAC_peak_164903	chr5	74702704	74703204	5.26091629613837	0.0716157002392629	0.075656913333212	0.0855182150176237	0.029249695589907	0.0915065940644344	no	no	no
ATAC_peak_178180	chr6	49274985	49275485	4.08988023175821	0.0481208415250632	0.06661078953867	0.132254043234974	0.119220818440534	0.128493645577038	no	no	no
ATAC_peak_74076	chr14	91458582	91459082	4.28034439600009	0.115481972499202	0.0649715849313419	0.0998432691297337	0.0784894932115471	0.0435183005022498	no	no	no
ATAC_peak_192781	chr7	49245479	49245979	5.6100598179154	0.118552909445202	0.0400686361034121	0.0700573404258769	0.0654339921422877	0.0326028421170097	no	no	no
ATAC_peak_583	chr1	10877691	10878191	4.66158700611998	0.118418915255299	0.107238134326597	0.112333767558132	0.064002452466818	0.0971344411876289	no	no	no
ATAC_peak_12577	chr1	150479535	150480035	3.58261321852745	0.0823681692900163	0.0723522571821314	0.114094595887627	0.13125445886426	0.0654159702001739	no	no	no
ATAC_peak_200853	chr7	141110583	141111083	4.75406104527175	0.156916968660991	-0.0244064851616782	0.0438033919298959	0.101958052770056	0.0796790922837897	no	no	no
ATAC_peak_13635	chr1	156581144	156581644	3.68507245144647	0.0509460806752199	0.0199179368525205	0.034211044667847	0.0355883192827833	0.0202611788366945	no	no	no
ATAC_peak_75068	chr14	118230261	118230761	4.71676330843236	0.0930853523757434	-0.00317301471271993	0.12047693417028	-0.0238691933594331	0.129002095905282	no	no	no
ATAC_peak_29090	chr10	119830437	119830937	5.20074534289153	0.115215748310259	0.0671394012391263	0.109342705009999	0.0637012132180904	0.0914130396368916	no	no	no
ATAC_peak_107754	chr18	62901088	62901588	3.95332425244335	0.099795873116849	0.102093374763711	0.0998074488344075	0.0610362006514663	0.0603282414901621	no	no	no
ATAC_peak_116456	chr19	56663429	56663929	4.06299789786686	0.0869715836508276	0.0904855517210325	0.0924811731796448	0.102692416952014	0.118309201681311	no	no	no
ATAC_peak_104617	chr18	30374915	30375415	5.24468807249745	0.0908121322255696	0.0613437756734409	0.0952275494423402	0.0461868472882273	0.0953482289508669	no	no	no
ATAC_peak_172335	chr5	135950974	135951474	4.57269539245013	0.126052036777918	0.125308837575363	0.0925949091664649	0.124767405552878	0.1358324216952	no	no	no
ATAC_peak_206579	chr8	60639978	60640478	4.15389427400128	0.0851256651617861	0.0510845762764826	0.100508565478398	0.0222214823325778	0.0755798547809551	no	no	no
ATAC_peak_154060	chr4	129362929	129363429	3.4104708779278	0.00287514882226092	0.047721010786809	0.0684747237548571	0.0874395560688572	0.084031988625945	no	no	no
ATAC_peak_76252	chr15	8822717	8823217	3.41425405136218	0.0731934218907682	0.0285707747251335	0.0818271900122561	0.0348601655697891	0.115856127361552	no	no	no
ATAC_peak_213966	chr8	118827427	118827927	2.66221104210419	0.0635154207695135	0.00172813248430294	0.0222381472114278	0.0577786821936643	0.0326362544798499	no	no	no
ATAC_peak_85791	chr16	6284306	6284806	3.9348991134678	0.100685681835412	0.0448326107182275	0.0893901146238174	0.0931142901869638	0.113611315309382	no	no	no
ATAC_peak_232033	chrX	115030677	115031177	3.63476415519733	0.0728034690586066	0.0389899523396871	0.0274143322520838	0.0574031540214794	0.000333358150802497	no	no	no
ATAC_peak_193053	chr7	53937840	53938340	2.82896048423432	0.0524518871261418	0.131388381237485	0.0303851597547114	0.0991378655421613	0.103573478919186	no	no	no
ATAC_peak_182766	chr6	107052201	107052701	4.75176792879362	0.0404652076961244	0.0377435857772612	0.150038358881717	0.0182774185438559	0.127407954723766	no	no	no
ATAC_peak_136632	chr3	52511458	52511958	3.77156099974754	0.0687905482995977	0.0993186924889033	0.0720407581591064	0.0544990961949586	0.0621557545518069	no	no	no
ATAC_peak_104117	chr18	20996897	20997397	3.64708945533819	0.0516162594818821	0.0220428054543495	0.0620954736211983	0.0856558343033228	0.133142616347645	no	no	no
ATAC_peak_171348	chr5	129601861	129602361	4.4453968479056	0.130798176508421	0.0857825552060971	0.0393704474979835	0.0956689332462265	0.0753920725469971	no	no	no
ATAC_peak_78188	chr15	39069190	39069690	2.64643506773177	0.096993123755057	0.114265997645008	0.107513772596016	0.078748894106567	0.120764499703821	no	no	no
ATAC_peak_71579	chr14	61686650	61687150	4.70177433392602	0.128155324355432	0.0604995826239303	0.120772710312247	0.0413530575169099	0.0592028327148803	no	no	no
ATAC_peak_157892	chr4	147417386	147417886	4.85615929788731	0.0899707831180889	0.101872111414969	0.0883317713308158	0.0736378096215561	0.101740179349704	no	no	no
ATAC_peak_141055	chr3	103193219	103193719	3.68216124254701	0.0656542540675193	0.0380034147210796	0.0501693665901295	0.0721998897688307	0.0445571922351672	no	no	no
ATAC_peak_232081	chrX	120944122	120944622	4.07955914124746	0.0489762956871454	0.0244788695131023	0.0924570494280321	0.0441654714168085	0.090016673939821	no	no	no
ATAC_peak_90710	chr16	57453982	57454482	3.01089685199088	0.122425482633775	0.0674117067090722	0.0581189858878934	0.0568191188020561	0.0236475997921414	no	no	no
ATAC_peak_217130	chr9	17865797	17866297	3.75299861081191	0.0335285157461669	0.052791087657504	0.0858209091758558	0.0452804447971483	0.0732872877631314	no	no	no
ATAC_peak_114236	chr19	39901091	39901591	2.3820551886101	0.0805609590300498	0.0653081933259708	0.091834291383526	0.108677968507098	0.0701771605628301	no	no	no
ATAC_peak_137143	chr3	61833709	61834209	3.40631706064703	0.13076258347806	0.123189693517437	0.0885486885841324	0.110226779854646	0.0498485963659668	no	no	no
ATAC_peak_71580	chr14	61686749	61687249	4.65107228930499	0.133963893551103	0.052609981535464	0.114176286499551	0.0300553957642783	0.0611896284971648	no	no	no
ATAC_peak_163299	chr5	45621336	45621836	4.28716432385305	0.0759989005514616	0.0801994072497676	0.0645502745460602	0.036560463541739	0.0365235324474642	no	no	no
ATAC_peak_79971	chr15	74213420	74213920	4.25136988424254	-0.0156265892730717	0.0231822658729422	0.0990648197924822	0.0637708113087332	0.133543460194932	no	no	no
ATAC_peak_73590	chr14	78207526	78208026	3.78692020019789	0.0424629067119132	0.0444809528858341	0.117651268507188	0.0198507201904151	0.0618133111367568	no	no	no
ATAC_peak_195701	chr7	93123912	93124412	3.96490768980358	0.0517675504968744	0.0887976093481126	0.0768946774994732	0.0798478507888606	0.0435946686597977	no	no	no
ATAC_peak_29120	chr10	120124776	120125276	3.98824233736677	0.0845956562922035	0.0697462862686993	0.0900560855394505	0.125374707772652	0.0651206754142888	no	no	no
ATAC_peak_48941	chr12	38788543	38789043	4.34733052285123	0.0788779660581373	0.0270758871029039	0.122368986775928	0.062520270403695	0.109241665173393	no	no	no
ATAC_peak_55829	chr13	4400747	4401247	3.53284394901537	0.067324792125813	0.103830789478687	0.0527856965030847	0.0930290246511633	0.0998767801365444	no	no	no
ATAC_peak_72227	chr14	66187200	66187700	4.87566665382083	0.131809434032638	0.142636879659611	0.0586563778405718	0.118359363954473	0.0902232940477305	no	no	no
ATAC_peak_66617	chr14	13151715	13152215	3.83729738358525	0.0913061704755541	0.0472360611708499	0.0270586053599368	0.00899807099346364	0.0102447142838468	no	no	no
ATAC_peak_202770	chr8	13846016	13846516	2.40908920871752	0.152120105995639	0.142394209333689	0.056665604430072	0.141169378561717	0.0905323927358572	no	no	no
ATAC_peak_87434	chr16	20483663	20484163	3.46210574032748	0.0760484623458742	0.0245997237754734	0.0831045339823407	0.0883899442313589	0.0640610566618882	no	no	no
ATAC_peak_130309	chr2	156786403	156786903	2.59666302399485	0.0410773599936878	0.0397512575988348	0.0892954805953456	0.0793155582198722	0.112782054065847	no	no	no
ATAC_peak_88002	chr16	23922923	23923423	3.34703446661631	0.098113915106194	0.0828427931397416	0.116006053598046	0.0909658679479675	0.0925304917044617	no	no	no
ATAC_peak_138784	chr3	88254003	88254503	3.30114831058082	0.0467264405370908	-0.0101388078930938	0.047033505675209	0.0894619916019277	0.0281864559811619	no	no	no
ATAC_peak_183180	chr6	113412771	113413271	4.36634028985329	0.0928825607460179	0.0675496917463673	0.0277253506197385	0.0822577202163596	0.089387919479934	no	no	no
ATAC_peak_32798	chr11	24952298	24952798	3.12091188973548	0.0897269933556158	0.0439839991198506	0.0479451298326911	0.0960483445291545	0.0705382040163845	no	no	no
ATAC_peak_19644	chr10	18334200	18334700	3.83271900019209	0.0745404390854416	0.0710592807562304	0.069842454935983	0.0759073517966005	0.108346674343769	no	no	no
ATAC_peak_137179	chr3	63241004	63241504	5.48063937046425	0.109950865679664	0.0740591160834249	0.0899377712564396	0.0954398779644588	0.057517562677372	no	no	no
ATAC_peak_140611	chr3	100722180	100722680	3.58751844150572	0.0402197231212805	0.076616302044322	0.068863647427487	0.0632159965616471	0.0317163160432566	no	no	no
ATAC_peak_138464	chr3	86910259	86910759	3.84863826221428	0.0567059114854246	0.0412876375612112	0.0582805019073464	0.137054379318947	0.0443259130538458	no	no	no
ATAC_peak_107744	chr18	62813806	62814306	2.80774819438805	0.105050350142124	0.167635938525919	0.149097418656544	0.1071100601891	0.111396413204825	no	no	no
ATAC_peak_216916	chr9	14778339	14778839	4.04785369597403	0.099892814861811	0.0857019591938149	0.038248503153055	0.0571655149440548	0.108337896651632	no	no	no
ATAC_peak_76850	chr15	17089329	17089829	2.67425478529181	0.0793282766387181	0.0886983179750874	0.091398174978828	0.0741020149007298	0.0404482504836382	no	no	no
ATAC_peak_125658	chr2	112534781	112535281	3.80728870178636	0.117190489136864	0.0534402005122157	0.0248693684318843	0.0547199295698737	0.0136348536484719	no	no	no
ATAC_peak_162149	chr5	33021600	33022100	3.71569122501674	0.0420651686987767	0.01457226290984	0.0353713166805557	0.041380593516882	0.0253535916334238	no	no	no
ATAC_peak_1603	chr1	27486917	27487417	2.92463529264951	0.0822730711494177	0.0959510829571952	0.0111808989784885	0.0399278602399732	0.0324226145958648	no	no	no
ATAC_peak_69384	chr14	45515633	45516133	4.31838996004829	0.0965197550989899	0.0280901199912575	0.0863629623650676	0.0612065205008661	0.0358087618662218	no	no	no
ATAC_peak_83272	chr15	93189440	93189940	3.23727859603549	0.0951217578033495	0.145648819615786	0.168950668769536	0.0748864536304135	0.148344216920417	no	no	no
ATAC_peak_66776	chr14	15034418	15034918	2.76824851956482	0.0784033804558673	0.0482937482834501	0.123658568042478	0.0595612770613492	0.117885242025923	no	no	no
ATAC_peak_188400	chr7	18750358	18750858	3.69054413652276	0.0574040696411426	0.00383157895522943	0.12097457456107	-0.00410993052431712	0.098877534855315	no	no	no
ATAC_peak_539	chr1	10170939	10171439	4.82721138715144	0.0860297453357894	0.0336614937288896	0.0412160329892506	0.0529523916435224	0.0125737900343265	no	no	no
ATAC_peak_160301	chr5	12872734	12873234	6.40750984326763	0.0489835907275966	0.084592193023498	0.0763784885667828	0.0746471910622963	0.0874840467232988	no	no	no
ATAC_peak_8226	chr1	92717956	92718456	3.70447231667047	0.0758359276100153	0.0855189739284832	0.0885586925346553	0.109214700866862	0.1019453367419	no	no	no
ATAC_peak_120088	chr2	31865769	31866269	4.3480569327151	0.0848061752337598	0.0956170207483654	0.101836723601922	0.089177624795823	0.146800932418082	no	no	no
ATAC_peak_15235	chr1	170967604	170968104	5.19932908618618	0.0947953017625593	0.0858920250114671	0.117475809840683	0.123314072692464	0.0220023238938704	no	no	no
ATAC_peak_118960	chr2	26881286	26881786	2.1649075256483	0.0356350391039517	0.0369302405963889	0.063453086273882	0.067558423755657	0.0353187263750424	no	no	no
ATAC_peak_113686	chr19	33449323	33449823	3.06640380842695	0.113134240862063	0.145118956684114	0.079236816991559	0.123397802133174	0.104630538909014	no	no	no
ATAC_peak_103640	chr18	12428894	12429394	3.36286921333042	0.039740080105282	0.0617727396069164	0.0503867802371893	0.0466857309953908	0.062218429582352	no	no	no
ATAC_peak_147908	chr4	53253690	53254190	3.70527152423355	0.0950551342692237	0.0817173298980171	0.124626894797682	0.119327240842505	0.132599699326051	no	no	no
ATAC_peak_32890	chr11	27412405	27412905	4.33461444100627	0.0730369024733068	0.0944846966597255	0.124560339931118	0.0796962403576452	0.0900548462967314	no	no	no
ATAC_peak_104354	chr18	24402108	24402608	5.00026394587558	0.007399456647896	0.025807644004518	0.101559415207905	0.0220320602065802	0.0942846660153315	no	no	no
ATAC_peak_110366	chr19	4045983	4046483	5.8338335387565	0.105647081464822	0.16758852754907	0.0992742258554501	0.162162695870913	0.0813346862891421	no	no	no
ATAC_peak_93193	chr17	6758083	6758583	3.65100704268505	0.100850417581475	0.00322906019165418	0.0822553426385448	0.0623534263719815	0.112912157219539	no	no	no
ATAC_peak_201319	chr7	143666725	143667225	4.00394650445283	0.0749693033868362	0.0627493844006481	0.0958256746507138	0.0483732992929218	0.0729463202617096	no	no	no
ATAC_peak_86053	chr16	9009692	9010192	5.37792327895128	0.079444429541622	0.0786442126458844	0.122652964625326	0.0629307190318159	0.109928108011268	no	no	no
ATAC_peak_13024	chr1	153076801	153077301	4.67645828285403	0.0835957726586662	0.0981247646544663	0.0821889818899644	0.133225507526952	0.0873339824238058	no	no	no
ATAC_peak_138369	chr3	86025331	86025831	3.68764792440795	0.0475493136871946	0.0511000767119066	0.0231540657319607	0.0901954629110691	0.0454165794743461	no	no	no
ATAC_peak_230900	chrX	76498483	76498983	2.10287334918147	0.10558346006853	0.0444267452157093	0.0633099019617248	0.0540176386905705	0.0629157803099436	no	no	no
ATAC_peak_14149	chr1	161237257	161237757	4.0873762871778	0.0649075303811301	0.063360405868373	-0.0158256889239383	0.027695960935455	-0.007040579425776	no	no	no
ATAC_peak_206580	chr8	60640094	60640594	4.17318374242514	0.0770699242110731	0.041742562085111	0.091894231263896	0.0107445622724854	0.0653619488620716	no	no	no
ATAC_peak_123992	chr2	84812671	84813171	3.63531140244628	0.111615819778897	0.0633434980006333	0.0924523371948415	0.0890537357569254	0.105359243176458	no	no	no
ATAC_peak_3611	chr1	51466811	51467311	3.81160881605404	0.0298697662105793	0.0777353382639739	0.0176478198143814	0.0595324621704366	-0.0575148234360978	no	no	no
ATAC_peak_86077	chr16	9195722	9196222	4.19978153516948	0.055861851343323	0.0920260684725468	0.101674671132666	0.113884703662221	0.115360401936173	no	no	no
ATAC_peak_169514	chr5	119665700	119666200	4.82777501139813	0.105712198660676	0.0597396595120039	0.125846099383478	0.0556204798042529	0.114886962538096	no	no	no
ATAC_peak_72204	chr14	66047997	66048497	3.651519872362	0.0419953676691549	0.0188670786184148	0.0452570333028224	-0.0120168185701515	0.0508764705641179	no	no	no
ATAC_peak_24289	chr10	71381451	71381951	4.40487273666721	0.135757468818732	0.0853816483941601	0.0340412091720404	0.0778981638592598	0.062494494758659	no	no	no
ATAC_peak_197066	chr7	108190182	108190682	2.52694504005912	0.0174068377183046	0.0791424188131827	0.0908209286787839	0.0570414121114247	0.0705399964390524	no	no	no
ATAC_peak_8880	chr1	106190637	106191137	4.67820230415994	0.14119326506033	0.0760159913366809	0.115592291221421	0.0963605247319436	0.10467966446475	no	no	no
ATAC_peak_21033	chr10	38849952	38850452	5.15724825419195	0.0881269209336422	0.0795471597684474	0.143602688970313	0.0809523524010678	0.12695680763463	no	no	no
ATAC_peak_216514	chr9	8003771	8004271	5.36633878783099	0.0810569842237006	0.0888667593309647	0.0536838977975449	0.0641547290887519	0.0582958306291056	no	no	no
ATAC_peak_117602	chr2	12077342	12077842	3.9609836364607	0.0783553771338198	0.0523156923250876	0.0846944807869208	0.0798718098350426	0.0880138603910054	no	no	no
ATAC_peak_21112	chr10	39540904	39541404	3.99988439008065	0.117012942281936	0.100699909317518	0.141533828511936	0.0626339944337935	0.11089219333683	no	no	no
ATAC_peak_27979	chr10	106188049	106188549	2.78747093175689	0.0552893458411411	0.0654480263212763	0.0257495535773254	0.0235314840663493	0.0342665153851057	no	no	no
ATAC_peak_21283	chr10	40577370	40577870	2.93620702475368	0.0883879270906205	0.0544571276975021	0.0625864229985166	0.0610577585910088	0.0473594122966665	no	no	no
ATAC_peak_220564	chr9	50981432	50981932	3.95560950818726	0.125501463729808	0.0712743861826588	0.12920636231662	0.0609462538264536	0.117205992260031	no	no	no
ATAC_peak_95168	chr17	26494716	26495216	4.01124415431122	0.0573088474329325	0.0560266709702072	0.0555673680377273	0.0818204019979262	0.0404761969736107	no	no	no
ATAC_peak_114128	chr19	38383653	38384153	4.02507525893934	0.131990708100442	0.137566722084006	0.124769252007245	0.151481110797966	0.0610034295114091	no	no	no
ATAC_peak_46368	chr11	120110460	120110960	4.28326768385263	0.0681755537041909	0.0891561073797977	0.0761428765926875	0.120502022500161	0.0522986626929257	no	no	no
ATAC_peak_116451	chr19	56651944	56652444	4.28322498680398	0.0515032034716291	0.0315066178936899	0.0950947704381091	0.0608149666826565	0.0618720750218435	no	no	no
ATAC_peak_74280	chr14	99305330	99305830	4.15024709582959	0.0837271076587815	-0.023646225289748	0.0850368673671461	0.00605727761758658	0.117482001663302	no	no	no
ATAC_peak_62631	chr13	75685851	75686351	4.96888916339055	0.0796475891876245	0.0491317824880827	0.0988352113031665	0.0481403332035781	0.0713645646646381	no	no	no
ATAC_peak_185461	chr6	133271154	133271654	2.97942620193356	0.0889536783524136	0.0226092760132	0.0846149614066574	0.0766096560467619	0.0923399862940604	no	no	no
ATAC_peak_213914	chr8	118443345	118443845	4.08564363713021	0.0877026847471544	0.0991301755131782	0.0957187980181962	0.120020990417455	0.0966284817376775	no	no	no
ATAC_peak_72360	chr14	67187502	67188002	4.26522515626141	0.101679221538094	0.0764342500028125	0.081354242720258	0.0477346256105167	0.120368073925078	no	no	no
ATAC_peak_138559	chr3	87411098	87411598	4.78129471303029	0.142761224373104	0.0672439016162775	0.097548807062786	0.0685815369490809	0.111120647836507	no	no	no
ATAC_peak_93427	chr17	9387375	9387875	1.7788147162923	0.0845010060512516	0.0311944458325417	0.0133793470436077	0.0647602418236847	0.034405553721435	no	no	no
ATAC_peak_57237	chr13	23024666	23025166	5.19363674143236	0.0727444847543671	0.0564402730262569	0.0751808574207987	0.0346286409249132	0.0565590583674964	no	no	no
ATAC_peak_69445	chr14	45769343	45769843	3.20779146617144	0.0849735184564855	0.0858079983153244	0.162994106860418	0.0844374192857354	0.0747144800614911	no	no	no
ATAC_peak_98442	chr17	45628175	45628675	4.35269427195363	-0.0154344266539618	-0.00955294820303433	0.118565185913236	0.0197318327051497	0.0984806787677578	no	no	no
ATAC_peak_84896	chr15	101844937	101845437	4.1940313073597	0.080437265300806	0.0556568702853414	0.0600178114281436	0.0914729835798183	0.01048425870023	no	no	no
ATAC_peak_231854	chrX	105923984	105924484	4.01074779969144	0.0681659797268599	0.0550893467735143	0.0171599552528567	0.0508723309405084	0.0696973173858042	no	no	no
ATAC_peak_219088	chr9	40684935	40685435	2.92812524749696	0.0141334896031001	-0.00437908051209461	0.0407615241751794	0.0432229104100746	-0.00990947201181546	no	no	no
ATAC_peak_88617	chr16	31008220	31008720	3.42746962489313	0.0858145237856175	0.0519001296312054	0.0782447836049573	0.103762148324633	0.0808769823572558	no	no	no
ATAC_peak_151409	chr4	112057062	112057562	2.60080067253744	0.0612550251069786	0.0220968219690761	0.115203755129879	0.099518932023773	0.0887568684362534	no	no	no
ATAC_peak_178044	chr6	48622056	48622556	4.62800171988791	0.131700478946544	0.0838883180134995	0.0460951399795697	0.0603147612348942	0.0623709159705613	no	no	no
ATAC_peak_168933	chr5	116381065	116381565	3.63937700654495	0.0536092383335609	0.0791695250833233	0.119569137867387	0.0882612770908903	0.0744783362144292	no	no	no
ATAC_peak_171896	chr5	134502162	134502662	4.31309079937371	0.0814160660848344	0.0791556814164034	0.118977665344735	0.121866138647794	0.122267003104341	no	no	no
ATAC_peak_90897	chr16	64858250	64858750	2.70620249595964	0.0675091212016286	0.0386816912394447	0.106986826331684	-0.00549098848501598	0.018094723583079	no	no	no
ATAC_peak_93539	chr17	10377583	10378083	5.03220628212846	0.0520262600673877	0.0830351746751301	0.0706458366344622	0.0646197398179962	0.0609138242679907	no	no	no
ATAC_peak_66301	chr14	8551184	8551684	3.88315037832712	0.104770584231925	0.0633698499741596	0.0515320201356818	0.0553512409399431	0.0268259784193005	no	no	no
ATAC_peak_201918	chr8	4708506	4709006	5.25301623864734	0.0965422259377539	0.0683027986719296	0.106763193226541	0.0919209709573612	0.106579620789528	no	no	no
ATAC_peak_3494	chr1	46649294	46649794	4.01012844317794	0.110237900982881	0.0773701811524398	0.0792760977052433	0.0590946132136838	0.0912519217167365	no	no	no
ATAC_peak_209269	chr8	83757433	83757933	4.00327378286623	0.0588977795588536	0.0590967066653957	0.0644216109719385	0.0471082309131281	0.0973458737105647	no	no	no
ATAC_peak_34833	chr11	53196227	53196727	2.57791291848677	0.0401544000217656	0.12086731060218	0.0700182297411573	0.108341954436625	0.0389529268700728	no	no	no
ATAC_peak_197026	chr7	107685859	107686359	3.82387933843404	0.0401884742057961	0.0703852608770873	0.0424888264479263	0.0792741762465909	0.103974042390358	no	no	no
ATAC_peak_172509	chr5	136702292	136702792	5.13924117172431	0.110433574980097	0.0960471903996116	0.0443513545938901	0.0741217893916283	0.072309088073899	no	no	no
ATAC_peak_30692	chr11	3736200	3736700	2.07608301390596	0.0382178917545187	0.0216658819732795	0.022319530868386	0.0483573329622409	0.000754294939724303	no	no	no
ATAC_peak_75283	chr14	120000985	120001485	2.81138952167974	0.104624388521832	0.0350679576395454	0.093445580525841	0.0805742445652253	0.069364295610726	no	no	no
ATAC_peak_62632	chr13	75696179	75696679	4.04235837912869	0.113766532265883	0.0734503113454507	0.108831669229975	0.0893611363720816	0.0796034517640132	no	no	no
ATAC_peak_145543	chr4	13806108	13806608	6.04280594450235	0.0640387622728393	0.10496180011278	0.128664286612607	0.059748236042719	0.102884058951883	no	no	no
ATAC_peak_190891	chr7	34036405	34036905	3.16223413283522	0.0884097771583199	0.0810281502189158	0.110954136827063	0.0714546691907246	0.120820673671964	no	no	no
ATAC_peak_140612	chr3	100722262	100722762	3.19613526993193	0.0287882388455375	0.0530396732192824	0.0439622325163187	0.0670657159574995	0.027262141228159	no	no	no
ATAC_peak_20498	chr10	26638028	26638528	4.47119500152758	0.0555391964368849	0.0868997901024397	0.0837428155273878	0.0632041788794754	0.098623289524705	no	no	no
ATAC_peak_202951	chr8	15034381	15034881	4.99897513815238	0.0970859263948406	0.027221876939101	0.131531377439217	0.139255307774048	0.133532441472988	no	no	no
ATAC_peak_217421	chr9	21121596	21122096	4.18194571574278	0.126988272723834	0.0822779810364576	0.0638835299439227	0.0770018784135884	0.0678844810950035	no	no	no
ATAC_peak_85790	chr16	6283900	6284400	2.9931422644109	0.070160008549362	0.051163964469522	0.0552767352309018	0.0932919535707162	0.0701826590258017	no	no	no
ATAC_peak_50950	chr12	74808156	74808656	2.94018743147489	0.147531155198416	0.108513255953122	0.146543359147127	0.064593414314294	0.136293143712894	no	no	no
ATAC_peak_131196	chr2	164004400	164004900	4.01331089906207	0.0101864124705833	0.0193163905928477	0.0743407767806693	0.0240669436709243	0.0155798499745919	no	no	no
ATAC_peak_78217	chr15	39404550	39405050	2.45151163303253	0.00179161534486476	0.000431474447266861	0.0240722271170525	-0.0256935046938955	0.0311744465932957	no	no	no
ATAC_peak_220263	chr9	48313227	48313727	3.35654459864082	0.021791870595671	0.0509452864673152	0.0695857912224308	0.0389548798397537	0.0875717139582761	no	no	no
ATAC_peak_94134	chr17	17739176	17739676	4.62625512079173	0.121819991816623	0.115695096961675	0.12656029755533	0.0873495956698113	0.112442723603763	no	no	no
ATAC_peak_224014	chr9	77939254	77939754	3.44381846340468	0.034971809885254	0.0491935088665196	0.0494456899525871	0.0451682724974386	0.0682069779236532	no	no	no
ATAC_peak_227793	chr9	115361151	115361651	3.83651163259367	0.0697542606223809	0.0215746675706935	0.217434936296536	0.0670594326293614	0.137239510413808	no	no	no
ATAC_peak_208634	chr8	78068111	78068611	5.47932192350502	0.0494410184766572	0.0817832379944869	0.177086225479308	0.043304566129828	0.174521034050763	no	no	no
ATAC_peak_132416	chr2	168733828	168734328	4.26176235329417	0.0546144241060731	0.058730651526532	0.0826268296250768	0.0762398949365276	0.0864879375640183	no	no	no
ATAC_peak_119156	chr2	28432862	28433362	5.38583226863267	0.115929118933903	0.0991996696621866	0.0741946395624967	0.0726959947429686	0.0522613231689231	no	no	no
ATAC_peak_12851	chr1	152413098	152413598	4.45259352164209	0.062635570841792	0.0947542216008159	0.122057663051874	0.0505320777790915	0.136119533613225	no	no	no
ATAC_peak_65699	chr13	113745400	113745900	5.66335370093491	0.0629702457090872	0.0925247303589454	0.104157769855154	0.0416403196362467	0.0866499508891238	no	no	no
ATAC_peak_224742	chr9	89909787	89910287	4.9186803755065	0.0146783587200157	0.0388799655519361	0.0396158964883415	0.0341046385789503	0.0527305143665418	no	no	no
ATAC_peak_20800	chr10	33797525	33798025	4.64788352620362	0.0867881592947132	0.0590786163888695	0.0753325748160036	0.0589881293540983	0.0638368296733552	no	no	no
ATAC_peak_201765	chr8	3890820	3891320	2.32737566625798	0.0789265345375537	0.0602458105954921	0.0715780390249932	0.0229709274171022	0.0667415477206667	no	no	no
ATAC_peak_79103	chr15	58241898	58242398	2.89553979348138	0.0827516137754853	0.0684100129503186	0.0320397645015788	0.0308292115628473	0.00164141628220711	no	no	no
ATAC_peak_8989	chr1	108806561	108807061	2.81117269558228	0.0814710400768844	0.0579564969932138	0.00705975920453435	0.0737985935176279	-0.0228018295037624	no	no	no
ATAC_peak_198077	chr7	116991288	116991788	4.9721747961699	0.0522962963280141	0.0815861616781689	0.180889191243733	0.0899697069397567	0.137934393957493	no	no	no
ATAC_peak_5265	chr1	65815266	65815766	1.41376178545452	0.108282696626468	0.0803768471538741	0.0990205469018311	0.0941784398221318	0.0476244612231296	no	no	no
ATAC_peak_146506	chr4	38519055	38519555	5.01774331169311	0.10062634761357	0.125564890241524	0.0467720825620818	0.0425337364628462	0.0679711981643363	no	no	no
ATAC_peak_22532	chr10	59295437	59295937	4.12623188541626	0.0549043726369	0.0591245685711033	0.0187155800117924	0.0873452419323539	0.0627459008088663	no	no	no
ATAC_peak_94081	chr17	17196088	17196588	3.77497473788927	0.0765415539663851	0.0975749011527923	0.131783808614052	0.0693532466031726	0.0752473814311407	no	no	no
ATAC_peak_201953	chr8	5859398	5859898	3.81488374743862	0.0819412998322355	0.1047119513871	0.0944869609564422	0.0592161946604751	0.0834152334117625	no	no	no
ATAC_peak_62619	chr13	75488263	75488763	3.01882621010327	0.129862774223229	0.0962253831058786	0.0844369471469328	0.0632543097678237	0.158471415561266	no	no	no
ATAC_peak_56428	chr13	13860320	13860820	1.89224335831803	0.0840075635278821	0.124787328144802	0.0617846683899253	0.0662743109615838	0.0630602317443841	no	no	no
ATAC_peak_180076	chr6	75643935	75644435	4.6440894217122	0.0952877520114783	0.0735747269912542	0.100606360679571	0.0576560871475271	0.119448791937731	no	no	no
ATAC_peak_138310	chr3	85397777	85398277	4.60611467826619	0.0804021379736049	0.0863399201475998	0.0684584130359195	0.0579415484184595	0.031975532089106	no	no	no
ATAC_peak_2125	chr1	35257441	35257941	3.98383564520517	0.120962090671665	0.133086945778857	0.114838522648586	0.0865539290650793	0.0442061956483846	no	no	no
ATAC_peak_26898	chr10	90380756	90381256	4.2939348541112	0.0986847248094691	0.0959382602934238	0.13768558740552	0.0930154053323233	0.0760063211622053	no	no	no
ATAC_peak_121634	chr2	51945768	51946268	1.95090976339773	0.0492296524274013	0.0523222151365136	0.0110577957250629	0.0849947333045713	-0.0134361438614029	no	no	no
ATAC_peak_86065	chr16	9106254	9106754	2.34266335925933	0.0511628311764214	0.0229797039490189	0.123772044973702	0.0326822187520272	0.0506450250793099	no	no	no
ATAC_peak_175059	chr5	150741878	150742378	2.49833420271064	-0.0268939969785689	0.0700482881833403	0.0796541028163128	0.0756552756021092	0.0698196952950618	no	no	no
ATAC_peak_9074	chr1	112778565	112779065	3.40964326786229	0.041757761727802	0.0870167287751581	0.177327519941033	0.0476779759985607	0.132884921271291	no	no	no
ATAC_peak_134121	chr3	7142065	7142565	3.73434179443091	0.0374582561435039	0.0714508690449183	0.0891505968157504	0.0416774910315896	0.0945166576558459	no	no	no
ATAC_peak_42789	chr11	101610646	101611146	4.30878107053571	0.0504438586626344	0.0238804318228299	0.098565294521844	0.0867157691313355	0.0721236995390516	no	no	no
ATAC_peak_201915	chr8	4707842	4708342	3.37703663019184	0.0812832062736492	0.0890818246169031	0.101057965933922	0.0801137501069203	0.08553330535488	no	no	no
ATAC_peak_172837	chr5	138005979	138006479	2.94406709423371	0.0538002614430173	0.0349499874669039	0.0518372623509373	0.0812778030514568	0.0672851066678062	no	no	no
ATAC_peak_59289	chr13	45239905	45240405	2.51694631604016	0.0294353598195948	0.0512488384543826	-0.0121575998864458	0.0575518573061819	0.0210062479323593	no	no	no
ATAC_peak_216442	chr9	7816289	7816789	2.79047188702934	0.0287269020291697	0.0250258180163147	0.0145913344292202	0.0495967705347691	0.0165443396432348	no	no	no
ATAC_peak_10110	chr1	128089339	128089839	2.43317531142737	0.0991503146721384	0.0631258624037331	0.109877870245702	0.0816079877712465	0.0773531641458933	no	no	no
ATAC_peak_104031	chr18	20720219	20720719	4.01329022479144	0.0987730170895744	0.0396721993388112	0.143029882288705	0.0512847678140749	0.0862790103573204	no	no	no
ATAC_peak_185362	chr6	129086000	129086500	3.61353014859438	0.109929433394688	0.0670107151159549	0.107188008597378	0.0628554072960619	0.0962766588969953	no	no	no
ATAC_peak_101142	chr17	74138456	74138956	3.72604516203207	0.0926041682956646	0.0866534426173748	0.148795485676699	0.0846711554818537	0.13404599827389	no	no	no
[truncated: 231,402 more rows]
