# Supplementary material for: Morc3 silences endogenous retroviruses by enabling Daxx-mediated histone H3.3 incorporation
Source: Nat Commun. 2021 Oct 14;12:5996. doi: 10.1038/s41467-021-26288-7 (PMC8516933; doi:10.1038/s41467-021-26288-7)
Supplement: Supplementary file 12 — Source Data [file 41467_2021_26288_MOESM12_ESM.zip › Source_data_folder/FigS05C_Venn_diagramm_enhancer_ERV_annotaion_Morc3_peaks.txt]

id	Enhancer.annotation	ERV.annotation
Morc3_peak_1003	yes	yes
Morc3_peak_1033	no	yes
Morc3_peak_1060	yes	yes
Morc3_peak_1068	no	yes
Morc3_peak_1071	no	yes
Morc3_peak_1073	no	no
Morc3_peak_1093	no	yes
Morc3_peak_1097	no	yes
Morc3_peak_1103	yes	yes
Morc3_peak_1113	yes	yes
Morc3_peak_1121	yes	yes
Morc3_peak_1134	no	yes
Morc3_peak_1138	yes	yes
Morc3_peak_1185	no	no
Morc3_peak_1186	no	no
Morc3_peak_1187	no	yes
Morc3_peak_119	no	yes
Morc3_peak_12	no	yes
Morc3_peak_1207	yes	yes
Morc3_peak_1244	no	yes
Morc3_peak_1252	no	yes
Morc3_peak_1264	no	yes
Morc3_peak_1282	no	yes
Morc3_peak_1292	no	yes
Morc3_peak_1295	yes	yes
Morc3_peak_13	no	yes
Morc3_peak_1303	yes	yes
Morc3_peak_1305	yes	yes
Morc3_peak_1334	no	yes
Morc3_peak_1336	yes	yes
Morc3_peak_134	no	yes
Morc3_peak_1343	no	yes
Morc3_peak_1350	no	yes
Morc3_peak_1373	no	yes
Morc3_peak_1381	no	yes
Morc3_peak_1384	no	no
Morc3_peak_14	yes	yes
Morc3_peak_1426	yes	yes
Morc3_peak_1436	no	yes
Morc3_peak_1439	no	yes
Morc3_peak_1445	yes	yes
Morc3_peak_1453	no	yes
Morc3_peak_1478	yes	yes
Morc3_peak_1486	yes	yes
Morc3_peak_1489	no	yes
Morc3_peak_1491	no	yes
Morc3_peak_1493	no	yes
Morc3_peak_153	no	yes
Morc3_peak_1534	no	yes
Morc3_peak_1561	no	yes
Morc3_peak_1562	no	yes
Morc3_peak_1592	no	yes
Morc3_peak_1593	no	yes
Morc3_peak_160	no	yes
Morc3_peak_1605	no	yes
Morc3_peak_1624	no	yes
Morc3_peak_1641	no	yes
Morc3_peak_1642	yes	yes
Morc3_peak_1659	no	yes
Morc3_peak_1663	no	yes
Morc3_peak_1680	no	yes
Morc3_peak_1701	no	yes
Morc3_peak_1716	no	yes
Morc3_peak_1719	no	yes
Morc3_peak_1720	yes	yes
Morc3_peak_1741	yes	no
Morc3_peak_1742	yes	yes
Morc3_peak_1782	no	yes
Morc3_peak_1794	no	yes
Morc3_peak_18	no	yes
Morc3_peak_180	yes	yes
Morc3_peak_1825	yes	no
Morc3_peak_183	yes	yes
Morc3_peak_1830	yes	yes
Morc3_peak_1836	no	yes
Morc3_peak_1855	yes	no
Morc3_peak_1886	yes	no
Morc3_peak_1888	no	yes
Morc3_peak_195	no	yes
Morc3_peak_1951	no	yes
Morc3_peak_1963	no	yes
Morc3_peak_1965	no	yes
Morc3_peak_1966	no	yes
Morc3_peak_1975	no	yes
Morc3_peak_1976	no	yes
Morc3_peak_199	no	yes
Morc3_peak_2048	no	yes
Morc3_peak_2064	yes	no
Morc3_peak_2069	yes	yes
Morc3_peak_2085	no	no
Morc3_peak_210	no	yes
Morc3_peak_2102	no	yes
Morc3_peak_2108	no	no
Morc3_peak_2120	no	yes
Morc3_peak_2152	no	yes
Morc3_peak_2164	no	yes
Morc3_peak_218	no	yes
Morc3_peak_2214	no	yes
Morc3_peak_2222	no	yes
Morc3_peak_2254	yes	no
Morc3_peak_2256	yes	yes
Morc3_peak_2266	yes	no
Morc3_peak_2267	no	yes
Morc3_peak_2282	yes	no
Morc3_peak_2304	no	yes
Morc3_peak_2326	yes	yes
Morc3_peak_2330	yes	yes
Morc3_peak_2331	yes	yes
Morc3_peak_2371	no	yes
Morc3_peak_2375	yes	yes
Morc3_peak_2383	no	yes
Morc3_peak_2386	yes	no
Morc3_peak_2410	no	yes
Morc3_peak_2425	yes	yes
Morc3_peak_2434	no	yes
Morc3_peak_2456	no	yes
Morc3_peak_2473	no	yes
Morc3_peak_2474	yes	yes
Morc3_peak_2488	yes	yes
Morc3_peak_250	no	yes
Morc3_peak_2534	yes	yes
Morc3_peak_2552	no	yes
Morc3_peak_2564	no	yes
Morc3_peak_2589	no	yes
Morc3_peak_2597	yes	yes
Morc3_peak_285	no	yes
Morc3_peak_308	no	yes
Morc3_peak_310	no	yes
Morc3_peak_319	no	yes
Morc3_peak_334	no	yes
Morc3_peak_359	no	yes
Morc3_peak_365	yes	yes
Morc3_peak_394	no	yes
Morc3_peak_397	no	yes
Morc3_peak_408	no	yes
Morc3_peak_494	yes	yes
Morc3_peak_5	no	yes
Morc3_peak_502	yes	yes
Morc3_peak_505	no	yes
Morc3_peak_528	no	yes
Morc3_peak_530	no	yes
Morc3_peak_537	no	yes
Morc3_peak_553	no	yes
Morc3_peak_558	no	yes
Morc3_peak_574	no	yes
Morc3_peak_588	no	yes
Morc3_peak_653	no	yes
Morc3_peak_66	no	yes
Morc3_peak_676	no	yes
Morc3_peak_686	no	yes
Morc3_peak_697	no	yes
Morc3_peak_698	no	yes
Morc3_peak_708	no	yes
Morc3_peak_750	no	yes
Morc3_peak_763	yes	yes
Morc3_peak_77	yes	yes
Morc3_peak_798	no	yes
Morc3_peak_829	no	yes
Morc3_peak_857	no	yes
Morc3_peak_859	no	yes
Morc3_peak_862	no	yes
Morc3_peak_869	no	yes
Morc3_peak_875	no	yes
Morc3_peak_876	no	yes
Morc3_peak_88	no	yes
Morc3_peak_889	yes	no
Morc3_peak_905	no	yes
Morc3_peak_91	yes	yes
Morc3_peak_911	no	yes
Morc3_peak_913	no	yes
Morc3_peak_917	no	yes
Morc3_peak_920	no	yes
Morc3_peak_949	no	yes
Morc3_peak_952	yes	yes
Morc3_peak_963	yes	yes
Morc3_peak_992	no	yes
