# Supplementary material for: Morc3 silences endogenous retroviruses by enabling Daxx-mediated histone H3.3 incorporation
Source: Nat Commun. 2021 Oct 14;12:5996. doi: 10.1038/s41467-021-26288-7 (PMC8516933; doi:10.1038/s41467-021-26288-7)
Supplement: Supplementary file 12 — Source Data [file 41467_2021_26288_MOESM12_ESM.zip › Source_data_folder/FigS13A_H33_on_Morc3_peaks.txt]

Genotype	Sample	Counts	Average.counts	SD
wt	wt_rep1	2.38273657289003	2.28980635732554	0.131423171205552
wt	wt_rep2	2.19687614176105	2.28980635732554	0.131423171205552
Morc3 ko	Morc3 ko_rep1	0.491023017902813	0.51195652173913	0.029604445033309
Morc3 ko	Morc3 ko_rep2	0.532890025575448	0.51195652173913	0.029604445033309
res	res	2.41765801972963	2.41765801972963	NA
ATP.h	ATP.h	0.529046401169163	0.529046401169163	NA
ATP.b	ATP.b	0.601874314943369	0.601874314943369	NA
CW	CW	0.573058092802338	0.573058092802338	NA
SUMO	SUMO	0.729780781877969	0.729780781877969	NA
dN	dN	0.565560833028864	0.565560833028864	NA
