# Supplementary material for: Morc3 silences endogenous retroviruses by enabling Daxx-mediated histone H3.3 incorporation
Source: Nat Commun. 2021 Oct 14;12:5996. doi: 10.1038/s41467-021-26288-7 (PMC8516933; doi:10.1038/s41467-021-26288-7)
Supplement: Supplementary file 12 — Source Data [file 41467_2021_26288_MOESM12_ESM.zip › Source_data_folder/Fig6B_Panther_protein_class.txt]

PP.class	variable	value
nucleic acid binding protein (PC00171)	Mm	3.85358185492926
nucleic acid binding protein (PC00171)	Morc3	20.5394190871369
translational protein (PC00263)	Mm	1.29350999326297
translational protein (PC00263)	Morc3	10.3734439834025
RNA binding protein (PC00031)	Mm	2.76218279811363
RNA binding protein (PC00031)	Morc3	13.6929460580913
ribosomal protein (PC00202)	Mm	0.714125308780597
ribosomal protein (PC00202)	Morc3	7.05394190871369
RNA processing factor (PC00147)	Mm	0.893779474511565
RNA processing factor (PC00147)	Morc3	7.46887966804979
RNA splicing factor (PC00148)	Mm	0.565910622052549
RNA splicing factor (PC00148)	Morc3	6.22406639004149
DNA binding protein (PC00009)	Mm	1.07792499438581
DNA binding protein (PC00009)	Morc3	6.63900414937759
chaperone (PC00072)	Mm	0.332360206602291
chaperone (PC00072)	Morc3	4.149377593361
chromatin/chromatin-binding, or -regulatory protein (PC00077)	Mm	0.826409162362452
chromatin/chromatin-binding, or -regulatory protein (PC00077)	Morc3	4.35684647302905
chaperonin (PC00073)	Mm	0.0583876038625646
chaperonin (PC00073)	Morc3	1.6597510373444
translation factor (PC00223)	Mm	0.426678643611049
translation factor (PC00223)	Morc3	2.9045643153527
translation initiation factor (PC00224)	Mm	0.269481248596452
translation initiation factor (PC00224)	Morc3	1.86721991701245
histone (PC00118)	Mm	0.296429373456097
histone (PC00118)	Morc3	1.86721991701245
histone modifying enzyme (PC00261)	Mm	0.238041769593532
histone modifying enzyme (PC00261)	Morc3	1.6597510373444
