# Supplementary material for: Morc3 silences endogenous retroviruses by enabling Daxx-mediated histone H3.3 incorporation
Source: Nat Commun. 2021 Oct 14;12:5996. doi: 10.1038/s41467-021-26288-7 (PMC8516933; doi:10.1038/s41467-021-26288-7)
Supplement: Supplementary file 12 — Source Data [file 41467_2021_26288_MOESM12_ESM.zip › Source_data_folder/Fig7D_RES_H3.3_changes_on_ERVs_RepEnrich.txt]

repeatName	baseMean	log2FoldChange	lfcSE	stat	pvalue	padj
IAPLTR1a_Mm	11324.488507825	-0.223272039997205	0.0808294628416927	-2.08710342128985	0.0368787868769832	0.673785403482179
MLT1I-int	346.650041609484	-0.220754986227745	0.168630117116582	-1.27508824392557	0.202278009943005	NA
IAPLTR1_Mm	6950.83583924826	-0.196919899522093	0.0879872246641304	-1.60056911417702	0.109472387631404	0.806580560734039
MER52-int	918.774107554746	-0.169471339001271	0.139131238004771	-1.26093739649735	0.207331403323083	NA
RNERVK23-int	884.053512903945	-0.161757615041191	0.140890359864275	-1.01748935005518	0.308920696062325	NA
RLTR17D_Mm	11205.3988747329	-0.153346046964458	0.0711495152017676	-2.16385764773423	0.030475276213751	0.632427565033575
MamRep1151	1660.40669185457	-0.153277196739261	0.12024728783195	-1.27361046345	0.202801502142205	NA
MER34B-int	407.70518920814	-0.151540829681725	0.164278001911185	-0.933811115017355	0.350401334974411	NA
IAPEY3C_LTR	1940.61273360708	-0.145596597767313	0.11299534787721	-0.877074133053632	0.380446373454442	NA
MYSERV-int	14536.7605193054	-0.143894929030382	0.0668454457852669	-2.15671221685163	0.0310280944980745	0.632427565033575
LTR80B	424.373234587967	-0.142760353035469	0.163359727659835	-0.857673120552086	0.391072986447249	NA
MER95	202.344585075437	-0.136177020441904	0.172137328733709	-0.793219320358729	0.427650052922509	NA
MER67D	1831.69367258915	-0.128599090245113	0.114171037881658	-1.13249791965775	0.2574251585044	NA
MTE2a-int	3732.48704205362	-0.123860187293314	0.0913196062971315	-1.35770045411305	0.174558752653255	0.833418384922048
ERVB4_1B-I_MM	13325.2114951257	-0.123689753159144	0.0846582530038285	-1.20623884708514	0.227725409289502	0.891008312665976
MER92-int	1672.13794879367	-0.123337243865807	0.117732595133679	-1.002383137809	0.316158582932491	NA
RLTR46A	307.503632014264	-0.121996760184706	0.16962449399859	-0.0119122303739299	0.99049564008051	NA
MYSERV16_I-int	25793.4812062257	-0.121889818662264	0.0639753430748079	-1.90198584906856	0.0571730046241031	0.683113309748008
LTR37-int	1276.86593813998	-0.120565813810405	0.127011922329624	-0.968904260762164	0.332592959413289	NA
RLTR10F	3716.81688763575	-0.119645325228034	0.0945776424798169	-0.865657616352206	0.386677949244204	0.967631937809856
RMER6-int	3687.26226107083	-0.114928300355587	0.101183042637508	-1.12567305920529	0.26030393119395	0.926154220311574
MamRep605	2576.23935698547	-0.114008798810912	0.102732269426341	-1.13801783205629	0.255113036355458	0.919155069463646
ERVL-int	5691.51574109457	-0.113141562731674	0.0785501301106782	-1.44819902866721	0.147561396176577	0.833418384922048
MER76-int	71.682590073437	-0.111020219310315	0.151037132952483	-0.923219984237647	0.355892576494478	NA
MER4B-int	348.273597030057	-0.109812763692716	0.167854141247645	-0.644818375401005	0.519044892491171	NA
IAPEY_LTR	4929.47821624434	-0.109113071148142	0.090886591956109	-0.633166615031554	0.526624844505598	0.967631937809856
MER70B	1286.46278244911	-0.107949769181967	0.12582681781918	-0.857540605951046	0.391146183614181	NA
LTRIS4B	690.091607008693	-0.107706106995448	0.148557032078772	-0.41263210092775	0.679876178518891	NA
RLTR10E	2753.43702446772	-0.10751608586813	0.0989837900378263	-0.597304145209003	0.550304337441887	0.967631937809856
ERVB4_3-LTR_MM	574.258041210362	-0.105949965947796	0.155296204387502	-0.668061685277554	0.504094217875374	NA
ERVB2_1-I_MM	970.347726605378	-0.10349153734596	0.139472494101143	-0.704065172534548	0.48139218790689	NA
MLT1F2-int	399.864857428068	-0.102908191950679	0.16451642200824	-0.59121235747412	0.554378143873949	NA
LTR87	1227.13307927392	-0.101993420261968	0.129092436345284	-0.787903494746899	0.430753156833489	NA
IAPLTR2_Mm	13466.7433700835	-0.101296191197248	0.073166586508366	-0.835867307372655	0.403229556114478	0.967631937809856
MLT1G3-int	404.503612997513	-0.101115793176371	0.164510302567264	-0.609394455584746	0.542263012035486	NA
RLTR19A	1517.7191963769	-0.100710827885818	0.120862587173297	-0.832037911077551	0.405387545934578	NA
MLTR18A_MM	3134.81268457818	-0.10037483234428	0.0981090523325305	-0.983915693704733	0.325156966664764	0.967631937809856
IAPLTR2b	11341.6661388642	-0.0990728891598809	0.0754336403081048	-0.778707585845939	0.436151986499109	0.967631937809856
IAPEY5_LTR	1006.46288061822	-0.0990530309252597	0.134955939521433	-0.215205374518376	0.829607200839736	NA
SRV_MM-int	1181.26082486194	-0.09813322334684	0.130610818927566	-0.731955822589615	0.464195532414182	NA
ERV3-16A3_I-int	4408.1667176623	-0.0980959906692682	0.0847381225337709	-1.16018294057133	0.245974331073434	0.918666562462106
RLTR44-int	5096.7334897809	-0.0964604215595792	0.080594660612637	-0.672243791191539	0.501428506841598	0.967631937809856
LTR68	587.341161051437	-0.0963209923885887	0.154807560114651	-0.6265740491005	0.530938483565885	NA
EUTREP16	323.543239795569	-0.0958249630516833	0.168621742486737	-0.443820002263666	0.657172725744497	NA
RLTR22_Mur	19805.1175258401	-0.0949981372613004	0.0684467057276595	-1.38470727973136	0.166141992219115	0.833418384922048
MamGypsy2-LTR	433.014829586036	-0.0942113113476137	0.1652646906504	-0.583515731108637	0.559546170243201	NA
LTR69	306.12045561014	-0.0937587367856626	0.169729768996509	-0.602497504112592	0.546843024072016	NA
MLT1J1-int	357.2018232647	-0.0934820608347685	0.167398882338768	-0.525268180554376	0.599396773918188	NA
MLTR25C	4946.55344129118	-0.0922765829512527	0.0874704056330099	-1.05618976332219	0.290881526636748	0.967631937809856
MurERV4_19-int	10941.6490781729	-0.0918975807750418	0.0733142362162919	-1.26047442711142	0.207498267452573	0.882347460047896
MTE2b-int	5723.81100774521	-0.0875833519484239	0.0782415240239373	-1.11612873844369	0.264367032299106	0.927039342485667
MER110-int	170.911633084903	-0.0871428244703567	0.171307394194377	-0.66129760159421	0.508421479279975	NA
MYSERV6-int	36872.7451367188	-0.0866016587498446	0.0582440006668207	-1.49476000166608	0.134977088624085	0.829270038200306
MERVL-int	16594.4223991206	-0.0863669843874677	0.0610771703578884	-1.42821356882229	0.153230396263666	0.833418384922048
IAPLTR2a	9217.7099479909	-0.0861959466275059	0.0826290387082229	-0.423360860975408	0.672031996203125	0.967631937809856
MLTR31E_MM	1305.90458314942	-0.0859989697098208	0.12504868100701	-0.670978790113133	0.502234041316872	NA
RLTR12F	250.02327547396	-0.0858664427864169	0.171673541513652	-0.483295906006871	0.628885646531914	NA
MLT1O-int	27.7289616370075	-0.0833223727650478	0.115148565852509	-0.66578466703315	0.505548746771535	NA
MamRep1527	1703.29067281902	-0.0823330342393356	0.115734613043884	-0.707058194071058	0.479530314404907	NA
IAPEY2_LTR	8493.96501150517	-0.081972713418607	0.0814776048787393	-0.483746832296246	0.628565552093722	0.967631937809856
ERVL-E-int	5921.77651993445	-0.081219238764046	0.0778564091311759	-1.04901025095952	0.29417340046864	0.967631937809856
LTR86C	465.120408840826	-0.0796996351065305	0.162976734331866	-0.510309371857033	0.609834737998282	NA
EUTREP15	234.275851694234	-0.0788081702680943	0.172045446166204	-0.63326500569274	0.52656060146446	NA
LTR103b_Mam	228.331551611029	-0.07873438214762	0.172111299368914	-0.529502994200086	0.596456567900827	NA
HERVL74-int	457.526556554441	-0.0787241169214466	0.161598663975181	-0.568111084810857	0.569959541407784	NA
IAPEY3_LTR	3364.60968665631	-0.0784865554869787	0.0936953500955024	-0.400454204467058	0.688822007293295	0.967631937809856
MamGypsy2-I	1491.23909014081	-0.0778900509360483	0.119856764428512	-0.622909974710586	0.533343682856161	NA
MLT1A0-int	1261.18971642685	-0.0772947662304434	0.127362369084652	-0.618783698262071	0.536058862798179	NA
RLTR1	415.466623596329	-0.0762473310355745	0.165432719114293	0.131142152242154	0.895662856419215	NA
MLT1G1-int	311.237803332578	-0.0759215366208459	0.170042907569475	-0.285708361787763	0.775101499770675	NA
IAPLTR4	2545.38208415215	-0.0756926454383321	0.109830152911779	-0.112133300641061	0.910717713830376	0.983458745286477
MERVL_2A-int	42456.5092000884	-0.0756760171423878	0.0544655098536081	-1.40043088767594	0.161384325942965	0.833418384922048
MLT1F1-int	706.017383665895	-0.0750568367413454	0.150849916687832	-0.446069814974724	0.655546816059054	NA
RLTR10B	2262.28188986758	-0.0735842104688502	0.104428287861543	-0.466383887447247	0.640940742589326	0.967631937809856
MLT1A1-int	881.820954680683	-0.0728264559620847	0.140018308714557	-0.502423546646338	0.615369619161181	NA
LTR77	190.425671850472	-0.0719580485627103	0.171968706818137	-0.501178469284952	0.616245525720548	NA
MLT1E1A	5571.2995237739	-0.0716913255653584	0.0788418571227072	-0.916566813302197	0.359369681332963	0.967631937809856
HERVL40-int	1104.79817777284	-0.0713708993141014	0.132950419038649	-0.518260078571104	0.604276822428987	NA
MLT1D-int	959.913866805657	-0.0688322876610717	0.137062133099857	-0.518529879235495	0.604088618637244	NA
RLTR31_Mur	3017.19199211597	-0.0675302331114108	0.0959899447170665	-0.713055378108899	0.475811489931324	0.967631937809856
IAPLTR2a2_Mm	15687.7561549366	-0.0673156505322483	0.0713096135555521	-0.502440072477207	0.615357996991545	0.967631937809856
RLTR46	271.225169349645	-0.066937819875545	0.170734825556954	0.321533476100045	0.747806147674886	NA
ERVL-B4-int	14404.4120209063	-0.0661386550009766	0.0620311160123253	-1.0844538678672	0.27816361064973	0.95598059727513
RLTR17C_Mm	2625.35621991728	-0.0656754782768136	0.101808627994119	-0.644273338599603	0.51939820122583	0.967631937809856
MER68-int	473.776217076843	-0.0655144440893235	0.162528833921918	-0.345680714489439	0.729582679379423	NA
LTR90B	501.041796814563	-0.0654309516365292	0.15983292270632	-0.46531756099518	0.641704060772023	NA
LTR81	331.587872702269	-0.0651003928313078	0.168411714981102	-0.361452745820577	0.717761023843851	NA
LTR52-int	137.874976484878	-0.0643211997241099	0.168576967226759	-0.465692390968411	0.641435699602728	NA
LTR108d_Mam	120.164966725949	-0.0638705412414521	0.165523203408985	-0.450506484179732	0.652345279800661	NA
RLTR22_Mus	8120.62066280653	-0.0636548631980395	0.0735770750151039	-0.870156008979368	0.384215152823804	0.967631937809856
RLTR13A3	2369.75154597262	-0.0636268833394343	0.109783162008413	-0.486323403218494	0.626737888697977	0.967631937809856
IAPA_MM-int	3805.47874376866	-0.062791379123551	0.0971324703740519	0.179080597986366	0.857874416297024	0.983458745286477
MLT1E1-int	35.6592040571518	-0.0620532783499043	0.124288750812179	-0.266396139315563	0.789934138219372	NA
MLTR31C_MM	2274.51981343239	-0.0607842407264641	0.105799028352431	-0.597780055512101	0.549986700271407	0.967631937809856
IAPEy-int	11857.5958762335	-0.0602788866829124	0.0771188494415959	-0.327625631718372	0.743194739368344	0.972216712674917
RMER3D-int	18728.4611924762	-0.0598519783559299	0.0712911723157989	-0.836859499177333	0.402671548167628	0.967631937809856
RMER6C	39633.8590612733	-0.0582223821659402	0.0610741852318798	-0.923367962936783	0.355815481288062	0.967631937809856
ORR1E-int	13649.8010490428	-0.0580937077792604	0.0632943482393272	-0.927032418612716	0.353909702619319	0.967631937809856
RLTR40	20190.2406709466	-0.0579410842436852	0.0600351189033603	-0.966188850114834	0.333949691122487	0.967631937809856
MurERV4-int	18641.526416918	-0.0575236658772918	0.0636484230433435	-0.906365867442976	0.364742232729445	0.967631937809856
MLTR31F_MM	3556.99732024074	-0.0575082320464115	0.0916564813091491	-0.642985045579147	0.520233803473476	0.967631937809856
LTR108b_Mam	74.0417890049492	-0.0569463191683411	0.153024402257838	-0.326987445342144	0.743677380902862	NA
MMERVK10C-int	29864.4586617572	-0.0562974543907663	0.0667920029748941	-0.585861854536179	0.557968353055711	0.967631937809856
RLTR9C	3231.29994368722	-0.0557891927289431	0.095846827269079	-0.551617135759752	0.581210693633678	0.967631937809856
RLTR19-int	20404.1726510337	-0.0555599130003506	0.0599977543251807	-0.938960882930835	0.347750828378442	0.967631937809856
MER21-int	692.412723821706	-0.0555489430700776	0.152710037110334	-0.459208673611149	0.646084322548584	NA
MLTR31D_MM	3363.62466803517	-0.0555385356696639	0.0918669206465438	-0.523315207465719	0.600754919890782	0.967631937809856
RLTR19C	2610.6764725315	-0.0555209678394113	0.100552925207717	-0.574987840385215	0.565299520691202	0.967631937809856
LTR75B	387.957039386941	-0.0550433784554962	0.165391486975567	-0.368338139441151	0.712621117314877	NA
RLTR19	7549.21218617602	-0.0547474278939975	0.072258753100273	-0.768925156498575	0.441937742367628	0.967631937809856
MER110	639.43008765621	-0.0547101757276105	0.151572309518804	-0.336735068263357	0.736316625013577	NA
MER65D	534.96768398207	-0.0544236606562158	0.157243749416753	-0.369108347449712	0.712046967232198	NA
MamGypLTR2c	456.934351209089	-0.0542195401013525	0.161341382568266	-0.351868118888256	0.724937169543292	NA
MT2_Mm	9925.32373616072	-0.053711015205416	0.0695293344155702	-0.763040218704386	0.445439410564316	0.967631937809856
RLTR10B2	7090.8532170305	-0.0528519438181978	0.0762824313756457	-0.459395085648657	0.64595047666481	0.967631937809856
MER34B	1826.45184952843	-0.0527018160681876	0.113240734341388	-0.461772419186027	0.644244531574237	NA
ETnERV2-int	37643.8589805343	-0.0524089449097	0.0741205583542239	-0.60018038239889	0.548386026299526	0.967631937809856
MER90	1335.90895381114	-0.0522812787374144	0.12759833647275	-0.467232572934201	0.640333491520189	NA
LTR40c	1687.18576387668	-0.0518092210851383	0.116421040394764	-0.458137826557925	0.646853424307668	NA
RLTR13D3A1	7327.50800170485	-0.0515945360437755	0.0765266454639197	-0.696373745109727	0.486194800850012	0.967631937809856
MER90a	3105.76684820702	-0.0515354552994549	0.0977447234079708	-0.556123522435502	0.578126415795294	0.967631937809856
MER89-int	469.443797090452	-0.0512375019715178	0.161452926624044	-0.370666725133475	0.710885777049027	NA
RLTR19B	2556.85428379821	-0.0511343279042415	0.103300947079273	-0.502116580485301	0.615585517696391	0.967631937809856
IAP1-MM_LTR	2580.4756102536	-0.0509198865778887	0.10014566342613	-0.20693267102078	0.836062440919469	0.983458745286477
ERVB5_2-LTR_MM	2229.65707532806	-0.0505682565861272	0.105449537436156	-0.479014091764863	0.631928603720254	0.967631937809856
RMER19C	22398.0709514749	-0.0501778715415196	0.0593337483916918	-0.845920673192384	0.39759699891623	0.967631937809856
RLTR31A_Mm	1407.85103594032	-0.0498094473604982	0.122608180855892	-0.411044320880679	0.681040036168847	NA
ORR1D2-int	13538.2162487567	-0.0494656462902981	0.064523938396148	-0.761808969666554	0.446174026187692	0.967631937809856
MURVY-int	4978.23430399521	-0.0489551479313543	0.0812590432767309	-0.514769757070369	0.606713921185284	0.967631937809856
RLTR10	14403.0712202105	-0.0487704552117849	0.0636583405594202	-0.534688315614471	0.592865402477476	0.967631937809856
ERVB7_3-LTR_MM	3224.38531015034	-0.0487417956113318	0.104340486067435	-0.406911274103073	0.684073155246965	0.967631937809856
MamGypLTR1d	432.757855175792	-0.0481826370731301	0.163047078238697	-0.371044210901459	0.710604602788758	NA
RLTR20C	1784.13542684382	-0.0471178673773395	0.113436366340211	-0.431797126069566	0.6658888684869	NA
MLTR18D_MM	6153.74297663036	-0.0469834212887373	0.0786045294298905	-0.604607331965783	0.545439933820214	0.967631937809856
LTR85a	1143.14574968297	-0.046879430466062	0.135375097760844	-0.367092300761469	0.713550170112816	NA
MLT1J2-int	139.478994165372	-0.0468251697723268	0.16907217087355	-0.249989576011109	0.802595409892965	NA
ERVB3_1-I_MM	2315.47818050679	-0.0464440540208304	0.10761839733044	-0.423405812011391	0.671999205149246	0.967631937809856
ERVB4_1B-LTR_MM	4112.92860488794	-0.0463298309641423	0.0863276269648048	-0.372410901571644	0.709586938446844	0.969678459385426
BGLII_C	574.026728018653	-0.0458710352541477	0.154848812668134	-0.276478414597029	0.782180636424657	NA
MLT-int	4967.61544361602	-0.0452698065420518	0.0833034885434029	-0.544341313007855	0.586206622672141	0.967631937809856
RLTR31D_MM	23392.2417703905	-0.0443107812338823	0.0581357484550589	-0.764984517798158	0.444280763869815	0.967631937809856
MMTV-int	1031.40950695996	-0.0435111815967501	0.133669402913034	-0.218259006972889	0.827227312176357	NA
MMERVK9C_I-int	57795.6729714098	-0.0424976882299303	0.0701770605255501	-0.506580141932434	0.61244944472307	0.967631937809856
RLTR1C	4653.20634291783	-0.0422722685243273	0.0848675436427413	-0.427374866749996	0.669106310514523	0.967631937809856
RLTR31B2	10732.686185966	-0.0422353725487991	0.0672911865204007	-0.638024185736701	0.52345793636198	0.967631937809856
RLTR47_MM	150.01520217838	-0.0418599046622652	0.169730079193179	-0.152189197685598	0.879037713717719	NA
MLTR18C_MM	4902.57628284124	-0.041686469476546	0.084571800145697	-0.517639743544295	0.604709646904875	0.967631937809856
IAPEY5_I-int	5964.0797764641	-0.0405318205670028	0.0839284078992016	-0.0732457118637279	0.941610591244369	0.989550734344292
RLTR31B_Mm	2538.21169415186	-0.0397886130688023	0.102097669753618	-0.410753096523104	0.681253588887584	0.967631937809856
RLTR15	16289.3475217183	-0.0396370222354015	0.0606517563487346	-0.660320635495786	0.509048090466533	0.967631937809856
LTR101_Mam	839.43840935282	-0.0395268407128485	0.142607897745187	-0.275536650336227	0.782903972192512	NA
LTR82B	1439.51238412168	-0.0390553069631683	0.121397163997619	-0.333100627146393	0.739058325998022	NA
MERVK26-int	10103.616932981	-0.0384695869814601	0.0673755078451262	-0.577471386288458	0.56362106266444	0.967631937809856
RLTR13A1	2973.22799227072	-0.0378036209149939	0.107580995952172	-0.25690843824528	0.797249456388886	0.983458745286477
RLTR13A	2185.81216579414	-0.0372788798812503	0.113887418734588	-0.218426715125965	0.827096652359409	0.983458745286477
MER92D	276.246232055856	-0.0359123283614507	0.171197853863412	-0.135210282472029	0.892445617515148	NA
MTA_Mm-int	22334.039334424	-0.035663886069265	0.062554837982792	-0.571811879413132	0.567449428411688	0.967631937809856
LTRIS5	1033.40728547757	-0.035233612494873	0.133464736918149	0.0582204255675004	0.953573051066671	NA
LTR81B	877.390022168666	-0.0346621999864733	0.141986384395202	-0.299624292543624	0.764463752258602	NA
MER110A	871.540078919382	-0.0346588502130104	0.141363640993685	-0.253144729750971	0.800156374900039	NA
IAPLTR3	1183.9452779301	-0.034251508210541	0.130966084513847	-0.132842973597504	0.894317567506232	NA
RLTR21	19983.5488681873	-0.0341383039924497	0.0592911069682179	-0.582580316277218	0.560175859355589	0.967631937809856
MLT2D	7674.53940372278	-0.0341060487660318	0.0718789313444211	-0.468420484624826	0.639483921864731	0.967631937809856
MLT2B1	8843.19496251794	-0.0340988963471763	0.0713041276949449	-0.480928778834696	0.630567118143118	0.967631937809856
RLTR44A	1549.98989270789	-0.0340697242798627	0.120540833258499	0.205586042372794	0.83711428120727	NA
LTR88c	436.998886954067	-0.0338751760803517	0.16289181112335	-0.248796434180199	0.803518249510441	NA
MLT1L-int	79.1884567721393	-0.0338148912228558	0.15474394142081	-0.265606224987597	0.790542490913442	NA
MLT1C2-int	612.171969625307	-0.0336099949202378	0.152960059755428	-0.214450766944948	0.830195556081755	NA
MRLTR33	4487.17560936465	-0.0334061242241452	0.0850109072568067	-0.393840828115377	0.693698559014245	0.968884764243037
RLTR42-int	17568.5828905813	-0.03324370099962	0.0618718787234442	-0.549108889542766	0.582930725009414	0.967631937809856
MLT1G-int	232.351849649008	-0.0326885514127473	0.172063075702359	-0.141563702603144	0.887424639246075	NA
LTR16D	868.968041557419	-0.0324367338563342	0.140784680371371	-0.222406257387887	0.823997641109549	NA
RLTR30E_MM	2979.39987550113	-0.0324303058942244	0.0971659334557493	-0.331896416238997	0.739967476585213	0.972216712674917
LTR86A2	325.361292727459	-0.0324139027075718	0.168732209291638	-0.199259324320047	0.842059895602685	NA
RMER16C	1598.60722328108	-0.032190696948804	0.118038377379618	-0.276532695050608	0.782138951265185	NA
LTR53B	444.142336668245	-0.0320837552676673	0.163535924290615	-0.267659688207488	0.788961282045644	NA
MTE-int	37934.5194347625	-0.0318264051261392	0.054633802917986	-0.589163293599799	0.555751737981525	0.967631937809856
MER74C	562.80443930375	-0.0316277077340533	0.155776696688864	-0.260384113135348	0.794567496302147	NA
RMER16-int	39852.7866769641	-0.0315534724803725	0.0662390886271049	-0.425327791173815	0.670597736952753	0.967631937809856
ERVB5_1-LTR_MM	1080.51834526519	-0.0314294544807002	0.137838195570359	-0.194855062401794	0.845506414794023	NA
MER77B	3169.44413954152	-0.0312759552853613	0.0954834006054702	-0.322981448563395	0.746709291670248	0.972216712674917
MLT1A-int	606.882929984952	-0.030864901946066	0.154458166479312	-0.176555943494355	0.859857202323931	NA
MER67C	3231.54348522785	-0.0308013415083424	0.0948763465279401	-0.336236998187501	0.736692154875802	0.972216712674917
LTR16	4108.00561381073	-0.0306546275607662	0.0876303823197114	-0.364279285451112	0.715649466603787	0.969678459385426
RLTR17B_Mm	87509.0057921137	-0.0298718899428461	0.068063901956141	-0.4197843226988	0.674643018566555	0.967631937809856
MLTR31A_MM	2913.71564551571	-0.0298054250284463	0.0977956637414671	-0.319430938732348	0.749399752993195	0.972216712674917
RLTR43A	16.8429719784768	-0.0297144301819654	0.095910936698954	-0.298437643484785	0.765369161942833	NA
LTR80A	422.727462220561	-0.0296967035864195	0.166005394621535	-0.258099865947582	0.796329835033794	NA
LTR53	1084.37889860371	-0.0289757579532386	0.132648842763566	-0.285030433967352	0.775620825661019	NA
RMER12C	22025.9362115874	-0.0288279574379863	0.0588706543444552	-0.485391874294525	0.627398395246023	0.967631937809856
RMER17C-int	17025.5578212832	-0.0286440205930362	0.0598834361412029	-0.485098938013588	0.627606165351576	0.967631937809856
LTR75_1	29.166256579371	-0.0284784173288019	0.11712677540475	-0.358768386074294	0.719768364561313	NA
RNLTR23	13.4196128893619	-0.0280534004329102	0.0867348095234296	-0.524093094380069	0.600213791393071	NA
MMERVK10D3_LTR	1040.77870410586	-0.0274940801491126	0.133127837131428	0.276573271395847	0.782107790706878	NA
RLTR43C	1637.90827356524	-0.0274056840947554	0.117779664728081	-0.19640152855041	0.844295899949567	NA
RLTR31_Mm	1222.89189190507	-0.0273933996975225	0.129793218439533	-0.242383291760563	0.808483179688223	NA
MLT2F	2891.69394647336	-0.026732234572896	0.098262888061908	-0.272387633597287	0.785323980311976	0.983458745286477
ORR1B1-int	32336.238041975	-0.0264374828383226	0.0581773729750736	-0.457654213301683	0.647200887864496	0.967631937809856
LTR108a_Mam	214.867816683987	-0.0260220170221086	0.172230462657092	-0.160299380157445	0.872645247124661	NA
LTR37A	2779.18320025616	-0.0258225265998613	0.10092397821974	-0.274612889654041	0.783613662427496	0.983458745286477
LTR90A	360.560867049468	-0.0248855049988465	0.167308263195581	-0.0792395546249482	0.936842083446004	NA
RMER6D	15829.2318804013	-0.0247716914463358	0.0674017554922476	-0.346845431321678	0.728707444036285	0.971609925381713
MER57E1	939.573852201046	-0.0228044660064693	0.137944316901651	-0.159764392492985	0.873066674399221	NA
RLTR10C	18098.6244519679	-0.0224176822785582	0.063966104791286	-0.151367619281763	0.879685731183923	0.983458745286477
MTC-int	33395.1641168957	-0.0222717768398029	0.0556763021505906	-0.405953072616703	0.684777081175382	0.967631937809856
RLTR24B_MM	3873.09352726225	-0.021782598337403	0.0883655490922504	-0.257958075811392	0.796439263080102	0.983458745286477
MLT1A0	48469.3714892594	-0.0217511815417156	0.0519739809615398	-0.420866177564326	0.673852804195599	0.967631937809856
BGLII	22807.87027835	-0.0216942947916261	0.0643827535992856	-0.182721395097812	0.855016627516355	0.983458745286477
HERV16-int	1347.5743059643	-0.0211767521741507	0.125713425106889	-0.171182777800896	0.864080048934541	NA
Eutr5	418.183911101628	-0.0209459184757013	0.163704363995257	-0.141902966334025	0.887156651234728	NA
RLTR14	19832.3141183966	-0.0203045857191593	0.0589921647597573	-0.358714499271009	0.719808680486097	0.969678459385426
MTD-int	23533.0501741657	-0.020248718402501	0.058168175600103	-0.349497707792996	0.726715691374135	0.971609925381713
MLT1B-int	779.643829174626	-0.0200887521368598	0.147855703654245	-0.213244331522876	0.831136391817594	NA
MLT1H2	4589.83639149341	-0.019862711731201	0.0837190907589078	-0.238838747866444	0.81123062310517	0.983458745286477
MLT1F-int	3008.8666145676	-0.0197323805114915	0.0956754118314655	-0.197033056064096	0.843801669802001	0.983458745286477
MER129	334.371160419734	-0.0194953950844772	0.168580401539393	-0.139446343971565	0.889097452875595	NA
LTR16E2	1818.73437320955	-0.0193420853380732	0.113074943288733	-0.191833198812848	0.847872864998206	NA
RLTR31M	2164.07089139543	-0.0193345401564756	0.108315313952965	-0.206806010108547	0.836161362232671	0.983458745286477
LTR91	855.977396034823	-0.0192805505963437	0.141503920013102	-0.138950682919157	0.889489120214903	NA
MT-int	3994.85593459915	-0.0192392314560508	0.0911914130170297	-0.209194917602098	0.834296079820369	0.983458745286477
RLTR12H	1916.13389549419	-0.0189579394423178	0.111718085860971	-0.154768345634288	0.877003946995275	NA
BGLII_Mus	5354.93678962264	-0.0187746948058246	0.0823825346363917	-0.124951802537403	0.900561707198923	0.983458745286477
MLT1A	22570.7175636127	-0.0184652685206713	0.0572415647776733	-0.329607195124207	0.741696785244222	0.972216712674917
MTB-int	9677.41669503565	-0.0182166907493235	0.0740776941184097	-0.252464287187141	0.800682214900682	0.983458745286477
RLTR20B2	6674.5640129027	-0.0177205408253651	0.0781062290362412	-0.222250126807141	0.824119174184441	0.983458745286477
MLT1O	3227.99094837446	-0.0175754338118525	0.0961011114664478	-0.197917674190564	0.843109475698638	0.983458745286477
RLTR34D_MM	3503.27257459056	-0.0174109691527635	0.0914391418404393	-0.207444987246916	0.835662351890411	0.983458745286477
RMER3D3	29.6102729588146	-0.0171276695673822	0.117504551302744	-0.129514120152827	0.896950852784283	NA
MLTR31FA_MM	4064.79732271086	-0.0169947199680476	0.0880201993190929	-0.204906860238624	0.837644895249668	0.983458745286477
RMER12	22672.9172244757	-0.016847159214223	0.0578025729204817	-0.291206275881172	0.770893563018877	0.976030363724273
MLTR18_MM	4988.41783226115	-0.0165903761369224	0.0835024049913853	-0.216022555023868	0.828970166261315	0.983458745286477
LTRIS4	1626.23328259558	-0.0164710660168959	0.119840243266528	0.218235213676179	0.827245849693587	NA
RLTR48C	1946.28277868674	-0.0157271358655485	0.11125716466124	-0.112547953809643	0.910388949601447	NA
MER77	3614.7227284503	-0.0157103667987573	0.0912134146598447	-0.188941006633262	0.850139053715454	0.983458745286477
MTEa-int	12854.2930006525	-0.0155349744856886	0.0649039775475304	-0.24654419258663	0.80526099918907	0.983458745286477
MER92C	462.742798859563	-0.0155001504065964	0.161347868935056	-0.163849410109551	0.869849693617056	NA
LTR16D1	453.287064713719	-0.0153924900934171	0.163150268449719	-0.110870582330739	0.911718973649836	NA
MLT2B2	6402.72614386548	-0.0151408298997595	0.075900482665167	-0.197823829053954	0.843182901704094	0.983458745286477
RMER19B2	20757.0318778094	-0.0151342718027789	0.0607654493509116	-0.235084333419426	0.814143278117688	0.983458745286477
LTR16B2	1889.57219015942	-0.0150567149158499	0.112979260650519	-0.138306251824952	0.889998384755414	NA
ORR1D1-int	21119.0259274406	-0.0144993216988398	0.063097318730506	-0.228200893104102	0.819490067159929	0.983458745286477
MLT1H-int	1814.99961455691	-0.0144699796315699	0.113320061249407	-0.164672018704402	0.869202142113287	NA
MER54B	824.682673826325	-0.0141996414670753	0.143279286706317	-0.126743738480533	0.899143226663963	NA
RLTR30D_MM	2521.33762800179	-0.0132456786256283	0.102141338171342	-0.161739983132113	0.871510617072534	0.983458745286477
LTR10_RN	3876.44715784152	-0.0132083219040634	0.0893470889920825	-0.140505825192484	0.88826035031006	0.983458745286477
MLT1K-int	45.6373586630017	-0.0130102455635957	0.13248578192887	-0.0963218582321118	0.92326495144154	NA
ERVB4_3-I_MM	1565.66472149956	-0.0125152080662992	0.118772198846356	-0.0821383686064635	0.934536682455821	NA
MLT2B4	8790.35761491609	-0.0125026460717292	0.0702908919727018	-0.177136226493468	0.85940138720839	0.983458745286477
ORR1F-int	3861.26119778473	-0.0116299143280894	0.0891002804688575	-0.106052023755732	0.915541075892995	0.984740811169988
IAPEY3-int	33347.2468425067	-0.0112843632822807	0.068847772902388	0.297380996762945	0.766175650191152	0.97539498969721
ORR1G	23371.9815740558	-0.0111078806116262	0.0580831245175498	-0.194916930894239	0.84545797946848	0.983458745286477
MER83B-int	37.603407480506	-0.0107570119279975	0.127511540768761	0.0147965318801906	0.988194506438198	NA
MLT1J1	4685.52310773211	-0.0102635338148841	0.0839235579431649	-0.135153278051087	0.892490686775054	0.983458745286477
RLTR31C_MM	6317.19544283519	-0.0101542783026783	0.0763932846451373	-0.156847903993223	0.875364718126331	0.983458745286477
MLT1E3-int	50.1336531477424	-0.00988042020843051	0.135655233709221	-0.159811046364529	0.873029922183897	NA
MLT1J-int	2802.78017896671	-0.00976534511988292	0.098146806258092	-0.0901032189219605	0.928205191297033	0.989550734344292
MT2C_Mm	17142.7484541762	-0.00971955658021171	0.0601912228978871	-0.163296334091964	0.870285120133711	0.983458745286477
MamGypLTR1a	713.283081890382	-0.00971005289968227	0.148809602205046	-0.028644673795346	0.977147982151657	NA
RLTR20A3_MM	7414.70382321022	-0.00935024241898865	0.0732343178143953	-0.140918784245627	0.887934102545349	0.983458745286477
MLT1H2-int	438.120150428816	-0.00889081795401245	0.162467702385874	-0.0520334878807185	0.958502010075983	NA
LTR85c	504.388004993358	-0.00888551558999087	0.159318547252374	0.0536972492421472	0.957176374428628	NA
LTR16D2	283.25827908476	-0.00845538254458268	0.170901686545549	-0.14022226758423	0.888484378729779	NA
LTR72_RN	6128.81937003825	-0.00832991508317842	0.0766574426593415	-0.113681969645683	0.909489905988411	0.983458745286477
ERV3-16A3_LTR	1461.24477064915	-0.00832454815107484	0.121556971891586	-0.0769604553486474	0.938655003686169	NA
MER34	3753.76215179782	-0.00827725458382384	0.0896287002978624	-0.103291248616977	0.917731821060787	0.984740811169988
MamGypLTR1c	605.292869148013	-0.00740453005171685	0.153857578292841	-0.0209025430878962	0.983323397977389	NA
RLTR30B_MM	2903.67858489216	-0.00736022553316943	0.0969060320582678	-0.0718665680847555	0.942708096032136	0.989550734344292
RLTR3_Mm	220.814543773014	-0.00709629655121927	0.172192644027714	0.121682233342689	0.903150684405407	NA
LTR65	1348.02169834619	-0.00700267081226318	0.128458019251981	-0.0558748829632632	0.955441480054489	NA
LTR84b	973.642727499228	-0.00692820492629712	0.136177830666979	-0.0592995335913143	0.952713532603058	NA
MLT1A1	35900.6579626963	-0.00668049285771529	0.0535924222356301	-0.130038107308815	0.896536277373975	0.983458745286477
MLT1B	44538.4083558225	-0.00647126653245191	0.0533025223130742	-0.122650751698104	0.902383663760079	0.983458745286477
MamGypLTR3	380.897241031741	-0.00647000239694882	0.166232359036981	0.0149106207693021	0.988103486716402	NA
ERVB4_1-LTR_MM	271.331968716973	-0.00595386015811951	0.170934516611149	0.144845955529139	0.884832497532517	NA
MTB_Mm-int	6722.6722694942	-0.00584470843167435	0.0797797092164755	-0.0719784604770115	0.9426190494303	0.989550734344292
LTR41C	1300.11176715247	-0.00574303458792468	0.126548948071375	-0.0434483361916012	0.965344147346411	NA
LTR16A1	2588.30463996068	-0.00552530649668149	0.101460780431237	-0.0634051576884838	0.949443880275968	0.992000097475355
LTR52	997.788371541466	-0.00551929461992398	0.135182766333516	-0.057790804447147	0.953915262926627	NA
RMER4A	26729.5125321697	-0.00537372563002554	0.0556717963969352	-0.113409079790892	0.909706241522868	0.983458745286477
RLTR30C_MM	825.958275340606	-0.00494021623414907	0.145918207504451	-0.0532075593011522	0.957566532697714	NA
MLT1H1	5361.45232605118	-0.00447665575883269	0.079776765202382	-0.0737302153712477	0.941225055824932	0.989550734344292
MMERVK10D3_I-int	9688.95461834603	-0.00400385062404432	0.0723868963080576	0.232634642269089	0.816045124579917	0.983458745286477
MLT2B3	9339.4803266672	-0.00378043097214782	0.0687132153773162	-0.0572059635184924	0.954381127741172	0.994049673934604
RMER6A	62003.1980036185	-0.00373679301282891	0.0533739337696448	-0.0760989667356404	0.939340362184455	0.989550734344292
UCON51	74.8495943947747	-0.00367076308226515	0.152702676213558	0.00331063153755116	0.99735850303494	NA
RLTR18-int	4380.72374552954	-0.00349890669823516	0.0885771485105698	-0.0658911041101882	0.947464523084214	0.991464423537042
MTA_Mm	97354.97392187	-0.0034904884487585	0.0496076998105274	-0.0755699748841315	0.939761224706944	0.989550734344292
MER57-int	996.961361757866	-0.00318070805737448	0.135291058279406	-0.0323772830342921	0.97417117850092	NA
RLTR26C_MM	3861.6096646689	-0.00311331130183251	0.0902562674160956	-0.0438676793675591	0.965009878616644	0.995108046186145
RLTR19A2	620.315375253668	-0.0027030072958263	0.152750245028984	-0.0322939668482796	0.974237620454695	NA
MER34A1	1661.58384749299	-0.00206307925247957	0.115905981007461	-0.0205173427670567	0.983630677460886	NA
RLTR26D_MM	2199.14659618922	-0.0019511893258098	0.112279133288477	-0.0248371569784493	0.980184853209314	0.996348632895656
ORR1G-int	1125.50819929199	-0.00193778472818539	0.131761570662388	-0.00108879420026607	0.999131268089359	NA
RMER5	58791.1111609932	-0.00170062487994711	0.0511927738123149	-0.0356578336547495	0.971555193021976	0.995108046186145
MT2A	62199.1296016786	-0.00115604627194277	0.0510738909871836	-0.0276847006408705	0.977913626147382	0.996348632895656
LTR33B	1136.17545525888	-0.00100500384813515	0.130710799584335	0.0201766286214529	0.983902471748778	NA
MLT1L	8048.58694239387	-0.000847887421567492	0.0717238825936464	-0.0175079215606131	0.986031413324251	0.996348632895656
MER57C2	2298.29135637835	-0.000790049643030555	0.105653542730949	0.00813480230325183	0.993509438422625	0.996585341474777
MT2B1	47633.6943527553	-0.000713911946426736	0.052234458552529	-0.0235558807982046	0.981206864398748	0.996348632895656
ERVB5_1-I_MM	2851.01876694924	-0.00062452414513557	0.0972024604856272	0.0523627075026489	0.958239688433452	0.994049673934604
LTR78B	1833.18167090838	-0.000539105381580432	0.1126345776484	-0.00352150664711003	0.997190250022797	NA
IAPEY4_I-int	12388.9710094421	-0.000465600810806662	0.0734362571207923	0.356426612793934	0.721521102175842	0.969678459385426
RLTR44B	1512.19901216676	-0.000368575422031413	0.12084173514924	0.346027620143348	0.729321957578334	NA
RLTR16B_MM	8495.64601076307	-0.000206158890547373	0.0724255826543109	0.146017989208535	0.88390718729939	0.983458745286477
ETnERV-int	31969.7567980078	2.29033345455157e-05	0.0709053314777168	0.131871447309653	0.895085973107679	0.983458745286477
ORR1C1-int	11002.8569062067	0.000117270798500991	0.0675574743736405	0.0178135813207075	0.985787570152332	0.996348632895656
ORR1A4-int	19261.2840401278	0.000186107353825175	0.0666547277963001	0.00797509267757159	0.993636864133136	0.996585341474777
LTR89	590.303366715278	0.000340124152423782	0.15442349847416	-0.0751036435466767	0.940132248883715	NA
LTRIS6	1122.26773076061	0.000640187539872471	0.130796782826184	0.297660820513269	0.765962049308213	NA
MamGypLTR1b	776.467364450894	0.000811764171138999	0.144663656288367	0.025724613271975	0.979476991799	NA
RLTR34C_MM	3400.99060058458	0.000830400370635876	0.0919153368693131	-0.000527262538595562	0.999579305380457	0.999579305380457
RLTR16	11171.4854765958	0.000878649924313149	0.0691577672203005	-0.00309691804716352	0.997529020853917	0.999006841625552
ORR1B2-int	10423.6151691154	0.00200082665416256	0.0717495652472725	0.0360588454901957	0.97123543751211	0.995108046186145
RMER19A	24321.757897026	0.00205570738451891	0.0566461571110169	0.0393014989751342	0.968650011531911	0.995108046186145
MLT1E3	5549.94754170773	0.00211654306754957	0.0811651600888247	0.01984812634543	0.984164526160799	0.996348632895656
RLTR14-int	14054.2258109572	0.00232863131024429	0.0622812704454271	0.0189363581281176	0.984891875143289	0.996348632895656
MLT1F1	10140.0067344991	0.00272343954430725	0.0673785934814263	0.0308877687434123	0.975359044399037	0.996348632895656
MER83A-int	2.14283682669954	0.00276866423102539	0.0405490997564122	0.127145790096431	0.898825010271032	NA
RLTR20C1_MM	18383.3856768943	0.0030048224133624	0.0699505575963335	0.0401930714518023	0.967939201348843	0.995108046186145
LTR41	3276.32994541756	0.00358109007497779	0.0951795760717123	0.0448613659720729	0.964217811310593	0.995108046186145
RLTR20B3	6637.90544336846	0.00380930463800657	0.0787864543706855	0.0495274808056198	0.960498937551981	0.994329681141102
LTR75	905.588139530977	0.00425646680914959	0.139828372019264	0.0362861874743016	0.971054163486248	NA
MER34C	679.116202969837	0.00468342563940959	0.150928787954596	-0.00852846171659544	0.993195354557958	NA
RLTR46B	485.42833194528	0.0050821587090499	0.160948472130987	0.146983665518326	0.883144913309264	NA
RLTR43B	2.71266355995043	0.00513581729642041	0.0433266796782538	-0.0128998100930107	0.9897077261381	NA
RLTR20A4	33893.7746879648	0.00519143428450901	0.0689440520198747	0.0727684011574188	0.941990416493982	0.989550734344292
MTEb-int	6811.91191405369	0.00532591879065402	0.0751198913486889	0.0543930769530031	0.95662199448238	0.994049673934604
MLT1G	4884.45169964934	0.00562538072754194	0.084410454254171	0.0517122583805665	0.958757969534558	0.994049673934604
MLT1-int	1674.17003258158	0.00564018612168624	0.1170130512304	0.050360212235687	0.959835342168225	NA
RMER19B	74912.2199700854	0.00588580293708122	0.0503418408896822	0.121540167885248	0.903263201135638	0.983458745286477
RLTR13A2	1721.94851260401	0.00594018927016465	0.12066710955678	0.12939804455305	0.897042694894482	NA
ERVB7_4-LTR_MM	1857.80817860773	0.00644542986245599	0.118149380519598	0.14578762424662	0.884089045937741	NA
LTR41B	1541.87517271441	0.00689350993476218	0.120784479436459	0.0431885694346291	0.965551216857694	NA
MER88	371.391848848594	0.00711018978823337	0.166455960109682	0.0419522258665868	0.966536782794653	NA
MLT1F2	13501.3211602001	0.00762656966874034	0.0640144702480762	0.115022304426208	0.90842744299994	0.983458745286477
MLT1J	17623.3692707166	0.00771614350462643	0.0604881373052814	0.115524329099929	0.908029537739626	0.983458745286477
MLT1E2	9550.52896594397	0.00783424372238558	0.0709608650221601	0.108704539795774	0.913436840960641	0.984740811169988
RLTR12A	7722.78451628286	0.00787897625417178	0.0719516615707299	0.103458295700541	0.917599247033671	0.984740811169988
RLTR20A2	2752.45288243126	0.00812751694318438	0.0994173829635771	0.0563509427156995	0.955062236855556	0.994049673934604
RMER4B	45966.382785302	0.00814170622307055	0.0522163738955963	0.147343252851526	0.882861094176872	0.983458745286477
RLTR10-int	27650.6648379073	0.00865300180769264	0.0609923148350385	0.467374406193702	0.640232030517995	0.967631937809856
MLT1F	10845.6175955254	0.00881032208844127	0.0659946781998225	0.113318456820049	0.909778085062747	0.983458745286477
MLT2B5	2817.25046746077	0.00987912681512927	0.102237950858276	0.0950770780128543	0.924253604680083	0.989550734344292
ORR1A3-int	15690.7140666175	0.00991785011317532	0.0674034719761095	0.167091736852182	0.867297867649847	0.983458745286477
LTR81C	484.9523392529	0.0100284811159987	0.160193871616401	0.00821627012084265	0.993444438681093	NA
ORR1F	121829.155593237	0.0101836863383038	0.049553834091581	0.198649676395295	0.842536791777281	0.983458745286477
ORR1D-int	4602.45596591396	0.0106507189627386	0.0874366272751793	0.128494202512297	0.897757885918836	0.983458745286477
MLT1H	11489.3945528463	0.0108004267687467	0.0661845132006331	0.159431301812626	0.873329079021615	0.983458745286477
MLT1I	7768.31054227233	0.0108249288530582	0.0733084645844473	0.13682118277028	0.8911721396736	0.983458745286477
RLTR50A	449.628695281793	0.010856594109454	0.161461301003623	0.370442281988643	0.711052974548993	NA
RMER16B3	829.086382071943	0.0108883018819434	0.142677198760753	0.0817530282157266	0.934843109031063	NA
MLT1H1-int	288.103711253859	0.0112126452344322	0.170558821898558	0.111985235969544	0.91083511292021	NA
RLTR50B	1843.01208633438	0.0115860613131475	0.112049459906678	0.260043310946263	0.794830365161238	NA
RLTR12BD_Mm	7650.72400633335	0.0120962971198218	0.0721790972821497	0.165641619876715	0.868438991776131	0.983458745286477
RMER3D1	5.16545192368197	0.0124621500120919	0.0599447672036668	0.0959290315870646	0.923576937030717	NA
MER101B	70.8711833497751	0.0125026886189676	0.151245760305905	0.302076295291173	0.762593902455492	NA
MLT1E1	2837.55829472439	0.0126760403781135	0.099438181769897	0.124961489773451	0.900554038011149	0.983458745286477
Eutr18	603.899207896335	0.0129855565578222	0.153326404157248	0.11444035825933	0.908888722864797	NA
BGLII_A	2524.85995319142	0.0134085339272342	0.104541153274377	0.19424887307285	0.845981016415175	0.983458745286477
RLTR48A	5863.22483897144	0.014022147836594	0.0794932764202248	0.177227977181504	0.859329320882756	0.983458745286477
MER68	5136.86416875071	0.0141377303313788	0.0807301034057471	0.180251288480489	0.856955295381948	0.983458745286477
RodERV21-int	15991.8616995066	0.0141866579550493	0.0610318509996918	0.223553135505779	0.823105033147162	0.983458745286477
LTR37B	1720.37596469098	0.0142566559814978	0.115402013724674	0.12046949242311	0.904111245132165	NA
RLTR30	3523.00247872935	0.0146797624628242	0.0914990404727	0.156983444522657	0.875257895678725	0.983458745286477
MamGypLTR3a	861.220563848435	0.0150517522741988	0.141566415498834	0.141447879144649	0.887516132370327	NA
ERVB2_1A-I_MM	4519.03587694942	0.0153369700117363	0.0875698775928965	0.232399742111799	0.816227549206762	0.983458745286477
LTR106_Mam	770.555320904876	0.0154288029584835	0.145646058707812	0.105844275614418	0.915705907209592	NA
LTR40b	2780.57116571204	0.0155506431734562	0.0987924284980946	0.137786114888738	0.890409458398091	0.983458745286477
RMER16B2	3368.75823146506	0.0164039041433162	0.0972861943097342	0.175025128399926	0.861059888736068	0.983458745286477
LTR16B1	1488.84204631075	0.0165680031701294	0.122708809738107	0.114910774493639	0.908515844859278	NA
MLT2C2	2875.28112765708	0.0167342619534302	0.0970686699497384	0.178197951560679	0.858567518395916	0.983458745286477
LTR107_Mam	443.974057922573	0.0168166459316903	0.16343583642309	0.0593990313405272	0.952634284577273	NA
ETnERV3-int	17579.1777544755	0.0168624467283152	0.0776032465414497	0.611541619784095	0.540841073781045	0.967631937809856
MLT1D	43864.7930868575	0.0175744059225224	0.0525393860508668	0.331828085283348	0.740019075738589	0.972216712674917
RLTR33	24736.1731155413	0.0178480043968257	0.0573995242705759	0.280843355285233	0.7788305485662	0.983458745286477
LTR88b	873.287615981901	0.0182152057824913	0.140217563780504	0.186142833090877	0.852332752901225	NA
RMER3D2	8.66301421479198	0.0183506826187456	0.0720322701028191	0.236523704707534	0.813026315323436	NA
MLT1N2	3294.67198982033	0.0186571227676413	0.0931508909587433	0.206758070582902	0.836198803353032	0.983458745286477
LTR103_Mam	264.669146439877	0.0187142679322379	0.17184942211583	0.150403712646625	0.8804461123226	NA
IAP1-MM_I-int	5443.77784829983	0.0198102407633806	0.0819923645342911	0.433240734660631	0.664839888543906	0.967631937809856
IAP-d-int	9210.37455033969	0.019964825225844	0.0718525451389405	0.57160695258908	0.567588284182944	0.967631937809856
MTB	56699.7449506126	0.0200981106114534	0.0513399022588616	0.387208012478052	0.69860221883145	0.969678459385426
IAPLTR3-int	18737.2635969699	0.0201179791953939	0.0678197541330787	0.744353375557071	0.456662717953135	0.967631937809856
LTR86A1	531.544877372726	0.0201467167316451	0.157492791484414	0.0913732527066989	0.927196014072936	NA
MMERGLN_LTR	4451.2000261063	0.0206794597232466	0.100730262162587	0.509718101791762	0.61024896929559	0.967631937809856
MLT1E	3937.78436071829	0.0209047462616529	0.0897274839947119	0.48598935486367	0.626974713441501	0.967631937809856
RLTR51A_Mm	12601.3056590144	0.0211258041982666	0.0704001848259665	0.292897132532691	0.7696007806971	0.976030363724273
LTR89B	319.287953171957	0.0217003756469553	0.169030944937382	0.14843906428601	0.881996272696204	NA
LTR40a	3792.87931892751	0.0218820257158012	0.0895201459365487	0.248685353561189	0.803604179154217	0.983458745286477
LTR45	166.028715996826	0.0224488730220783	0.171212835933257	0.140032684787945	0.888634166082523	NA
RLTR53_Mm	4663.41280794828	0.022701078373385	0.0882780831137435	0.266712911913948	0.78969021167139	0.983458745286477
MLT1E1A-int	150.659870093672	0.0227140953968762	0.170057817072421	0.126797277077414	0.899100850921057	NA
RMER3D4	5.25353969020097	0.0228745452169875	0.0590940079116817	0.400394597461106	0.688865902797875	NA
MER21B	13952.9180600143	0.0238900124251824	0.0624581414596589	0.374471819066647	0.708053319081825	0.969678459385426
MTD	343170.076873891	0.0243318551971117	0.0485854334961794	0.495797329230267	0.620037409388293	0.967631937809856
LTR104_Mam	1090.13836303758	0.0243517390872083	0.132761356704145	0.186696884369246	0.851898299063904	NA
MER76	1430.82002478039	0.0244432754475663	0.122346739317867	0.194792465670908	0.845555420833844	NA
RMER15-int	24826.4779245413	0.0246238028907142	0.0565474033618175	0.423749541952711	0.671748480351612	0.967631937809856
LTR83	820.110306762834	0.0246996153039192	0.142846735929793	0.17615541693974	0.860171845129824	NA
MLT1C	19724.1327170143	0.0247326646914378	0.0585782231433102	0.41623788261064	0.677235941751708	0.967631937809856
EUTREP8	242.797952221912	0.0248292007686051	0.172058357476328	0.167015903800544	0.867357535263763	NA
LTR82A	1865.6379594181	0.0248691493150528	0.112331125969555	0.202794796335458	0.839295425354025	NA
RMER6B	13609.4444787003	0.0249977353820308	0.0634266469300957	0.380613219773842	0.703490270416051	0.969678459385426
RLTR9A4	150.7306949871	0.0250010143958922	0.169837262657154	0.166361703541068	0.867872310084171	NA
RLTR46A2	352.004659845662	0.0250259349438237	0.16799794560134	0.384549241198553	0.700571406940502	NA
ERVB4_1-I_MM	4605.1327572554	0.0251670004196903	0.0874959059836299	0.367150532808527	0.713506735553587	0.969678459385426
RLTR10D	3086.53893313666	0.0251909691987288	0.0936242845058429	0.617250172520397	0.537069727000878	0.967631937809856
MLT1E-int	38.6096880892229	0.0257061082129665	0.12537882352853	-0.0483377968378922	0.961447032226069	NA
MLTR12	3548.64790279603	0.0257639216670819	0.0928286157549169	0.264781271962547	0.791177964930684	0.983458745286477
RMER17A-int	3035.09948724848	0.0258544714983817	0.097891984460492	0.267800640729815	0.78885277750312	0.983458745286477
RLTR20B4_MM	3438.40635984565	0.0260062905831639	0.0963174310567731	0.271377095407175	0.786101016503095	0.983458745286477
MER73	577.981196781	0.0260098387498419	0.156087973390355	0.143273572345323	0.886074126695745	NA
RMER15	106239.358051834	0.026124886756062	0.0494008677953014	0.524437262985915	0.599974444645883	0.967631937809856
RLTR47	1380.01821912348	0.0262842648484108	0.128241471455252	0.268091193164851	0.788629124625559	NA
MLT1C2	39850.4609930631	0.0263716236144211	0.0560216544682976	0.465098228436739	0.641861114594172	0.967631937809856
MamGypLTR2b	423.13196225312	0.0265044564924583	0.163286395746354	0.172822878404623	0.862790653264404	NA
RMER6BA	7581.01522956085	0.027033064846027	0.0725701388912798	0.368038830649713	0.712844280449996	0.969678459385426
MLTR18B_MM	5212.35313973466	0.0273247010820957	0.0807843136345936	0.342572006218704	0.731920464869011	0.972216712674917
RLTR11D	5105.77605364182	0.0276023010624096	0.0845688922019917	0.305884171484439	0.759692838032668	0.974482653719324
LTR55	740.236029938689	0.0276236168427405	0.146715205398405	0.131644832848086	0.895265222610869	NA
RMER16_Mm	4724.16107841396	0.028061276528512	0.0851489734771451	0.348711348237576	0.727306023779082	0.971609925381713
MER92B	1368.55096555929	0.0287362601522397	0.12349358285657	0.26796419559995	0.788726878920559	NA
RMER17C2	18366.7273534179	0.0287461404962579	0.0691099564753227	0.40608957553538	0.684676784957565	0.967631937809856
MER57E2	312.19487173096	0.028749602772546	0.169661721090624	0.127802603067925	0.89830519000907	NA
RLTR14_RN	8708.68424485147	0.0288062168136906	0.0702499950426083	0.400452475007359	0.688823280878928	0.967631937809856
ORR1C2-int	12737.984183978	0.0292467506183578	0.0656237148922513	0.454077463449836	0.649773073345438	0.967631937809856
MER92A	248.615618397855	0.0295857761082489	0.171769926016654	0.230750295700934	0.817508797418814	NA
RLTR28	25581.7958668321	0.0297561778350322	0.0564429895607793	0.514804703009107	0.606689498609024	0.967631937809856
MMETn-int	40450.6079296565	0.0297750785869988	0.0701045307283601	0.521832014503044	0.601787297150918	0.967631937809856
MTE2a	96500.6491726316	0.029969276046402	0.0512728408472456	0.580421330569395	0.561630524083746	0.967631937809856
RLTR12C	3775.27662928215	0.0302656751803145	0.0966884921240311	0.308242796556731	0.757897589808936	0.974028081199317
MLT2C1	4314.98647720527	0.0317903599390528	0.0880072561409669	0.35851483212476	0.719958070154748	0.969678459385426
ORR1A2-int	37009.546278629	0.0322024618671967	0.058527023008299	0.557242619149799	0.577361674405216	0.967631937809856
MLT1G1	6195.46232751309	0.0324533872660708	0.0764144286539205	0.415024834182201	0.678123723306841	0.967631937809856
RMER2	19850.8176915618	0.0328260279511091	0.0590320594589259	0.550236296058844	0.582157311546757	0.967631937809856
LTR16C	6246.33042990077	0.032826382956997	0.0776059095879339	0.409424010516504	0.682228522176625	0.967631937809856
MLTR11B	22762.3828110784	0.0330737711441324	0.0599507575613972	0.541549094071808	0.588129168516929	0.967631937809856
LTR16A	5288.23679609343	0.0331480732570906	0.0814151544376883	0.395687007849483	0.692335941153069	0.968884764243037
RLTR1D	3856.30031078303	0.0331486651278494	0.0891691949091207	0.540959141635424	0.588535745196329	0.967631937809856
RMER13A	10143.4288051031	0.0332572212118594	0.0676790559738016	0.48149691425936	0.630163372311956	0.967631937809856
RMER16B	1032.29381986035	0.0333051193406305	0.138982939158163	0.208848851160846	0.834566234410684	NA
LTR79	1803.53519547302	0.0335454107332571	0.113602095781328	0.282684292151802	0.777418858380414	NA
LTRIS_Mm	4458.60330284082	0.0336430748562565	0.0864249704895375	0.446525143512724	0.655217954410774	0.967631937809856
MamGypLTR4	529.401268490743	0.0338827742180918	0.158023641248792	0.271769429698047	0.785799312358916	NA
RLTR45-int	13286.5550319613	0.0340821607849587	0.0819646528156075	0.538805308842774	0.590021200090102	0.967631937809856
MuRRS4-int	13170.5892220695	0.0341209801214429	0.0688084187362164	0.537072420378697	0.591217590576698	0.967631937809856
RLTR49	9043.64745382031	0.0341942270164753	0.0690675208541224	0.484863763370866	0.62777298838809	0.967631937809856
IAPEz-int	121486.323860499	0.0345404197680443	0.0631073160162186	1.03113424508106	0.302477870726267	0.967631937809856
MLT1K	15841.5082584591	0.0347733051077554	0.0633439993241862	0.541350919058033	0.588265730027447	0.967631937809856
LTR33A	2838.26816164149	0.0348214488554214	0.0989856719088697	0.33218150387583	0.739752209322289	0.972216712674917
RLTR12B	10181.9735418495	0.0349553115263424	0.070131277693132	0.487169538911861	0.626138190034307	0.967631937809856
MLT1G3	6470.24592523258	0.0350418215955208	0.0769157867592302	0.448895776979834	0.653506842606539	0.967631937809856
RMER16A3	5178.69431367678	0.0353221639959445	0.0873144065432158	0.546598035027312	0.584654919354499	0.967631937809856
RLTR34B_MM	4728.52724504229	0.0358547877707853	0.0861263260653218	0.410967168264219	0.681096609137092	0.967631937809856
RLTR26	3297.48421020216	0.0360738796394281	0.0951572733874926	0.380889393045847	0.703285323431894	0.969678459385426
RLTR41B	1114.04420281696	0.0361330851115621	0.13182538119783	0.310622319634457	0.756087757380332	NA
MTE2b	84733.9576213992	0.0367041382880359	0.052221148312017	0.69754772317264	0.485460084284412	0.967631937809856
LTR16A2	1818.97993547371	0.0368330751417044	0.114061100539425	0.31286136560311	0.754385990863929	NA
RLTR1D2_MM	3679.23602838107	0.0371490319675346	0.0883611036460087	0.875832058631536	0.381121339103787	0.967631937809856
RLTR12D	6733.14190297864	0.0375906348373956	0.0750195278069291	0.495068151372225	0.620552014332762	0.967631937809856
RLTR1A2_MM	4927.80491264302	0.0376635417622518	0.08323183704825	0.728725367553539	0.46616967221071	0.967631937809856
RLTR20A2B_MM	3467.11093554021	0.0376699748721835	0.0926270988244114	0.36592306699931	0.714422483340948	0.969678459385426
MT2B	95711.5459918819	0.0378515532182748	0.0496408042938263	0.749180759446073	0.453748264305462	0.967631937809856
RLTR1E_MM	1018.45875618834	0.0384309627184015	0.136561191733394	0.675758376672316	0.499194065527346	NA
RLTR10A	5612.79156410005	0.0388065022467583	0.0784063683893876	0.597971024549011	0.549859267063194	0.967631937809856
MER34A	3931.14485363529	0.039096758995787	0.0899112081456737	0.437687528330156	0.661612811500062	0.967631937809856
LTR67B	3267.50820720127	0.0392133374696681	0.0933391991698389	0.414093453004403	0.678805667343978	0.967631937809856
LTRIS_Mus	10113.8500120943	0.0395591832365936	0.0673019963878357	0.624824667267224	0.532086139120969	0.967631937809856
RLTR18B	10041.2169344521	0.0396732129876593	0.0671023951855121	0.580757184635703	0.561404115006273	0.967631937809856
MER67B	1582.16680872509	0.0405107991006384	0.118327526331545	0.311179167945217	0.755664418975889	NA
X1_LR	16.9363781281583	0.0408884831553207	0.094490783918026	0.302480616954286	0.762285707281018	NA
MER68C	174.807018997098	0.0415596880883409	0.171521989069724	0.381486911096253	0.702841981678832	NA
RLTR20C2_MM	16396.1087416663	0.0416921595582228	0.0654984677715352	0.629524098212874	0.52900599723768	0.967631937809856
MLT1J2	4947.20857299844	0.041924501160806	0.0835303406077447	0.500059752549213	0.617033004478967	0.967631937809856
RMER21B	10726.2799837305	0.042587843661487	0.0678788346104336	0.614538734025106	0.53885938541684	0.967631937809856
MuRRS-int	6221.10012452939	0.0426697483897617	0.0782216172094889	0.575197774765157	0.565157547565668	0.967631937809856
MamRep605b	1830.42558146299	0.0428114680002471	0.114688368749666	0.350569983872366	0.725910978445117	NA
RLTR13F	4668.70657930385	0.0428864528741824	0.0911422468444408	0.487019247279186	0.62624469118579	0.967631937809856
MMERVK9E_I-int	45287.7194587491	0.0428932810559756	0.0695688094185075	0.723820949728007	0.469175665982092	0.967631937809856
MER70C	459.098062730013	0.0437851384281324	0.161590264419793	0.251377292915979	0.801522421804693	NA
MTEa	115716.926338424	0.0442921332154501	0.0529787067672685	0.832312862990893	0.40523237195586	0.967631937809856
MTB_Mm	46065.1934512754	0.0443430451792876	0.052455555937241	0.837223859685599	0.402466748341542	0.967631937809856
LTR45C	72.2163888713554	0.0443576000361526	0.148730519173149	0.192793440505795	0.847120740835608	NA
MTEb	60359.3814415387	0.0445664368512282	0.0522779882330149	0.846873873192815	0.397065426620681	0.967631937809856
RLTR11A2	28995.5890245525	0.044755606308547	0.0549935375674876	0.80907383431588	0.418472677804254	0.967631937809856
MLTR32C_MM	960.905590984162	0.0450672899532909	0.137669945362714	0.316230750347028	0.751827369026039	NA
LTR81A	723.677303629206	0.0451791167209306	0.147835929136461	0.296443360916636	0.766891515363934	NA
RLTR20B1	5419.07055890903	0.0452015593978455	0.0801705409573135	0.545858233393868	0.58516339032807	0.967631937809856
ORR1E	127923.326793335	0.0452139886255221	0.0506100022208101	0.892167154314762	0.372303344561786	0.967631937809856
RMER20A	11523.5777885769	0.0453080961721543	0.0650152797436076	0.7029664898564	0.482076633074246	0.967631937809856
RLTR24	13236.2961257591	0.0456068673998569	0.0659724817183616	0.684945929206507	0.493378041829862	0.967631937809856
RLTR20A	2756.27006200451	0.0458570772030346	0.0994367076107635	0.441222504492608	0.659051922592995	0.967631937809856
RLTR8	1826.40554471437	0.0463006610982819	0.112576624480524	0.385094836621881	0.700167153360577	NA
RLTR41C	2613.88662552422	0.0464121565771139	0.0993168035154334	0.687555153296381	0.491732957761732	0.967631937809856
LTR109A2	145.543047499256	0.0464355412300116	0.169640691931519	0.261164898310331	0.793965346051341	NA
ERVB7_1-LTR_MM	7933.84733449994	0.0472859127042288	0.0805457662269392	0.885177238470199	0.376061046559551	0.967631937809856
MTC	203768.393294092	0.0478080683102515	0.0494703457835017	0.959106428514083	0.337505132237791	0.967631937809856
RMER16	5472.20797155411	0.048379455066421	0.0807764811514811	0.606781428220812	0.543995974678461	0.967631937809856
LTR58	37.3290221362999	0.0485087732202013	0.126068127466966	0.338370204660025	0.735084224528477	NA
RLTR12G	2461.10332782099	0.0486553812794013	0.10210141956942	0.461374382813317	0.644530027291951	0.967631937809856
ORR1D2	93530.5425646076	0.0492540616002579	0.0504438673955213	0.976761576928808	0.328687202255278	0.967631937809856
MER70-int	280.931961017938	0.0492659025193073	0.171550305628932	0.237821284763098	0.812019709380786	NA
RLTR20B5_MM	7291.37477173524	0.0500577782361135	0.0765644626692639	0.648308352754509	0.51678553267188	0.967631937809856
RMER17D2	11771.0677717576	0.0502750380498293	0.0703587219192539	0.756244994199049	0.449502320605196	0.967631937809856
RMER17B	33806.0506428117	0.0507827213698543	0.06728544312192	0.740457455240467	0.459022467280195	0.967631937809856
RLTR13C1	5825.79649641498	0.0508149587466432	0.0908299663682013	0.73667010348918	0.461322991862291	0.967631937809856
RMER17A2	18202.8924249362	0.0511049850543718	0.0677653448377044	0.782704789952332	0.433800488774433	0.967631937809856
IAPLTR4_I	14960.8854758896	0.0511579726165046	0.0799672395249835	1.28282312163865	0.199554051622845	0.870313154174471
RLTR27	6727.00982301859	0.0512768740589878	0.0736498567271143	1.07176868530739	0.283823941575981	0.958353758667731
RLTR16C_MM	3120.54231209401	0.0513005849016177	0.0952074311411784	0.506728592269883	0.612345265803946	0.967631937809856
MamGyp-int	614.021670901914	0.0515785797397589	0.155022579644061	0.30183261600851	0.762779665766858	NA
RLTR13D3A	2238.11327534553	0.0517404358385662	0.10989152431844	0.580795991006032	0.561377957339245	0.967631937809856
LTR73	1180.05669579153	0.0518989280341485	0.128891605093679	0.383765274268821	0.701152428035447	NA
MER21C	17401.7544378364	0.0521645000372088	0.0596553618828106	0.869443081047498	0.384604827939755	0.967631937809856
MER68B	1551.4820500812	0.0523894349898656	0.1208147691242	0.405466810924506	0.685134409594712	NA
RLTR11A	25733.6015921763	0.0525372409540965	0.0566020544963934	0.918638023215015	0.358284936854447	0.967631937809856
MER31B	3780.1810360179	0.0541166921281501	0.0899016681947928	0.61111540445764	0.541123182365329	0.967631937809856
EUTREP7	522.132544191377	0.0548768559661992	0.158065969491752	0.309276825989886	0.757110957591876	NA
LTR91A	1436.41990678435	0.0554232826391852	0.123062341572293	0.441858461330626	0.658591630933451	NA
LTR108c_Mam	71.0115318799277	0.0558983910194239	0.150305059740846	0.260292979941841	0.794637787224904	NA
MT2B2	30130.7906744962	0.0561746258559674	0.055338352707303	1.00719906465991	0.313839122475002	0.967631937809856
MLT2E	651.638946031534	0.0564670598969031	0.151693721674329	0.337606792898385	0.735659522466853	NA
RLTR6_Mm	1979.79313498006	0.0565203460133572	0.110643831606745	0.733826455520339	0.463054514571812	NA
ORR1C2	73521.1759558899	0.0569413618477565	0.0504444714925337	1.13959913033342	0.254453347836357	0.919155069463646
RLTR13B2	5330.38299174805	0.0572004264864888	0.103090140280677	0.886748402132452	0.375214372861831	0.967631937809856
RLTR26B_MM	4805.8096218285	0.057300249077998	0.0866862561769483	0.664780976128958	0.5061905921275	0.967631937809856
BGLII_Mur	5688.91231237695	0.0576381473370384	0.0792774853746977	0.728925788295815	0.466047059075897	0.967631937809856
RLTR6B_Mm	3269.25717139549	0.0577566683515815	0.0924526162550047	0.879949541901569	0.378886644722193	0.967631937809856
MER31-int	1065.58787825794	0.058333853196567	0.135442139517819	0.498020363904212	0.618469689091193	NA
MLTR13	1793.59727719028	0.0585710048305575	0.114842799570171	0.460861923988305	0.6448976709062	NA
RLTR13B1	12992.8403763939	0.058946643271394	0.0864191007753316	0.905923312495898	0.364976444162594	0.967631937809856
LTR50	3275.42900741749	0.0592246600732862	0.095964712683242	0.594389051877939	0.552251929312568	0.967631937809856
MER70A	1072.14532403044	0.0592391722244078	0.137229082341819	0.4190514533414	0.675178529015664	NA
ORR1D1	128723.664138897	0.0602583229781422	0.049004497556651	1.23478437760966	0.216910763064893	0.886748424050607
BGLII_B2	3156.48825320318	0.0606482113818366	0.0970739181613708	0.633357207437037	0.526500403037767	0.967631937809856
LTR53-int	382.889157500821	0.0607739410683207	0.166882588621919	0.422027052094608	0.673005271953697	NA
RLTR1B	14741.0092442908	0.06079377981873	0.0772060503326553	1.13679735942281	0.255623007483973	0.919155069463646
RMER12B	12583.5605853435	0.0616070006436919	0.0652207542419504	0.919696402441724	0.357731433151002	0.967631937809856
RLTR11C_MM	9878.09724486561	0.061970499460096	0.0682221613958715	0.907850423829743	0.363957253455901	0.967631937809856
LTR40A1	646.622456104167	0.0619715910105134	0.151118704034832	0.394361623236078	0.693314072977947	NA
MER65-int	260.661240968235	0.0627735383358164	0.171543165715577	0.323023954400946	0.746677100741553	NA
MLT1C-int	285.105393196634	0.062784406875596	0.17058452482456	0.354650209140686	0.722851656516168	NA
MLT1M	1153.46121903664	0.0632626102069545	0.130724901764009	0.492460158875508	0.622394080170348	NA
MLTR11A	18473.7759710466	0.0635031882802989	0.0594155863611193	1.06139753139154	0.288509278323881	0.965506297757147
RLTR28B	4244.54865178026	0.0643831263530577	0.0872769384024613	0.732172844706352	0.464063076638545	0.967631937809856
MER74A	4619.40956509637	0.0644009942275898	0.085218911292624	0.752358366967397	0.451835576354108	0.967631937809856
RLTR1F_Mm	1031.56123170934	0.065008733957445	0.135529133904982	0.905209926494766	0.365354184054592	NA
RLTR6C_Mm	857.741271194795	0.0650873597186116	0.140057068708103	0.854844673735256	0.39263714285482	NA
ORR1B1	110766.214002548	0.0657459712236439	0.0499540721716032	1.32020457087025	0.186766726296547	0.857387066632087
MER67A	1309.97528954495	0.0658997805708224	0.127168633262909	0.493843953437875	0.621416389043151	NA
RLTR10D2	1786.0379242221	0.066264903152358	0.113303454706957	1.13809181087582	0.255082147264175	NA
BGLII_B	10474.8327519819	0.0672962998889807	0.0666827589789401	1.00755993115627	0.313665772939119	0.967631937809856
RLTR12E	7793.10519952797	0.0673704521144177	0.0747081009730974	0.901679875649788	0.367226946307969	0.967631937809856
ORR1C1	56046.9224475578	0.0684721479850453	0.0517361803724457	1.34325452112932	0.179189572885909	0.84656073601822
RMER13A2	15206.141375559	0.0696371719662667	0.0661384410362763	1.04909578701865	0.294134034938637	0.967631937809856
MERV1_I-int	13797.6502925354	0.0704506257127939	0.0639321187842865	1.10476086204484	0.269263223481851	0.933445841403751
RLTR20A1	1259.82882249138	0.0704685099248814	0.127968021196748	0.554458837109927	0.579264869033195	NA
RLTR12B2	986.272245713139	0.0711669345060543	0.137836477235379	0.471655314665937	0.637172837391782	NA
LTR84a	751.391087876793	0.073463746666287	0.147989963838505	0.491619916739906	0.622988060992336	NA
LTR33	7483.03105681125	0.0737804395488962	0.0747455146632157	0.98283162849311	0.325690312524123	0.967631937809856
RLTR20B3A_MM	5445.08805295971	0.0738986391561004	0.0817220675926899	0.902114843354216	0.366995864681836	0.967631937809856
RLTR13E	21891.7744464831	0.0739729256559451	0.0641469433067094	1.20546376890545	0.228024316702979	0.891008312665976
RLTR23	18086.6460946633	0.0740917044254375	0.0610830767761558	1.25755835133944	0.208551523663962	0.882347460047896
RMER17A	14274.2828426113	0.0741117348138351	0.0726149445652678	1.04207964940739	0.297374752805736	0.967631937809856
MER31A	4723.27796259832	0.0742776018384952	0.0838058331263912	0.888465441694318	0.374290437144453	0.967631937809856
LTR78	2753.17828951544	0.0742979796079444	0.0984490829189283	0.734632676013127	0.462563232043396	0.967631937809856
MLTR73	5896.71947663596	0.0754980569592653	0.0778093034928241	0.962362109174573	0.335867740107424	0.967631937809856
RLTR13D6	30671.2360641145	0.0758959126575013	0.0605811792680829	1.36372477200425	0.172654204506279	0.833418384922048
MER89	3647.0329540792	0.0773916693350244	0.0925246128997905	0.827219906544158	0.40811243066869	0.967631937809856
RLTR17	22251.4407350287	0.0799156257705541	0.0580518847564695	1.37974906571515	0.167663920014716	0.833418384922048
RMER13A1	10625.5799718404	0.0800984159183149	0.0695478554822988	1.14321019877514	0.252951328835648	0.919155069463646
IAPEY4_LTR	632.815253955832	0.0801512519418629	0.151451941734383	0.670539697440718	0.502513809166577	NA
LTR86B1	173.63177490282	0.0801661338858092	0.171582223675592	0.43672263591699	0.66231251108618	NA
RLTR9A3A	2799.7672147924	0.0817424759976714	0.0976763377315343	0.931847804641143	0.351415185254948	0.967631937809856
RLTR20D	6053.68746027804	0.0817785848057804	0.0796535944727418	1.00350349764346	0.31561799019919	0.967631937809856
RLTR13D4	3444.0832330061	0.0818931508644979	0.0995928188401859	0.94712272667272	0.343576245226066	0.967631937809856
MER54A	1932.41599547314	0.0824813958571801	0.112981151692363	0.705889311576405	0.480256974973847	NA
RLTR51B_Mm	4557.90284763531	0.0827759456285611	0.0877256302802848	0.920577391612328	0.357271110333073	0.967631937809856
RLTR30D2_MM	7135.6878332887	0.0840495397407952	0.0764107431439105	1.08252770024941	0.279018113768369	0.95598059727513
RLTR13C2	11302.9718151236	0.0847029447539999	0.0729535662693123	1.24602456005227	0.212755378680188	0.882347460047896
RLTR9F	4780.72669105092	0.0848424074410754	0.083139369594513	1.11221938527936	0.266043834973697	0.927039342485667
RMER16A2	2658.82708907685	0.0861438046374354	0.10677402727668	0.807993916805222	0.419094084054194	0.967631937809856
MERV1_LTR	5716.89235412077	0.086153326198298	0.0788970781869715	1.14880092009109	0.250638079904773	0.919155069463646
RLTR25B	30810.8830988966	0.0864454816888555	0.059267841283898	1.48399664184608	0.137809811488922	0.829270038200306
MuLV-int	5009.12682627408	0.0865216094849242	0.0838933068035693	1.11515113252888	0.264785662963935	0.927039342485667
RLTR35B_MM	3910.52500072459	0.0868946440534456	0.0940562088859831	0.920943738875681	0.357079801255415	0.967631937809856
RLTR18	7112.86537943563	0.0873464537715925	0.0738690069003889	1.17712925262115	0.239143920946356	0.90820949752661
RMER20B	14739.367953848	0.0874959316107171	0.0632737280511667	1.39005939479623	0.164510842180932	0.833418384922048
LTR108e_Mam	120.558397875796	0.0876628605739119	0.166084146461156	0.503200294727134	0.614823457621485	NA
RLTR5_Mm	2123.59909048732	0.0876807012549741	0.106831686501035	0.944014769263471	0.345162101036319	0.967631937809856
MER57D	1520.86452547293	0.088044818669592	0.119922139910353	0.709415285798275	0.478066804738364	NA
ORR1A4	55422.4159972378	0.0883126246401354	0.0526559935562873	1.68499596850491	0.0919893493186435	0.759733702009014
LTR102_Mam	1144.7288867442	0.0889567916356554	0.132622165747546	0.658250251868721	0.510377339060249	NA
RLTR13G	18345.8475390233	0.0890705485120081	0.0643249481880664	1.50254762179415	0.132955738872991	0.829270038200306
MER74B	2604.97255451763	0.0890942187789718	0.101464422505279	0.851066084232939	0.394732644217043	0.967631937809856
RLTR44C	1957.83095212807	0.0893264789919859	0.115351694761264	0.987741602194238	0.323279214280544	NA
RLTR13D1	4579.50819252915	0.0894217969450138	0.0849621597076903	1.03208569078174	0.302031976525958	0.967631937809856
MER34-int	591.727310813145	0.0905488043297967	0.156172646943496	0.601257032230252	0.547668803432662	NA
MLT1N2-int	35.1365396601705	0.0907255169070143	0.123120058383113	0.675212762849334	0.499540599100002	NA
Eutr10	880.698691949961	0.0910381361619531	0.142048993153781	0.604580892306736	0.545457505820575	NA
RMER13B	20869.3584881399	0.0933275820428482	0.0627811247657964	1.48696933453129	0.137022910299847	0.829270038200306
RLTR19D	401.637154809923	0.0934736845434634	0.166692814958646	0.588895204681858	0.555931574755111	NA
RMER20C_Mm	12703.1580635193	0.0936398939667569	0.0709397081996988	1.31360167310575	0.188980285396717	0.857387066632087
RLTR42	1984.79272653532	0.0952069750200358	0.110226931926151	0.82885394816964	0.407187056848753	NA
RLTR13C3	5901.54237534507	0.0954463394096499	0.084969754065009	1.22656780272817	0.219985076848361	0.886748424050607
RMER17B2	9139.35871187089	0.0961660220128662	0.075686205200506	1.24767208662221	0.212151167524076	0.882347460047896
ERVB3_1-LTR_MM	2372.56377059537	0.0971054191076682	0.105485822058171	0.998214066357442	0.318175566957266	0.967631937809856
LTR16B	1361.62410342288	0.0971213294434216	0.12580262867086	0.761787106204559	0.446187077091171	NA
LTR16E1	2583.16989857213	0.0972346552021411	0.100497478948545	0.980617092105294	0.326781602385861	0.967631937809856
RLTR11B	12266.6294069503	0.0973787865099824	0.0642068984641349	1.52393049146177	0.12752607561044	0.821025020120544
LTR105_Mam	773.347285735178	0.0994871084323862	0.144951309542364	0.696142897088633	0.486339344335226	NA
ERVB4_1C-LTR_Mm	6957.75106549234	0.102897104453047	0.076565930060085	1.4961432851611	0.134616320212526	0.829270038200306
ERVB7_2-LTR_MM	4132.71427906667	0.102928024514903	0.0866068103201302	1.29472525250625	0.195415025415821	0.869082613033519
MLTR14	57198.1665656512	0.104585167053243	0.0540368618222248	1.93009123951754	0.0535955337307639	0.683113309748008
LTR88a	251.375135288007	0.106425027411234	0.17179268760756	0.55095476696456	0.581664682660521	NA
RMER21A	8968.17318022123	0.106448616240866	0.0719012359167919	1.46143472326412	0.143896177346248	0.833418384922048
ERVB4_2-I_MM	7444.95093729198	0.106839337206978	0.0795066133924962	1.52779844949182	0.126562587362815	0.821025020120544
RLTR25A	19628.9680793793	0.107596395462226	0.0618428891574911	1.79576798303561	0.0725314247039819	0.711636142934397
ORR1A1-int	16636.999189687	0.109731136211377	0.0664321121191708	1.66043476195081	0.0968270218380492	0.77922698526811
RLTR13D	1014.4597214715	0.11018833426728	0.136203370321738	0.965435879577367	0.334326537637996	NA
RLTR26_Mus	11146.477002592	0.112648742324865	0.0700459463727521	1.59922184130207	0.109771318916467	0.806580560734039
RLTR13D3	5343.16614953047	0.115833149825976	0.0890335772076266	1.36502989895267	0.172243652937537	0.833418384922048
RLTR53B_Mm	1299.9338938597	0.116369901719276	0.125380678753394	0.878844290141845	0.379485708216325	NA
RLTR44E	1203.31968433817	0.116400027259358	0.130410114947526	1.25603129700555	0.209104623198434	NA
RLTR13D2	4498.79537701062	0.119252529118187	0.0989132775936027	1.26427386207356	0.206131747776144	0.882347460047896
RLTRETN_Mm	14103.8742997112	0.1196040868071	0.0672932870243177	1.8912352291377	0.0585929505726979	0.683113309748008
RMER17C	59924.6493273326	0.120113032759716	0.0650844881541765	1.82913548902002	0.0673793136447492	0.711636142934397
RLTR6-int	18638.4079198626	0.120378970305513	0.0692962420446152	1.95728919903447	0.0503134766579802	0.683113309748008
ORR1B2	59910.8005426213	0.120649445656636	0.0518400462197618	2.33679995392991	0.0194495882401629	0.525916866014004
RLTR30D_RN	762.137353831717	0.121847922273436	0.146300208107509	0.816966497134764	0.413947574333644	NA
LTRIS4A	2821.54630723582	0.122776427851117	0.0989285906900471	1.41994927074979	0.155622450303383	0.833418384922048
RLTR13D5	8942.22685960356	0.122789763799277	0.0782088689826778	1.62493289642162	0.10417685780807	0.795748450953124
ORR1A3	30975.6385533794	0.125191172745545	0.0559173186332889	2.25324218949004	0.0242438826068505	0.592163687366659
ERVB7_2B-LTR_MM	5793.5650654769	0.132445285524794	0.0807505498521343	1.77507167382569	0.0758860534072487	0.712485723656946
RLTR4_MM-int	6548.58400603123	0.134590159442504	0.0809398075023786	1.71786365440933	0.0858214876206325	0.759733702009014
LTRIS2	36943.4906048937	0.13612241938283	0.0622234089469916	2.51959550703171	0.0117489761829992	0.472030458315879
RMER17D	9762.18149869628	0.13746152579416	0.0745976693669262	1.89493574677774	0.0581009146237471	0.683113309748008
RMER10B	36740.3965573189	0.13780020836184	0.0626639064621877	2.18875446004059	0.0286146913231706	0.632427565033575
MER34C_	2023.38898819118	0.139843404006813	0.109191976786515	1.30746835125647	0.191053696789101	NA
MMERGLN-int	15829.394804369	0.142891866174582	0.0619770493087009	2.3790627079978	0.0173567230230853	0.525916866014004
RLTR44D	920.469642022288	0.143305314499571	0.141291465809669	1.25782646346292	0.208454522903579	NA
MLT1E2-int	277.146948199214	0.144000722584155	0.171043354641944	0.77527892713668	0.438174858594086	NA
RLTR13B3	4635.44632993908	0.147267737302789	0.0955000893925536	1.69430863384398	0.0902066507984871	0.759733702009014
LTR81AB	438.301125186816	0.147699348044213	0.163328300606354	0.816368891423016	0.414289183321473	NA
ORR1A0-int	10800.6202029924	0.14828667205783	0.0824826679144596	1.94265501844493	0.0520578545266981	0.683113309748008
LTR33A_	2763.16212888986	0.148380818495752	0.103151481911954	1.41810774346883	0.156159310859577	0.833418384922048
RLTR9A	8423.07932624451	0.153050517531989	0.0734187357780279	2.13520791428731	0.0327440307339869	0.632427565033575
RMER10A	54451.9997728872	0.153785507068992	0.0638401675543438	2.39969962034376	0.0164085304222482	0.525916866014004
LTRIS3	5883.1890286638	0.154994913176832	0.0806419391360552	2.26993491720318	0.0232115321638223	0.592163687366659
RLTR9A3	9970.75696892788	0.156827072380283	0.0694773373252098	2.35332596695286	0.0186063153090112	0.525916866014004
RLTR1B-int	11516.9250429397	0.161063746198521	0.0680596931314302	2.41281888163957	0.0158296835551045	0.525916866014004
RLTR9B2	2627.68440481398	0.163654931016456	0.103020256258715	1.71897993243815	0.0856180260265145	0.759733702009014
RLTR9A3B	3454.31778609182	0.166049472578796	0.0937842049587977	1.8558593083524	0.0634736143261026	0.70341251285976
LTR33C	1188.24609198644	0.168535422869055	0.129090742974096	1.27034060412217	0.203963330585458	NA
ORR1A2	115517.898659763	0.169017469816251	0.0562359519473865	3.01171432445219	0.00259776945610217	0.135084011717313
MLTR25A	33353.0252710864	0.169116725978626	0.0591409903303249	2.8817718229624	0.00395445984057971	0.190943918016563
RLTR9D	13390.2089848073	0.174585859013704	0.0650071886043847	2.80914942542959	0.00496725856355431	0.223857785930848
RLTR13B4	4944.12307434432	0.175107350323394	0.0961557809254732	1.92095549752042	0.0547373181906012	0.683113309748008
RLTR9E	23865.6855766668	0.182631215299629	0.0607072947341712	3.15623162887699	0.00159821886579985	0.0982178139346091
RLTR9D2	3335.77885548653	0.182970010812151	0.0984143549759473	1.99452419312723	0.0460947987602059	0.683113309748008
LTR85b	740.990508242581	0.184067459055526	0.147595910332741	1.25044218582859	0.211138062297754	NA
RLTR48B	1240.89642360832	0.192546305983123	0.127120530507499	1.46543298524131	0.142802823554092	NA
RLTR4_Mm	2061.51067046475	0.195323693280844	0.108955542552588	1.80101342508691	0.0717007639740067	NA
RLTR41A2	5050.44777290609	0.201959791428451	0.0868020958162636	2.36278006586194	0.0181384304254808	0.525916866014004
LTR86B2	158.980678295835	0.207695207453746	0.17080319668485	1.16068765868201	0.245768942495824	NA
RLTR41	14373.2533794731	0.212457660684872	0.0635441094009386	3.4386325837468	0.000584660160617999	0.0494037835722209
MURVY-LTR	12481.0737958225	0.214816427924253	0.0665286775697235	3.24449673425242	0.00117658366566316	0.0883745064431439
RLTR9A2	3465.84547967774	0.221273742226502	0.09320095808834	2.51596822454108	0.0118705884487721	0.472030458315879
RLTR9B	3284.3054837775	0.225186547080198	0.0955309252601531	2.4297687224933	0.0151084602963051	0.525916866014004
MMVL30-int	9910.58394013461	0.228957791006933	0.0735625365418102	3.17527242634476	0.00149695889569944	0.0982178139346091
RLTR45	15578.3604098629	0.245207896171347	0.0720025945313292	3.6986787591201	0.000216724688878771	0.0209294128117213
ORR1A1	29632.8396416075	0.254497298939894	0.0591992287382909	4.32180037655346	1.54761178989449e-05	0.0026154639249217
ERVB4_2-LTR_MM	2573.9163868573	0.297759491041182	0.111753800301904	3.0975881645387	0.00195102352731863	0.109907658705616
ORR1A0	16756.4898374281	0.404736980349517	0.0706377759774502	5.82080321301255	5.85654918505564e-09	1.97951362454881e-06
